# Supplementary material for: Base-resolution methylomes of gliomas bearing histone H3.3 mutations reveal a G34 mutant-specific signature shared with bone tumors
Source: Sci Rep. 2020 Sep 30;10:16162. doi: 10.1038/s41598-020-73116-x (PMC7527345; doi:10.1038/s41598-020-73116-x)
Supplement: Supplementary file 2 — Supplementary Table S3. [file 41598_2020_73116_MOESM2_ESM.xlsx]

## Sheet: Legend
Table S3_G34-specific hyper- and hypo-DMRs in glioma
Table S3 contains four sheets listed below to provide the details of G34-specific DMRs identified in the glioma samples (Figures 3 and S3).
1) DMRs_hyper: list of G34-specific hyper-DMRs with their genomic coordinates (chromosome, start, and end) and nearest neighbor genes (gene name, distance from DMRs, and DNA strand).
2) DMRs_hyper: list of G34-specific hypo-DMRs with their genomic coordinates (chromosome, start, and end) and nearest neighbor genes (gene name, distance from DMRs, and DNA strand).
3) GO_hyper: list of GO terms enriched for the nearest neighbor genes of G34-specific hyper-DMRs, including GO ID, GO term, number of annotated genes, number of significant genes, expected value, p-value, and gene symbols for the significant genes.
4) GO_hypo: list of GO terms enriched for the nearest neighbor genes of G34-specific hypo-DMRs, including GO ID, GO term, number of annotated genes, number of significant genes, expected value, p-value, and gene symbols for the significant genes.

## Sheet: DMRs_hyper
chr	start	end	nearest gene	distance to nearest gene	strand of nearest gene
chr1	2165590	2166155	SKI	0	+
chr1	2460760	2460850	HES5	0	-
chr1	2706196	2706513	TTC34	0	-
chr1	12677059	12677358	DHRS3	0	-
chr1	12677994	12678278	DHRS3	256	-
chr1	20879771	20879847	FAM43B	0	+
chr1	20880027	20880133	FAM43B	0	+
chr1	20880460	20880528	FAM43B	0	+
chr1	32237664	32238225	ADGRB2	7999	-
chr1	32705951	32706204	FAM167B	6612	+
chr1	38511387	38511483	POU3F1	0	-
chr1	38511548	38511758	POU3F1	0	-
chr1	38511847	38511905	POU3F1	0	-
chr1	38511907	38511971	POU3F1	0	-
chr1	43389666	43390507	SLC2A1	537	-
chr1	43920102	43920287	SZT2	183	+
chr1	44872978	44872979	RNF220	0	+
chr1	44873127	44873208	RNF220	0	+
chr1	47069496	47070178	MKNK1	0	-
chr1	50881446	50881583	DMRTA2	1638	-
chr1	50881689	50881857	DMRTA2	1364	-
chr1	50881884	50882299	DMRTA2	922	-
chr1	50882781	50882791	DMRTA2	430	-
chr1	50882912	50883056	DMRTA2	165	-
chr1	50883097	50883198	DMRTA2	23	-
chr1	50883328	50883364	DMRTA2	0	-
chr1	50884848	50884942	DMRTA2	0	-
chr1	50886692	50886876	DMRTA2	0	-
chr1	52194940	52195225	OSBPL9	0	+
chr1	109203633	109204161	HENMT1	0	-
chr1	112281786	112282421	FAM212B	0	-
chr1	116710834	116711339	MAB21L3	32972	+
chr1	119526730	119527545	TBX15	0	-
chr1	120904775	120905075	FCGR1B	21051	-
chr1	145472887	145473774	ANKRD34A	0	+
chr1	145472887	145473774	NBPF10	0	+
chr1	145472887	145473774	NBPF20	0	+
chr1	149783754	149784023	HIST2H2BF	0	-
chr1	151103877	151104037	SEMA6C	124	-
chr1	155023050	155023100	DCST1	0	+
chr1	155023119	155023402	DCST1	0	+
chr1	161509703	161510220	FCGR3A	1328	-
chr1	174967694	174968176	CACYBP	393	+
chr1	180922590	180922748	KIAA1614	7350	+
chr1	180922780	180922939	KIAA1614	7540	+
chr1	201475885	201476311	CSRP1	0	-
chr1	203598587	203598880	ATP2B4	0	+
chr1	217307874	217307992	ESRRG	0	-
chr1	217308007	217308028	ESRRG	0	-
chr1	220960085	220960629	MARC1	0	+
chr1	243646148	243646318	SDCCAG8	0	+
chr1	243646686	243646800	SDCCAG8	0	+
chr1	243646840	243646977	SDCCAG8	0	+
chr1	248020631	248020707	TRIM58	0	+
chr10	7450166	7450231	SFMBT2	0	-
chr10	7453761	7454063	SFMBT2	312	-
chr10	7454398	7454853	SFMBT2	949	-
chr10	8093312	8093403	GATA3	3262	+
chr10	8094543	8094566	GATA3	2099	+
chr10	8097489	8097540	GATA3	0	+
chr10	8097551	8098116	GATA3	0	+
chr10	21783487	21783558	CASC10	0	-
chr10	21783605	21783971	CASC10	0	-
chr10	31320774	31320831	ZNF438	0	-
chr10	31320835	31320867	ZNF438	0	-
chr10	33624367	33624579	NRP1	533	-
chr10	33624603	33624604	NRP1	769	-
chr10	33624936	33625310	NRP1	1102	-
chr10	33625890	33626214	NRP1	2056	-
chr10	35928665	35928995	FZD8	0	-
chr10	43361780	43362036	BMS1	31394	+
chr10	43905055	43905090	HNRNPF	358	-
chr10	43905105	43905192	HNRNPF	408	-
chr10	44880724	44880816	CXCL12	178	-
chr10	45914577	45914840	ALOX5	0	+
chr10	64577583	64577885	EGR2	0	-
chr10	64577900	64577974	EGR2	0	-
chr10	64578007	64578326	EGR2	0	-
chr10	71813051	71813362	H2AFY2	0	+
chr10	73846823	73846915	SPOCK2	0	-
chr10	73847038	73847103	SPOCK2	0	-
chr10	73847256	73847427	SPOCK2	0	-
chr10	73847769	73848020	SPOCK2	0	-
chr10	76994498	76994783	COMTD1	0	-
chr10	80166589	80166813	RPS24	350017	+
chr10	81001956	81002083	ZMIZ1	0	+
chr10	81003732	81003733	ZMIZ1	0	+
chr10	88728412	88728443	ADIRF	0	+
chr10	98945332	98945752	SLIT1	0	-
chr10	101295824	101295929	NKX2-3	0	+
chr10	102756864	102757291	LZTS2	0	+
chr10	102757363	102757463	LZTS2	0	+
chr10	102983544	102983624	LBX1	3107	-
chr10	119293976	119294619	EMX2	7335	+
chr10	119311241	119312090	EMX2	2183	+
chr10	119312452	119312888	EMX2	3394	+
chr10	120354476	120354567	PRLHR	0	-
chr10	122708528	122708746	WDR11	39489	+
chr10	124910251	124911286	HMX2	62	+
chr10	125852357	125852520	CHST15	0	-
chr10	126431168	126431346	FAM53B	0	-
chr10	131757961	131758042	EBF3	0	-
chr10	131758703	131758783	EBF3	0	-
chr10	131763133	131763248	EBF3	1041	-
chr10	131766967	131767508	EBF3	4875	-
chr11	537047	537259	LRRC56	261	+
chr11	2890991	2891360	CDKN1C	13086	-
chr11	9112383	9113377	SCUBE2	0	-
chr11	9634889	9635572	WEE1	23575	+
chr11	9779603	9780522	SWAP70	5064	+
chr11	10326048	10326049	ADM	476	+
chr11	10326053	10326430	ADM	95	+
chr11	10326965	10327086	ADM	0	+
chr11	10327087	10328143	ADM	0	+
chr11	13030445	13030920	RASSF10	48	+
chr11	13030928	13030987	RASSF10	0	+
chr11	13031325	13032404	RASSF10	0	+
chr11	14926714	14927044	CYP2R1	12962	-
chr11	16633136	16633745	C11orf58	126401	+
chr11	17373967	17374375	NCR3LG1	0	+
chr11	32008816	32009089	RCN1	103386	+
chr11	32355113	32355157	WT1	54163	-
chr11	61160033	61160101	TMEM216	0	+
chr11	63258588	63258872	HRASLS5	0	-
chr11	67188015	67188327	CARNS1	0	+
chr11	68609320	68609630	CPT1A	0	-
chr11	69451556	69452858	CCND1	3013	+
chr11	93275986	93276428	SMCO4	0	-
chr11	93276569	93276575	SMCO4	22	-
chr11	94884478	94884672	SESN3	14003	-
chr11	118481521	118481641	PHLDB1	0	+
chr11	118481645	118481913	PHLDB1	0	+
chr11	125035971	125036745	PKNOX2	0	+
chr11	126286451	126286736	ST3GAL4	1914	+
chr12	4381799	4382086	CCND2	814	+
chr12	14922816	14923179	HIST4H4	473	-
chr12	14923488	14923489	HIST4H4	163	-
chr12	14923519	14923823	HIST4H4	0	-
chr12	25054904	25055053	BCAT1	0	-
chr12	25055910	25056012	BCAT1	0	-
chr12	25056014	25056083	BCAT1	0	-
chr12	52401043	52401170	GRASP	0	+
chr12	52401189	52401398	GRASP	0	+
chr12	53447825	53448330	TNS2	0	+
chr12	54330433	54330949	HOXC13	1625	+
chr12	54360442	54360708	HOXC11	6200	+
chr12	54377848	54377978	HOXC10	966	+
chr12	54389871	54389946	HOXC9	3955	+
chr12	56415147	56415383	IKZF4	0	+
chr12	56474220	56474321	ERBB3	0	+
chr12	56474328	56474392	ERBB3	0	+
chr12	57481423	57481887	NAB2	788	+
chr12	58289989	58290500	ATP23	44785	+
chr12	63025609	63026146	PPM1H	11615	-
chr12	93966877	93967028	SOCS2	0	+
chr12	93967060	93967360	SOCS2	0	+
chr12	106533641	106533682	NUAK1	0	-
chr12	106533688	106533840	NUAK1	0	-
chr12	114886354	114886618	TBX5	40106	-
chr13	20531885	20532080	ZMYM2	728	+
chr13	33001042	33001193	N4BP2L1	0	-
chr13	33924204	33924299	STARD13	0	-
chr13	50704861	50704967	KCNRG	109802	+
chr13	50704973	50705085	KCNRG	109914	+
chr13	58206944	58207157	PCDH17	0	+
chr13	58208010	58208192	PCDH17	0	+
chr13	58208560	58208651	PCDH17	0	+
chr13	96204878	96205349	CLDN10	0	+
chr13	100150692	100150845	TM9SF2	2781	+
chr13	100310161	100310660	CLYBL	0	+
chr13	100608088	100608227	ZIC5	7046	-
chr13	100608954	100609368	ZIC5	5905	-
chr13	100621325	100621697	ZIC5	0	-
chr13	100630328	100630905	ZIC2	3119	+
chr13	107186468	107186774	EFNB2	0	-
chr13	110436875	110436969	IRS2	0	-
chr13	110437392	110437759	IRS2	0	-
chr13	110958891	110958956	COL4A1	0	-
chr13	110958976	110959055	COL4A1	0	-
chr13	110959122	110959203	COL4A1	0	-
chr13	110959363	110959812	COL4A1	0	-
chr13	110959363	110959812	COL4A2	0	+
chr13	110959871	110959997	COL4A2	0	+
chr14	23834782	23834995	EFS	0	-
chr14	32670632	32671021	ARHGAP5	41697	+
chr14	32671024	32671742	ARHGAP5	42089	+
chr14	36979350	36979977	SFTA3	0	-
chr14	36982390	36982715	SFTA3	0	-
chr14	36983377	36984183	SFTA3	386	-
chr14	36986828	36987119	NKX2-1	0	-
chr14	36991951	36992481	NKX2-1	2520	-
chr14	36994284	36994345	NKX2-1	4853	-
chr14	37049353	37049448	NKX2-8	0	-
chr14	38061430	38061980	FOXA1	0	-
chr14	38061983	38062175	FOXA1	0	-
chr14	38067522	38067630	TTC6	0	+
chr14	38068251	38068388	TTC6	0	+
chr14	50155115	50155330	POLE2	16	-
chr14	60976381	60976532	SIX6	0	+
chr14	60977232	60977475	SIX6	0	+
chr14	60978160	60978259	SIX6	0	+
chr14	61104043	61104566	SIX1	6849	-
chr14	61108936	61109867	SIX1	1548	-
chr14	61119102	61119281	SIX1	2946	-
chr14	61123517	61123632	SIX1	7361	-
chr14	61123638	61123707	SIX1	7482	-
chr14	61123727	61123753	SIX1	7571	-
chr14	65008673	65008761	HSPA2	0	+
chr14	73704149	73705052	PAPLN	0	+
chr14	73958107	73958819	C14orf169	0	+
chr14	73958107	73958819	HEATR4	0	-
chr14	74100673	74100752	DNAL1	10824	+
chr14	85997499	85998378	FLRT2	0	+
chr14	99740453	99740615	BCL11B	2402	-
chr15	23115216	23115533	NIPA1	28372	-
chr15	34786985	34787100	GOLGA8B	30382	-
chr15	45670156	45670951	GATM	0	-
chr15	53076392	53077704	ONECUT1	0	-
chr15	53096014	53096241	ONECUT1	13804	-
chr15	53097915	53097942	ONECUT1	15705	-
chr15	53097957	53098038	ONECUT1	15747	-
chr15	53098040	53098177	ONECUT1	15830	-
chr15	53098190	53098215	ONECUT1	15980	-
chr15	60690800	60690904	ANXA2	614	-
chr15	64679665	64680366	TRIP4	0	+
chr15	68127450	68127580	SKOR1	1275	+
chr15	70877380	70877789	UACA	69102	-
chr15	74219293	74219294	LOXL1	0	+
chr15	74219306	74219312	LOXL1	0	+
chr15	74219360	74219380	LOXL1	0	+
chr15	74219382	74219417	LOXL1	0	+
chr15	74219431	74219439	LOXL1	0	+
chr15	74219625	74220295	LOXL1	0	+
chr15	76630227	76630741	ISL2	0	+
chr15	76634477	76635676	ISL2	0	+
chr15	81294604	81294798	MESDC1	0	+
chr15	82336391	82336714	MEX3B	0	-
chr15	91497953	91498497	RCCD1	0	+
chr15	100346848	100346928	LYSMD4	73198	-
chr16	1020393	1020823	LMF1	0	-
chr16	10275263	10275378	GRIN2A	0	-
chr16	29624305	29625245	SPN	49024	+
chr16	54967006	54967395	IRX5	0	+
chr16	54967414	54967478	IRX5	0	+
chr16	54970651	54970676	IRX5	2255	+
chr16	54970682	54971167	IRX5	2286	+
chr16	54971657	54971915	IRX5	3261	+
chr17	1106906	1107114	ABR	0	-
chr17	8868950	8868974	PIK3R5	0	-
chr17	8926042	8927007	NTN1	0	+
chr17	10633082	10633274	TMEM220	0	-
chr17	11144382	11144633	SHISA6	105	+
chr17	11144958	11144999	SHISA6	0	+
chr17	13503956	13504128	HS3ST3A1	0	-
chr17	15165898	15166421	PMP22	0	-
chr17	17108832	17109423	PLD6	0	-
chr17	17109426	17109434	PLD6	0	-
chr17	17109508	17109606	PLD6	0	-
chr17	17398419	17398993	RASD1	0	-
chr17	17399480	17400009	RASD1	0	-
chr17	17625669	17626544	RAI1	0	+
chr17	27503555	27504224	MYO18A	0	-
chr17	27894372	27894470	ABHD15	329	-
chr17	27894476	27894523	ABHD15	433	-
chr17	27894565	27894826	ABHD15	522	-
chr17	28705244	28705592	CPD	348	+
chr17	29032974	29033253	CRLF3	76447	-
chr17	29297555	29297873	RNF135	81	+
chr17	29297940	29297985	RNF135	0	+
chr17	29335872	29336167	RNF135	8942	+
chr17	33775889	33776007	SLFN13	32	-
chr17	36610180	36610401	ARHGAP23	0	+
chr17	36665762	36666120	ARHGAP23	0	+
chr17	37381276	37381373	STAC2	0	-
chr17	40718635	40718830	MLX	246	+
chr17	40831820	40832141	CCR10	0	-
chr17	41445236	41446195	ARL4D	30156	+
chr17	42635386	42635387	FZD2	0	+
chr17	42635454	42635506	FZD2	0	+
chr17	42635508	42635565	FZD2	0	+
chr17	42635607	42635746	FZD2	0	+
chr17	43044933	43045201	C1QL1	0	-
chr17	46619463	46619700	HOXB2	317	-
chr17	47645599	47645887	NXPH3	7409	+
chr17	49009080	49009154	SPAG9	30379	-
chr17	56596621	56596841	SEPT4	768	-
chr17	59473923	59473948	TBX2	3307	+
chr17	59473975	59474103	TBX2	3152	+
chr17	59474194	59474265	TBX2	2990	+
chr17	59474288	59474393	TBX2	2862	+
chr17	59481189	59481640	TBX2	0	+
chr17	59481653	59482936	TBX2	0	+
chr17	59489017	59489343	C17orf82	0	+
chr17	59531795	59531834	TBX4	0	+
chr17	59531837	59531892	TBX4	0	+
chr17	59531895	59532261	TBX4	0	+
chr17	61778398	61778813	LIMD2	878	-
chr17	62774619	62774939	LRRC37A3	75489	-
chr17	66195111	66195139	AMZ2	49004	+
chr17	66195178	66195363	AMZ2	48780	+
chr17	66195428	66195480	AMZ2	48663	+
chr17	66195482	66195758	AMZ2	48385	+
chr17	71301359	71301763	CDC42EP4	0	-
chr17	72857322	72858085	GRIN2C	355	-
chr17	77785053	77785843	CBX8	14137	-
chr17	79480788	79480841	ACTG1	895	-
chr17	79480923	79481043	ACTG1	1030	-
chr17	79481092	79481202	ACTG1	1199	-
chr17	79481230	79481231	ACTG1	1337	-
chr18	8367368	8367460	PTPRM	0	+
chr18	13137063	13137426	CEP192	12011	+
chr18	24127638	24127706	KCTD1	0	-
chr18	24127714	24127806	KCTD1	0	-
chr18	24127822	24128167	KCTD1	0	-
chr18	30352081	30352130	KLHL14	0	-
chr18	30352177	30352283	KLHL14	0	-
chr18	47087649	47088450	LIPG	0	+
chr18	55095936	55096146	ONECUT2	6769	+
chr18	72916834	72917212	ZADH2	0	-
chr18	73167606	73167885	SMIM21	27947	-
chr18	76734534	76734580	SALL3	5693	+
chr18	76734602	76734674	SALL3	5599	+
chr19	15235848	15236672	ILVBL	0	-
chr19	19043275	19043571	HOMER3	0	-
chr19	30717359	30717840	ZNF536	145458	+
chr19	33167135	33167202	RGS9BP	0	+
chr19	37498491	37498855	ZNF568	9656	+
chr19	38345870	38345943	WDR87	29518	-
chr19	44302729	44302848	LYPD5	0	-
chr19	46518887	46519467	CCDC61	0	+
chr19	46519540	46519603	CCDC61	0	+
chr19	50193029	50193543	ADM5	0	+
chr19	51053182	51053885	LRRC4B	0	-
chr19	54369132	54370500	MYADM	0	+
chr19	55895399	55895792	TMEM238	0	-
chr2	3751447	3751475	DCDC2C	0	+
chr2	8816661	8818502	ID2	3609	+
chr2	24162431	24162619	UBXN2A	755	+
chr2	24232540	24232959	MFSD2B	0	+
chr2	42328544	42328654	PKDCC	42875	+
chr2	46525299	46525761	EPAS1	0	+
chr2	47596434	47596470	EPCAM	0	+
chr2	54784939	54785049	SPTBN1	0	+
chr2	54785050	54785103	SPTBN1	0	+
chr2	54785117	54785571	SPTBN1	0	+
chr2	55450529	55450816	CLHC1	0	-
chr2	55509055	55509779	CCDC88A	5197	-
chr2	72373571	72374226	CYP26B1	0	-
chr2	74375592	74375638	BOLA3	552	-
chr2	80530051	80530749	CTNNA2	0	+
chr2	80530051	80530749	LRRTM1	0	-
chr2	88316372	88316785	KRCC1	9935	-
chr2	98703577	98703763	VWA3B	0	+
chr2	101618297	101618354	RPL31	335	+
chr2	102090380	102091129	RFX8	0	-
chr2	112123976	112124364	BCL2L11	197953	+
chr2	119915121	119915245	C1QL2	0	-
chr2	121103947	121104374	INHBB	0	+
chr2	127413969	127414363	GYPC	0	+
chr2	133426667	133426706	LYPD1	0	-
chr2	133426717	133426718	LYPD1	0	-
chr2	133426719	133426790	LYPD1	0	-
chr2	133426918	133426990	LYPD1	0	-
chr2	134023956	134024387	NCKAP5	0	-
chr2	136875147	136875408	CXCR4	0	-
chr2	136875488	136875542	CXCR4	0	-
chr2	136875861	136876188	CXCR4	135	-
chr2	136876229	136876624	CXCR4	503	-
chr2	149645660	149646051	KIF5C	0	+
chr2	154335000	154335044	RPRM	0	-
chr2	171568322	171569132	SP5	2723	+
chr2	171571188	171571533	SP5	322	+
chr2	171571904	171572264	SP5	0	+
chr2	171572713	171573460	SP5	0	+
chr2	171573585	171573769	SP5	0	+
chr2	171573806	171573891	SP5	0	+
chr2	171574547	171574592	SP5	48	+
chr2	174877620	174877873	SP3	47189	-
chr2	175197995	175198661	SP9	1158	+
chr2	175205294	175205776	SP9	3025	+
chr2	176931774	176932196	EVX2	12637	-
chr2	176932852	176933448	EVX2	11385	-
chr2	176936511	176937032	EVX2	7801	-
chr2	176963921	176964711	HOXD12	0	+
chr2	176965084	176965833	HOXD12	0	+
chr2	176969842	176969879	HOXD11	2203	+
chr2	176969989	176969990	HOXD11	2092	+
chr2	176970004	176970257	HOXD11	1825	+
chr2	176970428	176970711	HOXD11	1371	+
chr2	176970713	176971239	HOXD11	843	+
chr2	176979460	176979604	HOXD10	1886	+
chr2	182546014	182546071	NEUROD1	621	-
chr2	200329028	200329680	SATB2	0	-
chr2	200334959	200335901	SATB2	0	-
chr2	203239918	203240144	BMPR2	904	+
chr2	208632898	208632993	FZD5	0	-
chr2	208633003	208633075	FZD5	0	-
chr2	208633078	208633136	FZD5	0	-
chr2	213401858	213401877	ERBB4	0	-
chr2	213401945	213402302	ERBB4	0	-
chr2	223161619	223162068	PAX3	0	-
chr2	223162493	223163175	CCDC140	0	+
chr2	223162493	223163175	PAX3	0	-
chr2	230933542	230933549	SLC16A14	0	-
chr2	232527213	232527245	PTMA	45988	+
chr2	233351038	233351090	ECEL1	0	-
chr2	233351096	233351505	ECEL1	0	-
chr2	236579948	236579995	AGAP1	0	+
chr2	236580008	236580015	AGAP1	0	+
chr2	236580034	236580052	AGAP1	0	+
chr2	238768222	238768830	RAMP1	0	+
chr2	240174623	240175065	HDAC4	0	-
chr2	242549281	242550059	THAP4	0	-
chr2	242743446	242743649	GAL3ST2	0	+
chr20	1784112	1784710	SIRPA	90101	+
chr20	17296392	17296726	PCSK2	0	+
chr20	19956171	19956403	RIN2	0	+
chr20	20347561	20348628	INSM1	135	+
chr20	20349620	20350666	INSM1	0	+
chr20	21487005	21487065	NKX2-2	4593	-
chr20	21487108	21487156	NKX2-2	4502	-
chr20	21487164	21487249	NKX2-2	4409	-
chr20	21487256	21487395	NKX2-2	4263	-
chr20	21497775	21497910	NKX2-2	3110	-
chr20	21498337	21498869	NKX2-2	3672	-
chr20	23029018	23029595	THBD	0	-
chr20	23029639	23030598	THBD	0	-
chr20	25129196	25129604	ENTPD6	46700	+
chr20	32255560	32255633	ACTL10	0	+
chr20	32255560	32255633	NECAB3	0	-
chr20	39316853	39316900	MAFB	0	-
chr20	39316950	39317008	MAFB	0	-
chr20	42543948	42544054	TOX2	0	+
chr20	42544068	42544206	TOX2	0	+
chr20	45987221	45987775	ZMYND8	1587	-
chr20	55205056	55205203	TFAP2C	0	+
chr20	55205273	55205333	TFAP2C	0	+
chr20	57224602	57225219	STX16	1088	+
chr20	57426367	57427738	GNAS	0	+
chr20	61426720	61427090	MRGBP	665	+
chr20	61447685	61447997	COL9A3	415	+
chr21	33245611	33246492	HUNK	0	+
chr21	33783933	33784214	EVA1C	0	+
chr21	33784217	33784342	EVA1C	0	+
chr21	33784406	33784726	EVA1C	0	+
chr21	33785109	33785484	EVA1C	0	+
chr21	34395916	34396232	OLIG2	1982	+
chr21	34396254	34396400	OLIG2	1814	+
chr21	34396505	34396811	OLIG2	1403	+
chr21	34397039	34397199	OLIG2	1015	+
chr21	34397255	34399757	OLIG2	0	+
chr21	34442301	34443227	OLIG1	0	+
chr21	34443541	34444389	OLIG1	0	+
chr21	35573921	35574541	MRPS6	58586	+
chr21	43639823	43640037	ABCG1	0	+
chr22	21983839	21984326	YDJC	0	-
chr22	25348063	25348239	TMEM211	12748	-
chr22	32072896	32073114	PRR14L	4218	-
chr22	38610451	38610920	MAFF	0	+
chr22	43739779	43740051	SCUBE1	384	-
chr22	45898771	45899044	FBLN1	0	+
chr22	48887370	48887564	FAM19A5	0	+
chr3	4909619	4910487	ITPR1	20094	+
chr3	9956946	9956994	IL17RE	0	+
chr3	9957114	9957615	IL17RE	0	+
chr3	9987895	9988590	PRRT3	0	-
chr3	13009427	13009643	IQSEC1	0	-
chr3	16554543	16554778	RFTN1	0	-
chr3	27762351	27762506	EOMES	0	-
chr3	32147644	32148818	GPD1L	0	+
chr3	32859115	32859983	TRIM71	0	+
chr3	37493704	37493745	ITGA9	66	+
chr3	37493790	37493815	ITGA9	0	+
chr3	37493881	37493949	ITGA9	0	+
chr3	38179649	38179885	MYD88	82	+
chr3	62304626	62304687	C3orf14	0	+
chr3	62304796	62304880	C3orf14	0	+
chr3	62304883	62305149	C3orf14	0	+
chr3	62354212	62355234	FEZF2	111	-
chr3	62355273	62355345	FEZF2	0	-
chr3	62355789	62356135	FEZF2	0	-
chr3	62356138	62356793	FEZF2	0	-
chr3	62357939	62358040	FEZF2	0	-
chr3	69062074	69062304	EOGT	0	-
chr3	69062658	69062751	EOGT	0	-
chr3	69062761	69062837	EOGT	0	-
chr3	107150031	107150123	CCDC54	52549	+
chr3	113417932	113418059	USF3	2438	-
chr3	134369530	134369956	KY	0	-
chr3	136538868	136539113	SLC35G2	0	+
chr3	138655584	138656050	FOXL2	7014	-
chr3	138657055	138657261	FOXL2	5803	-
chr3	139258008	139258667	RBP1	0	-
chr3	147109835	147110595	ZIC4	0	-
chr3	147128449	147128779	ZIC1	0	+
chr3	156534691	156534716	LEKR1	9378	+
chr3	157815738	157815782	SHOX2	0	-
chr3	172165781	172165819	GHSR	0	-
chr3	173302372	173302982	NLGN1	0	+
chr3	173303406	173303595	NLGN1	0	+
chr3	181419943	181420044	SOX2	9666	+
chr3	184871050	184871475	C3orf70	247	-
chr3	187457674	187458163	BCL6	0	-
chr3	195622029	195622217	TNK2	0	-
chr3	195622241	195622348	TNK2	0	-
chr3	195622350	195622419	TNK2	0	-
chr3	196255495	196255632	SMCO1	13257	-
chr4	1165179	1165456	SPON2	0	-
chr4	4858389	4858710	MSX1	2680	+
chr4	5052514	5052597	STK32B	645	+
chr4	25989733	25989971	SMIM20	58231	+
chr4	30723988	30724874	PCDH7	0	+
chr4	48908642	48909039	OCIAD2	0	-
chr4	53526197	53526492	USP46	694	-
chr4	57521651	57522094	HOPX	0	-
chr4	76555781	76556108	CDKL2	59	-
chr4	77342461	77342550	SHROOM3	13701	+
chr4	109093893	109094161	LEF1	3780	-
chr4	111539693	111540215	PITX2	0	-
chr4	119199892	119200274	PRSS12	917	-
chr4	134069118	134069563	PCDH10	880	+
chr4	174448492	174448937	HAND2	0	-
chr5	1444726	1444817	SLC6A3	0	-
chr5	1800614	1801000	NDUFS6	494	+
chr5	3596703	3596936	IRX1	0	+
chr5	11384789	11385288	CTNND2	0	-
chr5	37834783	37834784	GDNF	0	-
chr5	37834835	37834928	GDNF	0	-
chr5	37834998	37835127	GDNF	0	-
chr5	37838270	37838871	GDNF	0	-
chr5	37839237	37839426	GDNF	0	-
chr5	42951612	42951711	ANXA2R	87469	-
chr5	42951751	42951841	ANXA2R	87339	-
chr5	42953207	42953910	ANXA2R	85270	-
chr5	43040679	43041062	ANXA2R	231	-
chr5	72596708	72596877	TMEM174	125737	+
chr5	72677793	72677998	FOXD1	64085	-
chr5	72715302	72715911	FOXD1	26172	-
chr5	72731938	72732054	FOXD1	10029	-
chr5	72732182	72732544	FOXD1	9539	-
chr5	72733292	72733731	FOXD1	8352	-
chr5	76934834	76935196	OTP	311	-
chr5	76936273	76936466	OTP	1750	-
chr5	76936792	76937014	OTP	2269	-
chr5	76937374	76937621	OTP	2851	-
chr5	77140427	77140806	TBCA	68241	-
chr5	77268350	77268786	AP3B1	29362	-
chr5	77591388	77591752	AP3B1	808	-
chr5	79552023	79552402	SERINC5	121	-
chr5	88185437	88185677	MEF2C	0	-
chr5	92923383	92923881	NR2F1	0	+
chr5	92923896	92924496	NR2F1	0	+
chr5	92956320	92956494	FAM172A	0	-
chr5	98104603	98104834	RGMB	163	+
chr5	123987398	123987721	ZNF608	0	-
chr5	132946950	132947305	FSTL4	0	-
chr5	132948284	132948466	FSTL4	60	-
chr5	133449541	133449651	TCF7	749	+
chr5	133449688	133449927	TCF7	473	+
chr5	137225091	137225248	PKD2L2	0	+
chr5	138729676	138729869	PROB1	0	-
chr5	139228079	139228128	NRG2	0	-
chr5	140734910	140735027	PCDHGA1	0	+
chr5	140734910	140735027	PCDHGA2	0	+
chr5	140734910	140735027	PCDHGA3	0	+
chr5	140734910	140735027	PCDHGA4	0	+
chr5	140734910	140735027	PCDHGB1	0	+
chr5	172754858	172756072	STC2	0	-
chr5	178986371	178987121	RUFY1	0	+
chr5	179105979	179106294	CBY3	0	-
chr5	179192382	179192707	MAML1	0	+
chr6	3229106	3229811	TUBB2B	1137	-
chr6	5085009	5085872	LYRM4	0	-
chr6	5085009	5085872	PPP1R3G	0	+
chr6	6546492	6546782	LY86	42150	+
chr6	6546789	6546897	LY86	42035	+
chr6	7051800	7052266	RREB1	55562	+
chr6	10383096	10383164	TFAP2A	13750	-
chr6	10383525	10383672	TFAP2A	13242	-
chr6	10390084	10390208	TFAP2A	6706	-
chr6	10390364	10390433	TFAP2A	6481	-
chr6	10390505	10390564	TFAP2A	6350	-
chr6	10390888	10391026	TFAP2A	5888	-
chr6	10391381	10391508	TFAP2A	5406	-
chr6	10425790	10426266	TFAP2A	5992	-
chr6	13873985	13874346	RNF182	50329	+
chr6	21664517	21665066	SOX4	65667	+
chr6	21665637	21666104	SOX4	66787	+
chr6	26020697	26021124	HIST1H3A	0	+
chr6	26021146	26021343	HIST1H3A	0	+
chr6	26033522	26034242	HIST1H2AB	0	-
chr6	26043362	26043732	HIST1H2BB	0	-
chr6	26044169	26044697	HIST1H2BB	283	-
chr6	26171979	26172388	HIST1H2BD	402	+
chr6	26188745	26189294	HIST1H4D	0	-
chr6	26215708	26216806	HIST1H2BG	0	-
chr6	26233864	26235322	HIST1H1D	0	-
chr6	26240648	26241194	HIST1H4F	0	+
chr6	26251898	26252217	HIST1H2BH	0	+
chr6	26271837	26271987	HIST1H3G	224	-
chr6	26272332	26272695	HIST1H2BI	507	+
chr6	26273144	26273611	HIST1H2BI	0	+
chr6	27100361	27101601	HIST1H2AG	0	+
chr6	27100361	27101601	HIST1H2BJ	0	-
chr6	27463551	27463845	ZNF184	22653	-
chr6	27774929	27776023	HIST1H2AI	0	+
chr6	27774929	27776023	HIST1H2BL	0	-
chr6	27782507	27782541	HIST1H2AJ	0	-
chr6	27782973	27783268	HIST1H2BM	0	+
chr6	27792306	27792548	HIST1H4J	47	+
chr6	27834605	27835460	HIST1H1B	0	-
chr6	27840956	27841710	HIST1H4L	0	-
chr6	27860417	27861237	HIST1H2AM	0	-
chr6	27860417	27861237	HIST1H2BO	0	+
chr6	27861293	27861438	HIST1H2BO	0	+
chr6	43970141	43970257	C6orf223	0	+
chr6	43970269	43970882	C6orf223	0	+
chr6	50803819	50804354	TFAP2B	0	+
chr6	73330849	73331405	KCNQ5	164	+
chr6	74019313	74019812	KHDC1	0	-
chr6	100053057	100053385	PRDM13	1263	+
chr6	100905586	100905805	SIM1	0	-
chr6	100906019	100906131	SIM1	0	-
chr6	108436087	108436633	OSTM1	40145	-
chr6	108438733	108438742	OSTM1	42791	-
chr6	108438866	108439559	OSTM1	42924	-
chr6	108440279	108440845	OSTM1	44337	-
chr6	108478324	108478563	NR2E1	8697	+
chr6	108478889	108479354	NR2E1	7906	+
chr6	110301049	110301094	GPR6	0	+
chr6	126070142	126070151	HEY2	579	+
chr6	126070234	126070344	HEY2	386	+
chr6	155316256	155316496	TIAM2	94925	+
chr6	159291083	159291230	C6orf99	0	+
chr6	160770198	160770301	SLC22A3	0	+
chr6	169613238	169613281	THBS2	2592	-
chr6	170604242	170606203	FAM120B	0	+
chr7	1706640	1706858	ELFN1	41938	+
chr7	8474175	8474234	NXPH1	0	+
chr7	8474242	8474998	NXPH1	0	+
chr7	23720548	23720668	FAM221A	0	+
chr7	25020554	25020853	OSBPL3	722	-
chr7	29605471	29606094	PRR15	0	+
chr7	47576460	47577209	TNS3	0	-
chr7	77648423	77648526	MAGI2	0	-
chr7	77648937	77649301	MAGI2	0	-
chr7	90895558	90895866	FZD1	0	+
chr7	150785962	150786299	AGAP3	0	+
chr7	157481995	157482284	PTPRN2	0	-
chr7	157484249	157484299	PTPRN2	0	-
chr7	158533760	158533935	ESYT2	0	-
chr8	11058295	11058601	XKR6	0	-
chr8	24771697	24771769	NEFM	0	+
chr8	24771867	24772137	NEFM	0	+
chr8	28258602	28258824	ZNF395	14624	-
chr8	29210040	29210798	DUSP4	1772	-
chr8	37756731	37756842	RAB11FIP1	0	-
chr8	48649957	48650042	CEBPD	0	-
chr8	48650054	48650057	CEBPD	0	-
chr8	48650105	48650164	CEBPD	0	-
chr8	48650190	48650256	CEBPD	0	-
chr8	48650283	48650321	CEBPD	0	-
chr8	48650339	48650365	CEBPD	0	-
chr8	48650495	48650795	CEBPD	0	-
chr8	54793191	54793239	RGS20	0	+
chr8	54793345	54793420	RGS20	0	+
chr8	54793662	54794046	RGS20	0	+
chr8	55379162	55379184	SOX17	5705	+
chr8	61822715	61823013	CHD7	42128	+
chr8	67351736	67351819	ADHFE1	0	+
chr8	80695898	80696168	HEY1	15799	-
chr8	81083323	81083380	TPD52	0	-
chr8	93114496	93114514	RUNX1T1	0	-
chr8	99986320	99986558	OSR2	21987	+
chr8	101157689	101157903	FBXO43	0	-
chr8	134582677	134582939	ST3GAL1	0	-
chr8	145104312	145104371	OPLAH	1794	-
chr8	145104394	145104940	OPLAH	1225	-
chr8	145105282	145105649	OPLAH	516	-
chr8	145938979	145939028	ZNF251	7264	-
chr9	1051578	1051789	DMRT2	0	+
chr9	4741450	4741905	AK3	0	-
chr9	6412685	6412748	UHRF2	401	+
chr9	35490407	35490767	RUSC2	0	+
chr9	91149927	91150537	NXNL2	0	+
chr9	93956120	93956212	AUH	19883	-
chr9	95946888	95947042	WNK2	168	+
chr9	97810703	97811389	C9orf3	0	+
chr9	100747468	100747535	ANP32B	0	+
chr9	109623003	109623313	ZNF462	2063	+
chr9	110399893	110399954	KLF4	147891	-
chr9	123690779	123691353	TRAF1	0	-
chr9	123691359	123691458	TRAF1	0	-
chr9	124498485	124498668	DAB2IP	0	+
chr9	126776268	126776362	LHX2	0	+
chr9	126777811	126777983	LHX2	0	+
chr9	126778016	126778017	LHX2	0	+
chr9	137028875	137028972	WDR5	3780	+
chr9	137029003	137029174	WDR5	3908	+
chr9	137029177	137029178	WDR5	4082	+
chr9	140473646	140473787	DPH7	258	-

## Sheet: DMRs_hypo
chr	start	end	nearest gene	distance to nearest gene	strand of nearest gene
chr1	851326	851333	SAMD11	9786	+
chr1	1008549	1008550	RNF223	0	-
chr1	1059851	1060140	C1orf159	8114	-
chr1	1078039	1078901	C1orf159	26302	-
chr1	1081096	1082863	TTLL10	26421	+
chr1	1085043	1085442	TTLL10	23842	+
chr1	1099387	1099431	TTLL10	9853	+
chr1	1099432	1099612	TTLL10	9672	+
chr1	1848209	1848503	CALML6	0	+
chr1	1977088	1977600	PRKCZ	4307	+
chr1	2284489	2284727	MORN1	0	-
chr1	2369194	2369285	PEX10	25183	-
chr1	2393027	2393516	PLCH2	5380	+
chr1	2528742	2529180	MMEL1	0	-
chr1	2529279	2529454	MMEL1	0	-
chr1	2529521	2529562	MMEL1	0	-
chr1	2533592	2534029	MMEL1	0	-
chr1	2539222	2539357	MMEL1	0	-
chr1	2719347	2719953	TTC34	13116	-
chr1	2722218	2722421	TTC34	15987	-
chr1	2742074	2742453	TTC34	35843	-
chr1	2743803	2743973	TTC34	37572	-
chr1	2751188	2751256	TTC34	44957	-
chr1	2751327	2751758	TTC34	45096	-
chr1	2753998	2754364	TTC34	47767	-
chr1	2768512	2769478	TTC34	62281	-
chr1	2773718	2774401	TTC34	67487	-
chr1	2803258	2803828	TTC34	97027	-
chr1	2814638	2815174	TTC34	108407	-
chr1	2817981	2818057	TTC34	111750	-
chr1	2818746	2818954	TTC34	112515	-
chr1	2839104	2839787	ACTRT2	98257	+
chr1	2841153	2841572	ACTRT2	96472	+
chr1	2841608	2842055	ACTRT2	95989	+
chr1	2847286	2847448	ACTRT2	90596	+
chr1	2847682	2847683	ACTRT2	90361	+
chr1	2848786	2849262	ACTRT2	88782	+
chr1	2944851	2945256	ACTRT2	5383	+
chr1	3144811	3145178	PRDM16	0	+
chr1	3498772	3499078	MEGF6	0	-
chr1	3677745	3678335	CCDC27	0	+
chr1	4006217	4006578	C1orf174	189359	-
chr1	4038859	4039171	C1orf174	222001	-
chr1	4671975	4671976	AJAP1	43127	+
chr1	4726972	4727359	AJAP1	0	+
chr1	4734199	4734889	AJAP1	0	+
chr1	4777047	4777717	AJAP1	0	+
chr1	4798217	4798878	AJAP1	0	+
chr1	4804115	4804820	AJAP1	0	+
chr1	4820325	4820850	AJAP1	0	+
chr1	5305034	5305944	AJAP1	461182	+
chr1	5342480	5343168	AJAP1	498628	+
chr1	5343426	5344013	AJAP1	499574	+
chr1	5437873	5437874	NPHP4	484992	-
chr1	5451081	5451420	NPHP4	471446	-
chr1	5452955	5453433	NPHP4	469433	-
chr1	5470075	5471024	NPHP4	451842	-
chr1	5528656	5529663	NPHP4	393203	-
chr1	5547050	5547104	NPHP4	375762	-
chr1	5625268	5625346	NPHP4	297520	-
chr1	5676909	5677450	NPHP4	245416	-
chr1	5707095	5708161	NPHP4	214705	-
chr1	5710893	5710994	NPHP4	211872	-
chr1	5772511	5773541	NPHP4	149325	-
chr1	5788471	5788549	NPHP4	134317	-
chr1	5794750	5795271	NPHP4	127595	-
chr1	5824683	5825011	NPHP4	97855	-
chr1	5827261	5827603	NPHP4	95263	-
chr1	5827919	5828507	NPHP4	94359	-
chr1	5905307	5906069	NPHP4	16797	-
chr1	6190513	6191100	CHD5	0	-
chr1	7167430	7167842	CAMTA1	0	+
chr1	9260351	9260676	H6PD	34185	+
chr1	9545199	9545708	SLC25A33	53818	+
chr1	9549364	9549526	SLC25A33	50000	+
chr1	10846571	10846748	CASZ1	0	-
chr1	12244909	12245151	TNFRSF1B	0	+
chr1	12252818	12253136	TNFRSF1B	0	+
chr1	12259971	12260476	TNFRSF1B	0	+
chr1	15425631	15425979	KAZN	0	+
chr1	17548169	17548481	PADI1	0	+
chr1	17548857	17549129	PADI1	0	+
chr1	17549345	17549760	PADI1	0	+
chr1	17555638	17556439	PADI1	0	+
chr1	17711429	17712318	PADI6	0	+
chr1	17713174	17713676	PADI6	0	+
chr1	18279105	18279455	ACTL8	125546	+
chr1	18279477	18279909	ACTL8	125918	+
chr1	18522123	18523256	IGSF21	0	+
chr1	18802241	18802992	KLHDC7A	4430	+
chr1	18879732	18879975	KLHDC7A	67251	+
chr1	18899600	18900002	PAX7	57496	+
chr1	19122100	19122995	TAS1R2	43096	-
chr1	19137423	19137566	TAS1R2	28525	-
chr1	19137984	19139024	TAS1R2	27067	-
chr1	19181507	19182454	TAS1R2	0	-
chr1	19379066	19379445	UBR4	21553	-
chr1	20095841	20095915	TMCO4	0	-
chr1	20096218	20096618	TMCO4	0	-
chr1	20465868	20466485	PLA2G2F	0	+
chr1	20467341	20467360	PLA2G2F	0	+
chr1	20468731	20469288	PLA2G2F	0	+
chr1	22489816	22490689	WNT4	20296	-
chr1	22504367	22505001	WNT4	34847	-
chr1	22538920	22539341	WNT4	69400	-
chr1	22548981	22549126	WNT4	79461	-
chr1	22550155	22550436	WNT4	80635	-
chr1	22568579	22569371	WNT4	99059	-
chr1	22576377	22576829	WNT4	106857	-
chr1	22579113	22579705	WNT4	109593	-
chr1	22608871	22609281	WNT4	139351	-
chr1	22653220	22653972	ZBTB40	124370	+
chr1	22670038	22670393	ZBTB40	107949	+
chr1	22692653	22693334	ZBTB40	85008	+
chr1	22963842	22964156	C1QA	0	+
chr1	22971371	22971560	C1QC	0	+
chr1	22971871	22972767	C1QC	0	+
chr1	24408972	24409735	MYOM3	0	-
chr1	24413257	24414306	MYOM3	0	-
chr1	24417457	24417652	MYOM3	0	-
chr1	24419417	24420562	MYOM3	0	-
chr1	24473698	24474668	IL22RA1	3922	-
chr1	24617738	24618748	GRHL3	27062	+
chr1	25228175	25228880	RUNX3	0	-
chr1	25229005	25229131	RUNX3	0	-
chr1	25267707	25268162	RUNX3	0	-
chr1	25285876	25286956	RUNX3	0	-
chr1	25288912	25289227	RUNX3	0	-
chr1	25289303	25289643	RUNX3	0	-
chr1	25309659	25310576	RUNX3	18157	-
chr1	25345059	25345701	RUNX3	53557	-
chr1	25350469	25351700	RUNX3	58967	-
chr1	25360711	25361800	RUNX3	69209	-
chr1	25378525	25378899	RUNX3	87023	-
chr1	25381190	25381526	RUNX3	89688	-
chr1	25394987	25395285	RUNX3	103485	-
chr1	25398145	25398800	RUNX3	106643	-
chr1	25410299	25410300	RUNX3	118797	-
chr1	25415588	25415671	RUNX3	124086	-
chr1	28271842	28272483	SMPDL3B	0	+
chr1	29570803	29571392	PTPRU	0	+
chr1	29814172	29815078	PTPRU	160846	+
chr1	29876592	29877340	PTPRU	223266	+
chr1	30108727	30109284	PTPRU	455401	+
chr1	30204697	30205887	PTPRU	551371	+
chr1	30301009	30301950	PTPRU	647683	+
chr1	30302586	30303593	PTPRU	649260	+
chr1	30367978	30369155	PTPRU	714652	+
chr1	30379568	30380400	PTPRU	726242	+
chr1	30483517	30483986	MATN1	700136	-
chr1	30542750	30543126	MATN1	640996	-
chr1	30678695	30678943	MATN1	505179	-
chr1	30744922	30745798	MATN1	438324	-
chr1	30803676	30804099	MATN1	380023	-
chr1	30804369	30804519	MATN1	379603	-
chr1	30804551	30804774	MATN1	379348	-
chr1	30869225	30870120	MATN1	314002	-
chr1	30932132	30932816	MATN1	251306	-
chr1	31073339	31074247	MATN1	109875	-
chr1	31089752	31090202	MATN1	93920	-
chr1	31121736	31122397	MATN1	61725	-
chr1	31134061	31134419	MATN1	49703	-
chr1	31160888	31161127	MATN1	22995	-
chr1	32046081	32047155	TINAGL1	0	+
chr1	32048274	32048681	TINAGL1	0	+
chr1	35100280	35100711	GJB5	119935	+
chr1	35196360	35196811	GJB5	23835	+
chr1	36573292	36573586	COL8A2	0	-
chr1	36591516	36591913	COL8A2	830	-
chr1	36973089	36974211	CSF3R	24173	-
chr1	36993348	36993725	CSF3R	44432	-
chr1	37067191	37067468	CSF3R	118275	-
chr1	37104446	37105585	CSF3R	155530	-
chr1	38559292	38559761	POU3F1	46841	-
chr1	40061781	40062169	PABPC4	19259	-
chr1	43474418	43474471	SLC2A1	49570	-
chr1	43501889	43502492	SLC2A1	77041	-
chr1	43778167	43778425	TIE1	0	+
chr1	44461724	44462455	CCDC24	0	+
chr1	44461724	44462455	SLC6A9	0	-
chr1	46910564	46911035	FAAH	31043	+
chr1	46982184	46982232	DMBX1	2297	+
chr1	48295083	48295893	TRABD2B	0	-
chr1	48308705	48309406	TRABD2B	0	-
chr1	48418259	48419227	TRABD2B	0	-
chr1	53899242	53900057	DMRTB1	25013	+
chr1	53950332	53950400	DMRTB1	17171	+
chr1	53979370	53979899	GLIS1	0	-
chr1	54100273	54100510	GLIS1	0	-
chr1	54156638	54157640	GLIS1	0	-
chr1	54181046	54181671	GLIS1	0	-
chr1	55089723	55090721	ACOT11	0	+
chr1	55165568	55166099	MROH7	0	+
chr1	55252679	55253267	TTC22	0	-
chr1	92387369	92387742	TGFBR3	15809	-
chr1	110702885	110703525	SLC6A17	0	+
chr1	155079484	155080546	EFNA3	19469	+
chr1	156660338	156660719	CRABP2	8679	-
chr1	156810752	156811063	INSRR	0	-
chr1	156810752	156811063	NTRK1	0	+
chr1	156840768	156841112	NTRK1	0	+
chr1	156874488	156874644	PEAR1	0	+
chr1	157159818	157160529	ETV3	51434	-
chr1	175013151	175013684	MRPS14	20559	-
chr1	182047903	182048788	ZNF648	17055	-
chr1	198004920	198005424	LHX9	105646	+
chr1	201180920	201181998	IGFN1	0	+
chr1	201232907	201233634	PKP1	18944	+
chr1	201313684	201314674	PKP1	11562	+
chr1	201883234	201883926	LMOD1	0	-
chr1	207195734	207196243	C1orf116	0	-
chr1	223370487	223370967	SUSD4	23192	-
chr1	223634253	223634818	CCDC185	65440	+
chr1	223695716	223695961	CAPN8	19009	-
chr1	223846775	223847705	CAPN8	0	-
chr1	228070955	228071634	PRSS38	36783	+
chr1	228105095	228105664	WNT9A	3499	-
chr1	228197765	228198322	WNT3A	0	+
chr1	228490715	228491868	OBSCN	0	+
chr1	231162444	231162912	FAM89A	0	-
chr1	238090368	238090633	ZP4	36145	-
chr10	1202313	1202371	ADARB2	20880	-
chr10	1203279	1203998	ADARB2	19253	-
chr10	1217062	1218554	ADARB2	4697	-
chr10	1230680	1230793	ADARB2	0	-
chr10	1237043	1237841	ADARB2	0	-
chr10	1254424	1255086	ADARB2	0	-
chr10	1261868	1262545	ADARB2	0	-
chr10	1262666	1262756	ADARB2	0	-
chr10	1352356	1352539	ADARB2	0	-
chr10	1356455	1356528	ADARB2	0	-
chr10	1389951	1389956	ADARB2	0	-
chr10	1389965	1390479	ADARB2	0	-
chr10	1436785	1437135	ADARB2	0	-
chr10	1452365	1452782	ADARB2	0	-
chr10	1520514	1521043	ADARB2	0	-
chr10	1571103	1571104	ADARB2	0	-
chr10	1571412	1571785	ADARB2	0	-
chr10	1580846	1580950	ADARB2	0	-
chr10	1604297	1604356	ADARB2	0	-
chr10	1624491	1625107	ADARB2	0	-
chr10	1631476	1631722	ADARB2	0	-
chr10	1641128	1641444	ADARB2	0	-
chr10	1667679	1668510	ADARB2	0	-
chr10	1671013	1671315	ADARB2	0	-
chr10	1702707	1703325	ADARB2	0	-
chr10	1717308	1718193	ADARB2	0	-
chr10	1724500	1724848	ADARB2	0	-
chr10	1768712	1769157	ADARB2	0	-
chr10	1822372	1822441	ADARB2	42701	-
chr10	1889923	1890057	ADARB2	110252	-
chr10	2359678	2359926	ADARB2	580007	-
chr10	2908042	2908198	PFKP	201512	+
chr10	2928539	2928606	PFKP	181104	+
chr10	2928962	2929108	PFKP	180602	+
chr10	3230615	3231307	PITRM1	15581	-
chr10	3250038	3250330	PITRM1	35004	-
chr10	3305798	3306421	PITRM1	90764	-
chr10	3317852	3318203	PITRM1	102818	-
chr10	3331168	3331202	PITRM1	116134	-
chr10	3331712	3332254	PITRM1	116678	-
chr10	3378058	3378133	PITRM1	163024	-
chr10	3432895	3433438	PITRM1	217861	-
chr10	3456318	3456846	PITRM1	241284	-
chr10	3625925	3626641	KLF6	191545	-
chr10	3707331	3707756	KLF6	110430	-
chr10	3761411	3761867	KLF6	56319	-
chr10	4374429	4374929	AKR1E2	493438	+
chr10	5521856	5522195	CALML5	18461	-
chr10	5557898	5558367	CALML3	8483	+
chr10	5605092	5605693	CALML3	36860	+
chr10	5606324	5606763	CALML3	38092	+
chr10	5648454	5648829	ASB13	31989	-
chr10	6568518	6568991	PRKCQ	0	-
chr10	6572661	6572688	PRKCQ	0	-
chr10	6611384	6611945	PRKCQ	0	-
chr10	11852445	11852697	PROSER2	12698	+
chr10	12939982	12940070	CCDC3	0	-
chr10	30282405	30282588	KIAA1462	19139	-
chr10	43427067	43427666	BMS1	96681	+
chr10	43436937	43437126	BMS1	106551	+
chr10	43558228	43558476	RET	14039	+
chr10	43567590	43567970	RET	4545	+
chr10	44869216	44869567	CXCL12	0	-
chr10	47046217	47046380	NPY4R	37152	+
chr10	47089789	47090929	NPY4R	1468	+
chr10	47124083	47124817	ANXA8	33165	-
chr10	47130223	47130291	ANXA8	27691	-
chr10	47130704	47131112	ANXA8	26870	-
chr10	48323801	48323802	ZNF488	31285	+
chr10	49904980	49905644	WDFY4	0	+
chr10	50957836	50958390	OGDHL	0	-
chr10	54708337	54708667	MBL2	176876	-
chr10	54709164	54709456	MBL2	177703	-
chr10	71511990	71512461	COL13A1	49181	+
chr10	72661085	72661527	PCBD1	12541	-
chr10	73240526	73241064	CDH23	0	+
chr10	87903382	87904135	GRID1	0	-
chr10	98794917	98794924	SLIT1	0	-
chr10	104196205	104196561	CUEDC2	3781	-
chr10	120601514	120601985	CACUL1	86755	-
chr10	125138344	125138938	BUB3	213457	+
chr10	125932601	125932853	CHST15	79477	-
chr10	130196091	130196131	MKI67	271622	-
chr10	130228035	130228261	MKI67	303566	-
chr10	130743492	130743952	MGMT	521494	+
chr10	132137191	132137671	GLRX3	158544	+
chr10	133674267	133675689	PPP2R2D	72264	+
chr10	133871211	133871384	JAKMIP3	8085	+
chr10	133871421	133871522	JAKMIP3	7947	+
chr10	133931517	133932037	JAKMIP3	0	+
chr10	134675001	134675079	CFAP46	0	-
chr10	135055316	135055683	VENTX	0	+
chr11	395896	395897	PKP3	0	+
chr11	1077733	1077966	MUC2	0	+
chr11	1097820	1097863	MUC2	0	+
chr11	1120619	1120750	MUC2	16202	+
chr11	1120888	1121070	MUC2	16471	+
chr11	1154106	1154289	MUC5AC	0	+
chr11	1155737	1156053	MUC5AC	0	+
chr11	1382157	1382317	BRSK2	28810	+
chr11	1681422	1682012	KRTAP5-5	29262	+
chr11	1706893	1707175	KRTAP5-6	11248	+
chr11	1711195	1712169	KRTAP5-6	6254	+
chr11	1795291	1795877	CTSD	10068	-
chr11	1797810	1799045	CTSD	12587	-
chr11	1867833	1868271	TNNI2	4922	+
chr11	1890386	1890784	LSP1	0	+
chr11	1893035	1893248	LSP1	0	+
chr11	1893529	1893794	LSP1	0	+
chr11	1910990	1911347	LSP1	0	+
chr11	1955048	1955183	TNNT3	0	+
chr11	2043753	2043841	HOTS	26228	+
chr11	2111573	2111859	IGF2	38481	-
chr11	2112017	2113034	IGF2	37306	-
chr11	2113422	2113782	IGF2	36558	-
chr11	2217262	2217600	TH	24226	-
chr11	2220629	2221177	TH	27593	-
chr11	2280188	2280880	ASCL2	8846	-
chr11	2285726	2285963	ASCL2	3763	-
chr11	2319540	2319797	C11orf21	0	-
chr11	2325345	2326095	TSPAN32	0	+
chr11	2349672	2350177	TSPAN32	10241	+
chr11	2373008	2373924	CD81	23481	+
chr11	2427672	2427761	TRPM5	0	-
chr11	2428066	2428192	TRPM5	0	-
chr11	2432868	2433907	TRPM5	0	-
chr11	2433979	2434151	TRPM5	0	-
chr11	2434220	2434278	TRPM5	0	-
chr11	2448579	2449069	TRPM5	4303	-
chr11	2481908	2482442	KCNQ1	0	+
chr11	2482535	2483267	KCNQ1	0	+
chr11	2484114	2484115	KCNQ1	0	+
chr11	2487038	2487263	KCNQ1	0	+
chr11	2487335	2487832	KCNQ1	0	+
chr11	2826091	2826420	KCNQ1	0	+
chr11	2931794	2932031	SLC22A18	0	+
chr11	2932242	2933199	SLC22A18	0	+
chr11	17596988	17597708	OTOG	0	+
chr11	17632030	17632528	OTOG	0	+
chr11	44395958	44396666	ALX4	64241	-
chr11	44552547	44552575	CD82	34564	+
chr11	45280167	45280413	SYT13	0	-
chr11	45607271	45607960	CHST1	61277	-
chr11	46222622	46223041	CREB3L1	76146	+
chr11	56949628	56949836	LRRC55	0	+
chr11	60594628	60595363	CCDC86	14064	+
chr11	61292561	61292598	SYT7	0	-
chr11	61672435	61673198	RAB3IL1	0	-
chr11	62765949	62766540	SLC22A8	0	-
chr11	62776368	62777046	SLC22A8	0	-
chr11	64182711	64183898	RPS6KA4	43023	+
chr11	67405933	67406782	TBX10	0	-
chr11	67408886	67409197	ACY3	827	-
chr11	67441516	67442028	ALDH3B2	0	-
chr11	68454407	68455433	GAL	0	+
chr11	68455534	68455699	GAL	0	+
chr11	68549813	68550037	CPT1A	0	-
chr11	68550970	68551249	CPT1A	0	-
chr11	68802837	68802936	TPCN2	13412	+
chr11	68803440	68803701	TPCN2	12647	+
chr11	69192001	69192122	LOC102724265	48315	+
chr11	69561738	69562028	FGF4	25767	-
chr11	69604131	69604132	FGF4	13959	-
chr11	69690287	69690841	FGF3	56094	-
chr11	69862789	69862832	ANO1	61574	+
chr11	69946727	69947048	ANO1	0	+
chr11	69949394	69949751	ANO1	0	+
chr11	69978379	69978799	ANO1	0	+
chr11	69989456	69990019	ANO1	0	+
chr11	70004242	70004539	ANO1	0	+
chr11	70591225	70591513	SHANK2	0	-
chr11	70607870	70608631	SHANK2	0	-
chr11	70819613	70820006	SHANK2	0	-
chr11	70862745	70862957	SHANK2	0	-
chr11	70893761	70894315	SHANK2	0	-
chr11	70914787	70915367	SHANK2	0	-
chr11	71036723	71036937	SHANK2	100880	-
chr11	71067412	71068379	DHCR7	77076	-
chr11	71117218	71117346	DHCR7	28109	-
chr11	71323788	71324123	KRTAP5-11	29866	-
chr11	72350933	72351158	PDE2A	0	-
chr11	75149685	75150459	GDPD5	0	-
chr11	93227419	93228576	SMCO4	0	-
chr11	117869468	117870444	IL10RA	0	+
chr11	117928179	117929168	TMPRSS4	18557	+
chr11	117983897	117984284	TMPRSS4	0	+
chr11	118028524	118028950	SCN2B	4567	-
chr11	118031492	118032410	SCN2B	1107	-
chr11	119341478	119341923	THY1	45782	-
chr11	119516042	119516448	NECTIN1	0	-
chr11	119977379	119978011	TRIM29	3981	-
chr11	119982221	119982829	TRIM29	0	-
chr11	120001392	120002417	TRIM29	0	-
chr11	120663796	120664603	GRIK4	0	+
chr11	120785176	120785847	GRIK4	0	+
chr11	123513227	123514290	SCN3B	0	-
chr11	128489191	128489562	ETS1	31737	-
chr11	128527391	128528221	FLI1	28207	+
chr11	128615467	128615658	FLI1	0	+
chr11	130261734	130262162	ADAMTS8	12654	-
chr11	130270141	130270491	ADAMTS8	4325	-
chr12	708997	709116	NINJ2	0	-
chr12	2730905	2731701	CACNA1C	0	+
chr12	5629939	5630066	NTF3	25473	+
chr12	5842777	5842919	ANO2	0	-
chr12	6080792	6081325	VWF	0	-
chr12	6084668	6084703	VWF	0	-
chr12	6144136	6144817	VWF	0	-
chr12	6151330	6151789	VWF	0	-
chr12	6287741	6288262	CD9	21218	+
chr12	6391305	6391573	PLEKHG6	28027	+
chr12	6528366	6528892	CD27	25157	+
chr12	48138514	48139269	RAPGEF3	0	-
chr12	48238640	48238740	VDR	0	-
chr12	48252461	48253526	VDR	0	-
chr12	52536525	52537123	KRT80	25655	-
chr12	52708369	52708587	KRT83	0	-
chr12	52962037	52962172	KRT74	0	-
chr12	52985419	52986299	KRT72	0	-
chr12	53010463	53011285	KRT73	0	-
chr12	53038242	53038243	KRT2	97	-
chr12	53077480	53077957	KRT1	3288	-
chr12	53128941	53129080	KRT77	31693	-
chr12	53233609	53233791	KRT78	0	-
chr12	53336932	53337492	KRT8	0	-
chr12	53635373	53636272	MFSD5	9096	+
chr12	53727395	53728195	SP7	0	-
chr12	73105266	73105892	TRHDE	45843	+
chr12	109273454	109273999	DAO	0	+
chr12	110220462	110220925	TRPV4	0	-
chr12	111368710	111369047	MYL2	10305	-
chr12	111529085	111529218	CUX2	0	+
chr12	111589401	111589473	CUX2	0	+
chr12	111675259	111675881	CUX2	0	+
chr12	111707439	111708144	CUX2	0	+
chr12	111708804	111709104	CUX2	0	+
chr12	116050923	116051947	MED13L	344432	-
chr12	117490876	117491383	TESC	0	-
chr12	121418344	121418970	HNF1A	0	+
chr12	124388207	124388485	DNAH10	0	+
chr12	124712314	124712577	ZNF664-FAM101A	0	+
chr12	124738707	124738708	ZNF664-FAM101A	0	+
chr12	127915504	127916169	TMEM132C	835777	+
chr12	128795744	128796190	TMEM132C	0	+
chr12	128966164	128966988	TMEM132C	0	+
chr12	129091567	129092307	TMEM132C	0	+
chr12	129131133	129131985	TMEM132C	0	+
chr12	129132295	129133194	TMEM132C	0	+
chr12	129181911	129182566	TMEM132C	0	+
chr12	129182641	129183047	TMEM132C	0	+
chr12	129249920	129250537	SLC15A4	27200	-
chr12	129477115	129477722	GLT1D1	7605	+
chr12	129500393	129500989	GLT1D1	30883	+
chr12	129507055	129507758	GLT1D1	37545	+
chr12	129517293	129518295	TMEM132D	37974	-
chr12	129563769	129564096	TMEM132D	0	-
chr12	130037324	130037578	TMEM132D	0	-
chr12	130037743	130037867	TMEM132D	0	-
chr12	130205554	130205769	TMEM132D	0	-
chr12	130218272	130218623	TMEM132D	0	-
chr12	130231366	130231830	TMEM132D	0	-
chr12	130281601	130282480	TMEM132D	0	-
chr12	130296711	130297220	TMEM132D	0	-
chr12	130420092	130420460	TMEM132D	31879	-
chr12	130420636	130420795	TMEM132D	32423	-
chr12	130429276	130430041	TMEM132D	41063	-
chr12	130492249	130492428	TMEM132D	104036	-
chr12	130532825	130533405	FZD10	113597	+
chr12	130541478	130541858	FZD10	105144	+
chr12	130542001	130542316	FZD10	104686	+
chr12	130557349	130557709	FZD10	89293	+
chr12	130559931	130560624	FZD10	86378	+
chr12	130575596	130576155	FZD10	70847	+
chr12	130594227	130595138	FZD10	51864	+
chr12	130601936	130602474	FZD10	44528	+
chr12	130617134	130617186	FZD10	29816	+
chr12	130618956	130619267	FZD10	27735	+
chr12	130629052	130629721	FZD10	17281	+
chr12	130689224	130690576	FZD10	38938	+
chr12	130744061	130745157	PIWIL1	77274	+
chr12	130748744	130749091	PIWIL1	73340	+
chr12	130792221	130792561	PIWIL1	29870	+
chr12	130850948	130851085	PIWIL1	0	+
chr12	131009509	131010237	RIMBP2	7098	-
chr12	131125552	131125790	RIMBP2	123141	-
chr12	131272503	131273081	STX2	1062	-
chr12	131436294	131437246	ADGRD1	1204	+
chr12	131456442	131456887	ADGRD1	0	+
chr12	131462100	131462532	ADGRD1	0	+
chr12	131471619	131472127	ADGRD1	0	+
chr12	131483705	131484442	ADGRD1	0	+
chr12	131498100	131498480	ADGRD1	0	+
chr12	131503521	131503803	ADGRD1	0	+
chr12	131504718	131505449	ADGRD1	0	+
chr12	131508764	131508897	ADGRD1	0	+
chr12	131509506	131509875	ADGRD1	0	+
chr12	131513000	131513443	ADGRD1	0	+
chr12	131518215	131518440	ADGRD1	0	+
chr12	131533296	131533638	ADGRD1	0	+
chr12	131538953	131539331	ADGRD1	0	+
chr12	131551292	131551939	ADGRD1	0	+
chr12	131558243	131559197	ADGRD1	0	+
chr12	131560484	131561349	ADGRD1	0	+
chr12	131589858	131590155	ADGRD1	0	+
chr12	131599643	131600550	ADGRD1	0	+
chr12	131619746	131620480	ADGRD1	0	+
chr12	131622766	131623642	ADGRD1	0	+
chr12	131689582	131689793	ADGRD1	63573	+
chr12	131716059	131716267	ADGRD1	90050	+
chr12	131759922	131760138	ADGRD1	133913	+
chr12	131760734	131761234	ADGRD1	134725	+
chr12	131761255	131761825	ADGRD1	135246	+
chr12	131765631	131765803	ADGRD1	139622	+
chr12	131772264	131772605	ADGRD1	146255	+
chr12	131772940	131772981	ADGRD1	146931	+
chr12	131797165	131797824	ADGRD1	171156	+
chr12	131817681	131817909	ADGRD1	191672	+
chr12	131818419	131818822	ADGRD1	192410	+
chr12	131838251	131838986	ADGRD1	212242	+
chr12	131896687	131897586	ADGRD1	270678	+
chr12	131905136	131905614	ADGRD1	279127	+
chr12	131943211	131943241	SFSWAP	252389	+
chr12	132010739	132010884	SFSWAP	184746	+
chr12	132021632	132022593	SFSWAP	173037	+
chr12	132070666	132071238	SFSWAP	124392	+
chr12	132096092	132096500	SFSWAP	99130	+
chr12	132144625	132145222	SFSWAP	50408	+
chr12	132177339	132177374	SFSWAP	18256	+
chr12	132356761	132357155	MMP17	20444	+
chr12	132361621	132361893	ULK1	17384	+
chr12	132911659	132912149	GALNT9	5753	-
chr12	133163427	133163428	FBRSL1	1653	+
chr12	133183594	133183873	LRCOL1	0	-
chr13	22484154	22484280	FGF9	205513	+
chr13	27554046	27554478	USP12	85807	-
chr13	27575417	27575585	USP12	64700	-
chr13	61159212	61159431	TDRD3	11198	+
chr13	99306229	99306675	SLC15A1	29378	-
chr13	110393109	110393383	IRS2	12799	-
chr13	110620708	110621602	COL4A1	179701	-
chr13	110845076	110845538	COL4A1	0	-
chr13	110889438	110889633	COL4A1	0	-
chr13	111033090	111033533	COL4A2	0	+
chr13	111117108	111117374	COL4A2	0	+
chr13	111128046	111128155	COL4A2	0	+
chr13	111164225	111164459	COL4A2	0	+
chr13	111164817	111164985	COL4A2	0	+
chr13	111165048	111165049	COL4A2	0	+
chr13	111249489	111249674	NAXD	18131	+
chr13	112110162	112110758	TEX29	113567	+
chr13	112111352	112111623	TEX29	114757	+
chr13	112123685	112123976	TEX29	127090	+
chr13	112125453	112125753	TEX29	128858	+
chr13	112211064	112211279	TEX29	214469	+
chr13	112567862	112568073	SOX1	153838	+
chr13	113100820	113101164	SPACA7	11810	+
chr13	114471909	114472533	TMEM255B	0	+
chr13	114993623	114994246	CDC16	6114	+
chr14	76579380	76579532	IFT43	29287	+
chr14	76600397	76600726	GPATCH2L	17500	+
chr14	82108076	82108153	SEL1L	107870	-
chr14	94606318	94606636	IFI27L2	10360	-
chr14	94940641	94941397	SERPINA9	0	-
chr14	94956294	94956416	SERPINA12	0	-
chr14	94971805	94972520	SERPINA12	0	-
chr14	94989707	94990124	SERPINA12	5525	-
chr14	95008399	95008736	SERPINA4	19019	+
chr14	95086808	95087262	SERPINA3	0	+
chr14	95511796	95512399	DICER1	40164	-
chr14	95514667	95515644	DICER1	36919	-
chr14	95535474	95535513	DICER1	17050	-
chr14	95797223	95797299	CLMN	10977	-
chr14	96176665	96176773	TCL1A	0	-
chr14	96361153	96361175	C14orf132	144484	+
chr14	99352147	99352515	C14orf177	168043	+
chr14	99369349	99369885	C14orf177	185245	+
chr14	99474475	99474575	BCL11B	161048	-
chr14	99538882	99539385	BCL11B	96238	-
chr14	99797070	99797742	BCL11B	59019	-
chr14	100155016	100155247	CYP46A1	0	+
chr14	100194803	100195177	CYP46A1	1164	+
chr14	100199608	100200211	CYP46A1	5969	+
chr14	101164387	101164641	DLK1	28559	+
chr14	101172182	101172686	DLK1	20514	+
chr14	101338028	101338983	RTL1	8007	-
chr14	101927596	101928175	DIO3	99511	+
chr14	101933079	101933572	DIO3	94114	+
chr14	101994405	101995045	DIO3	32641	+
chr14	101997401	101997889	DIO3	29797	+
chr14	102003971	102004337	DIO3	23349	+
chr14	102022799	102022884	DIO3	4802	+
chr14	102089357	102090998	DIO3	59567	+
chr14	103602072	103602073	TNFAIP2	0	+
chr14	104463076	104464211	TDRD9	0	+
chr14	104557970	104558445	ASPG	0	+
chr14	104566615	104567216	ASPG	0	+
chr14	104656949	104658025	KIF26A	9713	+
chr14	105410849	105411090	AHNAK2	0	-
chr14	105414925	105415232	AHNAK2	0	-
chr14	105622660	105623104	JAG2	0	-
chr15	26963959	26964453	GABRB3	0	-
chr15	26964833	26964834	GABRB3	0	-
chr15	27120664	27121103	GABRA5	0	+
chr15	27309193	27309580	GABRG3	0	+
chr15	27334127	27334390	GABRG3	0	+
chr15	27495862	27496249	GABRG3	0	+
chr15	27706413	27707219	GABRG3	0	+
chr15	27843669	27843670	GABRG3	65295	+
chr15	28061937	28062271	OCA2	0	-
chr15	28088763	28089270	OCA2	0	-
chr15	28106681	28106731	OCA2	0	-
chr15	28215960	28216315	OCA2	0	-
chr15	29696381	29697160	FAM189A1	0	-
chr15	29851404	29852379	FAM189A1	0	-
chr15	32268576	32269672	CHRNA7	53012	+
chr15	42237307	42237710	EHD4	0	-
chr15	42280706	42281148	PLA2G4E	0	-
chr15	42281293	42281380	PLA2G4E	0	-
chr15	61597479	61598031	RORA	75976	-
chr15	62112339	62112964	VPS13C	31624	-
chr15	69620821	69621430	PAQR5	0	+
chr15	70505148	70505533	TLE3	114891	-
chr15	71101537	71102540	LARP6	21321	-
chr15	72074103	72074374	THSD4	0	+
chr15	75529377	75529378	LOC105376731	7345	-
chr15	75529994	75530213	LOC105376731	7962	-
chr15	77966677	77967150	LINGO1	0	-
chr15	77996511	77997064	LINGO1	0	-
chr15	78006744	78007003	LINGO1	0	-
chr15	84859078	84859748	UBE2Q2L	8092	+
chr15	84955300	84955713	GOLGA6L4	41179	+
chr15	84956014	84956340	GOLGA6L4	41893	+
chr15	90342526	90342804	ANPEP	0	-
chr15	90345734	90345934	ANPEP	0	-
chr15	98823182	98823770	FAM169B	156619	-
chr15	98982062	98983311	FAM169B	0	-
chr15	99954575	99954741	LRRC28	23637	+
chr15	100332521	100332826	LYSMD4	58871	-
chr15	100483481	100484229	ADAMTS17	27412	-
chr15	100496925	100497455	ADAMTS17	14186	-
chr15	100509589	100510250	ADAMTS17	1391	-
chr15	100513430	100513750	ADAMTS17	0	-
chr15	100528820	100529747	ADAMTS17	0	-
chr15	100535948	100536086	ADAMTS17	0	-
chr15	100539718	100539985	ADAMTS17	0	-
chr15	100547920	100548766	ADAMTS17	0	-
chr15	100559920	100560436	ADAMTS17	0	-
chr15	100576459	100577026	ADAMTS17	0	-
chr15	100730015	100730778	ADAMTS17	0	-
chr15	100732748	100733398	ADAMTS17	0	-
chr15	100733959	100734636	ADAMTS17	0	-
chr15	100734953	100735585	ADAMTS17	0	-
chr15	100767670	100768866	ADAMTS17	0	-
chr15	100780000	100780790	ADAMTS17	0	-
chr15	100796641	100797086	ADAMTS17	0	-
chr15	100818955	100820283	ADAMTS17	0	-
chr15	100821221	100821478	ADAMTS17	0	-
chr15	100846274	100846949	ADAMTS17	0	-
chr15	100847474	100847523	ADAMTS17	0	-
chr15	100849217	100849569	ADAMTS17	0	-
chr15	100872017	100872304	ADAMTS17	0	-
chr15	100874959	100875271	ADAMTS17	0	-
chr15	100875378	100875882	ADAMTS17	0	-
chr15	100877034	100877139	ADAMTS17	0	-
chr15	100877504	100878028	ADAMTS17	0	-
chr15	101228669	101229143	ASB7	36764	+
chr15	101308177	101308915	ALDH1A3	110980	+
chr15	101316033	101316207	ALDH1A3	103688	+
chr15	101326780	101326781	ALDH1A3	93114	+
chr15	101340997	101341418	ALDH1A3	78477	+
chr15	101409955	101410554	ALDH1A3	9341	+
chr15	101411861	101412809	ALDH1A3	7086	+
chr15	101853863	101854746	PCSK6	0	-
chr15	101861948	101862510	PCSK6	0	-
chr15	101868521	101868597	PCSK6	0	-
chr15	101869608	101869883	PCSK6	0	-
chr15	101870203	101870370	PCSK6	0	-
chr15	101902701	101903475	PCSK6	0	-
chr15	101914196	101914596	PCSK6	0	-
chr15	101919880	101920835	PCSK6	0	-
chr15	101926702	101926905	PCSK6	0	-
chr15	101977087	101977291	PCSK6	0	-
chr15	102072663	102073350	PCSK6	42475	-
chr15	102312453	102312938	LOC100128108	25379	-
chr16	816474	816593	MSLN	0	+
chr16	1114901	1115209	SSTR5	7545	+
chr16	1141799	1142031	C1QTNF8	0	-
chr16	1267059	1267474	CACNA1H	0	+
chr16	1267793	1267810	CACNA1H	0	+
chr16	1956358	1956368	HS3ST6	5095	-
chr16	1956941	1957424	HS3ST6	4039	-
chr16	10927971	10928330	TVP23A	15319	-
chr16	14463653	14464322	PARN	65233	-
chr16	22692930	22693409	HS3ST2	132449	+
chr16	28506948	28507388	APOBR	0	+
chr16	29308500	29308749	NPIPB11	83888	-
chr16	49445177	49445783	C16orf78	11834	+
chr16	49470875	49471121	C16orf78	37532	+
chr16	49486606	49486805	ZNF423	34635	-
chr16	51174224	51174459	SALL1	0	-
chr16	51175549	51175595	SALL1	0	-
chr16	54408792	54409310	IRX3	88413	-
chr16	55037781	55038594	IRX5	69385	+
chr16	57937711	57937820	CNGB1	0	-
chr16	57938193	57938456	CNGB1	0	-
chr16	57946515	57946725	CNGB1	0	-
chr16	66351454	66352154	CDH5	48354	+
chr16	66412878	66413367	CDH5	0	+
chr16	78082884	78083138	CLEC3A	16882	+
chr16	81150996	81151204	PKD1L2	0	-
chr16	81199551	81200088	PKD1L2	0	-
chr16	81308598	81309067	BCO1	0	+
chr16	81309462	81309765	BCO1	0	+
chr16	81934768	81935177	PLCG2	0	+
chr16	83123288	83123812	CDH13	0	+
chr16	83837823	83838126	HSBP1	3380	+
chr16	83969676	83969947	OSGIN1	16878	+
chr16	84228277	84228393	ADAD2	0	+
chr16	84239777	84240176	ADAD2	9004	+
chr16	84251867	84252213	KCNG4	2526	-
chr16	84294571	84294738	KCNG4	21214	-
chr16	85927584	85928059	IRF8	4713	+
chr16	86025839	86026409	IRF8	69627	+
chr16	86073054	86073481	IRF8	116842	+
chr16	86085729	86086022	IRF8	129517	+
chr16	86656814	86657171	FOXL1	41509	+
chr16	86672420	86672828	FOXL1	57115	+
chr16	86672834	86672955	FOXL1	57529	+
chr16	86674261	86674326	FOXL1	58956	+
chr16	86679544	86679968	FOXL1	64239	+
chr16	86709260	86709672	FOXL1	93955	+
chr16	86747621	86748005	FOXL1	132316	+
chr16	86753058	86753251	FOXL1	137753	+
chr16	86773969	86774162	FOXL1	158664	+
chr16	86781333	86781746	FOXL1	166028	+
chr16	86807512	86808111	FOXL1	192207	+
chr16	86862404	86862550	FOXL1	247099	+
chr16	86896648	86896891	FOXL1	281343	+
chr16	86910286	86910638	FOXL1	294981	+
chr16	86934422	86935441	FOXL1	319117	+
chr16	86988924	86990068	C16orf95	346334	-
chr16	86996350	86996684	C16orf95	339718	-
chr16	86999566	86999801	C16orf95	336601	-
chr16	87011986	87012278	C16orf95	324124	-
chr16	87042308	87043029	C16orf95	293373	-
chr16	87102162	87102366	C16orf95	234036	-
chr16	87102620	87102828	C16orf95	233574	-
chr16	88261454	88261593	BANP	150529	+
chr16	88261601	88261612	BANP	150676	+
chr16	88325584	88326196	ZNF469	167681	+
chr16	88333585	88333680	ZNF469	160197	+
chr16	88334050	88334051	ZNF469	159826	+
chr16	88336799	88337259	ZNF469	156618	+
chr16	88360701	88361179	ZNF469	132698	+
chr16	88363433	88364074	ZNF469	129803	+
chr16	88460953	88461064	ZNF469	32813	+
chr16	88462923	88463662	ZNF469	30215	+
chr16	88486928	88487781	ZNF469	6096	+
chr16	89041652	89041771	CBFA2T3	0	-
chr16	89639067	89639629	CPNE7	2545	+
chr16	89690783	89690899	DPEP1	0	+
chr17	10655	11166	RPH3AL	51012	-
chr17	3460502	3461143	TRPV3	0	-
chr17	4479648	4480063	SMTNL2	7211	+
chr17	4482938	4483294	SMTNL2	3980	+
chr17	5443355	5443841	NLRP1	0	-
chr17	5461216	5461839	NLRP1	0	-
chr17	6362210	6363389	PITPNM3	0	-
chr17	6592783	6593964	SLC13A5	0	-
chr17	6982252	6982667	CLEC10A	0	-
chr17	7011305	7011579	ASGR2	0	-
chr17	7012871	7013680	ASGR2	0	-
chr17	7042513	7043210	ASGR2	24382	-
chr17	7044458	7045297	ASGR2	26327	-
chr17	7662253	7662563	DNAH2	0	+
chr17	7704628	7705391	DNAH2	0	+
chr17	7724850	7725373	DNAH2	0	+
chr17	7916315	7916468	GUCY2D	0	+
chr17	7948424	7948582	ALOX15B	0	+
chr17	7948814	7949116	ALOX15B	0	+
chr17	7950235	7950826	ALOX15B	0	+
chr17	7974302	7974416	ALOX12B	1536	-
chr17	8017904	8018201	ALOXE3	0	-
chr17	8817597	8818129	PIK3R5	0	-
chr17	8957988	8958356	NTN1	0	+
chr17	10216354	10216634	MYH13	0	-
chr17	10693369	10693681	PIRT	32109	-
chr17	10700990	10701516	PIRT	24274	-
chr17	11176093	11176983	SHISA6	0	+
chr17	11199682	11200732	SHISA6	0	+
chr17	11207350	11208297	SHISA6	0	+
chr17	11671616	11671782	DNAH9	0	+
chr17	16773769	16774088	TNFRSF13B	68308	-
chr17	16774168	16774427	TNFRSF13B	67969	-
chr17	16845623	16846032	TNFRSF13B	0	-
chr17	18913359	18913602	SLC5A10	0	+
chr17	25751939	25752037	KSR1	46997	+
chr17	26750997	26751268	SLC46A1	17766	-
chr17	26798946	26799436	SLC13A2	1226	+
chr17	26820561	26821017	SLC13A2	0	+
chr17	26827545	26828082	SLC13A2	2746	+
chr17	28904702	28905405	TBC1D29	14192	+
chr17	31825059	31825996	ASIC2	0	-
chr17	36297281	36298334	TBC1D3	2182	+
chr17	39564452	39565111	KRT31	10607	-
chr17	39696587	39697909	KRT19	11945	-
chr17	39783760	39784195	KRT17	2877	-
chr17	39811076	39811444	KRT17	30193	-
chr17	40315447	40315624	KCNH4	0	-
chr17	41008371	41009171	AOC3	0	+
chr17	44868145	44868239	WNT3	0	-
chr17	44943344	44943947	WNT9B	0	+
chr17	44967258	44968044	WNT9B	3161	+
chr17	47947503	47948086	FLJ45513	21303	+
chr17	48025220	48025507	DLX4	21053	+
chr17	48298362	48298592	COL1A1	19361	-
chr17	48339391	48340105	TMEM92	8660	+
chr17	48344840	48345478	TMEM92	3287	+
chr17	48655508	48655509	CACNA1G	0	+
chr17	58082453	58082796	HEATR6	37754	-
chr17	62066948	62067311	PRR29	8398	+
chr17	63212913	63213234	RGS9	0	+
chr17	71494312	71494474	SDK2	0	-
chr17	71516051	71516524	SDK2	0	-
chr17	71545810	71546113	SDK2	0	-
chr17	71572239	71572449	SDK2	0	-
chr17	71772920	71773105	LOC100134391	20223	+
chr17	71871973	71872186	LOC100134391	119276	+
chr17	72190918	72191339	RPL38	8454	+
chr17	72340662	72340972	KIF19	0	+
chr17	72535463	72536698	CD300C	505	-
chr17	72537406	72538011	CD300C	0	-
chr17	72545659	72545694	CD300C	3348	-
chr17	76290446	76290691	TMEM235	53377	+
chr17	76297789	76298179	SOCS3	54677	-
chr17	76328741	76329128	SOCS3	23728	-
chr17	76484905	76485299	DNAH17	0	-
chr17	77359843	77360250	RBFOX3	0	-
chr17	77366486	77366487	RBFOX3	0	-
chr17	77419952	77420364	RBFOX3	0	-
chr17	77420713	77421064	RBFOX3	0	-
chr17	77421101	77421279	RBFOX3	0	-
chr17	77862773	77862985	TBC1D16	43155	-
chr17	77864900	77865433	TBC1D16	40707	-
chr17	78379865	78380286	RNF213	7283	+
chr17	78500925	78501345	RPTOR	17278	+
chr17	79623103	79623266	PDE6G	0	-
chr17	79623574	79623626	PDE6G	0	-
chr17	80461856	80462011	FOXK2	15581	+
chr17	81027347	81027697	METRNL	9868	+
chr18	6139561	6140562	L3MBTL4	0	-
chr18	6146110	6146378	L3MBTL4	0	-
chr18	8428740	8429579	PTPRM	21880	+
chr18	11559994	11560393	SLC35G4	49162	+
chr18	11653428	11654010	GNAL	35002	+
chr18	11654353	11654795	GNAL	34217	+
chr18	11657683	11658579	GNAL	30433	+
chr18	11660989	11662151	GNAL	26861	+
chr18	11668787	11669593	GNAL	19419	+
chr18	11670168	11670528	GNAL	18484	+
chr18	11811173	11811471	GNAL	0	+
chr18	11865094	11865386	GNAL	0	+
chr18	12086983	12089379	ANKRD62	4467	+
chr18	12236459	12237044	CIDEA	17272	+
chr18	21317635	21318827	LAMA3	0	+
chr18	21358873	21359675	LAMA3	0	+
chr18	21423256	21423792	LAMA3	0	+
chr18	35125949	35126948	CELF4	0	-
chr18	49225197	49225685	MEX3C	501145	-
chr18	71865113	71866369	TIMM21	38908	+
chr18	72846817	72847090	ZADH2	59973	-
chr18	73769803	73769850	ZNF516	299785	-
chr18	74304347	74304477	C18orf65	94301	+
chr18	74386775	74387425	ZNF236	147136	+
chr18	74701416	74701586	MBP	0	-
chr18	76150515	76150647	SALL3	589626	+
chr18	76707405	76707681	SALL3	32592	+
chr18	76768153	76768376	SALL3	9183	+
chr18	76806470	76806771	ATP9B	22502	+
chr18	77550316	77550478	CTDP1	35805	+
chr18	77576637	77577009	KCNG2	46657	+
chr18	77647292	77647395	KCNG2	0	+
chr19	474241	474291	ODF3L2	0	-
chr19	1497452	1497761	REEP6	0	+
chr19	1657453	1657813	TCF3	5124	-
chr19	3278252	3278626	CELF5	0	+
chr19	3278939	3279028	CELF5	0	+
chr19	3604498	3604578	TBXA2R	0	-
chr19	3604636	3605336	TBXA2R	0	-
chr19	5456672	5456878	ZNRF4	0	+
chr19	8203162	8203389	FBN3	0	-
chr19	9431930	9432187	ZNF559	2259	+
chr19	10078461	10079012	COL5A3	0	-
chr19	10112242	10112904	COL5A3	0	-
chr19	10139835	10140953	RDH8	6880	+
chr19	10141317	10141318	RDH8	8362	+
chr19	11348276	11348466	DOCK6	0	-
chr19	15940748	15941419	LOC102724279	21383	-
chr19	15942475	15943324	LOC102724279	19478	-
chr19	16143136	16144091	TPM4	34224	+
chr19	29041306	29041902	UQCRFS1	656263	-
chr19	29619151	29620850	UQCRFS1	77315	-
chr19	30259240	30259977	CCNE1	42922	+
chr19	31995318	31996133	THEG5	82960	+
chr19	32516558	32517035	ZNF507	319477	+
chr19	32579885	32580241	ZNF507	256271	+
chr19	33309161	33309554	SLC7A9	11863	-
chr19	33704993	33705506	SLC7A10	0	-
chr19	33727624	33727902	SLC7A10	10867	-
chr19	33755280	33755714	CEBPA	35124	-
chr19	35591534	35591825	FXYD3	14905	+
chr19	35802450	35802917	MAG	0	+
chr19	35842354	35842523	FFAR1	0	+
chr19	35843089	35843149	FFAR1	0	+
chr19	36339286	36339609	NPHS1	0	-
chr19	36398465	36398820	TYROBP	0	-
chr19	38913101	38913822	RASGRP4	0	-
chr19	41699768	41700404	CYP2S1	0	+
chr19	42642025	42642801	POU2F2	5399	-
chr19	45205633	45206057	CEACAM16	0	+
chr19	45315421	45315454	BCAM	0	+
chr19	45317293	45317678	BCAM	0	+
chr19	45378845	45379381	NECTIN2	0	+
chr19	45748279	45748372	MARK4	6142	+
chr19	46699574	46700470	IGFL1	32537	+
chr19	46782566	46782879	HIF3A	17422	+
chr19	51216367	51216514	SHANK1	0	-
chr19	55976630	55976969	ISOC2	3580	-
chr2	1379679	1380282	SNTG2	8294	+
chr2	1415203	1416036	TPO	1195	+
chr2	1418860	1419765	TPO	0	+
chr2	1443399	1443914	TPO	0	+
chr2	1484552	1484806	TPO	0	+
chr2	1485507	1485902	TPO	0	+
chr2	1485991	1486040	TPO	0	+
chr2	1496647	1496811	TPO	0	+
chr2	1519063	1519188	TPO	0	+
chr2	1566979	1567341	TPO	20479	+
chr2	1851092	1851388	MYT1L	0	-
chr2	1902571	1903389	MYT1L	0	-
chr2	2468003	2468179	MYT1L	132917	-
chr2	3773582	3774332	DCDC2C	0	+
chr2	3775157	3775381	DCDC2C	0	+
chr2	3797493	3797796	DCDC2C	0	+
chr2	3866191	3867122	DCDC2C	0	+
chr2	3867438	3867877	DCDC2C	0	+
chr2	4005792	4006392	DCDC2C	110791	+
chr2	4012999	4013634	DCDC2C	117998	+
chr2	4120917	4121265	DCDC2C	225916	+
chr2	4136883	4137537	DCDC2C	241882	+
chr2	10156588	10156820	GRHL1	14175	+
chr2	10635802	10636018	ODC1	47121	-
chr2	10636100	10636333	ODC1	47419	-
chr2	10971282	10971742	PDIA6	0	-
chr2	20057527	20057735	TTC32	38655	-
chr2	20431017	20431442	SDC1	5822	-
chr2	26788334	26789297	C2orf70	0	+
chr2	28767551	28767934	PLB1	0	+
chr2	29439320	29439514	ALK	0	-
chr2	31195266	31195267	GALNT14	0	-
chr2	31256102	31257087	GALNT14	0	-
chr2	38102312	38102653	RMDN2	49807	+
chr2	44102655	44103295	ABCG8	0	+
chr2	45571363	45571760	SRBD1	44057	-
chr2	62635369	62635873	TMEM17	91481	-
chr2	70686160	70687260	TGFA	0	-
chr2	71248434	71248599	TEX261	26432	-
chr2	71898854	71899180	DYSF	0	+
chr2	78989141	78990065	REG3G	262745	+
chr2	95428663	95429642	TEKT4	107534	+
chr2	95659215	95659403	MAL	31995	+
chr2	96428036	96428223	ANKRD36C	87071	-
chr2	96820006	96821108	DUSP2	8826	-
chr2	97650810	97651218	FAM178B	0	-
chr2	101254507	101254791	PDCL3	61305	+
chr2	101401142	101401851	NPAS2	34760	+
chr2	101465008	101465516	NPAS2	0	+
chr2	101562489	101563355	NPAS2	0	+
chr2	101584416	101584518	NPAS2	0	+
chr2	101585065	101585140	NPAS2	0	+
chr2	101592465	101593268	NPAS2	0	+
chr2	106029209	106029802	FHL2	0	-
chr2	106900949	106901316	UXS1	90153	-
chr2	107148914	107149949	RGPD3	64112	-
chr2	109557149	109557168	EDAR	0	-
chr2	110015134	110015476	SH3RF3	0	+
chr2	113924810	113925231	PSD4	6327	+
chr2	113930541	113930564	PSD4	994	+
chr2	114015618	114016199	PAX8	0	-
chr2	119881729	119882455	C1QL2	31362	-
chr2	119887263	119887886	C1QL2	25931	-
chr2	121090600	121090851	INHBB	12865	+
chr2	121156149	121156489	INHBB	46764	+
chr2	121368357	121368772	GLI2	186093	+
chr2	121762598	121762731	GLI2	12368	+
chr2	127659460	127659872	LOC101929926	0	+
chr2	128341046	128341565	MYO7B	0	+
chr2	128429721	128430202	LIMS2	0	-
chr2	129449235	129449814	HS6ST1	373063	-
chr2	129532813	129533295	HS6ST1	456641	-
chr2	131592531	131592848	AMER3	66823	+
chr2	131733842	131734325	ARHGEF4	0	+
chr2	132162413	132162679	WTH3DI	40681	-
chr2	220300792	220302140	SPEG	0	+
chr2	231458337	231458823	SP100	48019	+
chr2	231796301	231796302	GPR55	6359	-
chr2	231797606	231798088	GPR55	7664	-
chr2	232784332	232784468	NPPC	2334	-
chr2	232788957	232789122	NPPC	0	-
chr2	233299548	233300206	ALPI	20614	+
chr2	233309485	233309654	ALPI	11166	+
chr2	233310001	233310105	ALPI	10715	+
chr2	233945137	233945508	INPP5D	0	+
chr2	234220989	234221366	SAG	0	+
chr2	234727179	234727729	MROH2A	0	+
chr2	234846797	234847075	TRPM8	0	+
chr2	234847103	234847188	TRPM8	0	+
chr2	234861007	234861862	TRPM8	0	+
chr2	237227879	237227989	IQCA1	4799	-
chr2	238475712	238475791	PRLH	0	+
chr2	238842598	238843063	RAMP1	21838	+
chr2	239865229	239865484	TWIST2	32984	+
chr2	239907721	239908063	HDAC4	61799	-
chr2	239937522	239937805	HDAC4	32057	-
chr2	239938121	239938627	HDAC4	31235	-
chr2	239949762	239949899	HDAC4	19963	-
chr2	239951148	239951533	HDAC4	18329	-
chr2	240404940	240405292	HDAC4	82296	-
chr2	241641413	241642364	AQP12A	3512	+
chr2	241838109	241838431	C2orf54	2535	-
chr2	241941941	241942326	SNED1	0	+
chr2	242790993	242791232	PDCD1	799	-
chr20	553535	553928	CSNK2A1	29052	-
chr20	894969	895320	ANGPT4	0	-
chr20	896042	896771	ANGPT4	0	-
chr20	945905	946297	RSPO4	0	-
chr20	2066207	2066745	STK35	15781	+
chr20	2321786	2322157	TGM3	60	+
chr20	2322282	2322420	TGM3	556	+
chr20	2496497	2497514	ZNF343	0	-
chr20	3650571	3651823	ADAM33	0	-
chr20	4210287	4211329	ADRA1D	0	-
chr20	21561031	21561779	NKX2-2	66366	-
chr20	23992396	23993497	GGTLC1	22979	-
chr20	24121545	24122388	GGTLC1	152128	-
chr20	24789456	24790381	CST7	139483	+
chr20	24804675	24805117	CST7	124747	+
chr20	24809460	24810540	CST7	119324	+
chr20	24873008	24873639	CST7	56225	+
chr20	31656268	31656673	BPIFB3	0	+
chr20	31657944	31658488	BPIFB3	0	+
chr20	31662889	31663586	BPIFB3	1445	+
chr20	31926784	31927521	CDK5RAP1	19122	-
chr20	32920156	32920353	AHCY	20547	-
chr20	33878428	33878976	FAM83C	0	-
chr20	35033351	35034022	DLGAP4	0	+
chr20	35049720	35050255	DLGAP4	0	+
chr20	35069471	35070334	DLGAP4	0	+
chr20	36974798	36975326	LBP	0	+
chr20	42814888	42815093	JPH2	0	-
chr20	42985137	42985151	HNF4A	0	+
chr20	43030524	43030571	HNF4A	0	+
chr20	43030579	43031025	HNF4A	0	+
chr20	44797110	44797358	CDH22	5012	-
chr20	44917077	44918330	CDH22	0	-
chr20	45389163	45389724	SLC2A10	24177	+
chr20	45627768	45628525	EYA2	0	+
chr20	45635036	45636174	EYA2	0	+
chr20	45790297	45790834	EYA2	0	+
chr20	46475051	46475261	SULF2	59690	-
chr20	46589239	46589758	SULF2	173878	-
chr20	46649085	46649822	SULF2	233724	-
chr20	46970503	46970959	PREX1	269832	-
chr20	47165942	47166149	PREX1	74642	-
chr20	47182042	47182813	PREX1	57978	-
chr20	47193829	47194443	PREX1	46348	-
chr20	48053603	48054373	KCNB1	0	-
chr20	48248575	48248763	B4GALT5	718	-
chr20	48868664	48869378	LINC01272	14643	+
chr20	48887232	48887472	LINC01272	0	+
chr20	48898690	48900203	LINC01272	2357	+
chr20	48970021	48970373	LINC01272	73688	+
chr20	49002350	49002885	LINC01272	106017	+
chr20	49012818	49013422	PTPN1	113434	+
chr20	49052392	49052439	PTPN1	74417	+
chr20	49615329	49616417	KCNG1	3774	-
chr20	49813322	49813974	KCNG1	173646	-
chr20	49920993	49922087	NFATC2	81405	-
chr20	50000410	50000639	NFATC2	2853	-
chr20	50011084	50011488	NFATC2	0	-
chr20	50033734	50034118	NFATC2	0	-
chr20	50068713	50069734	NFATC2	0	-
chr20	56771542	56771568	ANKRD60	19612	-
chr20	56772009	56772583	ANKRD60	18597	-
chr20	57372312	57372313	GNAS	42458	+
chr20	57915625	57916076	EDN3	14577	+
chr20	57970819	57971443	EDN3	69771	+
chr20	57974118	57975007	EDN3	73070	+
chr20	58000952	58001657	EDN3	99904	+
chr20	58056502	58056698	PHACTR3	95864	+
chr20	58787806	58788196	C20orf197	139797	+
chr20	58844544	58845417	C20orf197	196535	+
chr20	58878320	58878752	C20orf197	230311	+
chr20	58894272	58894306	C20orf197	246263	+
chr20	58914454	58915017	C20orf197	266445	+
chr20	59005264	59006015	C20orf197	357255	+
chr20	59060147	59060148	C20orf197	412138	+
chr20	59173706	59174423	C20orf197	525697	+
chr20	59328399	59329248	CDH4	498232	+
chr20	59351385	59351812	CDH4	475668	+
chr20	59365190	59365327	CDH4	462153	+
chr20	59543616	59544016	CDH4	283464	+
chr20	59567089	59567500	CDH4	259980	+
chr20	59615369	59616001	CDH4	211479	+
chr20	59618824	59619533	CDH4	207947	+
chr20	59625634	59625797	CDH4	201683	+
chr20	59626758	59627238	CDH4	200242	+
chr20	59654058	59654215	CDH4	173265	+
chr20	59693517	59694429	CDH4	133051	+
chr20	59696972	59697339	CDH4	130141	+
chr20	59697823	59697947	CDH4	129533	+
chr20	59701819	59702203	CDH4	125277	+
chr20	59705425	59706436	CDH4	121044	+
chr20	59706772	59707056	CDH4	120424	+
chr20	59708211	59709116	CDH4	118364	+
chr20	59712010	59712011	CDH4	115469	+
chr20	59712319	59713069	CDH4	114411	+
chr20	59763167	59763689	CDH4	63791	+
chr20	59779455	59780330	CDH4	47150	+
chr20	59801839	59802801	CDH4	24679	+
chr20	59819506	59820107	CDH4	7373	+
chr20	59821403	59821850	CDH4	5630	+
chr20	59824079	59825276	CDH4	2204	+
chr20	59836963	59837453	CDH4	0	+
chr20	59922762	59923036	CDH4	0	+
chr20	60059105	60059674	CDH4	0	+
chr20	60075016	60075393	CDH4	0	+
chr20	60145010	60145612	CDH4	0	+
chr20	60146370	60147535	CDH4	0	+
chr20	60156493	60157422	CDH4	0	+
chr20	60169817	60170438	CDH4	0	+
chr20	60198642	60198723	CDH4	0	+
chr20	60198838	60199023	CDH4	0	+
chr20	60200479	60200953	CDH4	0	+
chr20	60229837	60230006	CDH4	0	+
chr20	60254487	60255001	CDH4	0	+
chr20	60256495	60257099	CDH4	0	+
chr20	60263235	60263608	CDH4	0	+
chr20	60265179	60266282	CDH4	0	+
chr20	60270585	60271117	CDH4	0	+
chr20	60278177	60278507	CDH4	0	+
chr20	60283216	60283488	CDH4	0	+
chr20	60288472	60288929	CDH4	0	+
chr20	60304222	60304340	CDH4	0	+
chr20	60332576	60333447	CDH4	0	+
chr20	60340266	60340805	CDH4	0	+
chr20	60342420	60342681	CDH4	0	+
chr20	60344308	60345506	CDH4	0	+
chr20	60354071	60354391	CDH4	0	+
chr20	60354640	60355277	CDH4	0	+
chr20	60370984	60371380	CDH4	0	+
chr20	60373665	60373992	CDH4	0	+
chr20	60381032	60381130	CDH4	0	+
chr20	60390256	60390482	CDH4	0	+
chr20	60400562	60401357	CDH4	0	+
chr20	60427397	60427860	CDH4	0	+
chr20	60428337	60428429	CDH4	0	+
chr20	60438197	60438342	CDH4	0	+
chr20	60438537	60438815	CDH4	0	+
chr20	60439731	60440090	CDH4	0	+
chr20	60452886	60453090	CDH4	0	+
chr20	60453216	60453505	CDH4	0	+
chr20	60484053	60484690	CDH4	0	+
chr20	60484714	60485390	CDH4	0	+
chr20	60543682	60544015	TAF4	5837	-
chr20	61010423	61010805	RBBP8NL	7793	-
chr20	61028385	61028925	GATA5	9626	-
chr20	61041542	61041602	GATA5	0	-
chr20	61041638	61041644	GATA5	0	-
chr20	61058507	61060034	GATA5	7480	-
chr20	61065328	61065728	GATA5	14301	-
chr20	61144431	61144678	MIR1-1HG	2980	+
chr20	61160769	61161001	MIR1-1HG	0	+
chr20	61164570	61164721	MIR1-1HG	0	+
chr20	61188642	61189024	MIR1-1HG	20670	+
chr20	61189183	61190084	MIR1-1HG	21211	+
chr20	61204536	61205484	MIR1-1HG	36564	+
chr20	61265079	61265083	SLCO4A1	8712	+
chr20	61265399	61265509	SLCO4A1	8286	+
chr20	61302181	61302301	SLCO4A1	0	+
chr20	61313748	61313839	SLCO4A1	10100	+
chr20	61314368	61314785	SLCO4A1	10720	+
chr20	61325861	61326184	NTSR1	14003	+
chr20	61375149	61375511	NTSR1	0	+
chr20	61503745	61503845	DIDO1	5243	-
chr20	62033292	62033313	KCNQ2	0	-
chr20	62754424	62755634	NPBWR2	16239	-
chr20	62766195	62766378	NPBWR2	28010	-
chr21	37836527	37836982	CLDN14	0	-
chr21	39966969	39967462	ERG	0	-
chr21	42721728	42722456	FAM3B	0	+
chr21	42765267	42766406	MX2	0	+
chr21	42845227	42845319	TMPRSS2	0	-
chr21	42865391	42865555	TMPRSS2	0	-
chr21	42875618	42876608	TMPRSS2	0	-
chr21	42910145	42910998	TMPRSS2	30059	-
chr21	42952126	42952910	TMPRSS2	72040	-
chr21	43028618	43028756	RIPK4	130771	-
chr21	43029114	43029352	RIPK4	130175	-
chr21	43100732	43101329	RIPK4	58198	-
chr21	43119697	43120341	RIPK4	39186	-
chr21	43147039	43147096	RIPK4	12431	-
chr21	43147140	43147461	RIPK4	12066	-
chr21	43162109	43162312	RIPK4	0	-
chr21	43162633	43163192	RIPK4	0	-
chr21	43165399	43165456	RIPK4	0	-
chr21	43165727	43166326	RIPK4	0	-
chr21	43174245	43174246	RIPK4	0	-
chr21	43177004	43177329	RIPK4	0	-
chr21	43192456	43192746	RIPK4	5206	-
chr21	43384475	43384693	C2CD2	10475	-
chr21	43385791	43386700	C2CD2	11791	-
chr21	43445950	43446370	ZBTB21	15453	-
chr21	43469725	43470380	UMODL1	12686	+
chr21	43797443	43797705	TMPRSS3	0	-
chr21	43832311	43832843	UBASH3A	0	+
chr21	43849957	43850293	UBASH3A	0	+
chr21	43865704	43866157	UBASH3A	0	+
chr21	43967622	43967877	SLC37A1	0	+
chr21	44163033	44163240	PDE9A	0	+
chr21	44735536	44735931	LOC102724428	98430	-
chr21	46314406	46314641	ITGB2	0	-
chr21	46674380	46674523	POFUT2	9318	-
chr21	46776647	46777065	COL18A1	47985	+
chr21	46781469	46781876	COL18A1	43174	+
chr21	46850388	46850504	COL18A1	0	+
chr21	46850524	46850740	COL18A1	0	+
chr21	46886592	46886779	COL18A1	0	+
chr21	46886797	46887127	COL18A1	0	+
chr21	46912700	46912987	COL18A1	0	+
chr21	46999977	47000292	SLC19A1	37591	-
chr21	47000303	47000543	SLC19A1	37917	-
chr21	47018988	47019392	SLC19A1	56602	-
chr21	47217308	47217769	PCBP3	52104	+
chr21	47491210	47491279	COL6A2	26752	+
chr21	47538332	47538549	COL6A2	0	+
chr21	47541782	47541866	COL6A2	0	+
chr21	47560590	47560935	FTCD	0	-
chr22	19622235	19622388	SEPT5	79597	+
chr22	19632769	19633267	SEPT5	68718	+
chr22	19736389	19736761	TBX1	7463	+
chr22	20188044	20188213	RTN4R	40723	-
chr22	21385962	21386094	SLC7A4	0	-
chr22	22344435	22345413	TOP3B	7194	-
chr22	23002565	23003442	GGTLC2	12196	+
chr22	23243824	23245174	IGLL5	5810	+
chr22	23258004	23258353	IGLL5	19990	+
chr22	23271459	23272107	IGLL5	33445	+
chr22	23285801	23286164	IGLL5	47787	+
chr22	25287775	25288476	SGSM1	0	+
chr22	27042797	27043083	CRYBA4	16160	+
chr22	27406227	27406738	LOC284898	37366	-
chr22	27407982	27408522	LOC284898	35582	-
chr22	27700866	27701441	LOC105372977	115688	+
chr22	27803138	27803239	LOC105372977	217960	+
chr22	27807522	27808038	LOC105372977	222344	+
chr22	27936237	27936470	MN1	207793	-
chr22	28099082	28099520	MN1	44743	-
chr22	28204347	28204758	MN1	6860	-
chr22	32728066	32728471	RFPL3	22399	+
chr22	32736867	32737089	RFPL3	13781	+
chr22	33146361	33147471	SYN3	0	-
chr22	33162525	33163078	SYN3	0	-
chr22	33430574	33431039	SYN3	0	-
chr22	36008790	36009403	MB	0	-
chr22	37139055	37139937	IFT27	14307	-
chr22	37182858	37182943	IFT27	10680	-
chr22	37183474	37183614	IFT27	11296	-
chr22	37209857	37210239	PVALB	0	-
chr22	37320135	37320528	CSF2RB	0	+
chr22	37320558	37320622	CSF2RB	0	+
chr22	37322843	37322844	CSF2RB	0	+
chr22	37332545	37332906	CSF2RB	0	+
chr22	37347393	37348030	CSF2RB	10913	+
chr22	37479502	37480832	TMPRSS6	0	-
chr22	37496423	37497345	TMPRSS6	0	-
chr22	37509776	37509974	TMPRSS6	4172	-
chr22	37523438	37523721	IL2RB	0	-
chr22	37532807	37533655	IL2RB	0	-
chr22	37534794	37535062	IL2RB	0	-
chr22	37538266	37539475	IL2RB	0	-
chr22	37542062	37542690	IL2RB	0	-
chr22	37544032	37544606	IL2RB	0	-
chr22	37563092	37563334	C1QTNF6	12870	-
chr22	37563437	37563463	C1QTNF6	12741	-
chr22	37636350	37637464	RAC2	0	-
chr22	37671887	37672314	CYTH4	6108	+
chr22	37678790	37679487	CYTH4	0	+
chr22	37690905	37691193	CYTH4	0	+
chr22	37698541	37699067	CYTH4	0	+
chr22	37912012	37912257	CARD10	0	-
chr22	38839033	38839971	KCNJ4	0	-
chr22	39496236	39496795	APOBEC3H	0	+
chr22	39565043	39565960	CBX7	16504	-
chr22	39689954	39690274	RPL3	18611	-
chr22	39693344	39694124	RPL3	14761	-
chr22	39955030	39955209	CACNA1I	11547	+
chr22	39976459	39977047	CACNA1I	0	+
chr22	40050572	40051350	CACNA1I	0	+
chr22	40075794	40076796	CACNA1I	0	+
chr22	40090793	40091473	CACNA1I	5052	+
chr22	40107052	40107322	CACNA1I	21311	+
chr22	40411310	40411754	FAM83F	0	+
chr22	40429745	40430283	FAM83F	3701	+
chr22	43647131	43647141	SCUBE1	0	-
chr22	43647509	43647979	SCUBE1	0	-
chr22	43649745	43650717	SCUBE1	0	-
chr22	43652415	43652842	SCUBE1	0	-
chr22	43671399	43671935	SCUBE1	0	-
chr22	43673032	43673033	SCUBE1	0	-
chr22	43696958	43697665	SCUBE1	0	-
chr22	43697790	43698132	SCUBE1	0	-
chr22	43708436	43708786	SCUBE1	0	-
chr22	43722159	43723112	SCUBE1	0	-
chr22	43745500	43745874	SCUBE1	6105	-
chr22	43818012	43818759	MPPED1	0	+
chr22	43823362	43823954	MPPED1	0	+
chr22	43833727	43834533	MPPED1	0	+
chr22	43838815	43839463	MPPED1	0	+
chr22	43861494	43861910	MPPED1	0	+
chr22	43862217	43862650	MPPED1	0	+
chr22	43864602	43864748	MPPED1	0	+
chr22	43881384	43881551	MPPED1	0	+
chr22	43883396	43883397	MPPED1	0	+
chr22	43975024	43975545	EFCAB6	0	-
chr22	44025462	44025705	EFCAB6	0	-
chr22	44426305	44426745	PARVB	0	+
chr22	44514690	44514691	PARVB	0	+
chr22	44521396	44522102	PARVB	0	+
chr22	44538731	44539179	PARVB	0	+
chr22	44577434	44577463	PARVG	0	+
chr22	44663341	44663704	KIAA1644	0	-
chr22	44671975	44672347	KIAA1644	0	-
chr22	44682186	44682216	KIAA1644	0	-
chr22	44686495	44687184	KIAA1644	0	-
chr22	44702032	44702033	KIAA1644	0	-
chr22	44729737	44730060	KIAA1644	21005	-
chr22	44754619	44755486	KIAA1644	45887	-
chr22	44780507	44781338	KIAA1644	71775	-
chr22	44781677	44781678	KIAA1644	72945	-
chr22	44782315	44782662	KIAA1644	73583	-
chr22	44782684	44783159	KIAA1644	73952	-
chr22	44791217	44792190	KIAA1644	82485	-
chr22	44795115	44796176	KIAA1644	86383	-
chr22	44797163	44797869	KIAA1644	88431	-
chr22	44797883	44798503	KIAA1644	89151	-
chr22	44838754	44839326	LDOC1L	49122	-
chr22	44856925	44857385	LDOC1L	31063	-
chr22	45002357	45003549	PRR5	60876	+
chr22	45025708	45026964	PRR5	37461	+
chr22	45086733	45086980	PRR5	0	+
chr22	45094546	45095713	PRR5	0	+
chr22	45111147	45111148	PRR5	0	+
chr22	45111147	45111148	PRR5-ARHGAP8	0	+
chr22	45117952	45118285	PRR5	0	+
chr22	45117952	45118285	PRR5-ARHGAP8	0	+
chr22	45686063	45686580	UPK3A	0	+
chr22	45841185	45841444	RIBC2	12882	+
chr22	45977739	45977885	FBLN1	0	+
chr22	45978356	45978717	FBLN1	0	+
chr22	45990750	45991698	FBLN1	0	+
chr22	46044408	46044940	ATXN10	22736	+
chr22	46964906	46965493	CELSR1	31838	-
chr22	47600097	47600571	TBC1D22A	28754	+
chr22	47600938	47601073	TBC1D22A	29595	+
chr22	47646783	47647279	TBC1D22A	75440	+
chr22	47673470	47674007	TBC1D22A	102127	+
chr22	47682064	47682511	TBC1D22A	110721	+
chr22	47689994	47690532	TBC1D22A	118651	+
chr22	47780739	47780780	TBC1D22A	209396	+
chr22	47794316	47795173	TBC1D22A	222973	+
chr22	47801015	47801174	TBC1D22A	229672	+
chr22	47954406	47955064	TBC1D22A	383063	+
chr22	48027257	48027277	TBC1D22A	455914	+
chr22	48172384	48172965	TBC1D22A	601041	+
chr22	48177976	48178482	TBC1D22A	606633	+
chr22	48221569	48221976	TBC1D22A	650226	+
chr22	48459931	48460208	FAM19A5	425062	+
chr22	48527545	48528000	FAM19A5	357270	+
chr22	48603369	48603890	FAM19A5	281380	+
chr22	48794155	48794480	FAM19A5	90790	+
chr22	48825647	48826018	FAM19A5	59252	+
chr22	48836397	48837155	FAM19A5	48115	+
chr22	49220206	49220541	FAM19A5	72458	+
chr22	49279488	49279855	FAM19A5	131740	+
chr22	49280190	49280331	FAM19A5	132442	+
chr22	49468653	49469449	FAM19A5	320905	+
chr22	49485727	49486222	FAM19A5	337979	+
chr22	49503075	49503704	FAM19A5	355327	+
chr22	49508376	49508819	FAM19A5	360628	+
chr22	49514690	49514759	FAM19A5	366942	+
chr22	49519235	49519831	FAM19A5	371487	+
chr22	49565417	49565789	FAM19A5	417669	+
chr22	49573817	49574127	FAM19A5	426069	+
chr22	49577539	49577674	FAM19A5	429791	+
chr22	49583913	49584426	C22orf34	429676	-
chr22	49600835	49601504	C22orf34	412598	-
chr22	49602302	49602591	C22orf34	411511	-
chr22	49632379	49633053	C22orf34	381049	-
chr22	49660435	49660967	C22orf34	353135	-
chr22	49671595	49671730	C22orf34	342372	-
chr22	49760066	49760294	C22orf34	253808	-
chr22	49761560	49761906	C22orf34	252196	-
chr22	49775793	49776564	C22orf34	237538	-
chr22	49777379	49778032	C22orf34	236070	-
chr22	49786559	49787319	C22orf34	226783	-
chr22	49800570	49801196	C22orf34	212906	-
chr22	49957804	49957862	C22orf34	56240	-
chr22	49984668	49984790	C22orf34	29312	-
chr22	50001960	50002513	C22orf34	11589	-
chr22	50010685	50010916	C22orf34	3186	-
chr22	50011157	50011441	C22orf34	2661	-
chr22	50013648	50014651	C22orf34	0	-
chr22	50080899	50081813	C22orf34	29708	-
chr22	50104310	50104576	C22orf34	53119	-
chr22	50120383	50120766	BRD1	46158	-
chr22	50120932	50121035	BRD1	45889	-
chr3	8704493	8705124	SSUH2	10728	-
chr3	13248623	13248891	NUP210	108837	-
chr3	13249903	13250977	NUP210	106751	-
chr3	14300267	14300724	LSM3	60397	+
chr3	14306474	14306560	LSM3	66604	+
chr3	14319228	14319564	LSM3	79358	+
chr3	14384954	14385305	SLC6A6	58769	+
chr3	14385432	14385555	SLC6A6	58519	+
chr3	14385625	14386374	SLC6A6	57700	+
chr3	14406055	14406639	SLC6A6	37435	+
chr3	14408543	14408864	SLC6A6	35210	+
chr3	14514829	14515185	SLC6A6	0	+
chr3	14546615	14547131	GRIP2	0	-
chr3	14591591	14591887	GRIP2	9740	-
chr3	14617653	14618126	GRIP2	35802	-
chr3	14811254	14811355	C3orf20	0	+
chr3	14811721	14812477	C3orf20	0	+
chr3	14816146	14816586	C3orf20	1602	+
chr3	14830339	14830501	C3orf20	15795	+
chr3	14831173	14831612	C3orf20	16629	+
chr3	14870682	14871043	FGD5	0	+
chr3	14877963	14879031	FGD5	0	+
chr3	14932821	14933318	FGD5	0	+
chr3	14953273	14953441	FGD5	0	+
chr3	38686433	38687695	SCN5A	0	-
chr3	46726749	46727388	ALS2CL	0	-
chr3	46898171	46898779	MYL3	576	-
chr3	46905415	46906385	MYL3	441	-
chr3	50221205	50221271	SEMA3F	0	+
chr3	50221413	50221948	SEMA3F	0	+
chr3	50583948	50584131	C3orf18	11323	-
chr3	125829954	125830262	ALDH1L1	0	-
chr3	126824607	126825245	PLXNA1	68371	+
chr3	126872115	126872792	C3orf56	39180	+
chr3	127256388	127256890	TPRA1	35015	-
chr3	128187884	128188494	DNAJB8	1792	-
chr3	184485308	184485497	VPS8	44432	+
chr3	184496845	184497137	VPS8	32792	+
chr3	185375840	185376327	IGF2BP2	0	-
chr3	186211417	186211811	CRYGS	44419	-
chr3	195357084	195357382	APOD	46007	-
chr3	195528219	195528754	MUC4	0	-
chr3	195529135	195529608	MUC4	0	-
chr3	195544554	195544955	MUC4	5709	-
chr3	195551861	195552037	MUC4	13016	-
chr4	594656	595166	PDE6B	24195	+
chr4	630135	630691	PDE6B	0	+
chr4	642305	642623	PDE6B	0	+
chr4	694538	694591	PCGF3	4937	+
chr4	1488889	1489408	NKX1-1	88658	-
chr4	1500879	1501283	NKX1-1	100648	-
chr4	1506260	1506495	NKX1-1	106029	-
chr4	1506534	1506815	NKX1-1	106303	-
chr4	1544574	1544575	FAM53A	97031	-
chr4	1544597	1545008	FAM53A	96598	-
chr4	1565888	1566174	FAM53A	75432	-
chr4	1614550	1614707	FAM53A	26899	-
chr4	1642338	1642635	FAM53A	0	-
chr4	3641724	3641881	LRPAP1	107499	-
chr4	3691718	3691812	ADRA2C	76482	+
chr4	3691826	3692053	ADRA2C	76241	+
chr4	3692137	3692471	ADRA2C	75823	+
chr4	3815479	3815655	ADRA2C	45225	+
chr4	3819433	3819970	ADRA2C	49179	+
chr4	3824175	3824263	ADRA2C	53921	+
chr4	4034006	4034306	OTOP1	156222	-
chr4	5998742	5999048	JAKMIP1	28876	-
chr4	6736303	6736599	BLOC1S4	16915	+
chr4	7231225	7231651	SORCS2	0	+
chr4	7430001	7431056	SORCS2	0	+
chr4	7442711	7442871	SORCS2	0	+
chr4	7482946	7483565	SORCS2	0	+
chr4	7492630	7493169	SORCS2	0	+
chr4	7500668	7500789	SORCS2	0	+
chr4	7506876	7507548	SORCS2	0	+
chr4	7624130	7624824	SORCS2	0	+
chr4	7649428	7649624	SORCS2	0	+
chr4	7700069	7700434	SORCS2	0	+
chr4	7718794	7719082	SORCS2	0	+
chr4	7742798	7742799	SORCS2	0	+
chr4	7743442	7743618	SORCS2	0	+
chr4	8147515	8147845	ABLIM2	0	-
chr4	8237910	8238090	SH3TC1	0	+
chr4	8288107	8288375	HTRA3	0	+
chr4	8554434	8555016	GPR78	27199	+
chr4	8560972	8561371	GPR78	20844	+
chr4	8598378	8599075	CPZ	0	+
chr4	8600009	8600739	CPZ	0	+
chr4	8643776	8643937	CPZ	22287	+
chr4	8643956	8644472	CPZ	22467	+
chr4	8691851	8692484	CPZ	70362	+
chr4	8729630	8730294	CPZ	108141	+
chr4	8731036	8731057	CPZ	109547	+
chr4	8731390	8731732	CPZ	109901	+
chr4	8731779	8732020	CPZ	110290	+
chr4	8739025	8739419	HMX1	108381	-
chr4	8770416	8770417	HMX1	77383	-
chr4	8795272	8795560	HMX1	52240	-
chr4	8822940	8823188	HMX1	24612	-
chr4	8837947	8838041	HMX1	9759	-
chr4	8881449	8881960	HMX1	7905	-
chr4	8882331	8882375	HMX1	8787	-
chr4	8883195	8883196	HMX1	9651	-
chr4	8916234	8916489	LOC650293	34986	+
chr4	8916740	8917099	LOC650293	34376	+
chr4	8917194	8917513	LOC650293	33962	+
chr4	8922377	8922925	LOC650293	28550	+
chr4	9763311	9763625	DRD5	19631	+
chr4	20633642	20634819	SLIT2	11457	+
chr4	189166302	189166842	TRIML1	97652	+
chr4	190418836	190418896	FRG1	443076	+
chr4	190419154	190419523	FRG1	442449	+
chr5	346237	346365	AHRR	0	+
chr5	568573	568665	CEP72	43738	+
chr5	604787	605510	CEP72	6893	+
chr5	1007804	1008314	NKD2	761	+
chr5	1028953	1029214	NKD2	0	+
chr5	1029558	1029788	NKD2	0	+
chr5	1048893	1048957	SLC12A7	1530	-
chr5	1099271	1099272	SLC12A7	0	-
chr5	1128832	1129330	SLC12A7	16659	-
chr5	1129341	1129572	SLC12A7	17168	-
chr5	1135553	1135874	SLC12A7	23380	-
chr5	1143141	1143182	SLC12A7	30968	-
chr5	1143348	1143932	SLC12A7	31175	-
chr5	1146653	1146685	SLC12A7	34480	-
chr5	1146746	1147049	SLC12A7	34573	-
chr5	1154465	1154747	SLC12A7	42292	-
chr5	1225718	1226132	SLC6A18	0	+
chr5	1256968	1257034	TERT	0	-
chr5	1257051	1257175	TERT	0	-
chr5	1264079	1264435	TERT	0	-
chr5	1278496	1278671	TERT	0	-
chr5	1382427	1382579	SLC6A3	10324	-
chr5	1651153	1651435	LPCAT1	127076	-
chr5	1686765	1687622	MRPL36	110875	-
chr5	1707004	1707437	MRPL36	91060	-
chr5	1720029	1720612	MRPL36	77885	-
chr5	1732788	1732840	MRPL36	65657	-
chr5	1733283	1733706	MRPL36	64791	-
chr5	1761152	1761519	MRPL36	36978	-
chr5	1771955	1772532	MRPL36	25965	-
chr5	1779201	1779456	MRPL36	19041	-
chr5	1782439	1782719	MRPL36	15778	-
chr5	1783136	1783266	MRPL36	15231	-
chr5	1835123	1835420	NDUFS6	18955	+
chr5	1835610	1835727	NDUFS6	19442	+
chr5	1837291	1837768	NDUFS6	21123	+
chr5	1848135	1848861	IRX4	28678	-
chr5	1850485	1851071	IRX4	26468	-
chr5	1858128	1858239	IRX4	19300	-
chr5	1858410	1858564	IRX4	18975	-
chr5	1861779	1862324	IRX4	15215	-
chr5	1862713	1863651	IRX4	13888	-
chr5	1864132	1864542	IRX4	12997	-
chr5	1866187	1866370	IRX4	11169	-
chr5	1897060	1897561	IRX4	9766	-
chr5	1897809	1897908	IRX4	10515	-
chr5	1898950	1899446	IRX4	11656	-
chr5	1911759	1911818	IRX4	24465	-
chr5	1912865	1912938	IRX4	25571	-
chr5	1913009	1913214	IRX4	25715	-
chr5	1918616	1918688	IRX4	31322	-
chr5	1959646	1960707	IRX4	72352	-
chr5	1961744	1962161	IRX4	74450	-
chr5	1994367	1995128	IRX4	107073	-
chr5	2060469	2060834	IRX4	173175	-
chr5	2064378	2064763	IRX4	177084	-
chr5	2067722	2068368	IRX4	180428	-
chr5	2164072	2164578	IRX4	276778	-
chr5	2167682	2168104	IRX4	280388	-
chr5	2183390	2183966	IRX4	296096	-
chr5	2185715	2186031	IRX4	298421	-
chr5	2206182	2206305	IRX4	318888	-
chr5	2216204	2216713	IRX4	328910	-
chr5	2257364	2258129	IRX4	370070	-
chr5	2261277	2261626	IRX4	373983	-
chr5	2282399	2283110	IRX4	395105	-
chr5	2283583	2284259	IRX4	396289	-
chr5	2301709	2302307	IRX4	414415	-
chr5	2324500	2325189	IRX2	421088	-
chr5	2368952	2369630	IRX2	376647	-
chr5	2389409	2389985	IRX2	356292	-
chr5	2391176	2392138	IRX2	354139	-
chr5	2412672	2413497	IRX2	332780	-
chr5	2447593	2448492	IRX2	297785	-
chr5	2509297	2509991	IRX2	236286	-
chr5	2510399	2510499	IRX2	235778	-
chr5	2583325	2583900	IRX2	162377	-
chr5	2696515	2697024	IRX2	49253	-
chr5	2697922	2698293	IRX2	47984	-
chr5	2699230	2699487	IRX2	46790	-
chr5	2708888	2709342	IRX2	36935	-
chr5	2716907	2717879	IRX2	28398	-
chr5	2737007	2737946	IRX2	8331	-
chr5	2763169	2764013	C5orf38	7657	+
chr5	2764752	2765012	C5orf38	9240	+
chr5	2814029	2814084	C5orf38	58517	+
chr5	2823555	2824041	C5orf38	68043	+
chr5	2899066	2899524	C5orf38	143554	+
chr5	2899544	2899798	C5orf38	144032	+
chr5	2998634	2999107	C5orf38	243122	+
chr5	3000589	3001024	C5orf38	245077	+
chr5	3029526	3029652	C5orf38	274014	+
chr5	3030126	3030804	C5orf38	274614	+
chr5	3042273	3042931	C5orf38	286761	+
chr5	3043245	3043662	C5orf38	287733	+
chr5	3076376	3077150	C5orf38	320864	+
chr5	3077340	3077948	C5orf38	321828	+
chr5	3132223	3133165	C5orf38	376711	+
chr5	3199807	3200407	IRX1	395759	+
chr5	3202864	3203176	IRX1	392990	+
chr5	3237160	3238480	IRX1	357686	+
chr5	3258069	3258571	IRX1	337595	+
chr5	3280709	3280879	IRX1	315287	+
chr5	3281755	3282455	IRX1	313711	+
chr5	3331627	3332963	IRX1	263203	+
chr5	3333324	3333545	IRX1	262621	+
chr5	3333697	3334094	IRX1	262072	+
chr5	3335312	3335759	IRX1	260407	+
chr5	3336728	3336918	IRX1	259248	+
chr5	3340720	3341002	IRX1	255164	+
chr5	3341811	3343186	IRX1	252980	+
chr5	3348851	3349036	IRX1	247130	+
chr5	3363564	3364668	IRX1	231498	+
chr5	3381086	3381726	IRX1	214440	+
chr5	3414499	3414783	IRX1	181383	+
chr5	3613139	3613738	IRX1	11621	+
chr5	3615979	3616611	IRX1	14461	+
chr5	3626756	3627495	IRX1	25238	+
chr5	3677024	3677429	IRX1	75506	+
chr5	3857619	3858417	IRX1	256101	+
chr5	3908686	3909709	IRX1	307168	+
chr5	4544221	4544936	ADAMTS16	595505	+
chr5	14075982	14076346	TRIO	67463	+
chr5	25614609	25614782	CDH10	969521	-
chr5	31799022	31800177	PDZD2	0	+
chr5	66037772	66038068	MAST4	0	+
chr5	134259489	134259655	PCBD2	0	+
chr5	135166561	135167907	SLC25A48	2456	+
chr5	165559309	165560466	TENM2	1151375	+
chr5	169576100	169576518	FOXI1	39370	+
chr5	170944771	170945234	FGF18	60140	+
chr5	170945721	170946885	FGF18	61090	+
chr5	171055175	171055760	SMIM23	157114	+
chr5	173740833	173741058	HMP19	204650	+
chr5	173741365	173741765	HMP19	205182	+
chr5	173756010	173756663	HMP19	219827	+
chr5	174125352	174126114	MSX2	25459	+
chr5	175099882	175100267	HRH2	0	+
chr5	175135964	175137006	HRH2	22718	+
chr5	177674172	177674589	COL23A1	0	-
chr5	177718443	177718919	COL23A1	0	-
chr5	177776987	177777435	COL23A1	0	-
chr5	177777762	177777888	COL23A1	0	-
chr5	177792741	177793048	COL23A1	0	-
chr5	177793485	177793489	COL23A1	0	-
chr5	177981600	177982429	COL23A1	0	-
chr5	178589693	178590345	ADAMTS2	0	-
chr5	178626442	178626677	ADAMTS2	0	-
chr5	178638710	178639467	ADAMTS2	0	-
chr5	178647387	178648239	ADAMTS2	0	-
chr5	178661043	178662107	ADAMTS2	0	-
chr5	178724965	178725095	ADAMTS2	0	-
chr6	443853	443982	IRF4	32409	+
chr6	12898776	12898982	PHACTR1	0	+
chr6	33562793	33563404	BAK1	14722	-
chr6	33628693	33629493	ITPR3	0	+
chr6	33867793	33868466	MLN	95999	-
chr6	33878296	33879928	GRM4	106490	-
chr6	33887209	33888109	GRM4	98309	-
chr6	33889267	33889740	GRM4	96678	-
chr6	33919429	33919553	GRM4	66865	-
chr6	33919647	33920064	GRM4	66354	-
chr6	35467807	35468424	TULP1	0	-
chr6	36236063	36236580	PNPLA1	0	+
chr6	36269199	36269736	PNPLA1	0	+
chr6	36299131	36299685	C6orf222	0	-
chr6	36629181	36629335	CDKN1A	14900	+
chr6	36666476	36667324	RAB44	0	+
chr6	37536837	37537563	MDGA1	62719	-
chr6	39017312	39018005	GLP1R	0	+
chr6	39033573	39033594	GLP1R	0	+
chr6	39042064	39042617	GLP1R	0	+
chr6	39050168	39051269	GLP1R	0	+
chr6	39238757	39239122	KCNK17	27653	-
chr6	40563011	40564079	LRFN2	7807	-
chr6	41309675	41309967	NCR2	0	+
chr6	41644916	41645292	TFEB	6422	-
chr6	43728576	43729725	VEGFA	8219	+
chr6	44441868	44442085	CDC5L	23706	+
chr6	135568911	135569304	MYB	28599	+
chr6	150420105	150420853	ULBP3	29821	-
chr6	150951713	150952135	PLEKHG1	0	+
chr6	156868812	156869149	ARID1B	229913	+
chr6	158194417	158195052	SNX9	49149	+
chr6	158470165	158471702	SYNJ2	0	+
chr6	166684574	166685170	PRR18	33996	-
chr6	167139919	167140507	RPS6KA2	0	-
chr6	167146444	167147495	RPS6KA2	0	-
chr6	167180272	167180532	RPS6KA2	0	-
chr6	167220770	167221585	RPS6KA2	0	-
chr6	167235070	167235541	RPS6KA2	0	-
chr6	167535330	167535764	CCR6	0	+
chr6	167547786	167548590	CCR6	0	+
chr6	167620011	167620820	TCP10L2	23614	+
chr6	167713037	167714102	UNC93A	0	+
chr6	167814133	167814244	TCP10	16134	-
chr6	168413159	168414019	KIF25	4532	+
chr6	168452129	168452547	FRMD1	3915	-
chr6	168463614	168463889	FRMD1	0	-
chr6	168464017	168464321	FRMD1	0	-
chr6	168464645	168464963	FRMD1	0	-
chr6	168469564	168469636	FRMD1	0	-
chr6	168469955	168470168	FRMD1	0	-
chr6	168486321	168486559	FRMD1	6481	-
chr6	168486570	168486932	FRMD1	6730	-
chr6	168486976	168487697	FRMD1	7136	-
chr6	168742313	168742375	DACT2	21878	-
chr6	168742786	168743011	DACT2	22351	-
chr6	168866801	168867564	SMOC2	0	+
chr6	168891517	168892045	SMOC2	0	+
chr6	168925499	168926081	SMOC2	0	+
chr6	168974767	168974979	SMOC2	0	+
chr6	170252337	170252382	ERMARD	70656	+
chr6	170411307	170411970	DLL1	179322	-
chr6	170526345	170526473	DLL1	64819	-
chr6	170561492	170561799	DLL1	29493	-
chr7	343159	344088	WI2-2373I1.2	11704	+
chr7	345589	345679	WI2-2373I1.2	14134	+
chr7	345703	345749	WI2-2373I1.2	14248	+
chr7	1385011	1385255	MICALL2	88738	-
chr7	1387216	1387561	MICALL2	86432	-
chr7	1395289	1395414	MICALL2	78579	-
chr7	1638767	1639539	PSMG3	29098	-
chr7	1639551	1639972	PSMG3	29882	-
chr7	1680771	1681263	ELFN1	67533	+
chr7	1844050	1844067	MAD1L1	11359	-
chr7	2953222	2953644	CARD11	0	-
chr7	2978454	2979120	CARD11	0	-
chr7	4031239	4031857	SDK1	0	+
chr7	4383695	4384126	SDK1	75063	+
chr7	22136352	22136603	RAPGEF5	21303	-
chr7	30780751	30781549	INMT	10200	+
chr7	39472640	39472873	POU6F2	0	+
chr7	44267648	44267894	CAMK2B	0	-
chr7	44270705	44270968	CAMK2B	0	-
chr7	44271215	44271322	CAMK2B	0	-
chr7	44570871	44571665	NPC1L1	0	-
chr7	44575428	44575907	NPC1L1	0	-
chr7	44579962	44580771	NPC1L1	0	-
chr7	45165645	45166443	TBRG4	14298	-
chr7	45192006	45192925	RAMP3	4440	+
chr7	45902980	45903658	IGFBP1	24299	+
chr7	46023297	46023575	IGFBP3	62425	-
chr7	48146799	48146966	UPP1	0	+
chr7	48147129	48147506	UPP1	0	+
chr7	50560742	50561267	DDC	0	-
chr7	50568357	50569035	DDC	0	-
chr7	50610218	50610239	DDC	0	-
chr7	50611865	50612358	DDC	0	-
chr7	70844281	70845023	WBSCR17	0	+
chr7	100657170	100657377	MUC12	0	+
chr7	101196974	101197628	COL26A1	0	+
chr7	101230054	101230228	MYL10	26375	-
chr7	101261524	101261913	MYL10	0	-
chr7	131561530	131562142	PLXNA4	245947	-
chr7	138014894	138015718	TRIM24	129359	+
chr7	149507081	149507557	SSPO	0	+
chr7	149531647	149532221	SSPO	593	+
chr7	150697730	150697746	NOS3	0	+
chr7	150697843	150698220	NOS3	0	+
chr7	150865789	150866171	GBX1	1153	-
chr7	150953665	150954272	SMARCD3	0	-
chr7	155028102	155028556	INSIG1	60928	+
chr7	155609073	155609253	SHH	4105	-
chr7	155639094	155639774	SHH	34126	-
chr7	155639789	155639806	SHH	34821	-
chr7	155681788	155682233	LOC389602	73091	+
chr7	155699148	155699899	LOC389602	55425	+
chr7	155700988	155701520	LOC389602	53804	+
chr7	155792076	155792234	LOC389602	33038	+
chr7	155792324	155792438	LOC389602	33286	+
chr7	155792911	155792942	LOC389602	33873	+
chr7	155795232	155795730	LOC389602	36194	+
chr7	155798120	155798314	LOC389602	39082	+
chr7	155824218	155824621	LOC389602	65180	+
chr7	155827803	155828411	LOC389602	68765	+
chr7	155859166	155859471	LOC389602	100128	+
chr7	155859867	155860159	LOC389602	100829	+
chr7	155864352	155864679	LOC389602	105314	+
chr7	155896991	155897388	LOC389602	137953	+
chr7	155919922	155920041	LOC389602	160884	+
chr7	155931862	155933089	LOC389602	172824	+
chr7	155989435	155989765	LOC389602	230397	+
chr7	156008705	156008907	LOC389602	249667	+
chr7	156011413	156012190	LOC389602	252375	+
chr7	156123234	156123715	RNF32	309636	+
chr7	156124057	156124633	RNF32	308718	+
chr7	156138159	156138991	RNF32	294360	+
chr7	156157002	156157490	RNF32	275861	+
chr7	156227304	156228336	RNF32	205015	+
chr7	156232240	156232668	RNF32	200683	+
chr7	156233288	156234130	RNF32	199221	+
chr7	156253569	156254203	RNF32	179148	+
chr7	156256783	156256935	RNF32	176416	+
chr7	156257094	156257244	RNF32	176107	+
chr7	156309169	156309329	RNF32	124022	+
chr7	157082029	157082641	UBE3C	19962	+
chr7	157592485	157592804	PTPRN2	0	-
chr7	157681896	157682470	PTPRN2	0	-
chr7	157767815	157768252	PTPRN2	0	-
chr7	158308457	158308627	PTPRN2	0	-
chr8	841417	841590	ERICH1	160177	-
chr8	873430	874226	ERICH1	192190	-
chr8	890087	890551	ERICH1	208847	-
chr8	952536	953368	ERICH1	271296	-
chr8	978878	979846	ERICH1	297638	-
chr8	1010302	1010303	ERICH1	329062	-
chr8	1038621	1038622	ERICH1	357381	-
chr8	1038945	1039406	ERICH1	357705	-
chr8	1088127	1088568	DLGAP2	360962	+
chr8	1250426	1250757	DLGAP2	198773	+
chr8	1268576	1268824	DLGAP2	180706	+
chr8	1304291	1304710	DLGAP2	144820	+
chr8	1336891	1337699	DLGAP2	111831	+
chr8	1424802	1424849	DLGAP2	24681	+
chr8	1448749	1449497	DLGAP2	33	+
chr8	1470649	1470888	DLGAP2	0	+
chr8	1471821	1472137	DLGAP2	0	+
chr8	1495322	1495383	DLGAP2	0	+
chr8	1499766	1500088	DLGAP2	0	+
chr8	1568567	1569301	DLGAP2	0	+
chr8	1569618	1569840	DLGAP2	0	+
chr8	1624805	1625075	DLGAP2	0	+
chr8	1644953	1645268	DLGAP2	0	+
chr8	1646049	1646668	DLGAP2	0	+
chr8	2198250	2198898	MYOM2	104869	+
chr8	2199715	2200609	MYOM2	106334	+
chr8	2209420	2209421	MYOM2	116039	+
chr8	2209446	2209657	MYOM2	116065	+
chr8	2215757	2216802	MYOM2	122376	+
chr8	2225813	2226668	MYOM2	132432	+
chr8	2235502	2236073	MYOM2	142121	+
chr8	2246205	2246853	MYOM2	152824	+
chr8	2270786	2271477	MYOM2	177405	+
chr8	2282940	2283397	MYOM2	189559	+
chr8	2304892	2305921	MYOM2	211511	+
chr8	2609406	2609738	CSMD1	183135	-
chr8	6058810	6059077	MCPH1	205034	+
chr8	10454702	10455453	RP1L1	8405	-
chr8	10466258	10466655	RP1L1	0	-
chr8	10483623	10483938	RP1L1	0	-
chr8	10506156	10507186	RP1L1	0	-
chr8	10516339	10517052	RP1L1	3721	-
chr8	10537037	10537381	C8orf74	0	+
chr8	10571315	10571827	SOX7	9449	-
chr8	10799702	10800049	XKR6	0	-
chr8	12548433	12549187	LONRF1	30217	-
chr8	17486819	17487298	PDGFRL	0	+
chr8	20307293	20308008	LZTS1	194489	-
chr8	20661431	20662121	LZTS1	548627	-
chr8	21169067	21169244	GFRA2	380284	-
chr8	21169632	21170398	GFRA2	379130	-
chr8	21180378	21181275	GFRA2	368253	-
chr8	21265961	21266605	GFRA2	282923	-
chr8	21339936	21341180	GFRA2	208348	-
chr8	21587008	21587310	GFRA2	0	-
chr8	21597894	21598975	GFRA2	0	-
chr8	21689645	21690765	GFRA2	43298	-
chr8	21712421	21713369	DOK2	53013	-
chr8	21756414	21756507	DOK2	9875	-
chr8	22541366	22541720	EGR3	3452	-
chr8	22576842	22577124	PEBP4	0	-
chr8	22577762	22577977	PEBP4	0	-
chr8	22577991	22578162	PEBP4	0	-
chr8	22579108	22579249	PEBP4	0	-
chr8	22655043	22655914	PEBP4	0	-
chr8	22662079	22662436	PEBP4	0	-
chr8	22773060	22773410	PEBP4	0	-
chr8	25135812	25136178	DOCK5	0	+
chr8	30083203	30083423	DCTN6	42047	+
chr8	37422100	37422503	ZNF703	130764	+
chr8	41486752	41486911	GPAT4	4231	+
chr8	41609655	41610090	ANK1	0	-
chr8	41610104	41610286	ANK1	0	-
chr8	41762822	41763712	ANK1	8541	-
chr8	47143344	47143419	SPIDR	1030049	+
chr8	49182102	49182378	UBE2V2	207647	+
chr8	49533107	49533328	EFCAB1	94144	-
chr8	101911695	101912084	YWHAZ	18718	-
chr8	140655068	140655838	KCNK9	0	-
chr8	142461820	142462266	MROH5	0	-
chr8	142486567	142487073	MROH5	0	-
chr8	142580068	142580697	MROH5	62737	-
chr8	142648161	142648199	MROH5	130830	-
chr8	142648352	142648508	MROH5	131021	-
chr8	142651196	142651501	MROH5	133865	-
chr8	142684781	142685593	MROH5	167450	-
chr8	142739064	142739642	MROH5	221733	-
chr8	142743566	142744221	MROH5	226235	-
chr8	142834093	142834601	MROH5	316762	-
chr8	142845358	142845924	MROH5	328027	-
chr8	142855580	142856318	MROH5	338249	-
chr8	142861905	142862560	MROH5	344574	-
chr8	142869187	142869492	MROH5	351856	-
chr8	142871957	142872634	MROH5	354626	-
chr8	142887791	142888092	MROH5	370460	-
chr8	142946066	142946191	TSNARE1	347248	-
chr8	142947293	142947308	TSNARE1	346131	-
chr8	142988601	142988878	TSNARE1	304561	-
chr8	143024438	143025036	TSNARE1	268403	-
chr8	143045988	143046377	TSNARE1	247062	-
chr8	143055471	143055828	TSNARE1	237611	-
chr8	143059461	143059922	TSNARE1	233517	-
chr8	143060035	143060667	TSNARE1	232772	-
chr8	143091685	143092035	TSNARE1	201404	-
chr8	143144862	143146061	TSNARE1	147378	-
chr8	143212263	143212264	TSNARE1	81175	-
chr8	143212636	143212773	TSNARE1	80666	-
chr8	143222759	143223444	TSNARE1	69995	-
chr8	143225924	143226266	TSNARE1	67173	-
chr8	143228714	143229200	TSNARE1	64239	-
chr8	143257998	143258253	TSNARE1	35186	-
chr8	143270205	143270236	TSNARE1	23203	-
chr8	143339064	143339177	TSNARE1	0	-
chr8	143520043	143520554	ADGRB1	24821	+
chr8	143632510	143633180	ADGRB1	6141	+
chr8	143645275	143645376	ADGRB1	18906	+
chr8	143666475	143666558	ARC	25845	-
chr8	143715261	143715843	ARC	19427	-
chr8	143761100	143761524	PSCA	348	+
chr8	143761584	143761811	PSCA	61	+
chr8	143955154	143955784	CYP11B1	0	-
chr8	143997697	143997891	CYP11B2	0	-
chr8	144003613	144003857	CYP11B2	4353	-
chr8	144007071	144007516	CYP11B2	7811	-
chr8	144032359	144033017	CYP11B2	33099	-
chr8	144211583	144211756	LY6H	27573	-
chr8	144219979	144220670	LY6H	18659	-
chr9	88078601	88079704	AGTPBP1	81748	-
chr9	90449651	90449732	SPATA31E1	48038	+
chr9	93806289	93807086	SYK	145446	+
chr9	94531743	94532201	ROR2	0	-
chr9	94533179	94533184	ROR2	0	-
chr9	94545846	94546603	ROR2	0	-
chr9	94572316	94572614	ROR2	0	-
chr9	98131194	98131357	FANCC	51202	-
chr9	100531906	100532408	XPA	72214	-
chr9	100855047	100855322	TRIM14	0	-
chr9	101765753	101766383	COL15A1	0	+
[truncated: 67 more rows]

## Sheet: GO_hyper
GO.ID	Term	Annotated	Significant	Expected	pval	genesymbol
GO:0006334	nucleosome assembly	146	21	3.17	1.4e-09	ANP32B,H2AFY2,HIST1H1B,HIST1H1D,HIST1H2BB,HIST1H2BD,HIST1H2BG,HIST1H2BH,HIST1H2BI,HIST1H2BJ,HIST1H2BL,HIST1H2BM,HIST1H2BO,HIST1H3A,HIST1H3G,HIST1H4D,HIST1H4F,HIST1H4J,HIST1H4L,HIST2H2BF,HIST4H4
GO:0001709	cell fate determination	41	10	0.89	1.3e-08	CYP26B1,FEZF2,GATA3,HES5,KLF4,LBX1,MEF2C,NKX2-2,SOX17,TBX2
GO:0060021	roof of mouth development	89	15	1.93	1.3e-07	ANP32B,CHD7,DHRS3,FZD1,FZD2,HAND2,LEF1,MEF2C,MSX1,OSR2,PKDCC,SATB2,SKI,TBX2,TFAP2A
GO:0048485	sympathetic nervous system development	21	7	0.46	1.9e-07	GATA3,GDNF,HAND2,INSM1,NRP1,SOX4,TFAP2B
GO:0035909	aorta morphogenesis	35	8	0.76	6.5e-07	CHD7,EFNB2,HEY1,HEY2,SIX1,SOX4,TBX2,TFAP2B
GO:0003151	outflow tract morphogenesis	78	12	1.7	1.3e-06	BMPR2,DHRS3,FZD1,FZD2,HAND2,HEY2,MEF2C,NRP1,PITX2,SIX1,SOX17,TBX2
GO:0051290	protein heterotetramerization	51	9	1.11	1.3e-06	ANXA2,HIST1H3A,HIST1H3G,HIST1H4D,HIST1H4F,HIST1H4J,HIST1H4L,HIST4H4,NLGN1
GO:0045665	negative regulation of neuron differentiation	217	18	4.72	2e-06	EFNB2,FEZF2,FSTL4,HES5,ID2,ISL2,LBX1,NKX2-2,NLGN1,NR2E1,NR2F1,NRP1,NTN1,OLIG2,PMP22,SEMA6C,SOX2,ZNF536
GO:0021772	olfactory bulb development	31	8	0.67	2.1e-06	CHD7,EOMES,ERBB4,ID2,LHX2,NR2E1,SALL3,SKI
GO:0006335	DNA replication-dependent nucleosome assembly	32	7	0.7	4.6e-06	HIST1H3A,HIST1H3G,HIST1H4D,HIST1H4F,HIST1H4J,HIST1H4L,HIST4H4
GO:0030326	embryonic limb morphogenesis	125	19	2.72	6e-06	BCL2L11,CHD7,CYP26B1,GNAS,HAND2,HOXC10,HOXC11,HOXD10,HOXD12,LEF1,MSX1,OSR2,SHOX2,SKI,SP9,TBX2,TBX4,TBX5,TFAP2A
GO:0009952	anterior/posterior pattern specification	211	20	4.59	6.4e-06	BMPR2,DMRT2,EMX2,FEZF2,FZD5,HES5,HEY2,HOXB2,HOXC10,HOXC11,HOXC13,HOXC9,HOXD10,LEF1,MSX1,NEUROD1,PLD6,SKI,SOX17,WT1
GO:0021542	dentate gyrus development	16	5	0.35	1.7e-05	EMX2,FEZF2,LEF1,NEUROD1,NR2E1
GO:0060349	bone morphogenesis	111	13	2.41	2e-05	ANXA2,BMPR2,CYP26B1,DHRS3,GNAS,MEF2C,MSX1,NAB2,OSR2,SHOX2,SKI,SP5,TFAP2A
GO:0000183	chromatin silencing at rDNA	40	7	0.87	2.2e-05	HIST1H3A,HIST1H3G,HIST1H4D,HIST1H4F,HIST1H4J,HIST1H4L,HIST4H4
GO:0045653	negative regulation of megakaryocyte differentiation	18	5	0.39	3.2e-05	HIST1H4D,HIST1H4F,HIST1H4J,HIST1H4L,HIST4H4
GO:0072210	metanephric nephron development	41	6	0.89	3.9e-05	FOXD1,GDNF,HES5,IRX1,TFAP2B,WT1
GO:1905276	regulation of epithelial tube formation	18	5	0.39	4e-05	FZD1,FZD2,GATA3,GDNF,SIX1
GO:0072079	nephron tubule formation	19	5	0.41	4.3e-05	GATA3,GDNF,HES5,IRX1,SIX1
GO:0051963	regulation of synapse assembly	104	11	2.26	5.3e-05	ADGRB2,FLRT2,FZD1,GHSR,LRRC4B,LRRTM1,MEF2C,NLGN1,NTN1,SIX1,SLIT1
GO:0003215	cardiac right ventricle morphogenesis	20	5	0.43	5.6e-05	CHD7,GATA3,HAND2,HEY2,SOX4
GO:0043586	tongue development	20	5	0.43	5.6e-05	CYP26B1,HAND2,HOXC13,LEF1,SIX1
GO:0009954	proximal/distal pattern formation	32	6	0.7	5.7e-05	CYP26B1,HES5,HOXC10,HOXC11,HOXD10,IRX1
GO:0048665	neuron fate specification	34	8	0.74	7e-05	DMRTA2,FOXA1,HOXC10,HOXD10,ISL2,LBX1,NKX2-2,SIX1
GO:0001764	neuron migration	149	13	3.24	0.00014	CXCL12,DAB2IP,ERBB4,FEZF2,FLRT2,GATA3,MEF2C,NKX2-1,NRP1,NTN1,SATB2,SDCCAG8,TUBB2B
GO:0042472	inner ear morphogenesis	96	10	2.09	0.00016	ABR,CHD7,FZD2,GATA3,HMX2,MAFB,NTN1,SIX1,TFAP2A,ZIC1
GO:0071158	positive regulation of cell cycle arrest	82	6	1.78	0.00021	CRLF3,DAB2IP,ID2,INSM1,SOX4,UHRF2
GO:0060964	regulation of gene silencing by miRNA	80	8	1.74	0.00025	HIST1H3A,HIST1H3G,HIST1H4D,HIST1H4F,HIST1H4J,HIST1H4L,HIST4H4,TRIM71
GO:0007411	axon guidance	259	24	5.63	0.0003	BCL11B,BMPR2,CXCL12,CXCR4,EFNB2,EGR2,FEZF2,FLRT2,FOXD1,GATA3,GDNF,IRS2,ISL2,KIF5C,LHX2,NKX2-1,NRP1,NTN1,PTPRM,SEMA6C,SLIT1,SPON2,SPTBN1,TUBB2B
GO:0042733	embryonic digit morphogenesis	61	7	1.33	0.00035	BCL2L11,HAND2,HOXC11,HOXD12,MSX1,OSR2,TBX2
GO:0030879	mammary gland development	141	14	3.07	0.00039	ARHGAP5,BCL2L11,CCND1,ERBB4,GATA3,ID2,IRS2,LEF1,MSX1,NTN1,RREB1,SLC6A3,SOCS2,TBX2
GO:0048538	thymus development	45	6	0.98	0.0004	BCL11B,BCL2L11,GATA3,HAND2,MAFB,SIX1
GO:0061311	cell surface receptor signaling pathway involved in heart development	29	5	0.63	0.00042	HAND2,HEY1,HEY2,MSX1,SOX17
GO:0010719	negative regulation of epithelial to mesenchymal transition	30	5	0.65	0.00043	DAB2IP,FOXA1,NKX2-1,TBX5,USF3
GO:0043010	camera-type eye development	302	26	6.56	0.00047	ATP2B4,BCL11B,BMPR2,CDKN1C,CHD7,COL4A1,FOXL2,FZD5,GATA3,HES5,IRX5,KLF4,LHX2,NEUROD1,NR2E1,NRP1,OSR2,PITX2,PTPRM,RCN1,SKI,SP3,TBX2,TFAP2A,TFAP2B,WT1
GO:0035136	forelimb morphogenesis	41	8	0.89	0.00051	HOXD10,MSX1,OSR2,SALL3,SHOX2,TBX5,TFAP2A,TFAP2B
GO:0035137	hindlimb morphogenesis	36	7	0.78	0.00051	CHD7,GNAS,HOXD10,MSX1,OSR2,SALL3,TFAP2B
GO:0014037	Schwann cell differentiation	37	5	0.8	0.00052	EGR2,ERBB3,NAB2,POU3F1,SKI
GO:0045666	positive regulation of neuron differentiation	356	19	7.74	0.00056	BCL6,BMPR2,CXCL12,DAB2IP,FEZF2,FOXA1,FZD1,MAGI2,MEF2C,NEUROD1,NKX2-2,NLGN1,NRP1,NTN1,SHOX2,SOCS2,SPAG9,TUBB2B,ZMYND8
GO:0021522	spinal cord motor neuron differentiation	32	7	0.7	0.00064	HOXC10,HOXD10,ISL2,LBX1,NKX2-2,OLIG2,SOX4
GO:0035115	embryonic forelimb morphogenesis	33	5	0.72	0.00068	MSX1,OSR2,SHOX2,TBX5,TFAP2A
GO:0031018	endocrine pancreas development	45	6	0.98	0.0008	INSM1,NEUROD1,NKX2-2,ONECUT1,ONECUT2,SOX4
GO:0048701	embryonic cranial skeleton morphogenesis	45	6	0.98	0.00089	GNAS,IRX5,MEF2C,SIX1,TBX15,TFAP2A
GO:0030501	positive regulation of bone mineralization	35	5	0.76	0.0009	BMPR2,MEF2C,OSR2,PKDCC,TFAP2A
GO:0045165	cell fate commitment	258	34	5.61	0.00096	BCL11B,CYP26B1,DMRTA2,EOMES,EPAS1,ERBB4,FEZF2,FOXA1,GATA3,HES5,HEY2,HOXC10,HOXD10,ID2,ISL2,KLF4,LBX1,MEF2C,NEUROD1,NKX2-1,NKX2-2,NR2E1,NRP1,OLIG1,OLIG2,ONECUT1,ONECUT2,SATB2,SIX1,SOX17,SOX2,SPN,TBX2,WT1

## Sheet: GO_hypo
GO.ID	Term	Annotated	Significant	Expected	pval	genesymbol
GO:0070268	cornification	112	17	4.32	1.4e-06	KAZN,KRT1,KRT17,KRT19,KRT2,KRT31,KRT72,KRT73,KRT74,KRT77,KRT78,KRT8,KRT80,KRT83,PCSK6,PKP1,PKP3
GO:0050796	regulation of insulin secretion	172	17	6.64	4.5e-06	ADRA2C,ANO1,BRSK2,CACNA1C,CPT1A,FFAR1,GLP1R,HNF4A,INHBB,IRS2,ITPR3,KCNB1,KCNG2,RAPGEF3,SLC2A1,SSTR5,SYT7
GO:0034765	regulation of ion transmembrane transport	454	38	17.53	7.3e-05	ARC,ASIC2,CACNA1B,CACNA1C,CACNA1G,CACNA1H,CACNA1I,DYSF,EDN3,FXYD3,GAL,IRS2,JPH2,KCNB1,KCNG1,KCNG2,KCNG4,KCNH4,KCNJ4,KCNK17,KCNQ1,KCNQ2,LRRC55,NTSR1,PIRT,PLCG2,RAMP3,RGS9,SCN2B,SCN3B,SCN5A,SHANK1,SHANK2,SHISA6,TESC,THY1,TPCN2,TRPM5
GO:0009415	response to water	13	5	0.5	8.4e-05	CD9,COL18A1,KRT8,NTRK1,TH
GO:0035115	embryonic forelimb morphogenesis	33	7	1.27	0.00022	ALX4,CACNA1C,CRABP2,MSX2,SHH,WNT3,WNT9A
GO:0060041	retina development in camera-type eye	141	18	5.44	0.00029	CELF4,COL4A1,DIO3,DLL1,IRX5,LAMC3,LPCAT1,NECTIN1,NPHP4,PDE6B,PTPRM,RET,RP1L1,SDK1,SDK2,SMARCD3,THY1,TULP1
GO:0071300	cellular response to retinoic acid	69	10	2.66	0.0003	COL1A1,FZD10,MYB,RET,TBX1,TESC,WNT3,WNT3A,WNT9A,WNT9B
GO:0042472	inner ear morphogenesis	96	13	3.71	0.00042	ALDH1A3,CELSR1,FGF9,FOXI1,GLI2,GRHL3,INSIG1,NTN1,OTOP1,PAX8,ROR2,TBX1,WNT3A
GO:0007043	cell-cell junction assembly	123	11	4.75	0.00046	CD9,CDH10,CDH13,CDH22,CDH4,CDH5,MICALL2,NPHP4,PKP1,PKP3,TRPV4
GO:0035116	embryonic hindlimb morphogenesis	28	6	1.08	0.00059	ALX4,FGF4,GNAS,MSX2,SHH,WNT3
GO:0072079	nephron tubule formation	19	5	0.73	0.00063	IRX1,IRX2,IRX3,PAX8,WNT9B
GO:0042593	glucose homeostasis	233	18	9	0.00074	ANO1,BRSK2,CEBPA,CSMD1,CYP11B1,FAM3B,FFAR1,HNF1A,HNF4A,INSRR,IRS2,KCNB1,PTPRN2,RPH3AL,SSTR5,TH,TRPV4,ZNF236
GO:0061436	establishment of skin barrier	20	5	0.77	0.00081	ALOX12B,ALOXE3,GRHL1,GRHL3,KRT1
GO:0006936	muscle contraction	354	28	13.67	0.00096	ADRA2C,CACNA1C,CACNA1G,CACNA1H,DOCK5,DYSF,EDN3,HDAC4,HSBP1,KCNQ1,LMOD1,MB,MYH13,MYL10,MYL2,MYL3,MYOM2,MYOM3,NDUFS6,SCN2B,SCN3B,SCN5A,SULF2,TBXA2R,TNNI2,TNNT3,TPCN2,TPM4
