# Supplementary material for: Base-resolution methylomes of gliomas bearing histone H3.3 mutations reveal a G34 mutant-specific signature shared with bone tumors
Source: Sci Rep. 2020 Sep 30;10:16162. doi: 10.1038/s41598-020-73116-x (PMC7527345; doi:10.1038/s41598-020-73116-x)
Supplement: Supplementary file 3 — Supplementary Table S4. [file 41598_2020_73116_MOESM3_ESM.xlsx]

## Sheet: Legends
Table S4_G34-specific ICs in glioma
Table S4 includes the details of G34-specific ICs, namely IC12 (CGI), IC3 (promoter), and IC3 (gene body), identified from the glioma samples (Figures 4A, 4B, and S4).
For each IC, three sheets are provided to show the list of LFs and the results of GO enrichment analysis for genes with high (i.e., positively large) or low (i.e., negatively large) LFs.
For IC12 (CGI), nearest neighbor genes are used for GO enrichment analysis.

## Sheet: GBM CGI IC12 list
chr	start	end	genesymbol	Loadings	ClosestTSS	DistToClosestTSS
chr6	21664507	21665178	CGI	7.28	SOX4	70536
chr5	115697134	115697589	CGI	7.22	SEMA6A	213033
chr3	139257712	139257949	CGI	7.18	RBP1	722
chr7	77649014	77649543	CGI	7.07	PHTF2	179568
chr3	139258152	139258731	CGI	7.05	RBP1	0
chr6	21665715	21666031	CGI	7.02	SOX4	71744
chr11	9779592	9780470	CGI	7.02	SWAP70	93969
chr7	128809089	128809393	CGI	7.01	SMO	19319
chr21	34442206	34444543	CGI	7.01	OLIG1	0
chr1	149784592	149785212	CGI	6.98	HIST2H3D	24
chr3	136537559	136539204	CGI	6.88	SLC35G2	0
chr5	92956320	92957340	CGI	6.8	NR2F1	37278
chr3	4909962	4910537	CGI	6.74	BHLHE40	110559
chr8	61822358	61823028	CGI	6.73	CHD7	168541
chr6	26172033	26172398	CGI	6.68	HIST1H2BE	11625
chr11	121297942	121298160	CGI	6.54	SORL1	24751
chr10	45914374	45914883	CGI	6.48	ALOX5	44761
chr6	170604411	170606479	CGI	6.4	FAM120B	3
chr2	98962873	98964187	CGI	6.4	CNGA3	256
chr15	60689749	60690430	CGI	6.33	ANXA2	0
chr20	52276744	52277051	CGI	6.32	ZNF217	77108
chr1	12676983	12678642	CGI	6.31	DHRS3	0
chr1	149783524	149784024	CGI	6.28	HIST2H2BF	0
chr14	26674163	26674478	CGI	6.27	NOVA1	392482
chr7	77648451	77648668	CGI	6.2	PHTF2	179005
chr3	13008648	13009210	CGI	6.17	IQSEC1	0
chr5	11384681	11385521	CGI	6.17	CTNND2	203508
chr6	26225386	26225790	CGI	6.16	HIST1H3E	4
chr9	707021	707420	CGI	6.13	KANK1	216
chr12	53448008	53448406	CGI	6.1	TNS2	4174
chr2	55450616	55450931	CGI	6.03	RPS27A	8107
chr2	134023947	134024467	CGI	6.02	NCKAP5	301564
chr11	10326048	10326590	CGI	6.01	ADM	0
chr8	101661671	101662022	CGI	5.99	SNX31	0
chr10	119312766	119313563	CGI	5.86	EMX2	10811
chr4	80885844	80886148	CGI	5.85	ANTXR2	108329
chr14	69095051	69095407	CGI	5.81	ZFP36L1	165224
chr1	180922915	180923692	CGI	5.79	KIAA1614	40603
chr6	74019428	74020053	CGI	5.76	KHDC1	0
chr11	10327013	10329831	CGI	5.75	ADM	487
chr2	7571071	7571642	CGI	5.74	RNF144A	513549
chr13	33923930	33924781	CGI	5.72	STARD13	64029
chr12	127212279	127212529	CGI	5.69	TMEM132B	1105282
chr22	45898294	45899357	CGI	5.67	FBLN1	0
chr21	33783914	33785717	CGI	5.67	EVA1C	0
chr2	55509233	55509720	CGI	5.62	MTIF2	12849
chr6	27841001	27841244	CGI	5.61	HIST1H4L	45
chr14	73704054	73705106	CGI	5.61	PAPLN	0
chr5	137224986	137225477	CGI	5.6	PKD2L2	0
chr11	9634969	9636065	CGI	5.59	WEE1	38736
chr15	100346724	100347454	CGI	5.58	LYSMD4	73075
chr2	238768073	238768831	CGI	5.57	RAMP1	0
chr20	20344400	20350605	CGI	5.57	INSM1	0
chr12	54089211	54089413	CGI	5.56	ATP5G2	18699
chr6	7051496	7052932	CGI	5.53	RREB1	54897
chr10	49674243	49674776	CGI	5.52	ARHGAP22	26916
chr5	77268350	77268787	CGI	5.51	TBCA	196165
chr1	243646394	243646888	CGI	5.5	SDCCAG8	227088
chr2	179278327	179278669	CGI	5.5	PRKRA	36686
chr6	27798990	27799427	CGI	5.48	HIST1H4K	0
chr9	91149945	91150648	CGI	5.43	NXNL2	0
chr8	97657174	97657943	CGI	5.41	CPQ	0
chr6	27791780	27792217	CGI	5.37	HIST1H4J	0
chr6	43970073	43970922	CGI	5.37	C6orf223	1737
chr1	59612407	59612723	CGI	5.37	FGGY	149901
chr4	2366421	2367092	CGI	5.37	ZFYVE28	0
chr17	17398248	17400346	CGI	5.34	RASD1	0
chr10	98945062	98946239	CGI	5.32	SLIT1	0
chr6	27100174	27101124	CGI	5.32	HIST1H2BJ,HIST1H2AG	0
chr6	27860653	27860918	CGI	5.3	HIST1H2AM	45
chr1	43389835	43390551	CGI	5.29	SLC2A1	34296
chr20	25128764	25129610	CGI	5.27	ENTPD6	46695
chr17	36609705	36610320	CGI	5.26	ARHGAP23	24986
chr7	4832111	4832481	CGI	5.25	AP5Z1	16850
chr1	116710837	116711260	CGI	5.22	MAB21L3	56462
chr9	93955500	93956420	CGI	5.16	AUH	167786
chr17	17108771	17109701	CGI	5.16	PLD6	0
chr12	50354839	50356163	CGI	5.15	AQP5	0
chr11	13030330	13032584	CGI	5.12	RASSF10	0
chr2	54785026	54785969	CGI	5.12	SPTBN1	0
chr8	11058624	11058844	CGI	5.12	XKR6	31
chr21	34395128	34400245	CGI	5.05	OLIG2	0
chr13	100310204	100310446	CGI	5	CLYBL	51287
chr13	100547633	100548911	CGI	5	ZIC5	75267
chr6	27107138	27107394	CGI	4.99	HIST1H4I	51
chr1	220960016	220960603	CGI	4.98	MARC1	0
chr13	58206526	58208930	CGI	4.98	PCDH17	738
chr3	127633993	127634588	CGI	4.97	KBTBD12	7313
chr6	126068722	126071320	CGI	4.96	HEY2	0
chr17	27503598	27504014	CGI	4.96	MYO18A	3393
chr8	80803688	80804324	CGI	4.95	HEY1	123590
chr6	26273290	26273557	CGI	4.95	HIST1H2BI	87
chr17	29033009	29033351	CGI	4.95	CRLF3	118427
chr6	26240697	26240951	CGI	4.93	HIST1H4F	44
chr14	70345943	70346527	CGI	4.92	SMOC1	0
chr8	11057684	11058479	CGI	4.91	XKR6	396
chr19	47507306	47507692	CGI	4.88	NPAS1	15408
chr13	100608122	100609686	CGI	4.86	ZIC5	14492
chr19	48837141	48837549	CGI	4.83	EMP3	7886
chr3	187457731	187457948	CGI	4.83	BCL6	3446
chr21	34392162	34392656	CGI	4.83	OLIG2	5559
chr19	54927902	54928225	CGI	4.83	TTYH1	1298
chr6	106433984	106434459	CGI	4.82	PRDM1	99735
chr1	120904698	120905076	CGI	4.81	FCGR1B	30868
chr2	8818292	8818503	CGI	4.81	ID2	3609
chr9	133319864	133320810	CGI	4.8	ASS1	0
chr7	42267546	42267823	CGI	4.8	GLI3	8795
chr2	242549373	242549995	CGI	4.8	THAP4	6921
chr7	47576519	47577210	CGI	4.78	TNS3	44532
chr6	170491356	170492449	CGI	4.76	DLL1	107248
chr1	178006830	178007284	CGI	4.75	RASAL2	55579
chr10	119311204	119312104	CGI	4.75	EMX2	9249
chr2	50574045	50574817	CGI	4.74	NRXN1	77
chr5	92923487	92924497	CGI	4.74	NR2F1	4445
chr9	97810765	97811272	CGI	4.72	FANCC	268264
chr5	72715407	72715997	CGI	4.71	FOXD1	28355
chr2	175193398	175193764	CGI	4.7	SP9	6056
chr15	102285686	102286416	CGI	4.69	LOC100128108	0
chr9	109622424	109623203	CGI	4.69	ZNF462	2174
chr1	230468504	230468850	CGI	4.68	PGBD5	92824
chr11	123172454	123173104	CGI	4.67	CLMP	106441
chr2	102090370	102091130	CGI	4.67	RFX8	35
chr12	3862068	3862606	CGI	4.66	CRACR2A	0
chr8	48649766	48651653	CGI	4.66	CEBPD	0
chr11	126286451	126286870	CGI	4.66	ST3GAL4	10375
chr14	32672536	32672915	CGI	4.65	AKAP6	125563
chr11	115630398	115631117	CGI	4.63	CADM1	255157
chr8	19170999	19172056	CGI	4.62	SH2D4A	0
chr10	33623120	33626197	CGI	4.61	NRP1	0
chr17	15165796	15166506	CGI	4.59	PMP22	0
chr15	68126920	68128400	CGI	4.58	SKOR1	14879
chr3	62354291	62355012	CGI	4.57	FEZF2	4178
chr12	14922877	14923974	CGI	4.56	HIST4H4	91
chr6	5084516	5087032	CGI	4.56	PPP1R3G	0
chr17	59488115	59490485	CGI	4.56	C17orf82	0
chr2	133426652	133428870	CGI	4.55	LYPD1	0
chr2	223917576	223918037	CGI	4.54	KCNE4	929
chr14	101292863	101293101	CGI	4.54	RTL1	58083
chr5	36690207	36690658	CGI	4.53	SLC1A3	83751
chr4	57521621	57522703	CGI	4.53	HOPX	0
chr18	72916107	72917233	CGI	4.51	ZADH2	235
chr10	31320483	31321553	CGI	4.5	ZNF438	0
chr11	61275825	61277329	CGI	4.5	LRRC10B	0
chr3	13590414	13591008	CGI	4.49	FBLN2	0
chr13	110958891	110960590	CGI	4.49	COL4A1,COL4A2	0
chr6	26188997	26189295	CGI	4.47	HIST1H4D	9
chr14	70316847	70317240	CGI	4.46	SMOC1	28873
chr19	39997590	39998291	CGI	4.46	SELV	7461
chr8	19459905	19460137	CGI	4.46	CSGALNACT1	0
chr1	203598471	203598853	CGI	4.46	ATP2B4	2557
chr2	149645536	149645834	CGI	4.44	KIF5C	12745
chr17	62774366	62777797	CGI	4.44	SMURF2	115980
chr17	41446166	41446547	CGI	4.43	ARL4D	29805
chr13	52702773	52703387	CGI	4.43	NEK5	0
chr11	68608155	68609419	CGI	4.43	CPT1A	0
chr3	156533839	156535131	CGI	4.43	LEKR1	8964
chr2	171569877	171573904	CGI	4.42	SP5	0
chr3	62356119	62356378	CGI	4.42	FEZF2	2812
chr3	32147826	32148874	CGI	4.41	GPD1L	0
chr20	17296125	17296531	CGI	4.39	PCSK2	88529
chr3	9987895	9989619	CGI	4.39	PRRT3	4480
chr8	82192378	82193685	CGI	4.38	FABP5	0
chr6	35149971	35150391	CGI	4.38	SCUBE3	31447
chr9	98783216	98784364	CGI	4.37	ERCC6L2	145317
chr2	136874086	136875780	CGI	4.34	CXCR4	0
chr2	174877565	174877778	CGI	4.31	SP3	47135
chr3	62356773	62357315	CGI	4.3	FEZF2	1875
chr5	76372882	76373720	CGI	4.3	ZBED3	9351
chr21	33244910	33246609	CGI	4.29	HUNK	0
chr8	11059011	11059242	CGI	4.28	XKR6	136
chr14	23834435	23835947	CGI	4.26	EFS	0
chr18	8367273	8367599	CGI	4.26	RAB12	241843
chr18	12076434	12076799	CGI	4.26	ANKRD62	17048
chr5	77146998	77147785	CGI	4.26	TBCA	74813
chr12	752208	752655	CGI	4.26	NINJ2	196
chr15	70877380	70877958	CGI	4.25	UACA	116662
chr19	42502730	42503484	CGI	4.23	ATP1A3	4302
chr5	76936126	76936984	CGI	4.23	OTP	1604
chr17	49021856	49022279	CGI	4.21	TOB1	76517
chr1	45082739	45083285	CGI	4.19	TMEM53	56995
chr18	55094825	55096310	CGI	4.19	ONECUT2	6606
chr6	26020671	26021125	CGI	4.17	HIST1H3A	0
chr4	57371582	57372022	CGI	4.17	ARL9	208
chr2	88316233	88316859	CGI	4.15	RGPD1	30924
chr19	46518283	46520080	CGI	4.14	PGLYRP1	6476
chr1	52195028	52195821	CGI	4.13	OSBPL9	0
chr6	26272470	26272696	CGI	4.13	HIST1H2BI	507
chr7	23720367	23720677	CGI	4.12	FAM221A	635
chr15	74218696	74220373	CGI	4.11	LOXL1	0
chr6	6546370	6547230	CGI	4.11	LY86	41703
chr2	175204843	175207553	CGI	4.11	SP9	5023
chr12	26267058	26267519	CGI	4.1	BHLHE41	10484
chr4	119199620	119200193	CGI	4.1	PRSS12	73729
chr10	530713	531099	CGI	4.09	DIP2C	204509
chr1	201475885	201476516	CGI	4.09	CSRP1	0
chr2	98703354	98703889	CGI	4.07	VWA3B	0
chr16	67433128	67433554	CGI	4.07	TPPP3	5690
chr3	65534684	65535344	CGI	4.07	MAGI1	489165
chr5	123987398	123987748	CGI	4.06	ZNF608	93057
chr6	27861317	27861595	CGI	4.05	HIST1H2BO	115
chr3	139396338	139396882	CGI	4.05	NMNAT3	10
chr6	137809342	137810204	CGI	4.05	OLIG3	5327
chr2	183731819	183732093	CGI	4.05	FRZB	321
chr22	38610335	38610828	CGI	4.04	MAFF	11309
chr1	155290606	155291001	CGI	4.04	RUSC1	0
chr20	57426729	57427047	CGI	4.03	GNAS	988
chr5	134879443	134879819	CGI	4.03	NEUROG1	7804
chr6	26033474	26033787	CGI	4.03	HIST1H2AB	9
chr2	171568322	171568867	CGI	4.01	SP5	2989
chr12	115112014	115112627	CGI	4.01	TBX3	9342
chr11	32008802	32009044	CGI	4	RCN1	103432
chr2	154334449	154335458	CGI	4	RPRM	0
chr2	242742598	242743758	CGI	3.96	NEU4	6401
chr1	50882997	50883426	CGI	3.96	DMRTA2	5693
chr10	11784407	11784937	CGI	3.95	ECHDC3	52
chr15	45669970	45671029	CGI	3.95	GATM	0
chr20	61426696	61427099	CGI	3.95	MRGBP	657
chr1	211589677	211590293	CGI	3.95	TRAF5	69972
chr19	15235912	15236631	CGI	3.94	ILVBL	0
chr3	170746072	170746292	CGI	3.93	SLC2A2	1304
chr8	1949245	1951390	CGI	3.93	KBTBD11	27202
chr11	93275814	93276721	CGI	3.92	SMCO4	0
chr14	61108954	61109786	CGI	3.92	SIX1	6369
chr13	27334226	27335205	CGI	3.92	GPR12	0
chr7	150019950	150020752	CGI	3.91	LRRC61	0
chr19	41837014	41837230	CGI	3.91	CCDC97	20921
chr6	108437998	108441208	CGI	3.91	OSTM1	42057
chr12	54321301	54321721	CGI	3.9	HOXC13	10854
chr8	22408672	22409635	CGI	3.9	SORBS3	0
chr3	69062159	69063190	CGI	3.9	EOGT	0
chr1	40781679	40781956	CGI	3.9	COL9A2	983
chr2	176933131	176933449	CGI	3.9	EVX2	15241
chr2	176936246	176936809	CGI	3.88	EVX2	11881
chr1	50892437	50893243	CGI	3.86	DMRTA2	3318
chr6	108436109	108436522	CGI	3.86	OSTM1	40168
chr2	8816314	8817264	CGI	3.86	ID2	4848
chr1	47069615	47070179	CGI	3.85	MKNK1	0
chr2	115419728	115420261	CGI	3.84	DPP10	200549
chr12	115109503	115110061	CGI	3.84	TBX3	11908
chr16	72821140	72821592	CGI	3.84	ZFHX3	260682
chr17	66255192	66255556	CGI	3.81	ARSG	0
chr13	96204691	96205496	CGI	3.81	CLDN10	0
chr5	139227605	139228279	CGI	3.8	PSD2	52200
chr2	66802890	66804831	CGI	3.79	MEIS1	140359
chr2	176931575	176932663	CGI	3.78	EVX2	16027
chr2	223161531	223161919	CGI	3.78	CCDC140	946
chr6	26251898	26252233	CGI	3.78	HIST1H2BH	20
chr4	134069162	134070442	CGI	3.78	PCDH10	2
chr8	49468683	49468959	CGI	3.77	EFCAB1	178911
chr19	54369387	54369809	CGI	3.77	MYADM	0
chr13	31480272	31481105	CGI	3.76	MEDAG	0
chr16	1020219	1021303	CGI	3.75	LMF1	0
chr3	169482338	169483052	CGI	3.75	ACTRT3	4631
chr11	126873091	126873809	CGI	3.74	KIRREL3	2325
chr5	64398699	64399216	CGI	3.74	CWC27	333955
chr2	176964062	176965509	CGI	3.73	HOXD12	0
chr14	85997468	85998637	CGI	3.72	FLRT2	981
chr13	95655108	95655517	CGI	3.72	SOX21	290311
chr15	53096014	53096482	CGI	3.72	ONECUT1	13805
chr10	125851151	125853233	CGI	3.71	CHST15	0
chr3	9956822	9957664	CGI	3.71	IL17RC	1093
chr10	98955994	98956285	CGI	3.71	SLIT1	10311
chr2	109647955	109648230	CGI	3.7	EDAR	42127
chr15	37172473	37173018	CGI	3.69	MEIS2	217544
chr10	119293917	119297675	CGI	3.67	EMX2	4280
chr1	201617041	201619788	CGI	3.67	NAV1	0
chr2	191044979	191045829	CGI	3.65	C2orf88	0
chr1	20512360	20512797	CGI	3.65	UBXN10	0
chr1	119526782	119527192	CGI	3.64	TBX15	4987
chr5	132946744	132948467	CGI	3.62	FSTL4	0
chr22	19510871	19512254	CGI	3.62	CLDN5	606
chr12	66582695	66583345	CGI	3.61	IRAK3	0
chr18	55862653	55862873	CGI	3.61	NEDD4L	32
chr4	1164515	1166582	CGI	3.6	SPON2	75
chr7	23719619	23720006	CGI	3.59	FAM221A	0
chr7	157455789	157456044	CGI	3.59	DNAJB6	326079
chr17	59531723	59535254	CGI	3.59	TBX4	0
chr14	101293427	101294433	CGI	3.59	RTL1	56751
chr12	115124729	115125152	CGI	3.58	TBX3	2760
chr6	117869097	117869530	CGI	3.58	GOPC	54175
chr4	102711829	102712199	CGI	3.57	BANK1	66
chr17	72855621	72858012	CGI	3.56	GRIN2C	0
chr17	47645365	47645833	CGI	3.54	NXPH3	7464
chr1	50882433	50882660	CGI	3.54	DMRTA2	6459
chr20	1783824	1784552	CGI	3.54	SIRPA	90260
chr10	73846806	73848233	CGI	3.52	SPOCK2	298
chr21	38935854	38936546	CGI	3.51	DYRK1A	143253
chr1	50881884	50882103	CGI	3.5	DMRTA2	7016
chr9	94183407	94183994	CGI	3.5	NFIL3	2150
chr12	29302034	29302954	CGI	3.5	FAR2	99
chr8	27348658	27348883	CGI	3.49	EPHX2	0
chr14	36983440	36983738	CGI	3.49	SFTA3	450
chr8	7212487	7212890	CGI	3.48	ZNF705G	7600
chr20	32254811	32255989	CGI	3.48	ACTL10	508
chr5	140800760	140801072	CGI	3.48	PCDHGA11	224
chr10	127462230	127462987	CGI	3.47	MMP21	1403
chr14	101292043	101292709	CGI	3.47	RTL1	58475
chr11	116450659	116451912	CGI	3.45	BUD13	191802
chr1	181452706	181453073	CGI	3.45	CACNA1E	21
chr11	31848487	31848776	CGI	3.45	PAX6	8978
chr6	50813314	50813699	CGI	3.44	TFAP2B	26876
chr13	51417371	51418149	CGI	3.44	DLEU7	0
chr20	23028403	23032218	CGI	3.44	THBD	0
chr22	38214547	38215175	CGI	3.44	GALR3	4213
chr13	79182859	79183880	CGI	3.44	POU4F1	5164
chr9	72658836	72659277	CGI	3.43	MAMDC2	340
chr6	74233268	74233546	CGI	3.43	EEF1A1	2513
chr10	103590286	103590609	CGI	3.41	KCNIP2	9002
chr2	176969217	176969895	CGI	3.41	HOXD11	2188
chr10	88730554	88731632	CGI	3.4	AGAP11	57
chr6	27839698	27840069	CGI	3.38	HIST1H3I	30
chr10	130008558	130009620	CGI	3.36	MKI67	84090
chr11	60718428	60718888	CGI	3.36	SLC15A3	369
chr3	197840490	197840783	CGI	3.35	FAM157A	38453
chr2	175208415	175209076	CGI	3.35	SP9	8595
chr19	17346165	17346886	CGI	3.35	OCEL1	9153
chr2	237028848	237029121	CGI	3.34	GBX2	47531
chr8	54791845	54795141	CGI	3.33	RGS20	0
chr3	134369464	134370242	CGI	3.33	KY	0
chr2	192109828	192110940	CGI	3.32	MYO1B	0
chr9	21970913	21971190	CGI	3.31	CDKN2A	3636
chr2	72370296	72370682	CGI	3.31	CYP26B1	4309
chr10	71812318	71813693	CGI	3.31	H2AFY2	0
chr5	150051116	150052107	CGI	3.31	MYOZ3	10714
chr6	27782247	27782485	CGI	3.3	HIST1H2AJ	33
chr6	159290673	159291195	CGI	3.29	C6orf99	0
chr5	138609320	138609851	CGI	3.28	MATR3	0
chr11	18477298	18477756	CGI	3.28	LDHAL6A	0
chr6	149771836	149772855	CGI	3.27	ZC3H12D	33293
chr11	826941	827625	CGI	3.27	CRACR2B	634
chr1	3310102	3311035	CGI	3.27	ARHGEF16	60111
chr18	47087879	47088528	CGI	3.26	LIPG	0
chr11	33722142	33722599	CGI	3.26	C11orf91	0
chr19	30713408	30713865	CGI	3.26	ZNF536	149434
chr10	122708510	122708899	CGI	3.25	WDR11	97824
chr14	36990873	36991209	CGI	3.25	NKX2-1	1443
chr16	54970301	54972846	CGI	3.25	IRX5	5191
chr5	98104578	98106270	CGI	3.25	RGMB	0
chr1	145472980	145474702	CGI	3.24	LIX1L	2364
chr1	154732822	154733436	CGI	3.23	KCNN3	98902
chr1	66998728	66999060	CGI	3.23	SGIP1	191
chr1	20669566	20670018	CGI	3.23	VWA5B1	52155
chr6	10398573	10398812	CGI	3.23	TFAP2A	13795
chr4	174448333	174448845	CGI	3.22	HAND2	2533
chr22	44419824	44420790	CGI	3.22	PARVB	0
chr3	157260666	157261224	CGI	3.22	PQLC2L	0
chr4	154712073	154712706	CGI	3.22	SFRP2	1845
chr15	64679907	64680233	CGI	3.21	TRIP4	0
chr16	89603563	89603896	CGI	3.21	RPL13	23168
chr3	124860569	124861019	CGI	3.2	SLC12A8	69224
chr1	112281052	112283277	CGI	3.2	FAM212B	0
chr4	77342010	77342707	CGI	3.2	SHROOM3	13545
chr11	119191535	119192182	CGI	3.2	MCAM	3695
chr17	14202632	14203258	CGI	3.2	HS3ST3B1	1108
chr4	144833114	144833512	CGI	3.19	GYPE	6398
chr7	154001964	154002281	CGI	3.19	DPP6	15
chr3	62357639	62359774	CGI	3.17	FEZF2	0
chr12	114886354	114886579	CGI	3.17	TBX5	40107
chr4	4864456	4864834	CGI	3.16	MSX1	3065
chr5	88185224	88185589	CGI	3.15	MEF2C	5941
chr2	239140096	239140659	CGI	3.14	HES6	8106
chr16	29624387	29625391	CGI	3.12	SPN	48879
chr8	145103285	145108027	CGI	3.11	OPLAH	7579
chr19	870774	871318	CGI	3.11	CFD	11116
chr22	38220589	38221619	CGI	3.11	GALR3	1201
chr10	26500607	26501126	CGI	3.09	GAD2	4109
chr22	42062790	42063002	CGI	3.08	SNU13	21911
chr20	36148603	36150136	CGI	3.07	BLCAP,NNAT	0
chr3	8543201	8543579	CGI	3.07	LMCD1	0
chr17	42402787	42403266	CGI	3.07	SLC25A39	549
chr17	17109893	17110296	CGI	3.07	PLD6	247
chr12	25055599	25056246	CGI	3.06	BCAT1	0
chr4	4858389	4858893	CGI	3.06	MSX1	2498
chr19	4371729	4371952	CGI	3.04	MPND	28206
chr5	83017894	83018358	CGI	3.04	HAPLN1	998
chr19	11785042	11785282	CGI	3.03	ZNF823	64542
chr12	4140520	4141052	CGI	3.02	PARP11	157906
chr11	2890388	2891337	CGI	3.02	CDKN1C	15658
chr10	76573195	76573507	CGI	3.02	KAT6B	12663
chr20	30175457	30176058	CGI	3.01	ID1	17027
chr16	767140	767378	CGI	3.01	METRN	1968
chr9	123656750	123656972	CGI	3	PHF19	202
chr5	10333222	10334101	CGI	3	MARCH6	19649
chr15	41877441	41877871	CGI	3	TYRO3	26222
chr19	1360038	1360347	CGI	3	MUM1	5063
chr11	86667041	86667289	CGI	3	FZD4	601
chr1	205312493	205313576	CGI	3	KLHDC8A	12552
chr7	99768884	99769559	CGI	2.99	GAL3ST4	2511
chr6	2841810	2842273	CGI	2.99	SERPINB1	10
chr6	26044203	26044469	CGI	2.98	HIST1H2BB	318
chr3	195622187	195623033	CGI	2.98	TNK2	0
chr8	29210483	29210801	CGI	2.98	DUSP4	2216
chr6	13873765	13874262	CGI	2.97	RNF182	50414
chr1	45139770	45140584	CGI	2.97	TMEM53,C1orf228	0
chr2	58273642	58274422	CGI	2.97	VRK2	0
chr5	121412500	121414077	CGI	2.97	LOX	0
chr6	26250436	26250827	CGI	2.96	HIST1H3F	8
chr19	17403039	17403570	CGI	2.96	ANKLE1	10586
chr7	121950249	121950927	CGI	2.96	FEZF1	5684
chr1	247274585	247275757	CGI	2.96	C1orf229	0
chr5	172660720	172661133	CGI	2.96	NKX2-5	1182
chr19	51109320	51109637	CGI	2.96	SYT3	31665
chr9	139947906	139948937	CGI	2.96	ENTPD2	0
chr13	20692524	20692767	CGI	2.94	GJA3	42416
chr3	37493418	37494538	CGI	2.94	ITGA9	0
chr5	135364507	135365036	CGI	2.93	TGFBI	0
chr1	11724113	11724885	CGI	2.93	FBXO6	0
chr5	3188099	3188375	CGI	2.93	IRX1	407792
chr11	18742690	18743513	CGI	2.92	IGSF22	4264
chr5	134870740	134872051	CGI	2.91	NEUROG1	0
chr16	450834	451140	CGI	2.91	DECR2	717
chr14	65016516	65016909	CGI	2.91	PPP1R36	0
chr17	52977866	52978307	CGI	2.91	TOM1L1	0
chr1	109203593	109204378	CGI	2.9	HENMT1	0
chr13	20751256	20751946	CGI	2.89	GJB2	15168
chr11	67188087	67188879	CGI	2.89	CARNS1	4939
chr15	40659971	40660899	CGI	2.89	DISP2	9536
chr6	26521947	26522579	CGI	2.89	HMGN4	15992
chr10	122739052	122739391	CGI	2.88	WDR11	128366
chr4	25915352	25915996	CGI	2.88	SMIM20	0
chr5	178986513	178986999	CGI	2.88	RUFY1	0
chr6	109776194	109777645	CGI	2.88	MICAL1	0
chr4	169799086	169799625	CGI	2.88	PALLD	45931
chr18	53447074	53447842	CGI	2.88	TCF4	143850
chr7	149119398	149120307	CGI	2.87	ZNF777	37746
chr16	87902454	87903460	CGI	2.87	SLC7A5	0
chr15	100272901	100273891	CGI	2.86	LYSMD4	0
chr16	15489526	15490075	CGI	2.86	MPV17L	0
chr14	61123613	61124613	CGI	2.86	SIX1	7458
chr10	63422538	63423105	CGI	2.85	C10orf107	0
chr1	248100325	248100726	CGI	2.84	OR2L13	0
chr3	32861141	32861429	CGI	2.84	TRIM71	1632
chr1	217311467	217311773	CGI	2.84	ESRRG	370
chr5	132148854	132150918	CGI	2.84	SOWAHA	0
chr11	32354760	32355484	CGI	2.84	WT1	96879
chr6	155316299	155317197	CGI	2.83	TIAM2	94225
chr14	100680269	100680947	CGI	2.83	YY1	24154
chr20	57224695	57226322	CGI	2.83	STX16	0
chr3	147138916	147139564	CGI	2.82	ZIC1	11736
chr7	29605827	29606290	CGI	2.82	PRR15	2401
chr17	43044369	43046424	CGI	2.81	C1QL1	0
chr3	132756985	132757895	CGI	2.81	TMEM108	0
chr5	139125902	139127711	CGI	2.81	PSD2	47694
chr1	223316185	223316689	CGI	2.8	TLR5	0
chr7	89747892	89749036	CGI	2.8	STEAP1	34652
chr15	30487776	30488680	CGI	2.79	GOLGA8J	112619
chr2	172972804	172973242	CGI	2.79	DLX2	5326
chr5	140235737	140236033	CGI	2.79	PCDHA10	270
chr15	76630029	76630970	CGI	2.79	ISL2	965
chr17	53342198	53343061	CGI	2.79	HLF	0
chr6	27858166	27858564	CGI	2.78	HIST1H3J	6
chr8	132052203	132054749	CGI	2.78	ADCY8	0
chr6	50810642	50810994	CGI	2.78	TFAP2B	24204
chr17	19483305	19483687	CGI	2.77	SLC47A1	46139
chr14	75517717	75518224	CGI	2.77	MLH3	11
chr6	2875601	2875811	CGI	2.77	SERPINB9	27735
chr14	74079183	74079657	CGI	2.77	ACOT6	3890
chr8	93114056	93115979	CGI	2.77	RUNX1T1	0
chr12	63025588	63026213	CGI	2.77	MON2	164992
chr15	85360192	85360574	CGI	2.77	ALPK3	282
chr4	111539906	111540127	CGI	2.77	PITX2	4127
chr5	127871958	127872263	CGI	2.77	FBN2	1472
chr9	35790823	35791149	CGI	2.76	NPR2	1256
chr6	27805843	27806853	CGI	2.76	HIST1H2AK,HIST1H2BN	0
chr5	191792	192544	CGI	2.76	LRRC14B	167
chr20	55964272	55964656	CGI	2.76	RBM38	1797
chr12	106532106	106533696	CGI	2.75	NUAK1	115
chr15	53076187	53077926	CGI	2.75	ONECUT1	4283
chr6	3162832	3163523	CGI	2.75	TUBB2A	5049
chr1	44871109	44874047	CGI	2.75	RNF220	278
chr5	68710807	68711520	CGI	2.74	MARVELD2	0
chr1	40782220	40783145	CGI	2.74	COL9A2	0
chr6	84140412	84140998	CGI	2.74	ME1	0
chr4	151500763	151501299	CGI	2.74	MAB21L2	1777
chr6	70992040	70992912	CGI	2.74	COL9A1	0
chr7	128470443	128471161	CGI	2.73	FLNC	0
chr12	54071053	54071265	CGI	2.72	ATP5G2	541
chr1	98519001	98519983	CGI	2.72	DPYD	132386
chr14	51410614	51411464	CGI	2.72	PYGL	0
chr17	45786403	45786922	CGI	2.71	TBKBP1	13774
chr17	43339124	43339832	CGI	2.71	SPATA32	0
chr1	155022988	155024332	CGI	2.71	ADAM15	0
chr9	124498513	124498962	CGI	2.71	DAB2IP	6101
chr20	61660249	61660881	CGI	2.7	BHLHE23	21862
chr19	34310744	34311517	CGI	2.7	KCTD15	22994
chr5	135416204	135416475	CGI	2.7	TGFBI	51621
chr17	15686218	15686474	CGI	2.7	TBC1D26	50628
chr11	94276894	94278913	CGI	2.7	FUT4	0
chr11	9685520	9686050	CGI	2.7	SWAP70	0
chr17	17603583	17604147	CGI	2.7	RAI1	18797
chr15	91497994	91498615	CGI	2.7	RCCD1	0
chr3	16554327	16555413	CGI	2.69	RFTN1	0
chr11	61159836	61160285	CGI	2.68	TMEM216	0
chr4	101111146	101111497	CGI	2.68	DDIT4L	158
chr11	120856725	120857174	CGI	2.68	TBCEL	37628
chr12	50297580	50297988	CGI	2.67	FAIM2	0
chr17	15244705	15245126	CGI	2.67	TEKT3	0
chr2	176956504	176956707	CGI	2.67	HOXD13	824
chr16	32199219	32199676	CGI	2.67	TP53TG3D	64968
chr14	74100343	74101230	CGI	2.66	DNAL1	10347
chr6	26021957	26022193	CGI	2.66	HIST1H4A	51
chr4	154709512	154710827	CGI	2.66	SFRP2	0
chr5	912494	912861	CGI	2.66	TRIP13	19526
chr3	129345667	129346521	CGI	2.66	PLXND1	20085
chr16	28634440	28635031	CGI	2.66	SULT1A1	0
chr17	47647376	47647660	CGI	2.65	NXPH3	5637
chr17	16310306	16310914	CGI	2.65	TRPV2	7941
chr2	171672310	171675447	CGI	2.64	GAD1	0
chr2	24232680	24233260	CGI	2.64	MFSD2B	0
chr12	54360374	54360660	CGI	2.64	HOXC11	6249
chr3	27754337	27754739	CGI	2.64	EOMES	9467
chr7	28893453	28894058	CGI	2.64	TRIL	103971
chr12	562221	563234	CGI	2.64	B4GALNT3	6308
chr1	228645196	228646434	CGI	2.63	HIST3H2A,HIST3H2BB	0
chr5	72732365	72733732	CGI	2.63	FOXD1	10620
chr6	35754713	35754914	CGI	2.63	CLPSL1	5883
chr17	1011844	1012968	CGI	2.62	ABR	0
chr14	97499605	97500176	CGI	2.62	VRK1	235922
chr14	33402094	33404079	CGI	2.62	NPAS3	4379
chr18	3247293	3248257	CGI	2.62	MYL12A	0
chr6	3849271	3851048	CGI	2.62	FAM50B	0
chr6	134497536	134497756	CGI	2.62	SGK1	466
chr3	193921881	193922407	CGI	2.62	HES1	67951
chr1	235805318	235805771	CGI	2.61	GNG4	7522
chr3	62355315	62355534	CGI	2.61	FEZF2	3656
chr9	19934351	19934827	CGI	2.61	SLC24A2	147334
chr8	80695830	80696458	CGI	2.61	HEY1	15732
chr10	131756690	131758787	CGI	2.61	EBF3	3304
chr15	52404191	52404978	CGI	2.6	BCL2L10	0
chr7	2727682	2728392	CGI	2.6	AMZ1	0
chr3	184321783	184322277	CGI	2.6	EPHB3	42197
chr4	151504011	151505085	CGI	2.6	MAB21L2	935
chr17	1173535	1174733	CGI	2.6	BHLHA9	0
chr18	37421460	37421829	CGI	2.6	PIK3C3	2113333
chr9	116225763	116226133	CGI	2.6	RGS3	0
chr9	98075418	98075741	CGI	2.6	FANCC	3795
chr22	21982786	21984484	CGI	2.59	YDJC	0
chr2	80529677	80530846	CGI	2.59	LRRTM1	641
chr1	37498377	37500624	CGI	2.59	GRIK3	0
chr12	104697348	104697984	CGI	2.58	EID3	0
chr7	63498112	63498314	CGI	2.58	ZNF727	7506
chr22	43738882	43740285	CGI	2.58	SCUBE1	0
chr20	60781192	60781493	CGI	2.58	HRH3	13830
chr10	131697079	131697412	CGI	2.58	EBF3	64679
chr6	1524153	1524543	CGI	2.58	FOXC1	86137
chr1	210407401	210407637	CGI	2.58	SERTAD4	1207
chr17	10632789	10633490	CGI	2.58	TMEM220	156
chr12	131303093	131303836	CGI	2.57	STX2	19983
chr5	37834671	37835128	CGI	2.57	GDNF	0
chr7	17338252	17339101	CGI	2.57	AHR	0
chr15	66914241	66914884	CGI	2.57	LCTL	55924
chr5	5887062	5887528	CGI	2.56	ICE1	464277
chr14	32670417	32671092	CGI	2.56	ARHGAP5	123923
chr17	38599270	38599524	CGI	2.55	IGFBP4	151
chr20	58179808	58180787	CGI	2.55	PHACTR3	207
chr11	131780328	131781532	CGI	2.54	NTM	0
chr17	29298046	29298606	CGI	2.54	RNF135	91
chr1	1289707	1291126	CGI	2.54	MXRA8	2801
chr20	61447685	61448891	CGI	2.54	COL9A3	0
chr2	177012371	177012675	CGI	2.53	HOXD4	3437
chr2	42328300	42328827	CGI	2.53	PKDCC	53140
chr9	34377401	34377610	CGI	2.53	KIAA1161	507
chr9	132145576	132146328	CGI	2.53	C9orf106	62282
chr1	2990030	2990718	CGI	2.53	PRDM16	4289
chr2	113190115	113191274	CGI	2.53	RGPD5,RGPD8	0
chr18	43355318	43355698	CGI	2.53	SLC14A1	48401
chr11	888684	888981	CGI	2.52	CHID1	21893
chr6	10390888	10391098	CGI	2.52	TFAP2A	21509
chr3	9177691	9178189	CGI	2.52	SRGAP3	113180
chr1	217310749	217311178	CGI	2.52	ESRRG	0
chr7	28995305	28998541	CGI	2.52	TRIL	0
chr8	103822614	103823263	CGI	2.51	AZIN1	53165
chr1	2477563	2478363	CGI	2.51	TNFRSF14	9440
chr3	97690785	97691409	CGI	2.51	MINA	0
chr7	143582125	143582610	CGI	2.51	TCAF1	0
chr9	95946147	95947835	CGI	2.5	WNK2	0
chr2	121101800	121104534	CGI	2.5	INHBB	0
chr22	31480774	31481373	CGI	2.5	SMTN	0
chr15	91473314	91473592	CGI	2.5	UNC45A	0
chr22	49843525	49843755	CGI	2.49	C22orf34	207435
chr17	16255618	16257148	CGI	2.49	CENPV	0
chr1	47009575	47010132	CGI	2.49	KNCN	6755
chr6	27835190	27835461	CGI	2.49	HIST1H1B	0
chr6	44187186	44187400	CGI	2.48	SLC29A1	0
chr22	29467291	29467817	CGI	2.48	KREMEN1	1248
chr3	157815581	157816095	CGI	2.47	SHOX2	7857
chr6	108478523	108479558	CGI	2.47	NR2E1	7703
chr2	127413696	127414171	CGI	2.47	GYPC	186
chr1	200860076	200860576	CGI	2.46	C1orf106	50
chr2	74776016	74776897	CGI	2.46	DOK1,LOXL3	0
chr16	74440651	74441391	CGI	2.46	CLEC18B	13977
chr1	161008377	161008830	CGI	2.46	TSTD1	0
chr16	4421642	4422240	CGI	2.46	VASN	0
chr11	102188179	102188440	CGI	2.45	BIRC3	0
chr1	149399898	149400518	CGI	2.44	PPIAL4A,PPIAL4C	152484
chr22	18923470	18923840	CGI	2.44	PRODH	124
chr2	128453174	128453446	CGI	2.44	SFT2D3	5150
chr19	23253315	23253551	CGI	2.44	ZNF730	46225
chr21	47717235	47718059	CGI	2.44	YBEY	10992
chr7	1703861	1710517	CGI	2.43	ELFN1	38280
chr1	59369311	59369900	CGI	2.43	JUN	119526
chr19	49302855	49303118	CGI	2.43	BCAT2	11202
chr14	60975732	60978180	CGI	2.42	SIX6	0
chr4	1107125	1107728	CGI	2.42	RNF212	0
chr13	44453207	44454295	CGI	2.42	LACC1,CCDC122	0
chr1	19600249	19600942	CGI	2.42	AKR7A3	14338
chr13	21347443	21348257	CGI	2.42	EEF1AKMT1	0
chr11	63529888	63531834	CGI	2.42	C11orf95	4279
chr16	2902829	2903362	CGI	2.41	PRSS22	4809
chr12	126675561	126676195	CGI	2.41	TMEM132B	568564
chr6	106534136	106534385	CGI	2.41	PRDM1	0
chr11	18415922	18416680	CGI	2.41	LDHA	0
chr11	94883647	94884811	CGI	2.41	ENDOD1	60674
chr10	76993892	76995953	CGI	2.41	COMTD1	0
chr17	47072820	47076042	CGI	2.41	IGF2BP1	0
chr12	50426552	50426918	CGI	2.4	RACGAP1	7212
chr18	73167402	73167920	CGI	2.4	SMIM21	27744
chr1	2064628	2064855	CGI	2.4	PRKCZ	28474
chr14	85996494	85996958	CGI	2.39	FLRT2	7
chr8	101157647	101158215	CGI	2.39	FBXO43	0
chr3	124931161	124931747	CGI	2.39	SLC12A8	0
chr2	237416090	237416382	CGI	2.39	IQCA1	0
chr5	76923887	76924502	CGI	2.39	OTP	10020
chr21	38592987	38593674	CGI	2.39	DSCR3	46159
chr11	19138497	19139216	CGI	2.39	ZDHHC13	0
chr18	30349690	30352302	CGI	2.39	KLHL14	672
chr9	92291268	92291524	CGI	2.39	GADD45G	71342
chr6	100905444	100905697	CGI	2.38	SIM1	5854
chr10	134319304	134320146	CGI	2.38	INPP5A	31136
chr3	13974400	13974867	CGI	2.38	WNT7A	52782
chr6	26104184	26104502	CGI	2.38	HIST1H4C	9
chr15	96887415	96887616	CGI	2.37	NR2F2	10847
chr22	48970857	48972947	CGI	2.37	FAM19A5	0
chr7	92672789	92673016	CGI	2.37	SAMD9	74320
chr15	29077251	29077684	CGI	2.37	GOLGA8M	119684
chr9	100069890	100070351	CGI	2.37	CCDC180	0
chr9	91792662	91793611	CGI	2.37	SHC3	71
chr17	234438	236162	CGI	2.36	C17orf97	23955
chr6	10390038	10390565	CGI	2.36	TFAP2A	22042
chr1	20878894	20880592	CGI	2.36	FAM43B	0
chr8	38614414	38615236	CGI	2.36	TACC1	28711
chr5	76934581	76935296	CGI	2.36	OTP	59
chr22	20459267	20461473	CGI	2.36	RIMBP3	313
chr4	54957979	54958542	CGI	2.36	GSX2	7705
chr16	84401957	84402497	CGI	2.36	ATP2C2	0
chr19	40366026	40366608	CGI	2.35	FBL	28972
chr12	751752	752014	CGI	2.35	NINJ2	837
chr13	23949134	23949940	CGI	2.35	SACS	0
chr6	110678854	110679108	CGI	2.35	METTL24	367
chr3	147142181	147142391	CGI	2.34	ZIC1	15001
chr20	36150920	36151240	CGI	2.34	NNAT	1313
chr15	28351606	28353102	CGI	2.34	OCA2	7148
chr2	1801618	1802060	CGI	2.34	PXDN	53299
chr13	91827249	91827719	CGI	2.34	GPC5	223153
chr6	123110288	123110878	CGI	2.34	SMPDL3A	95
chr17	72838812	72839751	CGI	2.34	GRIN2C	16256
chr1	59280951	59281194	CGI	2.34	JUN	31166
chr19	3870788	3871043	CGI	2.33	ZFR2	1761
chr10	42972752	42972953	CGI	2.33	ZNF33B	161332
chr1	41889270	41889626	CGI	2.33	EDN2	60728
chr7	74020801	74021118	CGI	2.33	GTF2I	50872
chr4	4859632	4860191	CGI	2.33	MSX1	1200
chr3	32858194	32860506	CGI	2.33	TRIM71	0
chr7	121945345	121946235	CGI	2.33	FEZF1	780
chr19	22800692	22801041	CGI	2.32	ZNF492	16084
chr3	16925381	16926849	CGI	2.32	PLCL2	0
chr17	77951845	77952291	CGI	2.32	TBC1D16	27189
chr2	232545347	232546143	CGI	2.32	PTMA	27091
chr11	63258378	63258804	CGI	2.32	HRASLS5	0
chr1	224805408	224805853	CGI	2.32	CNIH3	1230
chr2	177024501	177025692	CGI	2.31	HOXD3	3112
chr5	134526927	134527419	CGI	2.3	PITX1	156963
chr8	1649439	1649759	CGI	2.3	CLN8	62110
chr1	180881316	180882592	CGI	2.3	KIAA1614	0
chr5	72740051	72740800	CGI	2.3	FOXD1	3552
chr19	48945800	48947636	CGI	2.3	GRWD1	1393
chr3	48936041	48936457	CGI	2.3	SLC25A20	0
chr7	19184818	19185033	CGI	2.29	FERD3L	11
chr5	43040845	43041161	CGI	2.29	ANXA2R	398
chr8	82542798	82543475	CGI	2.29	IMPA1	55114
chr10	45922831	45923375	CGI	2.29	ALOX5	53218
chr4	81123508	81124318	CGI	2.28	PRDM8	4852
chr2	27958207	27958723	CGI	2.28	MRPL33	35860
chr7	8473139	8475199	CGI	2.28	NXPH1	0
chr6	166720239	166722275	CGI	2.27	PRR18	0
chr12	116946195	116946607	CGI	2.27	MAP1LC3B2	50578
chr13	110434466	110440180	CGI	2.27	IRS2	0
chr7	158798591	158799434	CGI	2.27	VIPR2	90461
chr8	1321232	1321638	CGI	2.27	DLGAP2	127893
chr13	100637112	100637472	CGI	2.27	ZIC2	3087
chr2	162094460	162096195	CGI	2.27	PSMD14	68590
chr2	132182327	132183101	CGI	2.26	TUBA3D	50478
chr8	116660432	116660747	CGI	2.26	TRPS1	19492
chr17	42431092	42432555	CGI	2.26	GRN	8639
chr20	33296514	33298242	CGI	2.26	TP53INP2	3969
chr21	35574323	35574549	CGI	2.25	MRPS6,SLC5A3	128501
chr6	91320890	91321219	CGI	2.25	MAP3K7	23870
chr17	38599669	38600306	CGI	2.24	IGFBP4	0
chr17	29335397	29336452	CGI	2.24	RNF135	37442
chr15	78556405	78557542	CGI	2.24	DNAJA4	0
chr11	14926471	14927770	CGI	2.24	CYP2R1	12720
chr2	219646432	219647181	CGI	2.24	CYP27A1	0
chr13	107570191	107570671	CGI	2.23	ARGLU1	349677
chr19	23299727	23300167	CGI	2.23	ZNF730	0
chr22	42764389	42765248	CGI	2.23	NFAM1	63153
chr7	155255098	155255311	CGI	2.23	EN2	4275
chr8	65286067	65286659	CGI	2.23	BHLHE22	206135
chr4	85413997	85414874	CGI	2.23	NKX6-1	4513
chr17	7339808	7340896	CGI	2.22	TMEM102	1017
chr17	36665988	36667234	CGI	2.22	ARHGAP23	81269
chr7	130080527	130081067	CGI	2.22	CEP41	0
chr11	9112461	9113459	CGI	2.22	SCUBE2	0
chr14	77591159	77591847	CGI	2.22	ZDHHC22	16287
chr1	2706025	2706961	CGI	2.22	TTC34	0
chr13	50703685	50705025	CGI	2.21	KCNRG	114296
chr10	102790820	102791049	CGI	2.21	PDZD7,SFXN3	0
chr6	26550782	26551114	CGI	2.21	HMGN4	12211
chr1	42921716	42922575	CGI	2.21	ZMYND12,PPCS	0
chr18	57636669	57637127	CGI	2.21	PMAIP1	69478
chr10	88391746	88392242	CGI	2.21	OPN4	22071
chr3	147130342	147130577	CGI	2.21	ZIC1	3162
chr6	161352084	161352386	CGI	2.21	MAP3K4	60372
chr16	21531112	21532123	CGI	2.21	METTL9	76418
chr8	47528989	47529374	CGI	2.2	SPIDR	644095
chr22	29709281	29712013	CGI	2.2	RASL10A	0
chr2	69533609	69534775	CGI	2.2	GFPT1	79611
chr1	17215421	17216094	CGI	2.19	CROCC	32350
chr9	126785021	126785225	CGI	2.19	LHX2	11133
chr10	106014667	106015087	CGI	2.19	GSTO1	200
chr1	65468272	65468828	CGI	2.19	JAK1	35653
chr4	77507077	77507339	CGI	2.19	SHROOM3	150825
chr5	139088812	139091024	CGI	2.19	CXXC5	33788
chr11	115529997	115530548	CGI	2.18	CADM1	154756
chr4	1188185	1189162	CGI	2.18	SPON2	13588
chr19	30941853	30942181	CGI	2.18	ZNF536	78554
chr3	193720953	193721291	CGI	2.18	HES1	132639
chr4	111539228	111539483	CGI	2.18	PITX2	4771
chr1	84326267	84326838	CGI	2.18	TTLL7	137995
chr9	86571047	86572027	CGI	2.17	C9orf64	0
chr16	4363935	4364151	CGI	2.17	GLIS2	610
chr3	68056899	68057167	CGI	2.17	FAM19A1	3541
chr5	72731821	72732061	CGI	2.17	FOXD1	12291
chr2	176992950	176993186	CGI	2.16	HOXD8	1235
chr10	43428167	43429460	CGI	2.16	RET	143056
chr13	26760421	26760892	CGI	2.16	RNF6	35002
chr9	115824684	115825033	CGI	2.16	ZFP37	5613
chr1	2460760	2462010	CGI	2.16	HES5	0
chr11	87908243	87908614	CGI	2.15	RAB38	21
chr1	205038784	205039153	CGI	2.15	TMEM81	14435
chr10	112257163	112258684	CGI	2.15	DUSP5	0
chr18	3498941	3499358	CGI	2.14	TGIF1	45170
chr12	48591977	48592785	CGI	2.14	OR10AD1	4290
chr14	73957750	73958889	CGI	2.14	C14orf169	112
chr12	58290232	58290466	CGI	2.14	ATP23	44820
chr18	14178943	14179710	CGI	2.13	ZNF519	46454
chr2	99438297	99439884	CGI	2.13	MGAT4A	90708
chr2	71115927	71116412	CGI	2.13	VAX2	11307
chr12	7592406	7593030	CGI	2.13	CD163L1	3751
chr5	159343215	159343574	CGI	2.13	ADRA1B	165
chr19	40871617	40871824	CGI	2.13	PLD3	6069
chr5	42951076	42952410	CGI	2.12	ANXA2R	88037
chr3	125709066	125709452	CGI	2.12	ROPN1B	21080
chr2	177027617	177028014	CGI	2.12	HOXD3	790
chr1	45792419	45793301	CGI	2.12	HPDL	0
chr18	44787406	44787838	CGI	2.11	SKOR2	11852
chr8	134581969	134584875	CGI	2.11	ST3GAL1	0
chr6	28351122	28351441	CGI	2.11	ZSCAN12	16103
chr20	43976533	43977242	CGI	2.11	SDC4	0
chr7	157476886	157486719	CGI	2.1	DNAJB6	347176
chr14	65006874	65009197	CGI	2.1	HSPA2	0
chr11	111847927	111848401	CGI	2.08	DIXDC1	0
chr18	13136596	13137564	CGI	2.08	LDLRAD4	81164
chr6	24126309	24126512	CGI	2.08	NRSN1	0
chr2	183730808	183731357	CGI	2.07	FRZB	141
chr11	133906735	133907359	CGI	2.07	JAM3	31460
chr8	102505512	102506430	CGI	2.07	GRHL2	845
chr18	76732970	76734765	CGI	2.07	SALL3	5509
chr6	27463176	27463379	CGI	2.07	ZNF184	22279
chr9	98278128	98279754	CGI	2.07	PTCH1	0
chr5	140871064	140872335	CGI	2.07	PCDHGC5	2257
chr13	111267780	111268778	CGI	2.06	NAXD	0
chr1	154971870	154972404	CGI	2.06	ZBTB7B	2701
chr2	118981769	118982466	CGI	2.06	INSIG2	135644
chr18	76751939	76755549	CGI	2.06	SALL3	11665
chr4	48908292	48908850	CGI	2.06	OCIAD2	0
chr3	193587352	193587889	CGI	2.06	HES1	266041
chr22	19712604	19712823	CGI	2.06	GP1BB	1539
chr18	32847284	32848130	CGI	2.05	ZSCAN30	22079
chr10	43846258	43846575	CGI	2.05	FXYD4	20516
chr8	58192499	58192884	CGI	2.05	IMPAD1	286069
chr11	79148358	79152200	CGI	2.05	TENM4	0
chr1	144481122	144481711	CGI	2.04	PPIAL4C,PPIAL4A	116876
chr5	60921534	60922472	CGI	2.04	C5orf64	11135
chr9	86755385	86755700	CGI	2.04	HNRNPK	159688
chr16	3550108	3550346	CGI	2.04	CLUAP1	598
chr5	66299768	66300083	CGI	2.03	MAST4	364
chr20	10198135	10198984	CGI	2.02	SNAP25	461
chr18	52495604	52496007	CGI	2.02	RAB27B	0
chr13	101240689	101241226	CGI	2.02	GGACT	0
chr14	99739801	99740920	CGI	2.01	BCL11B	1751
chr21	46677719	46677924	CGI	2.01	POFUT2	29887
chr7	56515585	56515864	CGI	2.01	NUPR2	331495
chr10	7449376	7455339	CGI	2	SFMBT2	0
chr10	43361552	43362350	CGI	2	BMS1	83599
chr11	46402624	46404139	CGI	2	MDK	0
chr1	109656095	109656611	CGI	2	C1orf194,KIAA1324	0
chr2	37423578	37424361	CGI	2	CEBPZOS	0
chr4	6660372	6660817	CGI	2	MRFAP1	18555
chr3	81810315	81810953	CGI	2	GBE1	0
chr3	157155267	157155826	CGI	2	PTX3	688
chr8	67351287	67351839	CGI	1.99	ADHFE1	6570
chr4	995482	997541	CGI	1.99	FGFRL1	8068
chr19	54665921	54666377	CGI	1.98	LENG1	2440
chr17	72321948	72322461	CGI	1.98	KIF19	0
chr11	47236404	47236933	CGI	1.98	DDB2	0
chr6	24910626	24911285	CGI	1.98	FAM65B	113
chr20	21485932	21496714	CGI	1.98	NKX2-2	0
chr17	66192363	66195873	CGI	1.98	AMZ2	48271
chr13	43566074	43566508	CGI	1.98	EPSTI1	0
chr10	126135809	126138896	CGI	1.97	NKX1-2	0
chr1	32237827	32238661	CGI	1.97	ADGRB2	8163
chr18	76322675	76323015	CGI	1.97	SALL3	417259
chr11	8289532	8290322	CGI	1.96	LMO1	0
chr2	175190866	175192123	CGI	1.96	SP9	7697
chr19	46582045	46582444	CGI	1.96	IGFL4	37771
chr17	37823693	37824989	CGI	1.96	PNMT	0
chr4	174430386	174430861	CGI	1.95	SCRG1	9528
chr10	81002109	81003687	CGI	1.95	PPIF	103532
chr5	6737704	6738004	CGI	1.94	PAPD7	8096
chr15	27212902	27213396	CGI	1.94	GABRG3	3032
chr19	50249492	50249894	CGI	1.94	TSKS	16621
chr12	54445876	54446113	CGI	1.94	HOXC4	1547
chr2	232526666	232527777	CGI	1.94	PTMA	45457
chr11	61283864	61284147	CGI	1.94	LRRC10B	7593
chr2	24345990	24346793	CGI	1.94	PFN4,FAM228B	0
chr13	112063569	112064022	CGI	1.93	TEX29	90579
chr1	175568376	175568808	CGI	1.93	TNR	143944
chr3	38080628	38081187	CGI	1.93	DLEC1	0
chr5	126564997	126565580	CGI	1.93	MEGF10	60875
chr2	177036254	177037213	CGI	1.93	HOXD3	7450
chr17	77460245	77460646	CGI	1.93	RBFOX3	51584
chr9	91606335	91606823	CGI	1.93	S1PR3	12
chr1	240160837	240161616	CGI	1.93	FMN2	93568
chr3	59035406	59035944	CGI	1.93	C3orf67	0
chr1	226297287	226298586	CGI	1.92	H3F3A	46880
chr12	114845861	114847650	CGI	1.92	TBX5	0
chr7	156795355	156799394	CGI	1.92	MNX1	2735
chr8	49293201	49293547	CGI	1.92	EFCAB1	354323
chr1	147999931	148000778	CGI	1.92	PPIAL4C,PPIAL4A	44512
chr5	140174573	140174888	CGI	1.92	PCDHA2	130
chr12	12849067	12849270	CGI	1.92	GPR19	0
chr3	42977830	42978090	CGI	1.92	KRBOX1	0
chr20	48598959	48599657	CGI	1.91	SNAI1	0
chr7	158823178	158824316	CGI	1.91	VIPR2	65579
chr22	50177720	50178221	CGI	1.91	BRD1	41327
chr18	45662314	45663520	CGI	1.91	ZBTB7C	160
chr2	66652691	66654218	CGI	1.9	MEIS1	8313
chr15	45490945	45491252	CGI	1.9	SHF	2121
chr2	14772377	14775809	CGI	1.9	FAM84A,LOC653602	0
chr3	107149820	107150910	CGI	1.9	CCDC54	53633
chr1	149821901	149825191	CGI	1.9	HIST2H2AA4,HIST2H2AA3,HIST2H3A,HIST2H3C	0
chr8	65281903	65283043	CGI	1.89	BHLHE22	209751
chr4	48492117	48493589	CGI	1.89	ZAR1	0
chr3	157821232	157821604	CGI	1.89	SHOX2	2348
chr6	74161086	74162090	CGI	1.89	MB21D1	0
chr17	9142980	9143839	CGI	1.89	NTN1	218122
chr17	30822917	30823210	CGI	1.88	CDK5R1	8813
chr3	195488595	195489381	CGI	1.88	MUC20	40843
chr17	61926232	61926943	CGI	1.88	SMARCD2	5881
chr8	21987532	21989013	CGI	1.88	HR	0
chr6	3224916	3225634	CGI	1.87	TUBB2B	2334
chr2	74347273	74347777	CGI	1.87	BOLA3	27262
chr2	176982107	176982402	CGI	1.87	HOXD10	616
chr1	45278765	45279644	CGI	1.87	BTBD19	4612
chr17	13503829	13505559	CGI	1.87	HS3ST3A1	0
chr1	50798667	50799536	CGI	1.87	DMRTA2	89583
chr22	18893251	18894291	CGI	1.86	DGCR6	0
chr1	32705524	32707141	CGI	1.86	FAM167B	5676
chr9	115822071	115823416	CGI	1.86	ZFP37	3000
chr2	242788781	242791121	CGI	1.86	PDCD1	9937
chr15	90039464	90039984	CGI	1.86	RHCG	0
chr8	50822270	50822860	CGI	1.85	SNTG1	0
chr16	32822454	32822741	CGI	1.85	TP53TG3B,TP53TG3	135004
chr20	57427691	57427995	CGI	1.85	GNAS	40
chr1	167090575	167091010	CGI	1.84	DUSP27	26489
chr11	69516931	69517218	CGI	1.84	FGF19	1888
chr5	108063600	108064072	CGI	1.84	FER	19450
chr11	10472000	10472857	CGI	1.84	AMPD3	0
chr7	29923882	29924264	CGI	1.83	WIPF3	77713
chr2	162930233	162930879	CGI	1.83	DPP4	173
chr9	80262446	80263701	CGI	1.83	GNA14	0
chr3	147126988	147128999	CGI	1.83	ZIC1	0
chr16	10479686	10480254	CGI	1.83	ATF7IP2	0
chr7	90893567	90896683	CGI	1.82	FZD1	0
chr3	141516055	141516639	CGI	1.82	GRK7	19013
chr12	132847640	132847955	CGI	1.82	GALNT9	57950
chr4	3464799	3465440	CGI	1.82	DOK7	0
chr19	740196	740609	CGI	1.82	MISP	10503
chr4	25657119	25657547	CGI	1.82	SLC34A2	0
chr5	150400000	150400490	CGI	1.82	GPX3	28
chr6	4282004	4282310	CGI	1.81	ECI2	146173
chr12	132865236	132865506	CGI	1.81	GALNT9	40399
chr4	77610324	77610943	CGI	1.81	SOWAHB	208059
chr17	738868	739377	CGI	1.81	NXN	27974
chr18	55103154	55108853	CGI	1.81	ONECUT2	238
chr7	130126017	130126801	CGI	1.8	MEST	0
chr1	50880916	50881516	CGI	1.8	DMRTA2	7603
chr6	27775329	27776258	CGI	1.8	HIST1H2BL,HIST1H2AI	0
chr20	36531143	36532133	CGI	1.8	VSTM2L	0
chr12	65152869	65153489	CGI	1.8	GNS	0
chr2	237476311	237477263	CGI	1.8	ACKR3	1116
chr7	27198182	27198514	CGI	1.8	HOXA7	1886
chr20	32307817	32308120	CGI	1.8	PXMP4	16
chr7	155284018	155284356	CGI	1.8	EN2	33195
chr7	4757802	4758037	CGI	1.79	FOXK1	35873
chr12	103696090	103696418	CGI	1.79	C12orf42	193370
chr17	40335946	40336609	CGI	1.79	HCRT	861
chr15	89312719	89313183	CGI	1.79	ACAN	33490
chr8	144675988	144676207	CGI	1.78	EEF1D	3351
chr2	136876711	136877051	CGI	1.78	CXCR4	986
chr12	51785279	51785821	CGI	1.78	GALNT6	79
chr16	51147490	51147944	CGI	1.78	SALL1	36564
chr3	127794369	127796136	CGI	1.78	SEC61A1	23158
chr9	969529	973276	CGI	1.77	DMRT3	3691
chr19	1439951	1440423	CGI	1.77	RPS15	1528
chr8	8559131	8560867	CGI	1.77	CLDN23	0
chr2	121411983	121412315	CGI	1.77	GLI2	142551
chr7	126987643	126988233	CGI	1.77	ZNF800	44545
chr16	33817053	33817993	CGI	1.77	TP53TG3C	554934
chr6	26271345	26271588	CGI	1.77	HIST1H3G	24
chr20	58662457	58662960	CGI	1.77	C20orf197	31478
chr4	1202956	1203200	CGI	1.76	SPON2	206
chr14	48143433	48145589	CGI	1.76	MDGA2	0
chr5	138727710	138730911	CGI	1.76	PROB1	0
chr2	233245999	233246448	CGI	1.76	ALPP	2756
chr12	122016170	122017693	CGI	1.76	KDM2B	671
chr16	73099812	73100791	CGI	1.76	ZFHX3	7278
chr3	196255495	196256013	CGI	1.76	SMCO1	13258
chr17	74135922	74137802	CGI	1.75	FOXJ1	0
chr20	42285961	42286535	CGI	1.75	MYBL2	9123
chr13	36044844	36045481	CGI	1.75	MAB21L1	5351
chr12	56472792	56474393	CGI	1.75	ERBB3	0
chr16	50501844	50502307	CGI	1.75	NKD1	79933
chr1	151812253	151812525	CGI	1.75	C2CD4D	508
chr10	4868125	4868949	CGI	1.75	AKR1E2	0
chr8	81083320	81084057	CGI	1.75	TPD52	0
chr8	144788491	144791059	CGI	1.75	CCDC166	0
chr15	48936810	48938577	CGI	1.75	FBN1	0
chr22	46658397	46659332	CGI	1.75	PKDREJ	0
chr2	225306900	225307500	CGI	1.75	FAM124B	40189
chr4	146653994	146654615	CGI	1.74	C4orf51	52639
chr15	95869955	95870322	CGI	1.74	MCTP2	970792
chr1	214153214	214153668	CGI	1.74	PROX1	7609
chr15	23115057	23115471	CGI	1.74	NIPA1	28214
chr15	53087211	53087488	CGI	1.74	ONECUT1	5002
chr10	88728039	88728720	CGI	1.74	ADIRF	0
chr9	123690771	123691675	CGI	1.73	TRAF1	0
chr7	158789486	158790019	CGI	1.73	VIPR2	99876
chr21	44105237	44105532	CGI	1.73	PDE9A	31376
chr14	92302201	92303078	CGI	1.73	TC2N	0
chr1	184633223	184633663	CGI	1.72	EDEM3	90378
chr1	9599350	9600444	CGI	1.72	SLC25A33	0
chr3	138656627	138659107	CGI	1.72	FOXL2	6875
chr7	156810572	156814593	CGI	1.72	MNX1	7225
chr13	100150692	100151020	CGI	1.72	TM9SF2	2607
chr17	27893086	27896078	CGI	1.72	ABHD15,TP53I13	0
chr7	63560419	63561064	CGI	1.72	ZNF727	54599
chr5	179222608	179223825	CGI	1.72	LTC4S	1623
chr13	112984966	112985733	CGI	1.71	SPACA7	44917
chr15	76627523	76627838	CGI	1.71	ISL2	1226
chr2	47499464	47499813	CGI	1.71	CALM2	95389
chr19	14072665	14074824	CGI	1.71	PODNL1	8461
chr2	129659681	129659947	CGI	1.7	HS6ST1	583510
chr10	82295501	82296192	CGI	1.7	SH2D4B	1465
chr9	116111663	116112189	CGI	1.7	BSPRY	0
chr5	137803095	137803333	CGI	1.7	EGR1	1915
chr14	61103978	61104663	CGI	1.7	SIX1	11492
chr11	16632508	16632725	CGI	1.7	C11orf58	127422
chr11	69258149	69258544	CGI	1.7	LOC102724265	17711
chr6	5999149	5999787	CGI	1.7	NRN1	4490
chr10	119494493	119494991	CGI	1.69	EMX2	192538
chr14	38060841	38062119	CGI	1.69	FOXA1	2206
chr1	8403697	8404102	CGI	1.69	SLC45A1	25553
chr13	112717125	112717421	CGI	1.69	SOX1	4491
chr17	40259521	40259829	CGI	1.69	DHX58	4922
chr3	62304514	62304780	CGI	1.69	C3orf14	0
chr4	144480541	144480947	CGI	1.69	SMARCA5	45926
chr9	4662252	4662951	CGI	1.68	PLPP6	0
chr2	176977284	176977540	CGI	1.68	HOXD10	3951
chr1	27894927	27895524	CGI	1.68	AHDC1	34481
chr16	677367	678128	CGI	1.68	WFIKKN1	2883
chr17	46627787	46628444	CGI	1.68	HOXB2	5394
chr4	57458635	57459028	CGI	1.68	THEGL	61861
chr11	68611250	68611807	CGI	1.68	CPT1A	1851
chr15	23454143	23455600	CGI	1.67	GOLGA6L22	123757
chr17	53315618	53316198	CGI	1.67	HLF	26122
chr17	61776890	61778733	CGI	1.67	LIMD2	0
chr11	108368498	108369407	CGI	1.67	KDELC2	0
chr1	8013993	8014651	CGI	1.67	PARK7	7062
chr2	162270888	162271413	CGI	1.67	TBR1	1191
chr12	130822360	130822696	CGI	1.67	PIWIL1	0
chr10	99473084	99473291	CGI	1.67	MARVELD1	173
chr7	47621112	47621727	CGI	1.66	TNS3	15
chr5	79551369	79552294	CGI	1.66	SERINC5	0
chr17	20492358	20492695	CGI	1.66	CDRT15L2	9322
chr19	54481412	54481955	CGI	1.66	CACNG6	13586
chr2	236578080	236580153	CGI	1.65	AGAP1	175348
chr1	208132327	208133117	CGI	1.65	CD34	47644
chr13	20702851	20703122	CGI	1.65	GJA3	32061
chr19	35632356	35632572	CGI	1.65	FXYD7	1581
chr2	176986424	176988291	CGI	1.65	HOXD9	0
chr14	101290523	101290868	CGI	1.65	RTL1	60316
chr1	1370767	1371449	CGI	1.65	VWA1	0
chr13	23412207	23412623	CGI	1.65	SGCG	342436
chr2	211089413	211090176	CGI	1.64	ACADL	39
chr21	48081241	48081849	CGI	1.64	PRMT2	25735
chr18	5890292	5891682	CGI	1.64	TMEM200C	421
chr6	117584584	117584816	CGI	1.64	VGLL2	1904
chr12	52214179	52216138	CGI	1.64	FIGNL2	9563
chr10	3823789	3824017	CGI	1.64	KLF6	3456
chr3	45077069	45077690	CGI	1.64	CLEC3B	5448
chr7	372722	373185	CGI	1.64	WI2-2373I1.2	42587
chr19	56728588	56729375	CGI	1.64	ZSCAN5A	12393
chr2	230932468	230933550	CGI	1.64	SLC16A14	165
chr9	34380737	34381151	CGI	1.63	C9orf24	447
chr18	77336081	77336282	CGI	1.63	CTDP1	103518
chr17	79478235	79482426	CGI	1.63	ACTG1	0
chr3	147131066	147131333	CGI	1.63	ZIC1	3886
chr1	11750701	11752651	CGI	1.63	MAD2L2,DRAXIN	0
chr1	115397448	115397942	CGI	1.63	SYCP1	25
chr7	23508184	23509712	CGI	1.63	IGF2BP3	283
chr16	80574741	80575090	CGI	1.63	DYNLRB2	0
chr2	61921717	61921979	CGI	1.63	XPO1	156299
chr4	4868440	4869173	CGI	1.63	MSX1	7049
chr4	4577004	4577448	CGI	1.63	STX18	33229
chr10	135238430	135238747	CGI	1.62	SPRN	309
chr5	37836747	37840726	CGI	1.62	GDNF	0
chr5	140864527	140864748	CGI	1.62	PCDHGC4	0
chr10	44879714	44882391	CGI	1.62	CXCL12	0
chr2	71134585	71134792	CGI	1.62	VAX2	6866
chr5	137577499	137577971	CGI	1.62	CDC23	28467
chr2	130795340	130795714	CGI	1.62	RAB6C	58106
chr9	99639589	99640054	CGI	1.62	ZNF782	23200
chr5	140723548	140723900	CGI	1.62	PCDHGA3	0
chr4	30721204	30724842	CGI	1.61	PCDH7	0
chr3	64253533	64253819	CGI	1.61	PRICKLE2	42402
chr2	101924364	101925357	CGI	1.61	RNF149	0
chr1	236687071	236687608	CGI	1.61	LGALS8	45
chr10	135436147	135436805	CGI	1.61	FRG2B	3494
chr19	12624273	12624477	CGI	1.61	ZNF709	28641
chr9	124979329	124979599	CGI	1.61	LHX6	4420
chr2	176949511	176949795	CGI	1.61	EVX2	821
chr17	71281865	71282608	CGI	1.6	CPSF4L	23846
chr4	57975860	57976916	CGI	1.6	IGFBP7	0
chr9	1051819	1052240	CGI	1.6	DMRT2	1200
chr12	4378366	4382222	CGI	1.6	CCND2	679
chr2	9533572	9533807	CGI	1.6	ITGB1BP1	28982
chr16	15083366	15084045	CGI	1.6	PDXDC1	14547
chr6	10419399	10420323	CGI	1.6	TFAP2A	0
chr1	149398825	149399250	CGI	1.6	PPIAL4A,PPIAL4C	153752
chr7	154705746	154706046	CGI	1.6	PAXIP1	88636
chr1	245316547	245320247	CGI	1.6	KIF26B	0
chr4	174439812	174440249	CGI	1.6	SCRG1	140
chr19	2731691	2731967	CGI	1.6	SLC39A3	8107
chr10	81741228	81742293	CGI	1.6	SFTPD	32367
chr17	11143487	11145416	CGI	1.59	SHISA6	0
chr2	88469691	88470386	CGI	1.59	THNSL2	0
chr8	37756454	37757339	CGI	1.59	RAB11FIP1	0
chr6	168079011	168079213	CGI	1.59	AFDN	148457
chr17	77783809	77789842	CGI	1.59	CBX8	12894
chr6	74405600	74406021	CGI	1.59	CD109	0
chr11	89597044	89597775	CGI	1.59	TRIM64B	11410
chr9	137028717	137030556	CGI	1.59	WDR5	23804
chr11	22454300	22454518	CGI	1.59	SLC17A6	94634
chr16	32213542	32214210	CGI	1.59	TP53TG3D	50434
chr4	110480827	110482060	CGI	1.58	MCUB	0
chr6	53223890	53224666	CGI	1.58	ELOVL5	9913
chr10	43857486	43858205	CGI	1.58	FXYD4	8886
chr17	38472958	38473201	CGI	1.58	RARA	1271
chr10	130508443	130508658	CGI	1.58	MKI67	583975
chr4	109093038	109094546	CGI	1.58	LEF1	2926
chr5	158523906	158524598	CGI	1.58	EBF1	2172
chr16	89734985	89735189	CGI	1.58	SPATA33	10531
chr8	41685748	41686674	CGI	1.58	ANK1	30608
chr2	223162946	223163912	CGI	1.58	PAX3	0
chr17	1551730	1553249	CGI	1.57	RILP	143
chr6	100905952	100906686	CGI	1.57	SIM1	4865
chr10	43800153	43800445	CGI	1.57	RASGEF1A	37786
chr10	22725491	22726764	CGI	1.57	SPAG6	91118
chr1	21948674	21949263	CGI	1.57	RAP1GAP	29085
chr12	130526915	130527117	CGI	1.57	FZD10	119886
chr17	1106812	1107379	CGI	1.57	ABR	16196
chr19	49842654	49843628	CGI	1.57	CD37	3978
chr7	25891956	25892615	CGI	1.57	NFE2L3	299231
chr11	116578139	116578400	CGI	1.57	BUD13	65314
chr12	103344398	103344640	CGI	1.57	ASCL1	6811
chr16	58767447	58768328	CGI	1.56	GOT2	0
chr2	233350278	233352974	CGI	1.56	ECEL1	0
chr3	170303044	170303249	CGI	1.56	SLC7A14	614
chr10	135383225	135383518	CGI	1.56	SYCE1	349
chr19	2041823	2042593	CGI	1.56	MKNK2	8650
chr6	26217211	26217521	CGI	1.56	HIST1H2AE	64
chr16	32822901	32823585	CGI	1.56	TP53TG3B,TP53TG3	135451
chr9	124534979	124535612	CGI	1.56	DAB2IP	29916
chr17	55939088	55939591	CGI	1.56	MRPS23	11655
chr17	17625605	17628500	CGI	1.55	RAI1	40819
chr8	114444826	114445085	CGI	1.55	CSMD3	4157
chr1	3157509	3158300	CGI	1.55	PRDM16	171768
chr5	143978229	143978484	CGI	1.55	KCTD16	427793
chr10	44788811	44789120	CGI	1.55	C10orf142	614
chr2	66808568	66809404	CGI	1.55	MEIS1	146037
chr1	248855030	248855470	CGI	1.54	OR14I1	9425
chr9	91605764	91606141	CGI	1.54	C9orf47	0
chr13	79170114	79171231	CGI	1.54	POU4F1	6464
chr5	74532626	74532899	CGI	1.54	ANKRD31	0
chr1	151512661	151513199	CGI	1.54	TUFT1	0
chr8	19796843	19798006	CGI	1.54	LPL	262
chr22	17516913	17518500	CGI	1.54	GAB4	27801
chr12	128751041	128753151	CGI	1.54	TMEM132C	0
chr11	31831620	31839038	CGI	1.54	PAX6	0
chr12	52207896	52208873	CGI	1.54	FIGNL2	16828
chr1	15573620	15573953	CGI	1.53	FHAD1	0
chr17	46089636	46089851	CGI	1.53	COPZ2	25317
chr5	140305712	140307193	CGI	1.53	PCDHAC1	0
chr2	242606078	242606560	CGI	1.53	DTYMK	19823
chr17	8906236	8908080	CGI	1.53	NTN1	16778
chr14	90848994	90850381	CGI	1.53	CALM1	12945
chr1	50893468	50893745	CGI	1.53	DMRTA2	4349
chr12	124872135	124872419	CGI	1.53	FAM101A	98426
chr6	53412728	53413077	CGI	1.53	GCLC	2801
chr2	200320502	200329681	CGI	1.53	SATB2	0
chr13	23500589	23501398	CGI	1.52	SGCG	253661
chr1	220445480	220445933	CGI	1.52	RAB3GAP2	0
chr2	33952422	33952684	CGI	1.52	FAM98A	127993
chr6	158957220	158958677	CGI	1.52	TMEM181	0
chr19	57154197	57155015	CGI	1.52	SMIM17	0
chr5	72529099	72529976	CGI	1.52	TMEM174	60077
chr3	72788072	72788416	CGI	1.52	SHQ1	109182
chr1	111216244	111217937	CGI	1.52	KCNA3	0
chr4	56023750	56024066	CGI	1.52	KDR	31988
chr17	80200604	80200876	CGI	1.51	SLC16A3	6955
chr4	1408521	1409224	CGI	1.51	NKX1-1	8291
chr11	133994709	133995090	CGI	1.51	JAM3	55890
chr14	36991594	36992488	CGI	1.51	NKX2-1	2164
chr10	131761169	131771696	CGI	1.51	EBF3	0
chr17	37380953	37382363	CGI	1.51	STAC2	0
chr9	5042797	5043270	CGI	1.51	JAK2	1105
chr10	121577529	121578385	CGI	1.51	INPP5F	383
chr19	48076461	48076877	CGI	1.51	ZNF541	17348
chr16	55513220	55513526	CGI	1.51	MMP2	140
chr22	50528201	50529085	CGI	1.51	MOV10L1	0
chr7	23513534	23514412	CGI	1.51	IGF2BP3	3539
chr14	53257664	53258400	CGI	1.5	GNPNAT1	0
chr1	120905971	120906396	CGI	1.5	FCGR1B	29548
chr7	149744402	149746469	CGI	1.5	ATP6V0E2	174346
chr1	59762102	59762794	CGI	1.5	FGGY	0
chr4	120548203	120550250	CGI	1.5	PDE5A	0
chr9	126770663	126772091	CGI	1.5	LHX2	1797
chr9	70490059	70490348	CGI	1.5	CBWD5	0
chr8	24770908	24772547	CGI	1.5	NEFM	0
chr5	14461130	14461463	CGI	1.49	FAM105A	120427
chr13	36052553	36053119	CGI	1.49	NBEA	1668
chr3	71630573	71633217	CGI	1.49	FOXP1	0
chr1	2063782	2064052	CGI	1.49	PRKCZ	27628
chr7	77044840	77045719	CGI	1.49	GSAP	0
chr12	132880703	132882253	CGI	1.49	GALNT9	23652
chr1	10698299	10698910	CGI	1.49	CASZ1	157823
chr20	3732061	3732944	CGI	1.49	C20orf27	15508
chr10	22540707	22542739	CGI	1.49	EBLN1	41795
chr11	66885275	66887330	CGI	1.48	KDM2A	0
chr4	81128229	81128691	CGI	1.48	PRDM8	9573
chr8	216352	216828	CGI	1.48	ZNF596	33803
chr1	2997272	2997473	CGI	1.48	PRDM16	11531
chr1	148598409	148599257	CGI	1.48	NBPF15	37563
chr9	19788215	19789288	CGI	1.48	SLC24A2	1198
chr19	28400280	28400833	CGI	1.47	UQCRFS1	1303303
chr22	31318228	31318489	CGI	1.47	OSBP2	40561
chr7	50132572	50132921	CGI	1.47	ZPBP	0
chr8	48172791	48172993	CGI	1.47	SPIDR	476
chr18	47087075	47087446	CGI	1.47	LIPG	954
chr1	38510102	38513642	CGI	1.47	POU3F1	0
chr20	60882593	60882900	CGI	1.46	ADRM1	4642
chr12	93963963	93967395	CGI	1.46	SOCS2	0
chr1	203242519	203242818	CGI	1.46	BTG2	31845
chr15	76632262	76635515	CGI	1.46	ISL2	3198
chr18	32556654	32557883	CGI	1.45	MAPRE2	0
chr17	43221927	43222388	CGI	1.45	HEXIM1	2295
chr3	62364017	62364316	CGI	1.45	FEZF2	4827
chr3	71834068	71834653	CGI	1.45	PROK2	0
chr11	406491	407871	CGI	1.45	SIGIRR	7128
chr22	50421660	50422491	CGI	1.45	IL17REL	28564
chr12	132837411	132837680	CGI	1.45	GALNT9	68225
chr2	121499228	121499578	CGI	1.45	GLI2	55288
chr14	24898779	24899288	CGI	1.45	KHNYN	0
chr16	75528624	75529437	CGI	1.44	CHST6	0
chr12	34503354	34503614	CGI	1.44	ALG10	328139
chr1	21616380	21617101	CGI	1.44	ECE1	0
chr2	38763114	38763564	CGI	1.44	HNRNPLL	66614
chr6	79620330	79620717	CGI	1.44	IRAK1BP1	43070
chr10	131686365	131686595	CGI	1.44	EBF3	75496
chr5	172663616	172664584	CGI	1.44	NKX2-5	1301
chr2	26401695	26402099	CGI	1.44	GAREM2	1485
chr16	23765969	23766869	CGI	1.44	CHP2	22
chr5	5495161	5495377	CGI	1.44	ICE1	72376
chr8	86350765	86351196	CGI	1.44	CA3	0
chr6	53409120	53410099	CGI	1.44	GCLC	0
chr11	69517840	69519929	CGI	1.44	FGF19	0
chr1	24648202	24648985	CGI	1.44	GRHL3	544
chr11	31847132	31847958	CGI	1.44	PAX6	7623
chr17	42634829	42636851	CGI	1.43	FZD2	18
chr12	52652018	52652743	CGI	1.43	KRT86	15685
chr1	151103685	151106100	CGI	1.43	SEMA6C	13040
chr8	61626645	61627074	CGI	1.43	CHD7	26743
chr14	38067446	38069207	CGI	1.43	TTC6	3043
chr5	1193723	1193983	CGI	1.43	SLC6A19	7726
chr21	41554618	41554959	CGI	1.43	PCP4	315272
chr2	203036051	203036296	CGI	1.42	SUMO1	67026
chr11	125034896	125036426	CGI	1.42	PKNOX2	338
chr19	4558363	4558579	CGI	1.42	SEMA6B	1192
chr19	37894343	37894865	CGI	1.42	ZNF527	32285
chr7	400462	400670	CGI	1.42	WI2-2373I1.2	70327
chr20	6103436	6103970	CGI	1.42	FERMT1	221
chr1	50884228	50891471	CGI	1.42	DMRTA2	0
chr17	31149420	31149886	CGI	1.42	MYO1D	54305
chr18	47339411	47340956	CGI	1.41	ACAA2	0
chr7	55516871	55517249	CGI	1.41	VOPP1	77324
chr13	53419897	53422872	CGI	1.41	PCDH8	0
chr14	77499154	77499502	CGI	1.41	IRF2BPL	4112
chr20	45279781	45280169	CGI	1.41	SLC13A3	0
chr8	60032532	60032746	CGI	1.41	TOX	765
chr4	53198	53672	CGI	1.41	ZNF718	6
chr2	43019665	43020509	CGI	1.41	HAAO	0
chr17	63534228	63534626	CGI	1.41	AXIN2	23114
chr5	58334836	58335881	CGI	1.41	PDE4D	0
chr15	78933187	78933821	CGI	1.41	CHRNB4	0
chr1	20692582	20693534	CGI	1.4	VWA5B1	75171
chr10	8100384	8100768	CGI	1.4	GATA3	3718
chr21	46387051	46387302	CGI	1.4	FAM207A	27140
chr4	899774	899985	CGI	1.4	TMEM175	26189
chr11	63685489	63685968	CGI	1.4	RCOR2	1173
chr3	149700904	149701152	CGI	1.4	PFN2	12163
chr1	3038067	3038343	CGI	1.4	PRDM16	52326
chr13	88326600	88326919	CGI	1.4	SLITRK5	1731
chr3	62362610	62363082	CGI	1.4	FEZF2	3420
chr16	67211933	67212509	CGI	1.39	NOL3	4178
chr4	17782642	17783624	CGI	1.39	FAM184B	0
chr15	29967209	29967621	CGI	1.39	FAM189A1	104282
chr14	105877371	105878152	CGI	1.39	MTA1	8033
chr6	10381558	10382354	CGI	1.39	TFAP2A	30253
chr7	20817455	20818227	CGI	1.39	SP8	8281
chr20	51589707	51590020	CGI	1.39	TSHZ2	762
chr11	118781060	118781732	CGI	1.39	BCL9L	0
chr1	6111609	6111836	CGI	1.39	KCNAB2	5436
chr12	132284454	132284685	CGI	1.38	MMP17	28252
chr5	140777442	140777938	CGI	1.38	PCDHGB5	0
chr4	74864113	74864329	CGI	1.38	CXCL5	117
chr6	7141036	7141576	CGI	1.38	RREB1	32951
chr2	129494359	129495074	CGI	1.38	HS6ST1	418188
chr13	107186468	107189024	CGI	1.38	EFNB2	0
chr12	22093954	22095357	CGI	1.38	ABCC9	4326
chr12	12502942	12503465	CGI	1.37	MANSC1	0
chr15	89954603	89955182	CGI	1.37	POLG	76577
chr19	2858893	2859239	CGI	1.37	ZNF556	8093
chr9	2047212	2047801	CGI	1.37	SMARCA2	25268
chr22	50496441	50497393	CGI	1.37	MLC1	26388
chr18	74799144	74800038	CGI	1.37	MBP	44736
chr2	210073773	210074294	CGI	1.37	MAP2	214476
chr6	168435835	168436086	CGI	1.37	KIF25	17283
chr14	100196443	100197077	CGI	1.37	CYP46A1	45689
chr19	42927285	42928598	CGI	1.37	LIPE	2980
chr6	3227025	3229688	CGI	1.36	TUBB2B	0
chr7	50467566	50468400	CGI	1.36	FIGNL1	49688
chr14	95239375	95239679	CGI	1.36	GSC	2876
chr5	180661182	180661555	CGI	1.36	RACK1	9351
chr15	81292793	81295609	CGI	1.36	MESDC1	0
chr10	102756834	102759798	CGI	1.36	LZTS2	0
chr4	140201064	140201449	CGI	1.36	MGARP	43
chr21	19191095	19191952	CGI	1.36	C21orf91	0
chr9	123605043	123605585	CGI	1.36	PSMD5	0
chr13	100620241	100624348	CGI	1.36	ZIC5	0
chr14	69256676	69257036	CGI	1.36	ZFP36L1	3595
chr2	71131200	71132256	CGI	1.36	VAX2	3481
chr8	98289604	98290404	CGI	1.36	TSPYL5	0
chr18	22006310	22007007	CGI	1.35	IMPACT	0
chr3	156543891	156544405	CGI	1.35	LEKR1	0
chr1	155043412	155043922	CGI	1.35	EFNA4	7200
chr19	50193020	50194798	CGI	1.35	CPT1C	0
chr6	166421891	166422241	CGI	1.35	T	159916
chr14	37135513	37136348	CGI	1.35	PAX9	8741
chr20	55200279	55206789	CGI	1.35	TFAP2C	0
chr1	170633274	170634178	CGI	1.35	PRRX1	0
chr11	10324353	10324828	CGI	1.35	ADM	1698
chr12	6165941	6166257	CGI	1.35	VWF	67584
chr16	87894359	87894566	CGI	1.34	SLC7A5	8534
chr19	5587685	5587939	CGI	1.34	SAFB2	34999
chr19	3982824	3983190	CGI	1.34	EEF2	2271
chr1	228742996	228743461	CGI	1.34	BTNL10	43007
chr13	20701817	20702634	CGI	1.34	GJA3	32549
chr20	16555518	16555779	CGI	1.33	KIF16B	1439
chr2	177017266	177017489	CGI	1.33	HOXD4	1154
chr10	99473520	99474664	CGI	1.33	MARVELD1	56
chr22	30938016	30938645	CGI	1.33	SEC14L6	4024
chr2	3750828	3751927	CGI	1.33	DCDC2C	0
chr7	124404700	124406189	CGI	1.33	GPR37	0
chr15	24346714	24347069	CGI	1.33	NDN	414264
chr19	8649787	8650524	CGI	1.33	ADAMTS10	6556
chr2	172947843	172948200	CGI	1.32	DLX1	2007
chr5	134366913	134367438	CGI	1.32	C5orf66	1531
chr1	156261199	156261425	CGI	1.32	SMG5	0
chr2	213402180	213403867	CGI	1.32	ERBB4	0
chr6	167834865	167836616	CGI	1.32	TCP10	36867
chr10	135341255	135342561	CGI	1.32	CYP2E1	389
chr4	159131508	159131736	CGI	1.32	TMEM144	108
chr10	71892092	71892802	CGI	1.32	AIFM2	0
chr12	57480797	57483116	CGI	1.32	NAB2	0
chr14	38091469	38092176	CGI	1.32	TTC6	27066
chr18	24126780	24131138	CGI	1.31	KCTD1	0
chr5	127872563	127874945	CGI	1.31	FBN2	0
chr11	68622722	68623252	CGI	1.31	CPT1A	13323
chr6	18122250	18122994	CGI	1.31	NHLRC1	0
chr15	91208319	91209026	CGI	1.31	BLM	51531
chr12	1771934	1772513	CGI	1.3	ADIPOR2	27733
chr19	1255216	1255594	CGI	1.3	MIDN	6665
chr1	214156000	214156851	CGI	1.3	PROX1	4426
chr11	20690579	20691845	CGI	1.3	NELL1	0
chr4	126235895	126238930	CGI	1.3	FAT4	0
chr20	58507755	58509517	CGI	1.3	SYCP2,FAM217B	0
chr4	54966163	54968063	CGI	1.3	GSX2	0
chr2	220406363	220406840	CGI	1.29	CHPF	979
chr14	37052537	37052838	CGI	1.29	NKX2-8	718
chr12	57943662	57943926	CGI	1.29	KIF5A	0
chr10	102820488	102822874	CGI	1.29	KAZALD1	0
chr19	50961751	50962572	CGI	1.29	EMC10	17161
chr18	60263380	60264248	CGI	1.29	ZCCHC2	72723
chr13	28527755	28528996	CGI	1.29	CDX2	14509
chr1	248020330	248021252	CGI	1.28	TRIM58	0
chr9	138193484	138193805	CGI	1.28	C9orf62	41289
chr2	237071794	237078762	CGI	1.28	GBX2	0
chr12	49658246	49659175	CGI	1.28	TUBA1C	0
chr17	49008487	49009155	CGI	1.28	TOB1	63148
chr7	47293788	47294286	CGI	1.28	TNS3	327456
chr3	35680509	35681628	CGI	1.28	ARPP21	0
chr5	179740710	179741121	CGI	1.28	MAPK9	21639
chr14	34529120	34529959	CGI	1.27	EGLN3	108836
chr10	134304307	134304615	CGI	1.27	C10orf91	45594
chr5	141705391	141705688	CGI	1.27	SPRY4	771
chr13	20531548	20533630	CGI	1.27	ZMYM2	0
chr2	200333687	200334172	CGI	1.27	SATB2	1817
chr7	62574596	62575257	CGI	1.27	ZNF727	930563
chr17	47091037	47091567	CGI	1.27	IGF2BP1	16264
chr10	135273000	135273685	CGI	1.27	SPRN	34879
chr1	32052471	32052771	CGI	1.27	TINAGL1	8726
chr8	43132045	43132478	CGI	1.27	POTEA	15106
chr7	6209930	6210718	CGI	1.27	USP42	65381
chr19	55895262	55898164	CGI	1.26	TMEM238,RPL28	0
chr7	48128727	48129961	CGI	1.26	UPP1	0
chr19	3595632	3595997	CGI	1.26	GIPC3	10064
chr11	44087518	44088165	CGI	1.26	ACCS	0
chr6	110679417	110679833	CGI	1.26	METTL24	0
chr20	57429024	57431239	CGI	1.26	GNAS	989
chr3	197183404	197183724	CGI	1.26	BDH1	99134
chr14	105964988	105965304	CGI	1.26	C14orf80	7403
chr19	55673460	55673663	CGI	1.26	TNNI3	4360
chr2	101618247	101618658	CGI	1.26	RPL31	32
chr19	59028055	59028288	CGI	1.26	ZBTB45	2638
chr4	16084195	16085735	CGI	1.25	PROM1	0
chr5	178003623	178004247	CGI	1.25	COL23A1	13309
chr14	54413304	54413764	CGI	1.25	BMP4	9816
chr7	63642039	63643802	CGI	1.25	ZNF735	23778
chr7	124404174	124404432	CGI	1.25	GPR37	1647
chr4	4866438	4866813	CGI	1.25	MSX1	5047
chr12	114838312	114838889	CGI	1.25	TBX5	5079
chr1	61508642	61509282	CGI	1.25	NFIA	33663
chr22	42394589	42395255	CGI	1.25	WBP2NL	0
chr15	65369126	65370453	CGI	1.25	KBTBD13	0
chr6	132271356	132271658	CGI	1.25	CTGF	860
chr11	12398965	12399863	CGI	1.25	PARVA	0
chr9	129100371	129100574	CGI	1.25	MVB12B	11249
chr3	159480946	159483023	CGI	1.25	SCHIP1	74626
chr19	3434929	3435417	CGI	1.25	SMIM24	45123
chr2	219263098	219265556	CGI	1.25	CTDSP1	0
chr2	132558959	132559614	CGI	1.25	C2orf27B	0
chr2	174890243	174890814	CGI	1.24	SP3	59813
chr15	25093191	25093582	CGI	1.24	SNRPN	8104
chr9	98788494	98788743	CGI	1.24	ERCC6L2	150595
chr13	112547458	112548130	CGI	1.24	SOX1	173782
chr18	11980483	11982142	CGI	1.24	IMPA2	0
chr19	523165	523661	CGI	1.24	CDC34	8071
chr4	752029	753788	CGI	1.24	PCGF3	52500
chr13	19183083	19183959	CGI	1.24	TUBA3C	572033
chr17	41278134	41278460	CGI	1.24	BRCA1	634
chr8	97172634	97173880	CGI	1.24	GDF6	0
chr16	1036820	1037448	CGI	1.23	SOX8	5013
chr12	54454249	54454458	CGI	1.23	HOXC4	6589
chr10	102748870	102749088	CGI	1.23	C10orf2	1578
chr17	33923588	33924144	CGI	1.23	AP2B1	9307
chr1	41847264	41849204	CGI	1.23	FOXO6	19662
chr17	62961941	62962305	CGI	1.23	LRRC37A3	46343
chr7	158766126	158767400	CGI	1.23	WDR60	116858
chr12	66122788	66123328	CGI	1.23	HMGA2	94911
chr19	43979359	43979684	CGI	1.23	LYPD3	9528
chr1	42383640	42384003	CGI	1.23	HIVEP3	375
chr6	26598108	26598316	CGI	1.23	ABT1	938
chr21	45811345	45811550	CGI	1.23	TRPM2	33861
chr21	45705428	45706044	CGI	1.23	AIRE	0
chr4	170695989	170696274	CGI	1.22	HPF1	16896
chr12	66135120	66136400	CGI	1.22	HMGA2	81839
chr1	3056541	3056772	CGI	1.22	PRDM16	70800
chr10	38645112	38645513	CGI	1.22	ZNF37A	261849
chr19	58715220	58716033	CGI	1.22	ZNF274	20865
chr16	33070214	33071314	CGI	1.22	TP53TG3,TP53TG3B	134268
chr4	940613	941057	CGI	1.22	GAK	14435
chr8	17270603	17271120	CGI	1.22	MTMR7	0
chr6	133563701	133563905	CGI	1.22	EYA4	1065
chr11	420265	420975	CGI	1.22	SIGIRR	2868
chr2	72371121	72375004	CGI	1.22	CYP26B1	0
chr7	27162087	27162426	CGI	1.22	HOXA3	2873
chr1	152079997	152081705	CGI	1.22	TCHH	6225
chr10	22623350	22625875	CGI	1.22	SPAG6	8498
chr2	160918674	160919177	CGI	1.21	PLA2R1	0
chr22	38200672	38201691	CGI	1.21	H1F0	0
chr20	3662310	3663187	CGI	1.21	ADAM33	150
chr11	626728	628037	CGI	1.21	SCT	0
chr2	176989337	176989587	CGI	1.21	HOXD9	1925
chr15	63892789	63893911	CGI	1.21	FBXL22	3238
chr19	3162841	3163161	CGI	1.21	S1PR4	15574
chr20	48522602	48523134	CGI	1.21	SPATA2	7142
chr5	43000343	43000791	CGI	1.21	ANXA2R	39656
chr13	46960684	46961670	CGI	1.21	RUBCNL	0
chr11	65352231	65353134	CGI	1.21	EHBP1L1	8723
chr13	40746369	40746696	CGI	1.21	FOXO1	494038
chr10	72200065	72201368	CGI	1.2	NODAL	97
chr12	52400467	52401696	CGI	1.2	GRASP	0
chr18	77724352	77724836	CGI	1.2	HSBP1L1	0
chr15	89952271	89953061	CGI	1.2	POLG	74245
chr14	36993488	36994488	CGI	1.2	NKX2-1	4058
chr10	44500981	44501270	CGI	1.2	C10orf142	286927
chr2	219156977	219157380	CGI	1.2	TMBIM1	0
chr4	298803	299312	CGI	1.2	ZNF141	32283
chr5	179105169	179106412	CGI	1.2	CBY3	1563
chr10	11911554	11912432	CGI	1.2	PROSER2	46158
chr3	170136242	170137886	CGI	1.2	CLDN11	0
chr5	140261884	140262153	CGI	1.2	PCDHA13	31
chr19	21666089	21666928	CGI	1.2	ZNF429	21508
chr2	26785114	26785687	CGI	1.2	C2orf70	0
chr16	1814084	1814482	CGI	1.19	NME3	7228
chr11	8102358	8102913	CGI	1.19	TUB	0
chr2	170440796	170441341	CGI	1.19	PPIG	0
chr11	13984066	13986349	CGI	1.19	SPON1	0
chr17	21414724	21415547	CGI	1.19	C17orf51	39394
chr11	62104779	62105636	CGI	1.19	ASRGL1	6
chr10	102765205	102765448	CGI	1.19	LZTS2	2952
chr8	109799429	109799847	CGI	1.19	TMEM74	0
chr22	20134462	20134705	CGI	1.19	CCDC188	2726
chr4	187025732	187026873	CGI	1.19	TLR3	35424
chr15	89949373	89951130	CGI	1.18	POLG	71347
chr12	99139386	99139769	CGI	1.18	APAF1	100309
chr17	7486285	7487431	CGI	1.18	LOC100996842,MPDU1	0
chr3	122296612	122296828	CGI	1.18	PARP15	164
chr10	7409558	7409784	CGI	1.18	SFMBT2	41519
chr11	64066757	64068741	CGI	1.18	TEX40	0
chr2	37571676	37572397	CGI	1.18	QPCT	0
chr5	131705169	131705971	CGI	1.18	SLC22A5	0
chr6	10426200	10426638	CGI	1.18	TFAP2A	6403
chr6	116691827	116692868	CGI	1.18	DSE	0
chr7	807336	808261	CGI	1.18	PRKAR1B	40023
chr8	49309063	49309633	CGI	1.18	EFCAB1	338237
chr2	106681982	106682403	CGI	1.18	C2orf40	0
chr14	106936174	106936522	CGI	1.17	TMEM121	943222
chr2	216877899	216878352	CGI	1.17	MREG	0
chr8	637393	638251	CGI	1.17	ERICH1	42988
chr9	139404069	139404426	CGI	1.17	SEC16A	25858
chr13	21893156	21893605	CGI	1.17	ZDHHC20	139903
chr7	48887509	48887818	CGI	1.17	ABCA13	676453
chr14	50154754	50155239	CGI	1.17	POLE2	0
chr16	86965271	86965496	CGI	1.17	FOXL1	353157
chr7	158785261	158785771	CGI	1.16	VIPR2	104124
chr6	10422321	10422648	CGI	1.16	TFAP2A	2524
chr10	37940422	37940674	CGI	1.16	MTRNR2L7	48563
chr9	139734845	139735085	CGI	1.16	C9orf172	3781
chr3	36985540	36987041	CGI	1.16	TRANK1	0
chr1	967966	970238	CGI	1.16	AGRN	12464
chr5	142782071	142785071	CGI	1.16	NR3C1	0
chr12	49363664	49364443	CGI	1.16	WNT10B	1198
chr8	72468560	72469561	CGI	1.16	EYA1	194093
chr19	47290585	47291983	CGI	1.16	SLC1A5	0
chr5	140767196	140767695	CGI	1.16	PCDHGB4	0
chr5	1799461	1801905	CGI	1.16	MRPL36,NDUFS6	0
chr16	68678686	68680149	CGI	1.16	CDH3	0
chr1	210465709	210466212	CGI	1.16	HHAT	35383
chr8	1132761	1132983	CGI	1.16	DLGAP2	316548
chr10	22604907	22605632	CGI	1.16	COMMD3,COMMD3-BMI1	0
chr19	1254024	1254454	CGI	1.15	MIDN	5473
chr21	38352856	38353274	CGI	1.15	HLCS	0
chr19	15582605	15582905	CGI	1.15	RASAL3	7223
chr1	3239915	3240261	CGI	1.15	ARHGEF16	130885
chr1	23750508	23751663	CGI	1.15	TCEA3	0
chr2	176949993	176950336	CGI	1.15	EVX2	1303
chr13	53313127	53314045	CGI	1.15	LECT1	0
chr17	77805866	77809046	CGI	1.15	CBX4	4167
chr1	17746200	17746547	CGI	1.15	RCC2	18512
chr10	38893386	38894333	CGI	1.15	ZNF37A	510123
chr20	58514071	58515636	CGI	1.15	PPP1R3D,FAM217B	0
chr8	142401533	142402494	CGI	1.15	GPR20	24168
chr2	27601341	27601676	CGI	1.15	ZNF513	1635
chr6	170732119	170732442	CGI	1.15	FAM120B	116310
chr1	68298371	68299315	CGI	1.15	GNG12	0
chr14	23449886	23452174	CGI	1.15	AJUBA	0
chr11	69451136	69458596	CGI	1.14	CCND1	0
chr19	49116245	49116641	CGI	1.14	FAM83E	53
chr9	99449110	99449578	CGI	1.14	AAED1	31511
chr19	18343496	18344196	CGI	1.14	PDE4C	6211
chr1	150185902	150186106	CGI	1.14	ANP32E	20920
chr17	6616422	6617471	CGI	1.14	SLC13A5	0
chr15	20148693	20150115	CGI	1.14	GOLGA6L6	596999
chr5	1245901	1246927	CGI	1.14	SLC6A18	20432
chr20	49639071	49640212	CGI	1.14	KCNG1	0
chr14	21558547	21561443	CGI	1.14	ZNF219	5365
chr9	25677494	25678684	CGI	1.14	TUSC1	172
chr7	157405009	157406608	CGI	1.14	DNAJB6	275299
chr2	3289426	3289731	CGI	1.14	TSSC1	91922
chr21	35831697	35832365	CGI	1.14	KCNE1	0
chr6	146864481	146865426	CGI	1.13	RAB32	0
chr1	3331986	3332227	CGI	1.13	ARHGEF16	38919
chr15	89920793	89922768	CGI	1.13	POLG	42767
chr16	90069762	90070883	CGI	1.13	DBNDD1	5646
chr3	40547391	40547628	CGI	1.13	ZNF620	0
chr10	15255054	15255287	CGI	1.13	NMT2	44345
chr7	25021013	25021520	CGI	1.13	OSBPL3	1182
chr17	4688628	4689563	CGI	1.13	VMO1	166
chr10	50976347	50977137	CGI	1.13	OGDHL	5922
chr5	92914770	92917337	CGI	1.13	NR2F1	1705
chr19	14185107	14185601	CGI	1.13	MISP3	1287
chr9	140349704	140349970	CGI	1.13	NSMF	3816
chr7	44184770	44185695	CGI	1.13	MYL7	3854
chr4	2819499	2820429	CGI	1.13	SH3BP2	0
chr16	89219333	89219651	CGI	1.13	CDH15	18511
chr20	2505159	2505979	CGI	1.13	ZNF343	0
chr2	177014948	177015214	CGI	1.13	HOXD4	898
chr7	27134097	27134303	CGI	1.13	HOXA1	1322
chr11	33890357	33891495	CGI	1.13	LMO2	0
chr16	70713461	70714379	CGI	1.13	MTSS1L	5575
chr17	8924167	8926920	CGI	1.12	NTN1	0
chr5	140563510	140564361	CGI	1.12	PCDHB16	2246
chr3	105072529	105072962	CGI	1.12	ALCAM	12594
chr4	6247201	6247882	CGI	1.12	WFS1	23694
chr16	32289756	32290695	CGI	1.12	TP53TG3D	25112
chr1	148241109	148241449	CGI	1.12	PPIAL4D,PPIAL4E,PPIAL4F	38573
chr1	32826944	32828017	CGI	1.12	FAM229A,TSSK3	0
chr7	44079717	44080568	CGI	1.12	DBNL	3670
chr6	41604583	41606663	CGI	1.12	MDFI	0
chr19	37825101	37825756	CGI	1.12	HKR1	0
chr5	118691401	118691759	CGI	1.12	TNFAIP8	0
chr6	10384965	10385492	CGI	1.11	TFAP2A	27115
chr21	9647866	9648116	CGI	1.11	TPTE	1342827
chr11	67166292	67166522	CGI	1.11	PPP1CA	2854
chr7	569812	570042	CGI	1.11	PDGFA	10331
chr10	88159613	88161411	CGI	1.11	GRID1	33363
chr12	129337870	129338653	CGI	1.11	GLT1D1	0
chr9	106761630	106762028	CGI	1.11	SMC2	94512
chr17	34257646	34257848	CGI	1.11	RDM1	0
chr10	131694674	131694933	CGI	1.11	EBF3	67158
chr2	151341742	151343191	CGI	1.11	RND3	1018
chr17	40831682	40832452	CGI	1.11	CCR10	1393
chr9	139405089	139405292	CGI	1.1	SEC16A	26878
chr8	143556714	143556997	CGI	1.1	ADGRB1	11338
chr4	206377	206892	CGI	1.1	ZNF141	124703
chr15	93257748	93258222	CGI	1.1	FAM174B	58717
chr5	1444678	1446648	CGI	1.1	SLC6A3	0
chr22	36902024	36903298	CGI	1.1	FOXRED2	0
chr13	47012102	47012440	CGI	1.1	RUBCNL	47925
chr5	140734720	140735028	CGI	1.1	PCDHGA4	129
chr2	45029728	45030035	CGI	1.1	SIX3	139001
chr7	55000876	55001135	CGI	1.1	EGFR	85589
chr15	101548675	101548898	CGI	1.1	LRRK1	89256
chr2	3699125	3699465	CGI	1.1	ALLC	6320
chr19	8115250	8115524	CGI	1.1	CCL25	2121
chr17	14201726	14202052	CGI	1.1	HS3ST3B1	2314
chr4	6223566	6224224	CGI	1.1	JAKMIP1	21248
chr11	60534910	60535138	CGI	1.1	MS4A15	10571
chr11	76858728	76859181	CGI	1.1	MYO7A	19413
chr12	48357195	48357507	CGI	1.09	TMEM106C	0
chr2	133110316	133111319	CGI	1.09	ZNF806	45600
chr9	66457551	66458640	CGI	1.09	SPATA31A5,SPATA31A7	947941
chr3	126260488	126261356	CGI	1.09	C3orf22	16452
chr10	74079336	74079861	CGI	1.09	DNAJB12	35046
chr10	3108650	3111419	CGI	1.09	PFKP	0
chr14	57274607	57276840	CGI	1.09	OTX2	354
chr6	40995802	40996241	CGI	1.09	UNC5CL	10697
chr2	242844583	242844944	CGI	1.09	RTP5	32698
chr11	132813562	132814395	CGI	1.09	OPCML	0
chr1	28286019	28286838	CGI	1.09	XKR8	47
chr2	231712775	231712982	CGI	1.09	ITM2C	16330
chr8	87081653	87082046	CGI	1.08	PSKH2	0
chr2	98340397	98340959	CGI	1.08	ZAP70	9909
chr10	134624054	134624275	CGI	1.08	NKX6-2	24517
chr10	6262647	6262871	CGI	1.08	PFKFB3	17808
chr2	128173475	128173793	CGI	1.08	PROC	2202
chr7	155258827	155261403	CGI	1.08	EN2	8004
chr5	114504910	114506598	CGI	1.08	TRIM36	0
chr5	172754056	172757098	CGI	1.08	STC2	0
chr17	41363727	41364273	CGI	1.08	TMEM106A	0
chr6	26031880	26032264	CGI	1.08	HIST1H3B	24
chr2	64836206	64836765	CGI	1.08	SERTAD2	44281
chr19	13029794	13030355	CGI	1.08	SYCE2	0
chr22	38379093	38379964	CGI	1.08	SOX10	575
chr14	70193467	70193955	CGI	1.08	SRSF5	39848
chr2	70352204	70352531	CGI	1.08	PCBP1	37620
chr13	114616731	114617091	CGI	1.08	LINC00452	18656
chr18	74325809	74326082	CGI	1.07	C18orf65	118333
chr5	139056577	139056856	CGI	1.07	CXXC5	1553
chr18	21977275	21978110	CGI	1.07	OSBPL1A	0
chr2	43864322	43864956	CGI	1.07	PLEKHH2	0
chr8	143625625	143626162	CGI	1.07	ARC	69671
chr14	77499704	77500024	CGI	1.07	IRF2BPL	4662
chr15	91427540	91427905	CGI	1.07	FES	0
chr17	38249260	38249603	CGI	1.07	NR1D1	7375
chr5	176881221	176883117	CGI	1.07	PRR7	5896
chr5	140762401	140762768	CGI	1.07	PCDHGA7	96
chr2	208988834	208989269	CGI	1.07	CRYGD	44
chr22	46762735	46762970	CGI	1.07	TRMU	31438
chr14	24801680	24802153	CGI	1.06	ADCY4	2124
chr19	48775008	48775341	CGI	1.06	ZNF114	1653
chr18	46501624	46502976	CGI	1.06	SMAD7	24543
chr4	878714	878917	CGI	1.06	TMEM175	47257
chr3	55516110	55516430	CGI	1.06	WNT5A	684
chr3	38179857	38180689	CGI	1.06	MYD88	0
chr14	106670478	106670700	CGI	1.06	TMEM121	677526
chr15	20990607	20991133	CGI	1.06	POTEB2,POTEB	80510
chr3	184320005	184320218	CGI	1.06	EPHB3	40419
chr2	223159725	223160487	CGI	1.05	CCDC140	2378
chr8	21867732	21868204	CGI	1.05	NPM2	13416
chr22	29445203	29445482	CGI	1.05	C22orf31	12425
chr5	77253832	77254049	CGI	1.05	TBCA	181647
chr11	69924338	69925197	CGI	1.05	ANO1	0
chr1	143467293	143467675	CGI	1.05	PPIAL4G	300206
chr19	862930	863227	CGI	1.05	CFD	3272
chr5	140731239	140731979	CGI	1.05	PCDHGB1	1412
chr15	53097561	53098476	CGI	1.05	ONECUT1	15352
chr11	2019565	2019863	CGI	1.05	HOTS	5928
chr1	234492484	234492860	CGI	1.05	COA6	16322
chr4	81109887	81110460	CGI	1.05	PRDM8	3464
chr19	36642327	36643585	CGI	1.05	COX7A1	186
chr2	46523789	46527140	CGI	1.05	EPAS1	0
chr22	42305617	42307254	CGI	1.05	SHISA8	3417
chr6	105388190	105389545	CGI	1.05	LIN28B	15377
chr4	156680095	156681386	CGI	1.05	GUCY1B3	0
chr7	129422997	129423355	CGI	1.05	NRF1	153079
chr3	187456250	187456580	CGI	1.05	BCL6	1965
chr3	184319376	184319822	CGI	1.05	EPHB3	39790
chr13	20436776	20439089	CGI	1.04	ZMYM5	0
chr21	47813251	47813462	CGI	1.04	DIP2A	65399
chr1	204159598	204159833	CGI	1.04	KISS1	5786
chr9	4740694	4741868	CGI	1.04	AK3	0
chr7	65509074	65509594	CGI	1.04	ASL	31181
chr2	200335497	200336413	CGI	1.04	SATB2	0
chr19	1799934	1800248	CGI	1.04	ATP8B3	11988
chr10	124907283	124911035	CGI	1.04	HMX2	0
chr1	33592891	33593155	CGI	1.04	AZIN2	45113
chr12	54475512	54475816	CGI	1.04	HOXC4	27852
chr12	125412891	125413165	CGI	1.04	UBC	13304
chr17	8868469	8869372	CGI	1.04	PIK3R5	0
chr19	46915311	46915802	CGI	1.04	CCDC8	1117
chr12	111842938	111844392	CGI	1.04	SH2B3	0
chr21	15309633	15309847	CGI	1.04	LIPI	269423
chr3	44063314	44063837	CGI	1.04	TOPAZ1	219540
chr10	43902580	43904792	CGI	1.04	HNRNPF	0
chr19	18771078	18771340	CGI	1.04	CRTC1	23084
chr10	26680634	26680999	CGI	1.04	APBB1IP	46266
chr19	38345808	38346160	CGI	1.04	WDR87	51186
chr16	1921897	1922426	CGI	1.04	MEIOB	0
chr8	101117922	101118693	CGI	1.04	RGS22	0
chr17	79393341	79393742	CGI	1.04	BAHCC1	19821
chr11	76750692	76751778	CGI	1.04	B3GNT6	5308
chr8	131455248	131456285	CGI	1.03	ASAP1	0
chr17	80401644	80401858	CGI	1.03	C17orf62	5744
chr19	50861773	50862083	CGI	1.03	NAPSA	7004
chr5	172110282	172111166	CGI	1.03	NEURL1B	42014
chr1	155163434	155163818	CGI	1.03	MUC1	728
chr1	86081700	86082068	CGI	1.03	CYR61	35257
chr14	105293183	105293395	CGI	1.03	ZBTB42	25666
chr3	119298284	119298983	CGI	1.03	ADPRH	5
chr18	5628324	5630785	CGI	1.03	EPB41L3	0
chr8	31496525	31498346	CGI	1.03	NRG1	0
chr19	8601185	8601432	CGI	1.03	ZNF414	22137
chr17	6939137	6940090	CGI	1.03	SLC16A13	0
chr6	10383525	10384114	CGI	1.03	TFAP2A	28493
chr15	100880957	100882438	CGI	1.03	ADAMTS17	0
chr15	20104140	20104701	CGI	1.03	GOLGA6L6	642413
chr19	2246820	2247035	CGI	1.03	AMH	2242
chr17	43971410	43975040	CGI	1.03	MAPT	0
chr7	157361512	157361805	CGI	1.03	DNAJB6	231802
chr1	210405952	210407250	CGI	1.03	SERTAD4	0
chr15	68115485	68122575	CGI	1.02	SKOR1	3444
chr6	73330942	73333109	CGI	1.02	KCNQ5	0
chr5	140743961	140744642	CGI	1.02	PCDHGA5	64
chr10	133058338	133058609	CGI	1.02	TCERG1L	51375
chr11	65409636	65410127	CGI	1.02	SIPA1	2045
chr20	62562545	62562862	CGI	1.02	UCKL1	19665
chr6	110299365	110301267	CGI	1.02	GPR6	0
chr22	46929317	46934861	CGI	1.02	CELSR1	0
chr12	127210778	127211651	CGI	1.02	TMEM132B	1103781
chr4	1396291	1401730	CGI	1.02	NKX1-1	0
chr8	60030134	60032356	CGI	1.02	TOX	0
chr10	52177724	52178182	CGI	1.01	ASAH2	169354
chr16	49872449	49872926	CGI	1.01	ZNF423	15800
chr8	96085269	96085747	CGI	1.01	NDUFAF6	48056
chr8	33423939	33424895	CGI	1.01	RNF122	0
chr14	101923575	101925995	CGI	1.01	DIO3	101692
chr9	139405666	139405872	CGI	1.01	SEC16A	27455
chr7	153748407	153750444	CGI	1.01	DPP6	0
chr22	39770340	39770557	CGI	1.01	SYNGR1	10166
chr17	53922734	53923139	CGI	1.01	PCTP	94269
chr1	223936342	223937044	CGI	1.01	CAPN2	36224
chr6	43243593	43244305	CGI	1.01	SLC22A7	21692
chr15	53086629	53086858	CGI	1.01	ONECUT1	4420
chr13	113684525	113684991	CGI	1.01	MCF2L	28498
chr14	24438908	24439446	CGI	1.01	DHRS4L2	0
chr4	26858872	26859408	CGI	1.01	STIM2	2904
chr12	106974412	106974951	CGI	1.01	RFX4	1733
chr9	93404976	93405313	CGI	1.01	DIRAS2	74
chr5	140779013	140779659	CGI	1.01	PCDHGB5	1319
chr4	14864508	14864801	CGI	1.01	CPEB2	139496
chr2	227700313	227701115	CGI	1	RHBDD1	0
chr17	7284223	7284687	CGI	1	TNK1	0
chr9	138156710	138156983	CGI	1	C9orf62	78111
chr6	27833120	27833406	CGI	1	HIST1H2AL	14
chr9	138626544	138626789	CGI	1	KCNT1	32514
chr6	87861526	87862513	CGI	1	ZNF292	2755
chr7	63250057	63250948	CGI	1	ZNF727	254872
chr18	47794450	47794996	CGI	1	CFAP53	1558
chr8	141107837	141110984	CGI	-1	TRAPPC9	356877
chr8	57030196	57030884	CGI	-1	MOS	3655
chr17	3847999	3848570	CGI	-1	ATP2A3	19188
chr8	145003589	145004145	CGI	-1	PLEC	9613
chr16	56650981	56651384	CGI	-1	MT1E	8200
chr16	88994137	88994442	CGI	-1	LOC100129697	12004
chr2	109558965	109559186	CGI	-1.01	EDAR	46642
chr12	52294173	52294632	CGI	-1.01	ACVRL1	6569
chr2	218898490	218898835	CGI	-1.01	RUFY4	34902
chr21	9922481	9922745	CGI	-1.01	TPTE	1068198
chr2	128410563	128410804	CGI	-1.01	LIMS2	4735
chr10	134891010	134893402	CGI	-1.01	ADGRA1	8105
chr19	3938286	3938547	CGI	-1.01	NMRK2	5186
chr1	164545540	164545917	CGI	-1.01	PBX1	16944
chr6	154360586	154361008	CGI	-1.01	OPRM1	41
chr11	1470033	1470388	CGI	-1.01	MOB2	37621
chr19	38754846	38755699	CGI	-1.01	SPINT2	0
chr7	150417414	150418018	CGI	-1.01	GIMAP1-GIMAP5,GIMAP1	3770
chr19	34262943	34263906	CGI	-1.01	KCTD15	23844
chr19	11689417	11689768	CGI	-1.01	ACP5	0
chr2	239039528	239040318	CGI	-1.01	ESPNL	3498
chr5	1416792	1417004	CGI	-1.01	SLC6A3	28539
chr12	53273231	53273498	CGI	-1.01	KRT8	25370
chr15	100533145	100533372	CGI	-1.01	LYSMD4	259496
chr19	33726654	33726946	CGI	-1.01	SLC7A10	9898
chr1	1474962	1475220	CGI	-1.01	TMEM240	520
chr19	56215229	56215576	CGI	-1.02	EPN1	27239
chr19	50708601	50708855	CGI	-1.02	MYH14	1717
chr21	46859182	46860069	CGI	-1.02	COL18A1	15354
chr15	28016399	28016655	CGI	-1.02	OCA2	327803
chr12	49688873	49691360	CGI	-1.02	PRPH	0
chr14	77736733	77737772	CGI	-1.02	NGB	0
chr12	132972695	132972941	CGI	-1.02	GALNT9	66790
chr12	133168946	133169191	CGI	-1.02	LRCOL1	17846
chr19	22320743	22320976	CGI	-1.02	ZNF676	58777
chr19	36365453	36365824	CGI	-1.02	APLP1	6107
chr1	6131635	6131985	CGI	-1.02	KCNAB2	25462
chr20	21694472	21695344	CGI	-1.02	PAX1	8176
chr10	1252141	1252505	CGI	-1.02	WDR37	149366
chr10	1219146	1219427	CGI	-1.02	WDR37	116371
chr9	70921274	70921477	CGI	-1.02	FOXD4L3	3492
chr3	142666198	142666544	CGI	-1.02	PAQR9	15634
chr6	138612989	138613218	CGI	-1.02	PBOV1	73362
chr19	14591032	14591308	CGI	-1.02	PTGER1	4858
chr16	10912159	10912719	CGI	-1.02	TVP23A	0
chr17	59493992	59494386	CGI	-1.02	C17orf82	4881
chr16	84538884	84539115	CGI	-1.02	TLDC1	596
chr12	31405184	31405545	CGI	-1.03	FAM60A	73576
chr13	112715359	112716234	CGI	-1.03	SOX1	5678
chr19	3576628	3578314	CGI	-1.03	HMG20B	3686
chr4	185937242	185937750	CGI	-1.03	HELT	2244
chr19	13198699	13198999	CGI	-1.03	LYL1	14975
chr19	35550550	35550832	CGI	-1.03	HPN	19141
chr9	104357007	104357288	CGI	-1.03	PPP3R2	0
chr19	3228729	3228992	CGI	-1.03	CELF5	4028
chr2	121983326	121983740	CGI	-1.03	TFCP2L1	59038
chr17	185075	185296	CGI	-1.03	LOC100506388	4080
chr17	1063942	1064304	CGI	-1.03	ABR	18964
chr1	156814881	156815792	CGI	-1.04	INSRR	12920
chr15	69323959	69324232	CGI	-1.04	NOX5	16926
chr19	40411735	40411941	CGI	-1.04	FCGBP	28592
chr19	12666243	12666682	CGI	-1.04	ZNF564	3887
chr20	61471903	61472256	CGI	-1.04	DPH3P1	3661
chr13	22057995	22058261	CGI	-1.04	ZDHHC20	24486
chr11	17034843	17036404	CGI	-1.04	PLEKHA7	0
chr16	1077527	1077772	CGI	-1.04	SSTR5	44983
chr19	866774	867056	CGI	-1.04	CFD	7116
chr4	3043018	3043547	CGI	-1.04	HTT	32860
chr16	33938460	33939355	CGI	-1.04	TP53TG3C	676341
chr7	150746002	150746381	CGI	-1.04	ASIC3	624
chr6	157556826	157558097	CGI	-1.04	TMEM242	187194
chr21	40760626	40760829	CGI	-1.04	WRB	935
chr9	126132998	126133253	CGI	-1.04	CRB2	14553
chr22	51016253	51017020	CGI	-1.04	CPT1B	0
chr19	45849852	45850054	CGI	-1.04	KLC3	5855
chr1	1267085	1267286	CGI	-1.04	TAS1R3	360
chr9	72026903	72027428	CGI	-1.04	FAM189A2	82663
chr17	81032582	81032959	CGI	-1.04	METRNL	4607
chr19	38876614	38878950	CGI	-1.04	GGN	0
chr1	18808873	18809667	CGI	-1.04	KLHDC7A	1450
chr12	132329177	132330089	CGI	-1.04	MMP17	16240
chr19	2513215	2513696	CGI	-1.04	GADD45B	37093
chr21	42676113	42676413	CGI	-1.04	FAM3B	12247
chr17	8295899	8296320	CGI	-1.05	RNF222	4824
chr20	642672	642895	CGI	-1.05	SRXN1	8658
chr10	134826130	134826843	CGI	-1.05	CFAP46	70041
chr17	18286229	18286677	CGI	-1.05	EVPLL	5151
chr17	73498099	73498390	CGI	-1.05	CASKIN2	7579
chr1	19991146	19992788	CGI	-1.05	HTR6	0
chr1	43352785	43352994	CGI	-1.05	ZNF691	40542
chr7	56880491	56880713	CGI	-1.05	ZNF479	326858
chr9	96588598	96588933	CGI	-1.05	BARX1	128675
chr19	57375842	57376422	CGI	-1.05	ZIM2	23745
chr17	79614850	79615559	CGI	-1.05	TSPAN10	5520
chr2	27373013	27373214	CGI	-1.05	TCF23	1069
chr4	2933644	2933879	CGI	-1.05	MFSD10	2085
chr1	1850098	1851391	CGI	-1.05	TMEM52	0
chr5	1745534	1745851	CGI	-1.05	MRPL36	54105
chr12	33591763	33593050	CGI	-1.05	SYT10	0
chr17	28903507	28903832	CGI	-1.05	TBC1D29	16924
chr16	55052916	55053122	CGI	-1.05	IRX5	87806
chr19	1295513	1295891	CGI	-1.05	EFNA2	9361
chr17	79026043	79026355	CGI	-1.05	BAIAP2	17097
chr2	233791783	233793922	CGI	-1.06	NGEF	0
chr11	3254239	3254476	CGI	-1.06	MRGPRE	623
chr6	100054686	100054988	CGI	-1.06	PRDM13	37
chr19	42028464	42028701	CGI	-1.06	CEACAM21	27184
chr8	33371897	33372526	CGI	-1.06	TTI2	1194
chr9	65602613	65602872	CGI	-1.06	SPATA31A5,SPATA31A7	93003
chr10	72043446	72043886	CGI	-1.06	NPFFR1	0
chr3	149374709	149376300	CGI	-1.06	WWTR1	0
chr18	76601754	76601963	CGI	-1.06	SALL3	138311
chr11	86617361	86617583	CGI	-1.06	FZD4	48857
chr1	201196030	201196267	CGI	-1.06	IGFN1	36078
chr16	31225956	31228264	CGI	-1.06	PYDC1	150
chr19	19639552	19639788	CGI	-1.06	YJEFN3	0
chr16	54325040	54325703	CGI	-1.06	IRX3	4662
chr15	28051538	28051790	CGI	-1.06	OCA2	292668
chr21	42617817	42618020	CGI	-1.07	PLAC4	60651
chr4	1089849	1090288	CGI	-1.07	RNF212	17064
chr9	139943099	139943715	CGI	-1.07	NPDC1	2423
chr9	34624586	34624793	CGI	-1.07	ARID3C	3218
chr10	135082109	135082406	CGI	-1.07	ADAM8	8001
chr16	1254108	1254375	CGI	-1.07	TPSG1	20879
chr8	145641915	145642118	CGI	-1.07	SLC39A4	0
chr2	102803672	102804556	CGI	-1.07	IL1RL2	240
chr14	76012830	76013204	CGI	-1.07	BATF	24047
chr9	34380210	34380446	CGI	-1.07	C9orf24	1152
chr14	105054873	105055113	CGI	-1.07	C14orf180	7396
chr2	220196431	220196768	CGI	-1.07	RESP18	1131
chr14	100204040	100204262	CGI	-1.07	CYP46A1	53286
chr2	102867093	102867827	CGI	-1.07	IL1RL1	60134
chr19	47960105	47960890	CGI	-1.07	SLC8A2	14417
chr14	103550445	103550919	CGI	-1.07	EXOC3L4	15561
chr11	64594521	64595266	CGI	-1.07	MEN1	15755
chr16	88237669	88237893	CGI	-1.07	BANP	234046
chr11	494853	495156	CGI	-1.07	RNH1	11665
chr19	6534759	6535079	CGI	-1.07	TNFSF9	3750
chr2	44058765	44059232	CGI	-1.07	ABCG5	6726
chr4	174427891	174428192	CGI	-1.07	SCRG1	12197
chr15	31683984	31685824	CGI	-1.07	KLF13	64927
chr8	145730390	145732205	CGI	-1.07	GPT	926
chr3	54660189	54660638	CGI	-1.07	LRTM1	301463
chr9	101747876	101748083	CGI	-1.07	COL15A1	41882
chr9	140042285	140043008	CGI	-1.07	GRIN1	8677
chr10	102996034	102996646	CGI	-1.07	LBX1	7317
chr7	63505977	63506298	CGI	-1.07	ZNF727	157
chr7	8483132	8483711	CGI	-1.07	NXPH1	9548
chr19	611291	611579	CGI	-1.07	HCN2	21399
chr9	90795354	90795580	CGI	-1.07	SPATA31C2	45454
chr7	54900736	54901261	CGI	-1.07	SEC61G	73797
chr9	136340048	136340263	CGI	-1.07	SLC2A6	4013
chr11	68550231	68550593	CGI	-1.08	TESMIN	31243
chr17	18538247	18538813	CGI	-1.08	TBC1D28	8927
chr16	88803802	88804112	CGI	-1.08	CTU2	30932
chr16	409984	411491	CGI	-1.08	AXIN1	7308
chr1	963795	964507	CGI	-1.08	AGRN	8293
chr4	7483542	7484244	CGI	-1.08	PSAPL1	46842
chr20	2539133	2539877	CGI	-1.08	TMC2	21881
chr9	116860979	116861591	CGI	-1.08	KIF12	0
chr7	56891389	56891798	CGI	-1.08	ZNF479	315773
chr3	9904331	9904811	CGI	-1.08	CIDEC	15685
chr1	35227028	35227276	CGI	-1.08	GJB4	1687
chr7	151092875	151093197	CGI	-1.08	WDR86	13927
chr10	106028542	106029047	CGI	-1.08	GSTO2	0
chr5	1232352	1232594	CGI	-1.08	SLC6A18	6883
chr20	25058288	25058726	CGI	-1.08	VSX1	4289
chr2	139537692	139538650	CGI	-1.08	NXPH2	0
chr5	115298350	115299137	CGI	-1.08	LVRN	200
chr12	5936876	5937085	CGI	-1.08	ANO2	117340
chr4	10147037	10147331	CGI	-1.08	WDR1	28464
chr1	221067447	221068185	CGI	-1.08	HLX	14705
chr21	47287012	47287426	CGI	-1.08	PCBP3	17138
chr16	66460503	66460850	CGI	-1.08	BEAN1	349
chr15	95398742	95400029	CGI	-1.09	MCTP2	499579
chr20	3073224	3074232	CGI	-1.09	AVP	7854
chr17	36997448	36997661	CGI	-1.09	C17orf98	0
chr8	1443867	1444086	CGI	-1.09	DLGAP2	5445
chr19	18271738	18272232	CGI	-1.09	PIK3R2	7751
chr4	1514184	1514520	CGI	-1.09	NKX1-1	113954
chr22	50657480	50657937	CGI	-1.09	SELO	18073
chr17	45949676	45949885	CGI	-1.09	SP6	16436
chr20	61200972	61201272	CGI	-1.09	MIR1-1HG	53313
chr18	44140362	44140575	CGI	-1.09	LOXHD1	1092
chr15	30336644	30337136	CGI	-1.09	GOLGA8J	38021
chr22	49447339	49448283	CGI	-1.09	FAM19A5	475222
chr7	1659040	1659765	CGI	-1.09	PSMG3	49372
chr17	74467827	74468156	CGI	-1.09	AANAT	4198
chr14	77941993	77942316	CGI	-1.09	AHSA1	17621
chr9	104499849	104501076	CGI	-1.09	GRIN3A	0
chr12	7046237	7047257	CGI	-1.09	C12orf57	5343
chr9	98546650	98547028	CGI	-1.09	ERCC6L2	90871
chr15	69366321	69366796	CGI	-1.09	NOX5	59288
chr1	10714401	10714708	CGI	-1.09	CASZ1	142025
chr19	7980970	7982983	CGI	-1.09	TGFBR3L	0
chr9	140941308	140941526	CGI	-1.09	FAM157B	165110
chr1	2371846	2372073	CGI	-1.09	PLCH2	26824
chr17	80251357	80251673	CGI	-1.09	CSNK1D	19763
chr12	109162408	109162722	CGI	-1.09	CORO1C	37082
chr9	136075388	136075701	CGI	-1.09	OBP2B	8936
chr9	135039673	135039978	CGI	-1.09	NTNG2	2340
chr8	1105083	1105435	CGI	-1.09	DLGAP2	344096
chr5	176558852	176561652	CGI	-1.1	NSD1	0
chr7	5647104	5647340	CGI	-1.1	FSCN1	14669
chr17	708319	708598	CGI	-1.1	GLOD4	22748
chr3	42700092	42700355	CGI	-1.1	ZBTB47	4917
chr13	112575723	112575998	CGI	-1.1	SOX1	145914
chr21	43160916	43161948	CGI	-1.1	RIPK4	25301
chr1	228467964	228468497	CGI	-1.1	OBSCN	72134
chr19	49253688	49254221	CGI	-1.1	IZUMO1	3522
chr5	2136797	2137305	CGI	-1.1	IRX4	249504
chr11	50238008	50238222	CGI	-1.1	OR4C12	233937
chr8	22722313	22723552	CGI	-1.1	PEBP4	61869
chr11	71288136	71288363	CGI	-1.1	KRTAP5-11	5558
chr1	3184546	3184824	CGI	-1.1	ARHGEF16	186322
chr17	80303446	80303715	CGI	-1.1	SECTM1	11525
chr20	23969149	23969433	CGI	-1.1	GGTLC1	0
chr1	17051491	17051891	CGI	-1.1	FAM231C,FAM231A	9065
chr3	49940099	49940431	CGI	-1.1	MST1R	639
chr1	990274	990694	CGI	-1.1	RNF223	18993
chr16	31213566	31214287	CGI	-1.11	PYCARD	0
chr13	114521026	114521725	CGI	-1.11	GAS6	45351
chr19	644460	644702	CGI	-1.11	FGF22	4535
chr10	116045754	116046112	CGI	-1.11	VWA2	46382
chr14	101908781	101909022	CGI	-1.11	DIO3	118665
chr1	113265573	113265787	CGI	-1.11	FAM19A3	2385
chr10	135236687	135238237	CGI	-1.11	SPRN	0
chr4	186544754	186545503	CGI	-1.11	SORBS2	32620
chr1	2411125	2411404	CGI	-1.11	PLCH2	3372
chr6	36806881	36807217	CGI	-1.11	CPNE5	3
chr4	183729059	183729344	CGI	-1.11	DCTD	109286
chr17	27942532	27945388	CGI	-1.11	CORO6	3053
chr7	158342660	158342964	CGI	-1.11	PTPRN2	8192
chr17	75789326	75789553	CGI	-1.11	TNRC6C	210764
chr20	61151586	61151903	CGI	-1.11	MIR1-1HG	3927
chr7	127990926	127992616	CGI	-1.11	RBM28	6964
chr8	145758485	145758692	CGI	-1.11	C8orf82	4027
chr10	5882303	5882635	CGI	-1.11	GDI2	26791
chr5	157098263	157099041	CGI	-1.11	SOX30,C5orf52	0
chr6	50692149	50692375	CGI	-1.11	TFAP2D	10893
chr10	93392667	93393147	CGI	-1.11	PPP1R3C	0
chr5	1594238	1595027	CGI	-1.11	LPCAT1	70162
chr1	149332993	149333389	CGI	-1.12	PPIAL4A,PPIAL4C	219613
chr17	8012474	8012846	CGI	-1.12	ALOXE3	9014
chr6	44695194	44695403	CGI	-1.12	CDC5L	339944
chr11	47359953	47360216	CGI	-1.12	MYBPC3	14037
chr1	2827785	2828294	CGI	-1.12	ACTRT2	109751
chr19	56041123	56041791	CGI	-1.12	SBK2	6644
chr10	102778604	102778922	CGI	-1.12	PDZD7	11992
chr18	12777496	12778113	CGI	-1.12	PTPN2	62848
chr7	1590387	1591020	CGI	-1.12	TMEM184A	5046
chr2	162275161	162275596	CGI	-1.12	TBR1	2557
chr12	34371627	34372304	CGI	-1.12	ALG10	196412
chr19	2478865	2479244	CGI	-1.12	GADD45B	2743
chr17	56356374	56357013	CGI	-1.12	MPO	1283
chr18	67069933	67070171	CGI	-1.12	DOK6	1650
chr16	67204208	67204637	CGI	-1.12	NOL3	0
chr17	43324689	43325729	CGI	-1.12	SPATA32	13750
chr12	132965817	132966082	CGI	-1.12	GALNT9	59912
chr7	149389654	149389976	CGI	-1.12	KRBA1	22125
chr1	209404845	209405473	CGI	-1.12	MIR205HG	196694
chr12	133015368	133015635	CGI	-1.12	FBRSL1	51521
chr5	1851342	1851564	CGI	-1.12	IRX4	31316
chr13	24121203	24121465	CGI	-1.12	TNFRSF19	23043
chr2	150176813	150177219	CGI	-1.12	LYPD6	9279
chr1	147789652	147790094	CGI	-1.12	NBPF11	165183
chr17	16569938	16570517	CGI	-1.12	ZNF624	12771
chr15	40544352	40545512	CGI	-1.12	C15orf56,PAK6	0
[truncated: 2,000 more rows]

## Sheet: GBM CGI IC12 highLF GO
Category	Term	Count	%	PValue	Genes	List Total	Pop Hits	Pop Total	Fold Enrichment	Bonferroni	Benjamini	FDR
GOTERM_BP_DIRECT	GO:0006334~nucleosome assembly	15	0.0535791	1.91085e-11	HIST1H4L, HIST4H4, HIST1H4K, HIST1H2BE, HIST2H3D, HIST1H2BO, HIST2H2BF, HIST1H2BI, HIST1H2BJ, HIST1H3A, HIST1H4F, HIST1H4D, HIST1H3E, HIST1H4I, HIST1H4J	173	119	16792	12.2349	2.42869e-08	2.42869e-08	3.1113e-08
GOTERM_BP_DIRECT	GO:0000183~chromatin silencing at rDNA	10	0.0357194	9.78265e-11	HIST1H4L, HIST4H4, HIST1H4K, HIST1H3A, HIST1H4F, HIST1H3E, HIST1H4D, HIST1H4I, HIST1H4J, HIST2H3D	173	37	16792	26.2334	1.24338e-07	6.21688e-08	1.59284e-07
GOTERM_BP_DIRECT	GO:0032200~telomere organization	9	0.0321474	1.93555e-10	HIST1H4L, HIST4H4, HIST1H4K, HIST1H3A, HIST1H4F, HIST1H3E, HIST1H4D, HIST1H4I, HIST1H4J	173	27	16792	32.3545	2.46009e-07	8.20029e-08	3.15153e-07
GOTERM_BP_DIRECT	GO:0051290~protein heterotetramerization	10	0.0357194	3.35591e-10	HIST1H4L, HIST4H4, HIST1H4K, HIST1H3A, HIST1H4F, HIST1H3E, HIST1H4D, HIST1H4I, HIST1H4J, ANXA2	173	42	16792	23.1104	4.26536e-07	1.06634e-07	5.4642e-07
GOTERM_BP_DIRECT	GO:0006335~DNA replication-dependent nucleosome assembly	9	0.0321474	8.77937e-10	HIST1H4L, HIST4H4, HIST1H4K, HIST1H3A, HIST1H4F, HIST1H3E, HIST1H4D, HIST1H4I, HIST1H4J	173	32	16792	27.2991	1.11586e-06	2.23172e-07	1.42948e-06
GOTERM_BP_DIRECT	GO:0045814~negative regulation of gene expression, epigenetic	10	0.0357194	1.75793e-09	HIST1H4L, HIST4H4, HIST1H4K, HIST1H3A, HIST1H4F, HIST1H3E, HIST1H4D, HIST1H4I, HIST1H4J, HIST2H3D	173	50	16792	19.4127	2.23433e-06	3.72389e-07	2.86232e-06
GOTERM_BP_DIRECT	GO:0045815~positive regulation of gene expression, epigenetic	10	0.0357194	1.28132e-08	HIST1H4L, HIST4H4, HIST1H4K, HIST1H3A, HIST1H4F, HIST1H3E, HIST1H4D, HIST1H4I, HIST1H4J, HIST2H3D	173	62	16792	15.6554	1.62854e-05	2.3265e-06	2.08628e-05
GOTERM_BP_DIRECT	GO:0045653~negative regulation of megakaryocyte differentiation	7	0.0250036	1.77418e-08	HIST1H4L, HIST4H4, HIST1H4K, HIST1H4F, HIST1H4D, HIST1H4I, HIST1H4J	173	18	16792	37.7469	2.25496e-05	2.81873e-06	2.88878e-05
GOTERM_BP_DIRECT	GO:0016233~telomere capping	7	0.0250036	9.24632e-08	HIST1H4L, HIST4H4, HIST1H4K, HIST1H4F, HIST1H4D, HIST1H4I, HIST1H4J	173	23	16792	29.5411	0.000117514	1.30578e-05	0.000150551
GOTERM_BP_DIRECT	GO:0006336~DNA replication-independent nucleosome assembly	7	0.0250036	2.05576e-07	HIST1H4L, HIST4H4, HIST1H4K, HIST1H4F, HIST1H4D, HIST1H4I, HIST1H4J	173	26	16792	26.1325	0.000261253	2.61284e-05	0.000334725
GOTERM_BP_DIRECT	GO:0031047~gene silencing by RNA	11	0.0392913	2.06831e-07	HIST1H4L, HIST4H4, HIST1H4K, PRKRA, HIST1H3A, HIST1H4F, HIST1H3E, HIST1H4D, HIST1H4I, HIST1H4J, HIST2H3D	173	111	16792	9.61891	0.000262847	2.38981e-05	0.000336768
GOTERM_BP_DIRECT	GO:0044267~cellular protein metabolic process	11	0.0392913	3.6774e-07	HIST1H4L, HIST4H4, HIST1H4K, HIST1H3A, HIST1H4F, HIST1H3E, HIST1H4D, HIST1H4I, HIST1H4J, RPS27A, HIST2H3D	173	118	16792	9.0483	0.000467288	3.8949e-05	0.000598763
GOTERM_BP_DIRECT	GO:0000122~negative regulation of transcription from RNA polymerase II promoter	24	0.0857265	1.27362e-06	INSM1, TBX3, RREB1, GLI3, HIST2H3D, SMO, NPAS1, FEZF2, SKOR1, ZNF217, OLIG3, ID2, HEY1, SP3, HEY2, HOPX, BCL6, SMURF2, BHLHE40, PRDM1, OLIG2, BHLHE41, RPS27A, NR2F1	173	720	16792	3.23545	0.00161747	0.000124514	0.00207374
GOTERM_BP_DIRECT	GO:0006352~DNA-templated transcription, initiation	7	0.0250036	1.59772e-06	HIST1H4L, HIST4H4, HIST1H4K, HIST1H4F, HIST1H4D, HIST1H4I, HIST1H4J	173	36	16792	18.8735	0.00202865	0.00014504	0.00260143
GOTERM_BP_DIRECT	GO:1904837~beta-catenin-TCF complex assembly	7	0.0250036	4.7127e-06	HIST1H4L, HIST4H4, HIST1H4K, HIST1H4F, HIST1H4D, HIST1H4I, HIST1H4J	173	43	16792	15.801	0.00597196	0.000399244	0.00767309
GOTERM_BP_DIRECT	GO:0034080~CENP-A containing nucleosome assembly	7	0.0250036	4.7127e-06	HIST1H4L, HIST4H4, HIST1H4K, HIST1H4F, HIST1H4D, HIST1H4I, HIST1H4J	173	43	16792	15.801	0.00597196	0.000399244	0.00767309
GOTERM_BP_DIRECT	GO:0006303~double-strand break repair via nonhomologous end joining	7	0.0250036	4.43482e-05	HIST1H4L, HIST4H4, HIST1H4K, HIST1H4F, HIST1H4D, HIST1H4I, HIST1H4J	173	63	16792	10.7848	0.0548086	0.00351679	0.0721847
GOTERM_BP_DIRECT	GO:0060411~cardiac septum morphogenesis	4	0.0142878	0.000120204	DHRS3, CHD7, HEY1, HEY2	173	10	16792	38.8254	0.141689	0.00894729	0.19554
GOTERM_BP_DIRECT	GO:0045892~negative regulation of transcription, DNA-templated	16	0.057151	0.000195139	TBX3, CEBPD, GLI3, FEZF2, ZNF217, ID2, HEY1, SP3, HEY2, BCL6, SMURF2, BHLHE40, BHLHE41, RASD1, FOXD1, ZNF438	173	499	16792	3.11226	0.219676	0.0136858	0.317258
GOTERM_BP_DIRECT	GO:0008285~negative regulation of cell proliferation	14	0.0500071	0.000226117	HIST1H2AB, INSM1, SOX4, DLL1, FRZB, GLI3, FEZF2, TNS2, ADM, PRKRA, BCL6, EMP3, PMP22, TOB1	173	396	16792	3.43154	0.249808	0.0150139	0.367535
GOTERM_BP_DIRECT	GO:0007411~axon guidance	9	0.0321474	0.000234913	FEZF2, SEMA6A, NRP1, KIF5C, SPTBN1, NRXN1, GLI3, FOXD1, SLIT1	173	159	16792	5.49417	0.258151	0.0148196	0.381808
GOTERM_BP_DIRECT	GO:0009611~response to wounding	6	0.0214316	0.000462688	ZFP36L1, NMNAT3, SLC1A3, NRP1, ADM, FABP5	173	63	16792	9.24415	0.444681	0.0276215	0.750705
GOTERM_BP_DIRECT	GO:0031018~endocrine pancreas development	4	0.0142878	0.00230892	RFX8, INSM1, ONECUT2, SOX4	173	26	16792	14.9329	0.94703	0.125014	3.69386
GOTERM_BP_DIRECT	GO:0045665~negative regulation of neuron differentiation	5	0.0178597	0.00257915	FEZF2, ID2, DLL1, OLIG2, GLI3	173	56	16792	8.66639	0.962459	0.132995	4.11769
GOTERM_BP_DIRECT	GO:0060412~ventricular septum morphogenesis	4	0.0142878	0.00317281	HEY1, TBX3, HEY2, SOX4	173	29	16792	13.3881	0.982386	0.154894	5.04269
GOTERM_BP_DIRECT	GO:0006351~transcription, DNA-templated	33	0.117874	0.00483697	CTNND2, KANK1, OTP, NPAS1, ARHGAP22, CHD7, OLIG3, HEY1, HEY2, PHTF2, BCL6, OLIG1, BHLHE40, OLIG2, BHLHE41, NR2F1, RFX8, INSM1, COL4A2, TBX3, CEBPD, NEUROG1, SKOR1, ZNF217, ID2, FAM120B, SP3, SP5, HOPX, ZNF462, PRDM1, SP9, ZNF438	173	1955	16792	1.63841	0.997893	0.218475	7.59122
GOTERM_BP_DIRECT	GO:0030857~negative regulation of epithelial cell differentiation	3	0.0107158	0.0053991	SMO, TBX3, DLL1	173	11	16792	26.4719	0.998973	0.232524	8.43746
GOTERM_BP_DIRECT	GO:0003323~type B pancreatic cell development	3	0.0107158	0.0053991	INSM1, SMO, DLL1	173	11	16792	26.4719	0.998973	0.232524	8.43746
GOTERM_BP_DIRECT	GO:0019731~antibacterial humoral response	4	0.0142878	0.0102826	ADM, HIST1H2BE, HIST1H2BI, HIST1H2BJ	173	44	16792	8.82396	0.999998	0.385257	15.4893
GOTERM_BP_DIRECT	GO:0050830~defense response to Gram-positive bacterium	5	0.0178597	0.0113158	ADM, HIST1H2BE, HIST1H2BI, HIST1H2BJ, PGLYRP1	173	85	16792	5.70962	0.999999	0.403446	16.9143
GOTERM_BP_DIRECT	GO:0045165~cell fate commitment	4	0.0142878	0.011612	HEY2, ONECUT2, NEUROG1, PRDM1	173	46	16792	8.44031	1	0.400645	17.3186
GOTERM_BP_DIRECT	GO:0045944~positive regulation of transcription from RNA polymerase II promoter	19	0.0678668	0.0118773	MAFF, CRLF3, CEBPD, ONECUT2, NEUROG1, SOX4, DLL1, GLI3, SMO, FEZF2, CHD7, HEY1, SP3, ZBED3, HEY2, ZNF462, FOXD1, RPS27A, NR2F1	173	981	16792	1.87993	1	0.397225	17.6792
GOTERM_BP_DIRECT	GO:0021542~dentate gyrus development	3	0.0107158	0.0128237	SMO, FEZF2, EMX2	173	17	16792	17.1289	1	0.410908	18.9537
GOTERM_BP_DIRECT	GO:0048663~neuron fate commitment	3	0.0107158	0.0128237	ID2, OLIG1, OLIG2	173	17	16792	17.1289	1	0.410908	18.9537
GOTERM_BP_DIRECT	GO:0009887~organ morphogenesis	5	0.0178597	0.0147833	SEMA6A, NRP1, TBX3, ONECUT2, BHLHE41	173	92	16792	5.27519	1	0.446535	21.5338
GOTERM_BP_DIRECT	GO:0050767~regulation of neurogenesis	3	0.0107158	0.0159097	CHD7, BCL6, DLL1	173	19	16792	15.3258	1	0.460813	22.9819
GOTERM_BP_DIRECT	GO:0002052~positive regulation of neuroblast proliferation	3	0.0107158	0.0175598	SMO, GLI3, OTP	173	20	16792	14.5595	1	0.484315	25.0579
GOTERM_BP_DIRECT	GO:0001570~vasculogenesis	4	0.0142878	0.0196912	ZFP36L1, SMO, ADM, HEY2	173	56	16792	6.93311	1	0.51432	27.6617
GOTERM_BP_DIRECT	GO:0036304~umbilical cord morphogenesis	2	0.00714388	0.0203816	HEY1, HEY2	173	2	16792	97.0636	1	0.516652	28.4868
GOTERM_BP_DIRECT	GO:0097102~endothelial tip cell fate specification	2	0.00714388	0.0203816	NRP1, DLL1	173	2	16792	97.0636	1	0.516652	28.4868
GOTERM_BP_DIRECT	GO:2000820~negative regulation of transcription from RNA polymerase II promoter involved in smooth muscle cell differentiation	2	0.00714388	0.0203816	HEY1, HEY2	173	2	16792	97.0636	1	0.516652	28.4868
GOTERM_BP_DIRECT	GO:0002227~innate immune response in mucosa	3	0.0107158	0.0268177	HIST1H2BE, HIST1H2BI, HIST1H2BJ	173	25	16792	11.6476	1	0.606944	35.7646
GOTERM_BP_DIRECT	GO:0071158~positive regulation of cell cycle arrest	3	0.0107158	0.0268177	INSM1, ID2, CRLF3	173	25	16792	11.6476	1	0.606944	35.7646
GOTERM_BP_DIRECT	GO:0048589~developmental growth	3	0.0107158	0.0268177	ADM, GNAS, GLI3	173	25	16792	11.6476	1	0.606944	35.7646
GOTERM_BP_DIRECT	GO:0001525~angiogenesis	7	0.0250036	0.0274567	ARHGAP22, COL4A2, NRP1, HEY1, NRXN1, RAMP1, ANXA2	173	223	16792	3.04684	1	0.605918	36.4479
GOTERM_BP_DIRECT	GO:0030512~negative regulation of transforming growth factor beta receptor signaling pathway	4	0.0142878	0.0279021	SKOR1, ONECUT2, SMURF2, RPS27A	173	64	16792	6.06647	1	0.602376	36.9202
GOTERM_BP_DIRECT	GO:2001212~regulation of vasculogenesis	2	0.00714388	0.030417	HEY1, HEY2	173	3	16792	64.7091	1	0.625253	39.5255
GOTERM_BP_DIRECT	GO:0021545~cranial nerve development	2	0.00714388	0.030417	SLC1A3, CHD7	173	3	16792	64.7091	1	0.625253	39.5255
GOTERM_BP_DIRECT	GO:0035116~embryonic hindlimb morphogenesis	3	0.0107158	0.0331239	CHD7, TBX3, GNAS	173	28	16792	10.3997	1	0.648038	42.2166
GOTERM_BP_DIRECT	GO:0043392~negative regulation of DNA binding	3	0.0107158	0.0331239	SMO, ID2, ZNF462	173	28	16792	10.3997	1	0.648038	42.2166
GOTERM_BP_DIRECT	GO:0045746~negative regulation of Notch signaling pathway	3	0.0107158	0.0353425	HEY1, HEY2, BCL6	173	29	16792	10.0411	1	0.66341	44.338
GOTERM_BP_DIRECT	GO:0030217~T cell differentiation	3	0.0107158	0.0376171	CHD7, SP3, SOX4	173	30	16792	9.70636	1	0.678045	46.4369
GOTERM_BP_DIRECT	GO:0001889~liver development	4	0.0142878	0.0403425	CADM1, ASS1, SP3, ONECUT2	173	74	16792	5.24668	1	0.695629	48.854
GOTERM_BP_DIRECT	GO:0035910~ascending aorta morphogenesis	2	0.00714388	0.0403502	HEY2, SOX4	173	4	16792	48.5318	1	0.687547	48.8607
GOTERM_BP_DIRECT	GO:0060842~arterial endothelial cell differentiation	2	0.00714388	0.0403502	HEY1, HEY2	173	4	16792	48.5318	1	0.687547	48.8607
GOTERM_BP_DIRECT	GO:0032275~luteinizing hormone secretion	2	0.00714388	0.0403502	TBX3, FOXD1	173	4	16792	48.5318	1	0.687547	48.8607
GOTERM_BP_DIRECT	GO:0060021~palate development	4	0.0142878	0.0431155	DHRS3, CHD7, TBX3, GLI3	173	76	16792	5.10861	1	0.704103	51.208
GOTERM_BP_DIRECT	GO:0001701~in utero embryonic development	6	0.0214316	0.0434745	SMO, MAFF, CHD7, TBX3, GLI3, RCN1	173	187	16792	3.11434	1	0.699402	51.5052
GOTERM_BP_DIRECT	GO:0035264~multicellular organism growth	4	0.0142878	0.0489397	ZFP36L1, SMO, TNS2, GNAS	173	80	16792	4.85318	1	0.73517	55.825
GOTERM_BP_DIRECT	GO:0030540~female genitalia development	2	0.00714388	0.0501822	CHD7, TBX3	173	5	16792	38.8254	1	0.736963	56.7554
GOTERM_BP_DIRECT	GO:0043353~enucleate erythrocyte differentiation	2	0.00714388	0.0501822	ID2, SP3	173	5	16792	38.8254	1	0.736963	56.7554
GOTERM_BP_DIRECT	GO:0006355~regulation of transcription, DNA-templated	23	0.0821546	0.0562967	RFX8, RREB1, EMX2, CTNND2, SOX4, KANK1, OTP, ZFP36L1, ARHGAP22, SKOR1, CHD7, ZNF217, HEY1, FAM120B, SP3, PHTF2, HEY2, SP5, OLIG1, BHLHE40, BHLHE41, SP9, ZNF438	173	1504	16792	1.48435	1	0.770746	61.0719
GOTERM_BP_DIRECT	GO:0097084~vascular smooth muscle cell development	2	0.00714388	0.0599141	ADM, HEY2	173	6	16792	32.3545	1	0.785566	63.4316
GOTERM_BP_DIRECT	GO:0038063~collagen-activated tyrosine kinase receptor signaling pathway	2	0.00714388	0.0599141	COL4A2, COL4A1	173	6	16792	32.3545	1	0.785566	63.4316
GOTERM_BP_DIRECT	GO:0048667~cell morphogenesis involved in neuron differentiation	2	0.00714388	0.0599141	SLC1A3, ID2	173	6	16792	32.3545	1	0.785566	63.4316
GOTERM_BP_DIRECT	GO:0050890~cognition	3	0.0107158	0.0603868	CHD7, ST3GAL4, GNAS	173	39	16792	7.46643	1	0.781821	63.7299
GOTERM_BP_DIRECT	GO:0030819~positive regulation of cAMP biosynthetic process	3	0.0107158	0.0631492	ADM, GNAS, RAMP1	173	40	16792	7.27977	1	0.790769	65.4276
GOTERM_BP_DIRECT	GO:0051155~positive regulation of striated muscle cell differentiation	2	0.00714388	0.0695468	HOPX, NEK5	173	7	16792	27.7325	1	0.8167	69.0775
GOTERM_BP_DIRECT	GO:0010977~negative regulation of neuron projection development	3	0.0107158	0.074608	PMP22, KANK1, NR2F1	173	44	16792	6.61797	1	0.833345	71.7053
GOTERM_BP_DIRECT	GO:0006342~chromatin silencing	3	0.0107158	0.0775695	HIST1H2AB, HIST1H2AG, HIST1H2AM	173	45	16792	6.47091	1	0.84	73.1441
GOTERM_BP_DIRECT	GO:0060712~spongiotrophoblast layer development	2	0.00714388	0.0790814	ZFP36L1, ADM	173	8	16792	24.2659	1	0.840707	73.8519
GOTERM_BP_DIRECT	GO:0035912~dorsal aorta morphogenesis	2	0.00714388	0.0790814	HEY1, HEY2	173	8	16792	24.2659	1	0.840707	73.8519
GOTERM_BP_DIRECT	GO:0003151~outflow tract morphogenesis	3	0.0107158	0.0805675	DHRS3, TBX3, HEY2	173	46	16792	6.33023	1	0.841298	74.5306
GOTERM_BP_DIRECT	GO:0045600~positive regulation of fat cell differentiation	3	0.0107158	0.0836011	ZFP36L1, ID2, FRZB	173	47	16792	6.19555	1	0.847521	75.8649
GOTERM_BP_DIRECT	GO:0007184~SMAD protein import into nucleus	2	0.00714388	0.0885188	SPTBN1, TOB1	173	9	16792	21.5697	1	0.859615	77.8894
GOTERM_BP_DIRECT	GO:0007494~midgut development	2	0.00714388	0.0885188	SMO, ASS1	173	9	16792	21.5697	1	0.859615	77.8894
GOTERM_BP_DIRECT	GO:0061314~Notch signaling involved in heart development	2	0.00714388	0.0885188	HEY1, HEY2	173	9	16792	21.5697	1	0.859615	77.8894
GOTERM_BP_DIRECT	GO:0061549~sympathetic ganglion development	2	0.00714388	0.0885188	INSM1, NRP1	173	9	16792	21.5697	1	0.859615	77.8894
GOTERM_BP_DIRECT	GO:0003208~cardiac ventricle morphogenesis	2	0.00714388	0.0885188	HEY1, HEY2	173	9	16792	21.5697	1	0.859615	77.8894
GOTERM_BP_DIRECT	GO:0045596~negative regulation of cell differentiation	3	0.0107158	0.0960702	SKOR1, HOPX, DLL1	173	51	16792	5.70962	1	0.878095	80.6905
GOTERM_BP_DIRECT	GO:0003184~pulmonary valve morphogenesis	2	0.00714388	0.0978601	HEY1, HEY2	173	10	16792	19.4127	1	0.878908	81.3037
GOTERM_BP_DIRECT	GO:0032060~bleb assembly	2	0.00714388	0.0978601	EMP3, PMP22	173	10	16792	19.4127	1	0.878908	81.3037
GOTERM_BP_DIRECT	GO:0048853~forebrain morphogenesis	2	0.00714388	0.0978601	SMO, SLIT1	173	10	16792	19.4127	1	0.878908	81.3037
GOTERM_BP_DIRECT	GO:0071320~cellular response to cAMP	3	0.0107158	0.0992662	ZFP36L1, ASS1, AKAP6	173	52	16792	5.59982	1	0.878661	81.7726

## Sheet: GBM CGI IC12 lowLF GO
Category	Term	Count	%	PValue	Genes	List Total	Pop Hits	Pop Total	Fold Enrichment	Bonferroni	Benjamini	FDR
GOTERM_BP_DIRECT	GO:0007166~cell surface receptor signaling pathway	6	0.0525118	0.00503395	DOK2, LY6E, GP1BB, CD82, GCGR, LAG3	69	274	16792	5.3291	0.907169	0.907169	6.95281
GOTERM_BP_DIRECT	GO:0007275~multicellular organism development	7	0.0612638	0.0187346	PAX8, OTX2, DLL1, WNT11, WNT9A, CHRD, MN1	69	521	16792	3.26974	0.999865	0.988366	23.6664
GOTERM_BP_DIRECT	GO:0014068~positive regulation of phosphatidylinositol 3-kinase signaling	3	0.0262559	0.0285309	FGR, PDGFA, AGAP2	69	65	16792	11.2321	0.999999	0.989374	33.8556
GOTERM_BP_DIRECT	GO:0030182~neuron differentiation	3	0.0262559	0.0567104	IER2, WNT11, WNT9A	69	95	16792	7.68513	1	0.998966	56.5543
GOTERM_BP_DIRECT	GO:0030336~negative regulation of cell migration	3	0.0262559	0.0567104	WNT11, ARAP3, CHRD	69	95	16792	7.68513	1	0.998966	56.5543
GOTERM_BP_DIRECT	GO:0045893~positive regulation of transcription, DNA-templated	6	0.0525118	0.057398	PCBD1, PAX8, OTX2, WNT11, CALCOCO1, NFATC1	69	515	16792	2.83529	1	0.996183	57.0043
GOTERM_BP_DIRECT	GO:0001649~osteoblast differentiation	3	0.0262559	0.0664844	WNT11, CHRD, TPM4	69	104	16792	7.02007	1	0.995486	62.5584
GOTERM_BP_DIRECT	GO:0006936~muscle contraction	3	0.0262559	0.0698593	DYSF, CACNA1H, TPM4	69	107	16792	6.82324	1	0.992348	64.4456
GOTERM_BP_DIRECT	GO:0009954~proximal/distal pattern formation	2	0.0175039	0.0928553	DLX1, DLL1	69	24	16792	20.2802	1	0.996777	75.1317

## Sheet: GBM promoter IC3 list
chr	start	end	genesymbol	symbol	Loadings
chr1	149783929	149785928	HIST2H2BF	HIST2H2BF	8.87
chr20	20346764	20348763	INSM1	INSM1	8.7
chr2	133427944	133429943	LYPD1	LYPD1	7.8
chr21	34440449	34442448	OLIG1	OLIG1	7.39
chr1	12676789	12678788	DHRS3	DHRS3	7.39
chr10	33623834	33625833	NRP1	NRP1	7.22
chr6	26271613	26273612	HIST1H3G	HIST1H3G	6.88
chr3	139258672	139260671	RBP1	RBP1	6.79
chr8	48650727	48652726	CEBPD	CEBPD	6.75
chr17	72856967	72858966	GRIN2C	GRIN2C	6.75
chr6	126068731	126070730	HEY2	HEY2	6.63
chr21	33782688	33784687	EVA1C	EVA1C	6.62
chr21	33782744	33784743	EVA1C	EVA1C	6.54
chr2	54783530	54785529	SPTBN1	SPTBN1	6.47
chr20	36148992	36150991	BLCAP	BLCAP	6.43
chr2	223160865	223162864	CCDC140	CCDC140	6.27
chr6	27840100	27842099	HIST1H3I	HIST1H3I	6.18
chr6	27100576	27102575	HIST1H2BJ	HIST1H2BJ	5.98
chr3	136535860	136537859	SLC35G2	SLC35G2	5.98
chr6	5083719	5085718	PPP1R3G	PPP1R3G	5.77
chr1	12677738	12679737	DHRS3	DHRS3	5.75
chr20	36148706	36150705	BLCAP	BLCAP	5.74
chr21	34396215	34398214	OLIG2	OLIG2	5.57
chr20	57426035	57428034	GNAS	GNAS	5.52
chr17	59531848	59533847	TBX4	TBX4	5.52
chr6	26043638	26045637	HIST1H3C	HIST1H3C	5.5
chr17	72856008	72858007	GRIN2C	GRIN2C	5.48
chr10	125851941	125853940	CHST15	CHST15	5.43
chr6	27859202	27861201	HIST1H2BO	HIST1H2BO	5.42
chr6	26271203	26273202	HIST1H2BI	HIST1H2BI	5.32
chr6	26215147	26217146	HIST1H2AE	HIST1H2AE	5.24
chr6	27780821	27782820	HIST1H2BM	HIST1H2BM	5.11
chr6	27782519	27784518	HIST1H2AJ	HIST1H2AJ	5.09
chr6	26019906	26021905	HIST1H4A	HIST1H4A	5.03
chr6	27858571	27860570	HIST1H3J	HIST1H3J	5.01
chr10	31320867	31322866	ZNF438	ZNF438	5
chr6	26250836	26252835	HIST1H3F	HIST1H3F	4.93
chr2	136873814	136875813	CXCR4	CXCR4	4.9
chr6	26018717	26020716	HIST1H3A	HIST1H3A	4.87
chr2	98701594	98703593	VWA3B	VWA3B	4.86
chr6	27098816	27100815	HIST1H2AG	HIST1H2AG	4.84
chr8	132052836	132054835	ADCY8	ADCY8	4.79
chr17	59487111	59489110	C17orf82	C17orf82	4.79
chr4	151501076	151503075	MAB21L2	MAB21L2	4.77
chr6	27773976	27775975	HIST1H2AI	HIST1H2AI	4.75
chr6	26033797	26035796	HIST1H2AB	HIST1H2AB	4.69
chr11	10324526	10326525	ADM	ADM	4.63
chr10	102756105	102758104	LZTS2	LZTS2	4.61
chr6	26043886	26045885	HIST1H2BB	HIST1H2BB	4.57
chr1	112282047	112284046	FAM212B	FAM212B	4.56
chr13	110957613	110959612	COL4A2	COL4A2	4.51
chr14	20269928	20271927	OR4N2	OR4N2	4.45
chr22	45896718	45898717	FBLN1	FBLN1	4.41
chr1	64969596	64971595	CACHD1	CACHD1	4.41
chr8	19169486	19171485	SH2D4A	SH2D4A	4.36
chr6	27775710	27777709	HIST1H2BL	HIST1H2BL	4.35
chr13	110959505	110961504	COL4A1	COL4A1	4.28
chr17	17399710	17401709	RASD1	RASD1	4.21
chr8	54791431	54793430	RGS20	RGS20	4.16
chr4	134068444	134070443	PCDH10	PCDH10	4.15
chr5	76934523	76936522	OTP	OTP	4.09
chr21	33243627	33245626	HUNK	HUNK	4.08
chr1	52193485	52195484	OSBPL9	OSBPL9	4.05
chr5	98102998	98104997	RGMB	RGMB	4.05
chr3	9956757	9958756	IL17RC	IL17RC	4.03
chr3	170744769	170746768	SLC2A2	SLC2A2	4.01
chr5	137223124	137225123	PKD2L2	PKD2L2	4
chr3	9956781	9958780	IL17RC	IL17RC	3.99
chr9	5304229	5306228	RLN2	RLN2	3.99
chr11	57789352	57791351	OR9Q1	OR9Q1	3.99
chr6	26032289	26034288	HIST1H3B	HIST1H3B	3.98
chr6	27775841	27777840	HIST1H3H	HIST1H3H	3.97
chr6	27789902	27791901	HIST1H4J	HIST1H4J	3.97
chr16	55687541	55689540	SLC6A2	SLC6A2	3.96
chr5	78983658	78985657	CMYA5	CMYA5	3.94
chr5	68708938	68710937	MARVELD2	MARVELD2	3.92
chr1	201475968	201477967	CSRP1	CSRP1	3.91
chr12	25055323	25057322	BCAT1	BCAT1	3.9
chr11	93276547	93278546	SMCO4	SMCO4	3.88
chr2	191043680	191045679	C2orf88	C2orf88	3.86
chr6	26249878	26251877	HIST1H2BH	HIST1H2BH	3.84
chr20	23030302	23032301	THBD	THBD	3.79
chr12	63546591	63548590	AVPR1A	AVPR1A	3.76
chr2	192108253	192110252	MYO1B	MYO1B	3.76
chr2	191043588	191045587	C2orf88	C2orf88	3.75
chr10	98945684	98947683	SLIT1	SLIT1	3.72
chr1	155021747	155023746	ADAM15	ADAM15	3.7
chr8	8557665	8559664	CLDN23	CLDN23	3.7
chr1	43919661	43921660	HYI	HYI	3.68
chr16	21243015	21245014	ANKS4B	ANKS4B	3.66
chr1	228643807	228645806	HIST3H2BB	HIST3H2BB	3.65
chr17	39324425	39326424	KRTAP4-3	KRTAP4-3	3.64
chr3	113160362	113162361	CFAP44	CFAP44	3.62
chr11	61274271	61276270	LRRC10B	LRRC10B	3.59
chr8	11058876	11060875	XKR6	XKR6	3.58
chr15	48937986	48939985	FBN1	FBN1	3.58
chr3	13588624	13590623	FBLN2	FBLN2	3.56
chr2	192108106	192110105	MYO1B	MYO1B	3.56
chr4	100065450	100067449	ADH4	ADH4	3.55
chr11	13028969	13030968	RASSF10	RASSF10	3.55
chr5	172662316	172664315	NKX2-5	NKX2-5	3.55
chr2	14773214	14775213	LOC653602	LOC653602	3.5
chr6	27841290	27843289	HIST1H4L	HIST1H4L	3.5
chr10	7453449	7455448	SFMBT2	SFMBT2	3.5
chr3	13009199	13011198	IQSEC1	IQSEC1	3.5
chr11	33722287	33724286	C11orf91	C11orf91	3.48
chr14	23834843	23836842	EFS	EFS	3.47
chr6	26238653	26240652	HIST1H4F	HIST1H4F	3.44
chr19	30861299	30863298	ZNF536	ZNF536	3.44
chr14	36982991	36984990	SFTA3	SFTA3	3.42
chr5	73107342	73109341	ARHGEF28	ARHGEF28	3.41
chr1	66997251	66999250	SGIP1	SGIP1	3.41
chr4	25913813	25915812	SMIM20	SMIM20	3.4
chr5	121412870	121414869	LOX	LOX	3.38
chr11	68609400	68611399	CPT1A	CPT1A	3.35
chr2	238766186	238768185	RAMP1	RAMP1	3.35
chr12	126104997	126106996	TMEM132B	TMEM132B	3.35
chr21	33781999	33783998	EVA1C	EVA1C	3.35
chr3	16924451	16926450	PLCL2	PLCL2	3.33
chr21	40757691	40759690	WRB	WRB	3.33
chr7	154000296	154002295	DPP6	DPP6	3.33
chr5	121412919	121414918	LOX	LOX	3.32
chr1	79113476	79115475	IFI44	IFI44	3.31
chr21	19775971	19777970	TMPRSS15	TMPRSS15	3.29
chr3	132755131	132757130	TMEM108	TMEM108	3.27
chr6	3847599	3849598	FAM50B	FAM50B	3.27
chr9	27297138	27299137	EQTN	EQTN	3.26
chr9	104198063	104200062	ALDOB	ALDOB	3.26
chr1	29136653	29138652	OPRD1	OPRD1	3.26
chr3	8541492	8543491	LMCD1	LMCD1	3.25
chr1	155288639	155290638	RUSC1	RUSC1	3.24
chr6	73329570	73331569	KCNQ5	KCNQ5	3.24
chr17	15165907	15167906	PMP22	PMP22	3.24
chr2	217522340	217524339	IGFBP2	IGFBP2	3.23
chr21	35896936	35898935	RCAN1	RCAN1	3.22
chr10	102754822	102756821	LZTS2	LZTS2	3.19
chr6	26235217	26237216	HIST1H1D	HIST1H1D	3.19
chr8	50820285	50822284	SNTG1	SNTG1	3.19
chr11	128894089	128896088	ARHGAP32	ARHGAP32	3.19
chr7	130129898	130131897	MEST	MEST	3.18
chr9	24545675	24547674	IZUMO3	IZUMO3	3.15
chr19	54369118	54371117	MYADM	MYADM	3.15
chr1	109203745	109205744	HENMT1	HENMT1	3.11
chr10	43904697	43906696	HNRNPF	HNRNPF	3.1
chr10	63420718	63422717	C10orf107	C10orf107	3.08
chr1	157746923	157748922	FCRL2	FCRL2	3.08
chr3	32857509	32859508	TRIM71	TRIM71	3.07
chr9	98279248	98281247	PTCH1	PTCH1	3.07
chr5	138607440	138609439	MATR3	MATR3	3.07
chr18	47086400	47088399	LIPG	LIPG	3.06
chr13	41593509	41595508	ELF1	ELF1	3.05
chr13	31478311	31480310	MEDAG	MEDAG	3.05
chr6	3227969	3229968	TUBB2B	TUBB2B	3.03
chr5	178984692	178986691	RUFY1	RUFY1	3.03
chr20	61446413	61448412	COL9A3	COL9A3	3.02
chr2	171671199	171673198	GAD1	GAD1	3.02
chr16	55598583	55600582	CAPNS2	CAPNS2	3.02
chr13	52703229	52705228	NEK5	NEK5	3.01
chr6	27799306	27801305	HIST1H4K	HIST1H4K	3
chr15	93012906	93014905	C15orf32	C15orf32	3
chr3	157259132	157261131	PQLC2L	PQLC2L	3
chr21	35897766	35899765	RCAN1	RCAN1	3
chr15	102284973	102286972	LOC100128108	LOC100128108	3
chr3	69063046	69065045	EOGT	EOGT	2.98
chr1	247417373	247419372	VN1R5	VN1R5	2.98
chr1	245316286	245318285	KIF26B	KIF26B	2.98
chr20	57224308	57226307	STX16	STX16	2.97
chr18	54812292	54814291	BOD1L2	BOD1L2	2.97
chr5	35048241	35050240	AGXT2	AGXT2	2.96
chr3	149095569	149097568	TM4SF1	TM4SF1	2.96
chr10	63806969	63808968	ARID5B	ARID5B	2.96
chr1	174966570	174968569	CACYBP	CACYBP	2.95
chr11	9113151	9115150	SCUBE2	SCUBE2	2.94
chr1	47069967	47071966	MKNK1	MKNK1	2.93
chr22	43739395	43741394	SCUBE1	SCUBE1	2.93
chr7	870141	872140	SUN1	SUN1	2.93
chr13	27334923	27336922	GPR12	GPR12	2.9
chr14	70344113	70346112	SMOC1	SMOC1	2.89
chr10	32197855	32199854	ARHGAP12	ARHGAP12	2.88
chr16	65156041	65158040	CDH11	CDH11	2.87
chr7	44141959	44143958	AEBP1	AEBP1	2.85
chr19	15236611	15238610	ILVBL	ILVBL	2.85
chr1	119532180	119534179	TBX15	TBX15	2.85
chr7	87936229	87938228	STEAP4	STEAP4	2.85
chr3	147122072	147124071	ZIC4	ZIC4	2.84
chr9	91148015	91150014	NXNL2	NXNL2	2.84
chr9	4741310	4743309	AK3	AK3	2.83
chr10	26503235	26505234	GAD2	GAD2	2.83
chr1	228645561	228647560	HIST3H2A	HIST3H2A	2.82
chr7	23717732	23719731	FAM221A	FAM221A	2.82
chr10	43904657	43906656	HNRNPF	HNRNPF	2.82
chr6	74019939	74021938	KHDC1	KHDC1	2.82
chr2	65593932	65595931	SPRED2	SPRED2	2.81
chr10	44786197	44788196	C10orf142	C10orf142	2.8
chr15	100273591	100275590	LYSMD4	LYSMD4	2.8
chr1	45140281	45142280	TMEM53	TMEM53	2.8
chr6	27860964	27862963	HIST1H2AM	HIST1H2AM	2.79
chr4	80329373	80331372	GK2	GK2	2.78
chr10	125853124	125855123	CHST15	CHST15	2.78
chr6	26102175	26104174	HIST1H4C	HIST1H4C	2.77
chr2	71062954	71064953	CD207	CD207	2.76
chr14	75518236	75520235	MLH3	MLH3	2.75
chr7	128468482	128470481	FLNC	FLNC	2.75
chr17	79479893	79481892	ACTG1	ACTG1	2.74
chr10	86182694	86184693	CCSER2	CCSER2	2.73
chr1	220958038	220960037	MARC1	MARC1	2.72
chr3	16555223	16557222	RFTN1	RFTN1	2.72
chr10	91090235	91092234	IFIT3	IFIT3	2.72
chr20	33999946	34001945	UQCC1	UQCC1	2.71
chr17	1957603	1959602	HIC1	HIC1	2.71
chr4	88450656	88452655	SPARCL1	SPARCL1	2.7
chr18	72917469	72919468	ZADH2	ZADH2	2.7
chr17	66253322	66255321	ARSG	ARSG	2.7
chr5	83016897	83018896	HAPLN1	HAPLN1	2.7
chr5	34685663	34687662	RAI14	RAI14	2.69
chr12	14924066	14926065	HIST4H4	HIST4H4	2.69
chr6	27831106	27833105	HIST1H2AL	HIST1H2AL	2.69
chr3	32146002	32148001	GPD1L	GPD1L	2.68
chr3	108836994	108838993	MORC1	MORC1	2.67
chr1	149820627	149822626	HIST2H2AA3	HIST2H2AA3	2.67
chr1	149820627	149822626	HIST2H2AA4	HIST2H2AA4	2.67
chr11	625068	627067	CDHR5	CDHR5	2.67
chr3	193272912	193274911	ATP13A4	ATP13A4	2.67
chr11	63258681	63260680	HRASLS5	HRASLS5	2.67
chr3	134369865	134371864	KY	KY	2.67
chr17	61819331	61821330	STRADA	STRADA	2.66
chr4	174440390	174442389	SCRG1	SCRG1	2.66
chr12	55723484	55725483	OR6C3	OR6C3	2.65
chr13	43566408	43568407	EPSTI1	EPSTI1	2.65
chr18	3445583	3447582	TGIF1	TGIF1	2.65
chr2	109202756	109204755	LIMS1	LIMS1	2.65
chr13	36050833	36052832	MAB21L1	MAB21L1	2.64
chr6	24911399	24913398	FAM65B	FAM65B	2.62
chr10	11574280	11576279	USP6NL	USP6NL	2.61
chr8	97655454	97657453	CPQ	CPQ	2.61
chr2	171569856	171571855	SP5	SP5	2.6
chr6	76309224	76311223	SENP6	SENP6	2.6
chr5	140259853	140261852	PCDHA13	PCDHA13	2.6
chr6	27835360	27837359	HIST1H1B	HIST1H1B	2.59
chr6	27804439	27806438	HIST1H2BN	HIST1H2BN	2.59
chr17	43235540	43237539	HEXIM2	HEXIM2	2.58
chr6	137365450	137367449	IL20RA	IL20RA	2.58
chr2	62733605	62735604	TMEM17	TMEM17	2.57
chr2	109202921	109204920	LIMS1	LIMS1	2.57
chr18	22004608	22006607	IMPACT	IMPACT	2.56
chr12	12936540	12938539	APOLD1	APOLD1	2.56
chr16	4419848	4421847	VASN	VASN	2.56
chr7	143582467	143584466	TCAF1	TCAF1	2.55
chr11	77734321	77736320	KCTD14	KCTD14	2.55
chr12	50353278	50355277	AQP5	AQP5	2.55
chr9	21975133	21977132	CDKN2A	CDKN2A	2.55
chr1	37499845	37501844	GRIK3	GRIK3	2.55
chr13	46961636	46963635	RUBCNL	RUBCNL	2.55
chr18	32396246	32398245	DTNA	DTNA	2.55
chr6	49681304	49683303	CRISP2	CRISP2	2.54
chr13	111853393	111855392	ARHGEF7	ARHGEF7	2.54
chr6	10553948	10555947	GCNT2	GCNT2	2.54
chr9	124028379	124030378	GSN	GSN	2.54
chr12	57480676	57482675	NAB2	NAB2	2.53
chr15	25650654	25652653	UBE3A	UBE3A	2.53
chr6	100052649	100054648	PRDM13	PRDM13	2.53
chr1	186367703	186369702	OCLM	OCLM	2.53
chr11	16430431	16432430	SOX6	SOX6	2.53
chr2	237476379	237478378	ACKR3	ACKR3	2.52
chr14	88460010	88462009	GALC	GALC	2.52
chr5	79551902	79553901	SERINC5	SERINC5	2.51
chr17	47072773	47074772	IGF2BP1	IGF2BP1	2.51
chr13	41556419	41558418	ELF1	ELF1	2.51
chr11	58388145	58390144	CNTF	CNTF	2.51
chr22	21984341	21986340	YDJC	YDJC	2.5
chr22	50526434	50528433	MOV10L1	MOV10L1	2.5
chr15	100273650	100275649	LYSMD4	LYSMD4	2.49
chr10	121576768	121578767	INPP5F	INPP5F	2.49
chr2	176970083	176972082	HOXD11	HOXD11	2.49
chr12	114843969	114845968	TBX5	TBX5	2.48
chr5	149875339	149877338	NDST1	NDST1	2.47
chr10	111763561	111765560	ADD3	ADD3	2.47
chr2	183731499	183733498	FRZB	FRZB	2.47
chr1	144612958	144614957	NBPF8	NBPF8	2.47
chr1	144612958	144614957	NBPF9	NBPF9	2.47
chr14	51411249	51413248	PYGL	PYGL	2.47
chr12	123595037	123597036	PITPNM2	PITPNM2	2.46
chr3	40516632	40518631	ZNF619	ZNF619	2.46
chr5	140564700	140566699	PCDHB9	PCDHB9	2.46
chr15	78556559	78558558	DNAJA4	DNAJA4	2.45
chr17	59527778	59529777	TBX4	TBX4	2.45
chr1	66997638	66999637	SGIP1	SGIP1	2.44
chr6	27105087	27107086	HIST1H4I	HIST1H4I	2.44
chr3	195622433	195624432	TNK2	TNK2	2.43
chr8	68658621	68660620	CPA6	CPA6	2.43
chr3	138725111	138727110	PRR23A	PRR23A	2.43
chr9	4726228	4728227	AK3	AK3	2.43
chr11	6895855	6897854	OR10A4	OR10A4	2.42
chr17	27893738	27895737	TP53I13	TP53I13	2.42
chr6	144610872	144612871	UTRN	UTRN	2.42
chr3	138426464	138428463	PIK3CB	PIK3CB	2.41
chr9	103945316	103947315	PLPPR1	PLPPR1	2.41
chr5	35118225	35120224	PRLR	PRLR	2.41
chr13	20530809	20532808	ZMYM2	ZMYM2	2.41
chr9	21974827	21976826	CDKN2A	CDKN2A	2.41
chr3	40516603	40518602	ZNF619	ZNF619	2.41
chr20	62365811	62367810	LIME1	LIME1	2.4
chr4	48490268	48492267	ZAR1	ZAR1	2.4
chr5	108258306	108260305	FER	FER	2.39
chr19	55475710	55477709	NLRP2	NLRP2	2.39
chr17	1012341	1014340	ABR	ABR	2.39
chr6	108485261	108487260	NR2E1	NR2E1	2.39
chr17	75469324	75471323	SEPT9	SEPT9	2.39
chr7	141476288	141478287	TAS2R4	TAS2R4	2.38
chr14	50155099	50157098	POLE2	POLE2	2.38
chr5	79287089	79289088	MTX3	MTX3	2.38
chr4	170579212	170581211	CLCN3	CLCN3	2.37
chr16	28634908	28636907	SULT1A1	SULT1A1	2.36
chr12	10562357	10564356	KLRC4	KLRC4	2.36
chr3	73108809	73110808	EBLN2	EBLN2	2.36
chr5	159341739	159343738	ADRA1B	ADRA1B	2.36
chr12	16761149	16763148	LMO3	LMO3	2.36
chr10	95846782	95848781	PLCE1	PLCE1	2.36
chr16	67310059	67312058	PLEKHG4	PLEKHG4	2.36
chr1	50567581	50569580	ELAVL4	ELAVL4	2.35
chr3	151102601	151104600	P2RY12	P2RY12	2.35
chr3	156542147	156544146	LEKR1	LEKR1	2.35
chr12	123594976	123596975	PITPNM2	PITPNM2	2.35
chr7	18546895	18548894	HDAC9	HDAC9	2.35
chr10	29133336	29135335	C10orf126	C10orf126	2.35
chr5	37834925	37836924	GDNF	GDNF	2.34
chr10	86182937	86184936	CCSER2	CCSER2	2.34
chr12	4380901	4382900	CCND2	CCND2	2.34
chr17	27894043	27896042	ABHD15	ABHD15	2.34
chr12	25056010	25058009	BCAT1	BCAT1	2.33
chr17	28703941	28705940	CPD	CPD	2.33
chr12	3862367	3864366	CRACR2A	CRACR2A	2.33
chr3	157221416	157223415	VEPH1	VEPH1	2.32
chr12	14925269	14927268	H2AFJ	H2AFJ	2.32
chr3	123811527	123813526	KALRN	KALRN	2.32
chr20	10197445	10199444	SNAP25	SNAP25	2.32
chr10	43903300	43905299	HNRNPF	HNRNPF	2.32
chr15	42500525	42502524	VPS39	VPS39	2.32
chr6	2972400	2974399	SERPINB6	SERPINB6	2.3
chr8	93115455	93117454	RUNX1T1	RUNX1T1	2.3
chr4	1892508	1894507	WHSC1	WHSC1	2.3
chr3	186262168	186264167	CRYGS	CRYGS	2.3
chr20	10197650	10199649	SNAP25	SNAP25	2.3
chr4	1383339	1385338	CRIPAK	CRIPAK	2.3
chr3	81810951	81812950	GBE1	GBE1	2.3
chr18	72340918	72342917	ZNF407	ZNF407	2.3
chr16	55703582	55705581	SLC6A2	SLC6A2	2.29
chr3	156542095	156544094	LEKR1	LEKR1	2.29
chr6	7400879	7402878	RIOK1	RIOK1	2.29
chr6	170602408	170604407	FAM120B	FAM120B	2.29
chr1	244006585	244008584	AKT3	AKT3	2.29
chr20	61425756	61427755	MRGBP	MRGBP	2.28
chr1	40860471	40862470	SMAP2	SMAP2	2.28
chr11	131778711	131780710	NTM	NTM	2.28
chr20	30026321	30028320	DEFB123	DEFB123	2.28
chr22	50526684	50528683	MOV10L1	MOV10L1	2.28
chr12	10562746	10564745	KLRC4-KLRK1	KLRC4-KLRK1	2.28
chr9	125675608	125677607	ZBTB6	ZBTB6	2.28
chr2	180427316	180429315	ZNF385B	ZNF385B	2.27
chr1	156093907	156095906	LMNA	LMNA	2.27
chr13	20530847	20532846	ZMYM2	ZMYM2	2.27
chr8	117960511	117962510	SLC30A8	SLC30A8	2.27
chr12	122018921	122020920	KDM2B	KDM2B	2.26
chr3	147123308	147125307	ZIC4	ZIC4	2.26
chr5	140304301	140306300	PCDHAC1	PCDHAC1	2.26
chr2	24344349	24346348	FAM228B	FAM228B	2.26
chr9	179076	181075	CBWD1	CBWD1	2.26
chr18	32396301	32398300	DTNA	DTNA	2.26
chr7	107880615	107882614	NRCAM	NRCAM	2.25
chr8	117961189	117963188	SLC30A8	SLC30A8	2.25
chr15	93617217	93619216	RGMA	RGMA	2.25
chr17	76899300	76901299	CEP295NL	CEP295NL	2.25
chr1	9003892	9005891	CA6	CA6	2.25
chr13	20437777	20439776	ZMYM5	ZMYM5	2.25
chr7	130129169	130131168	MEST	MEST	2.25
chr19	52846681	52848680	ZNF610	ZNF610	2.25
chr17	41277501	41279500	BRCA1	BRCA1	2.25
chr2	54483410	54485409	TSPYL6	TSPYL6	2.23
chr1	200858626	200860625	C1orf106	C1orf106	2.23
chr16	21225832	21227831	ZP2	ZP2	2.23
chr13	33760217	33762216	STARD13	STARD13	2.22
chr17	41277469	41279468	BRCA1	BRCA1	2.22
chr20	52199637	52201636	ZNF217	ZNF217	2.22
chr12	4827751	4829750	GALNT8	GALNT8	2.22
chr14	80697398	80699397	DIO2	DIO2	2.21
chr19	9237627	9239626	OR7G3	OR7G3	2.21
chr15	64678002	64680001	TRIP4	TRIP4	2.21
chr15	64678008	64680007	TRIP4	TRIP4	2.21
chr14	58904398	58906397	KIAA0586	KIAA0586	2.21
chr11	46940174	46942173	LRP4	LRP4	2.21
chr15	60690186	60692185	ANXA2	ANXA2	2.21
chr19	40863548	40865547	PLD3	PLD3	2.21
chr12	69740133	69742132	LYZ	LYZ	2.21
chr1	2706231	2708230	TTC34	TTC34	2.21
chr20	34241832	34243831	CPNE1	CPNE1	2.2
chr8	27115957	27117956	STMN4	STMN4	2.2
chr10	124143584	124145583	PLEKHA1	PLEKHA1	2.2
chr3	62302717	62304716	C3orf14	C3orf14	2.2
chr4	57976552	57978551	IGFBP7	IGFBP7	2.2
chr3	165555261	165557260	BCHE	BCHE	2.2
chr4	4859391	4861390	MSX1	MSX1	2.19
chr4	113064552	113066551	C4orf32	C4orf32	2.19
chr6	10415471	10417470	TFAP2A	TFAP2A	2.19
chr2	172087825	172089824	TLK1	TLK1	2.19
chr15	93632444	93634443	RGMA	RGMA	2.19
chr11	78052927	78054926	GAB2	GAB2	2.19
chr5	132948224	132950223	FSTL4	FSTL4	2.19
chr2	3703785	3705784	ALLC	ALLC	2.19
chr1	9597527	9599526	SLC25A33	SLC25A33	2.19
chr6	25725136	25727135	HIST1H2BA	HIST1H2BA	2.18
chr6	36837645	36839644	C6orf89	C6orf89	2.18
chr3	155858750	155860749	KCNAB1	KCNAB1	2.18
chr6	27806118	27808117	HIST1H2AK	HIST1H2AK	2.18
chr9	85882203	85884202	FRMD3	FRMD3	2.18
chr10	112255624	112257623	DUSP5	DUSP5	2.18
chr1	211497956	211499955	TRAF5	TRAF5	2.18
chr3	167371290	167373289	WDR49	WDR49	2.18
chr5	35230692	35232691	PRLR	PRLR	2.18
chr10	14050533	14052532	FRMD4A	FRMD4A	2.18
chr1	173962211	173964210	RC3H1	RC3H1	2.18
chr7	142455318	142457317	PRSS1	PRSS1	2.17
chr1	201476388	201478387	CSRP1	CSRP1	2.17
chr3	56698075	56700074	FAM208A	FAM208A	2.17
chr2	121101717	121103716	INHBB	INHBB	2.17
chr10	15902533	15904532	FAM188A	FAM188A	2.17
chr5	140866807	140868806	PCDHGC5	PCDHGC5	2.17
chr7	142372130	142374129	MTRNR2L6	MTRNR2L6	2.17
chr6	26216873	26218872	HIST1H2BG	HIST1H2BG	2.17
chr1	230881129	230883128	CAPN9	CAPN9	2.17
chr5	139503520	139505519	IGIP	IGIP	2.16
chr19	49828475	49830474	SLC6A16	SLC6A16	2.15
chr11	33913837	33915836	LMO2	LMO2	2.15
chr12	50595317	50597316	LIMA1	LIMA1	2.15
chr8	11651081	11653080	FDFT1	FDFT1	2.15
chr16	3548944	3550943	CLUAP1	CLUAP1	2.15
chr17	27367917	27369916	PIPOX	PIPOX	2.14
chr2	71160997	71162996	ATP6V1B1	ATP6V1B1	2.14
chr1	8931636	8933635	ENO1	ENO1	2.14
chr16	28437776	28439775	EIF3C	EIF3C	2.14
chr4	52883787	52885786	LRRC66	LRRC66	2.14
chr12	12849122	12851121	GPR19	GPR19	2.14
chr19	56249769	56251768	NLRP9	NLRP9	2.13
chr2	204229606	204231605	ABI2	ABI2	2.13
chr4	159601259	159603258	ETFDH	ETFDH	2.13
chr2	201978826	201980825	CFLAR	CFLAR	2.13
chr2	50574895	50576894	NRXN1	NRXN1	2.12
chr10	118886098	118888097	SHTN1	SHTN1	2.12
chr1	152552981	152554980	LCE3D	LCE3D	2.12
chr2	37374966	37376965	EIF2AK2	EIF2AK2	2.12
chr5	78282358	78284357	ARSB	ARSB	2.12
chr2	71125719	71127718	VAX2	VAX2	2.12
chr5	43040448	43042447	ANXA2R	ANXA2R	2.11
chr18	32395925	32397924	DTNA	DTNA	2.11
chr10	96951956	96953955	ACSM6	ACSM6	2.11
chr5	140862740	140864739	PCDHGC4	PCDHGC4	2.11
chr1	244006887	244008886	AKT3	AKT3	2.11
chr4	80994627	80996626	ANTXR2	ANTXR2	2.11
chr6	144183572	144185571	ZC2HC1B	ZC2HC1B	2.11
chr16	75528927	75530926	CHST6	CHST6	2.11
chr2	37421603	37423602	CEBPZOS	CEBPZOS	2.11
chr11	71587498	71589497	LOC100129216	LOC100129216	2.11
chr3	139396893	139398892	NMNAT3	NMNAT3	2.11
chr12	7596782	7598781	CD163L1	CD163L1	2.11
chr19	19625018	19627017	NDUFA13	NDUFA13	2.1
chr20	4795770	4797769	RASSF2	RASSF2	2.1
chr10	94257519	94259518	IDE	IDE	2.1
chr2	227698670	227700669	RHBDD1	RHBDD1	2.1
chr7	100171271	100173270	SAP25	SAP25	2.1
chr2	242556917	242558916	THAP4	THAP4	2.1
chr3	63636343	63638342	SNTN	SNTN	2.09
chr6	10831111	10833110	MAK	MAK	2.09
chr17	7484964	7486963	MPDU1	MPDU1	2.09
chr15	43941044	43943043	CATSPER2	CATSPER2	2.09
chr8	39440086	39442085	ADAM18	ADAM18	2.09
chr1	1624244	1626243	SLC35E2B	SLC35E2B	2.09
chr21	35773371	35775370	C21orf140	C21orf140	2.09
chr17	7578812	7580811	TP53	TP53	2.09
chr14	21899868	21901867	CHD8	CHD8	2.08
chr9	6411150	6413149	UHRF2	UHRF2	2.08
chr15	43941040	43943039	CATSPER2	CATSPER2	2.08
chr22	50968515	50970514	TYMP	TYMP	2.08
chr19	48744321	48746320	CARD8	CARD8	2.08
chr6	106532194	106534193	PRDM1	PRDM1	2.08
chr4	57522689	57524688	HOPX	HOPX	2.08
chr19	53770919	53772918	VN1R4	VN1R4	2.07
chr3	11646056	11648055	VGLL4	VGLL4	2.07
chr17	74049738	74051737	SRP68	SRP68	2.07
chr12	7656415	7658414	CD163	CD163	2.07
chr6	26085508	26087507	HFE	HFE	2.07
chr3	97691296	97693295	MINA	MINA	2.07
chr16	80572848	80574847	DYNLRB2	DYNLRB2	2.07
chr12	104695509	104697508	EID3	EID3	2.07
chr3	184870803	184872802	C3orf70	C3orf70	2.06
chr19	9484991	9486990	ZNF177	ZNF177	2.06
chr22	42611348	42613347	TCF20	TCF20	2.06
chr5	66298447	66300446	MAST4	MAST4	2.06
chr22	24736075	24738074	SPECC1L	SPECC1L	2.06
chr15	80388757	80390756	ZFAND6	ZFAND6	2.06
chr17	4833569	4835568	GP1BA	GP1BA	2.06
chr18	72164822	72166821	CNDP2	CNDP2	2.06
chr12	49583108	49585107	TUBA1A	TUBA1A	2.05
chr19	11305267	11307266	KANK2	KANK2	2.05
chr20	62365052	62367051	LIME1	LIME1	2.05
chr14	73453665	73455664	ZFYVE1	ZFYVE1	2.05
chr4	128552086	128554085	INTU	INTU	2.05
chr10	43904333	43906332	HNRNPF	HNRNPF	2.05
chr1	23495352	23497351	LUZP1	LUZP1	2.05
chr13	20530973	20532972	ZMYM2	ZMYM2	2.05
chr14	64680671	64682670	SYNE2	SYNE2	2.05
chr3	63426752	63428751	SYNPR	SYNPR	2.04
chr2	219262477	219264476	CTDSP1	CTDSP1	2.04
chr6	26189305	26191304	HIST1H4D	HIST1H4D	2.04
chr4	165118864	165120863	ANP32C	ANP32C	2.04
chr12	1042243	1044242	RAD52	RAD52	2.04
chr19	11974843	11976842	ZNF439	ZNF439	2.04
chr6	41018939	41020938	APOBEC2	APOBEC2	2.04
chr3	62302647	62304646	C3orf14	C3orf14	2.04
chr1	45210033	45212032	KIF2C	KIF2C	2.04
chr9	85678044	85680043	RASEF	RASEF	2.04
chr4	110479354	110481353	MCUB	MCUB	2.03
chr1	45138393	45140392	C1orf228	C1orf228	2.03
chr11	57335804	57337803	UBE2L6	UBE2L6	2.03
chr12	30830179	30832178	IPO8	IPO8	2.03
chr4	99851787	99853786	EIF4E	EIF4E	2.03
chr2	201995687	201997686	CFLAR	CFLAR	2.03
chr8	143543376	143545375	ADGRB1	ADGRB1	2.03
chr5	35854976	35856975	IL7R	IL7R	2.03
chr9	32635668	32637667	TAF1L	TAF1L	2.03
chr6	109448506	109450505	CEP57L1	CEP57L1	2.03
chr16	66835524	66837523	TERB1	TERB1	2.02
chr10	69649159	69651158	SIRT1	SIRT1	2.02
chr5	60931607	60933606	C5orf64	C5orf64	2.02
chr4	141176439	141178438	SCOC	SCOC	2.02
chr10	14614189	14616188	FAM107B	FAM107B	2.02
chr5	32583604	32585603	SUB1	SUB1	2.01
chr10	106088751	106090750	ITPRIP	ITPRIP	2.01
chr12	20722797	20724796	PDE3A	PDE3A	2.01
chr4	5051243	5053242	STK32B	STK32B	2.01
chr11	117190493	117192492	CEP164	CEP164	2.01
chr11	4791148	4793147	OR51F1	OR51F1	2.01
chr1	42921939	42923938	ZMYND12	ZMYND12	2.01
chr19	54369798	54371797	MYADM	MYADM	2.01
chr2	74753409	74755408	DQX1	DQX1	2.01
chr11	123601694	123603693	ZNF202	ZNF202	2.01
chr17	74303762	74305761	QRICH2	QRICH2	2.01
chr9	8733947	8735946	PTPRD	PTPRD	2
chr19	57656571	57658570	ZIM3	ZIM3	2
chr16	75467388	75469387	CFDP1	CFDP1	2
chr15	66583594	66585593	DIS3L	DIS3L	2
chr1	112014490	112016489	C1orf162	C1orf162	2
chr12	49999434	50001433	FAM186B	FAM186B	2
chr8	65711349	65713348	CYP7B1	CYP7B1	2
chr16	71914380	71916379	ZNF821	ZNF821	2
chr10	74868132	74870131	NUDT13	NUDT13	2
chr18	33232532	33234531	GALNT1	GALNT1	2
chr10	75457555	75459554	AGAP5	AGAP5	1.99
chr11	60143957	60145956	MS4A7	MS4A7	1.99
chr2	175197820	175199819	SP9	SP9	1.99
chr4	71198670	71200669	CABS1	CABS1	1.99
chr15	45670981	45672980	GATM	GATM	1.99
chr17	38597675	38599674	IGFBP4	IGFBP4	1.99
chr10	1071800	1073799	IDI2	IDI2	1.99
chr3	25380292	25382291	RARB	RARB	1.99
chr15	64789618	64791617	ZNF609	ZNF609	1.98
chr2	33659415	33661414	RASGRP3	RASGRP3	1.98
chr18	21977834	21979833	OSBPL1A	OSBPL1A	1.98
chr10	75193320	75195319	MSS51	MSS51	1.98
chr6	159288898	159290897	C6orf99	C6orf99	1.98
chr3	172241298	172243297	TNFSF10	TNFSF10	1.98
chr7	121944566	121946565	FEZF1	FEZF1	1.98
chr1	161008775	161010774	TSTD1	TSTD1	1.98
chr1	217311098	217313097	ESRRG	ESRRG	1.98
chr10	126716454	126718453	CTBP2	CTBP2	1.97
chr18	3245527	3247526	MYL12A	MYL12A	1.97
chr12	122018365	122020364	KDM2B	KDM2B	1.97
chr1	167883465	167885464	ADCY10	ADCY10	1.97
chr19	57152526	57154525	SMIM17	SMIM17	1.97
chr1	109253555	109255554	FNDC7	FNDC7	1.97
chr6	4834331	4836330	CDYL	CDYL	1.97
chr6	656965	658964	HUS1B	HUS1B	1.97
chr7	23509996	23511995	IGF2BP3	IGF2BP3	1.97
chr10	70277976	70279975	SLC25A16	SLC25A16	1.97
chr3	114010832	114012831	TIGIT	TIGIT	1.97
chr4	80247172	80249171	NAA11	NAA11	1.97
chr11	36420546	36422545	PRR5L	PRR5L	1.96
chr3	187452696	187454695	BCL6	BCL6	1.96
chr15	91471409	91473408	UNC45A	UNC45A	1.96
chr8	22407250	22409249	SORBS3	SORBS3	1.96
chr9	90530876	90532875	SPATA31C1	SPATA31C1	1.96
chr3	159555649	159557648	SCHIP1	SCHIP1	1.96
chr7	72439998	72441997	TRIM74	TRIM74	1.96
chr12	32636905	32638904	FGD4	FGD4	1.96
chr19	16972084	16974083	SIN3B	SIN3B	1.95
chr3	133116838	133118837	BFSP2	BFSP2	1.95
chr17	80797932	80799931	ZNF750	ZNF750	1.95
chr5	150397972	150399971	GPX3	GPX3	1.95
chr5	121493870	121495869	LOC100505841	LOC100505841	1.95
chr17	5138156	5140155	SCIMP	SCIMP	1.95
chr11	33891510	33893509	LMO2	LMO2	1.94
chr9	33934363	33936362	UBAP2	UBAP2	1.94
chr15	42649697	42651696	CAPN3	CAPN3	1.94
chr4	41981712	41983711	DCAF4L1	DCAF4L1	1.94
chr13	21348098	21350097	EEF1AKMT1	EEF1AKMT1	1.94
chr11	62407691	62409690	GANAB	GANAB	1.94
chr2	145052061	145054060	GTDC1	GTDC1	1.94
chr8	7781858	7783857	ZNF705B	ZNF705B	1.94
chr18	56527831	56529830	ZNF532	ZNF532	1.94
chr10	75410798	75412797	SYNPO2L	SYNPO2L	1.94
chr2	203239049	203241048	BMPR2	BMPR2	1.94
chr5	140555370	140557369	PCDHB8	PCDHB8	1.93
chr12	9760498	9762497	KLRB1	KLRB1	1.93
chr8	144790280	144792279	CCDC166	CCDC166	1.93
chr16	30749511	30751510	TMEM265	TMEM265	1.92
chr2	106466203	106468202	NCK2	NCK2	1.92
chr20	55202357	55204356	TFAP2C	TFAP2C	1.92
chr16	88001623	88003622	BANP	BANP	1.92
chr10	13342131	13344130	PHYH	PHYH	1.91
chr7	6069006	6071005	ANKRD61	ANKRD61	1.91
chr20	19868209	19870208	RIN2	RIN2	1.91
chr13	23949683	23951682	SACS	SACS	1.91
chr7	72359165	72361164	POM121	POM121	1.91
chr8	110342163	110344162	NUDCD1	NUDCD1	1.91
chr17	43339480	43341479	SPATA32	SPATA32	1.91
chr6	26381323	26383322	BTN2A2	BTN2A2	1.91
chr6	26381328	26383327	BTN2A2	BTN2A2	1.91
chr10	35363259	35365258	CUL2	CUL2	1.91
chr11	4135307	4137306	RRM1	RRM1	1.9
chr3	187941192	187943191	LPP	LPP	1.9
chr12	7823196	7825195	APOBEC1	APOBEC1	1.9
chr3	73523784	73525783	PDZRN3	PDZRN3	1.9
chr19	8932740	8934739	ZNF558	ZNF558	1.9
chr4	39628718	39630717	SMIM14	SMIM14	1.9
chr1	26593773	26595772	CEP85	CEP85	1.9
chr18	8607442	8609441	RAB12	RAB12	1.9
chr14	48144158	48146157	MDGA2	MDGA2	1.9
chr8	56676540	56678539	TMEM68	TMEM68	1.9
chr13	32887616	32889615	BRCA2	BRCA2	1.9
chr19	37823525	37825524	HKR1	HKR1	1.9
chr8	61193983	61195982	CA8	CA8	1.9
chr14	20342426	20344425	OR4K2	OR4K2	1.9
chr10	51746077	51748076	AGAP6	AGAP6	1.89
chr3	50608459	50610458	C3orf18	C3orf18	1.89
chr7	27213956	27215955	HOXA10	HOXA10	1.89
chr2	202002997	202004996	CFLAR	CFLAR	1.89
chr1	241799233	241801232	CHML	CHML	1.89
chr1	84762048	84764047	SAMD13	SAMD13	1.89
chr11	56345198	56347197	OR5M10	OR5M10	1.89
chr1	212473147	212475146	PPP2R5A	PPP2R5A	1.89
chr16	48276077	48278076	LONP2	LONP2	1.89
chr9	34376895	34378894	KIAA1161	KIAA1161	1.89
chr17	53340320	53342319	HLF	HLF	1.89
chr1	11749780	11751779	DRAXIN	DRAXIN	1.89
chr11	4613268	4615267	OR52I1	OR52I1	1.89
chr17	9929624	9931623	GAS7	GAS7	1.89
chr12	114846248	114848247	TBX5	TBX5	1.89
chr1	200635880	200637879	DDX59	DDX59	1.89
chr1	44887495	44889494	RNF220	RNF220	1.88
chr9	75134716	75136715	TMC1	TMC1	1.88
chr15	21071644	21073643	POTEB	POTEB	1.88
chr15	21071644	21073643	POTEB2	POTEB2	1.88
chr10	88983204	88985203	NUTM2A	NUTM2A	1.88
chr5	145483947	145485946	PLAC8L1	PLAC8L1	1.88
chr19	3520953	3522952	FZR1	FZR1	1.88
chr15	21071982	21073981	POTEB3	POTEB3	1.88
chr1	178308605	178310604	RASAL2	RASAL2	1.88
chr5	77590580	77592579	AP3B1	AP3B1	1.88
chr8	131455907	131457906	ASAP1	ASAP1	1.88
chr11	86666441	86668440	FZD4	FZD4	1.88
chr15	67456492	67458491	SMAD3	SMAD3	1.88
chr7	102257204	102259203	RASA4B	RASA4B	1.88
chr17	55980751	55982750	CUEDC1	CUEDC1	1.88
chr12	100985395	100987394	GAS2L3	GAS2L3	1.88
chr7	105148968	105150967	PUS7	PUS7	1.88
chr6	38563844	38565843	BTBD9	BTBD9	1.87
chr7	129845703	129847702	SSMEM1	SSMEM1	1.87
chr4	139163504	139165503	SLC7A11	SLC7A11	1.87
chr11	6008216	6010215	OR52L1	OR52L1	1.87
chr11	60100354	60102353	MS4A6E	MS4A6E	1.87
chr19	14181820	14183819	MISP3	MISP3	1.87
chr2	198540585	198542584	RFTN2	RFTN2	1.87
chr12	120970131	120972130	RNF10	RNF10	1.87
chr17	19988334	19990333	SPECC1	SPECC1	1.86
chr19	7764366	7766365	FCER2	FCER2	1.86
chr19	51917159	51919158	LOC100129083	LOC100129083	1.86
chr13	36788753	36790752	SOHLH2	SOHLH2	1.86
chr12	106992914	106994913	RFX4	RFX4	1.86
chr10	64576141	64578140	EGR2	EGR2	1.86
chr5	134207459	134209458	TXNDC15	TXNDC15	1.86
chr8	144729953	144731952	ZNF623	ZNF623	1.86
chr14	45722606	45724605	MIS18BP1	MIS18BP1	1.85
chr7	64451415	64453414	ZNF117	ZNF117	1.85
chr2	176962529	176964528	HOXD12	HOXD12	1.85
chr16	72086490	72088489	HP	HP	1.85
chr16	66598293	66600292	CMTM1	CMTM1	1.85
chr21	36421596	36423595	RUNX1	RUNX1	1.85
chr13	96202946	96204945	CLDN10	CLDN10	1.85
chr11	18413935	18415934	LDHA	LDHA	1.85
chr7	7758239	7760238	RPA3	RPA3	1.85
chr1	32685184	32687183	EIF3I	EIF3I	1.85
chr16	66598349	66600348	CMTM1	CMTM1	1.85
chr1	57318442	57320441	C8A	C8A	1.85
chr2	179672151	179674150	TTN	TTN	1.85
chr5	140737702	140739701	PCDHGB2	PCDHGB2	1.84
chr19	10220196	10222195	P2RY11	P2RY11	1.84
chr1	84942919	84944918	RPF1	RPF1	1.84
chr9	40698290	40700289	SPATA31A3	SPATA31A3	1.84
chr11	9683623	9685622	SWAP70	SWAP70	1.84
chr3	151047338	151049337	P2RY13	P2RY13	1.84
chr6	90529514	90531513	MDN1	MDN1	1.84
chr1	41202507	41204506	NFYC	NFYC	1.84
chr17	54228835	54230834	ANKFN1	ANKFN1	1.84
chr2	48115859	48117858	FBXO11	FBXO11	1.84
chr18	5628991	5630990	EPB41L3	EPB41L3	1.84
chr6	139347818	139349817	ABRACL	ABRACL	1.84
chr16	4604490	4606489	C16orf96	C16orf96	1.83
chr4	100140404	100142403	ADH6	ADH6	1.83
chr13	24007868	24009867	SACS	SACS	1.83
chr9	5039692	5041691	JAK2	JAK2	1.83
chr14	93387444	93389443	CHGA	CHGA	1.83
chr3	109035365	109037364	DPPA2	DPPA2	1.83
chr1	2144160	2146159	FAAP20	FAAP20	1.83
chr11	73659363	73661362	DNAJB13	DNAJB13	1.83
chr11	94965706	94967705	SESN3	SESN3	1.83
chr10	97200938	97202937	SORBS1	SORBS1	1.83
chr14	24538045	24540044	CPNE6	CPNE6	1.83
chr2	170438849	170440848	PPIG	PPIG	1.83
chr8	66580107	66582106	MTFR1	MTFR1	1.83
chr3	57873640	57875639	SLMAP	SLMAP	1.83
chr21	38453246	38455245	TTC3	TTC3	1.83
chr5	142784046	142786045	NR3C1	NR3C1	1.82
chr7	107108501	107110500	GPR22	GPR22	1.82
chr8	11991519	11993518	USP17L7	USP17L7	1.82
chr16	57836937	57838936	KIFC3	KIFC3	1.82
chr12	16760085	16762084	LMO3	LMO3	1.82
chr22	48970117	48972116	FAM19A5	FAM19A5	1.82
chr4	36281236	36283235	DTHD1	DTHD1	1.82
chr22	32808275	32810274	RTCB	RTCB	1.82
chr10	134148610	134150609	LRRC27	LRRC27	1.82
chr2	27663232	27665231	KRTCAP3	KRTCAP3	1.81
chr2	27191238	27193237	MAPRE3	MAPRE3	1.81
chr14	63974957	63976956	PPP2R5E	PPP2R5E	1.81
chr17	3512706	3514705	TRPV1	TRPV1	1.81
chr20	49526329	49528328	ADNP	ADNP	1.81
chr2	128100806	128102805	MAP3K2	MAP3K2	1.81
chr10	70231731	70233730	DNA2	DNA2	1.81
chr1	47017330	47019329	KNCN	KNCN	1.81
chr10	94584587	94586586	EXOC6	EXOC6	1.81
chr4	68995588	68997587	TMPRSS11F	TMPRSS11F	1.81
chr1	156305104	156307103	TSACC	TSACC	1.8
chr10	135150488	135152487	CALY	CALY	1.8
chr11	47288926	47290925	MADD	MADD	1.8
chr6	149719494	149721493	SUMO4	SUMO4	1.8
chr12	54070513	54072512	ATP5G2	ATP5G2	1.8
chr2	144969147	144971146	GTDC1	GTDC1	1.8
chr12	54070110	54072109	ATP5G2	ATP5G2	1.79
chr7	129930973	129932972	CPA4	CPA4	1.79
chr2	223914647	223916646	KCNE4	KCNE4	1.79
chr1	174966891	174968890	CACYBP	CACYBP	1.79
chr11	126274076	126276075	ST3GAL4	ST3GAL4	1.79
chr6	160219280	160221279	PNLDC1	PNLDC1	1.79
chr10	35533908	35535907	CCNY	CCNY	1.79
chr16	75301952	75303951	BCAR1	BCAR1	1.79
chr4	142140040	142142039	ZNF330	ZNF330	1.79
chr12	110939946	110941945	VPS29	VPS29	1.79
chr1	149785237	149787236	HIST2H3D	HIST2H3D	1.79
chr12	65153227	65155226	GNS	GNS	1.79
chr3	16646298	16648297	DAZL	DAZL	1.78
chr4	36283643	36285642	DTHD1	DTHD1	1.78
chr1	89591843	89593842	GBP2	GBP2	1.78
chr19	46226755	46228754	FBXO46	FBXO46	1.78
chr10	71892691	71894690	AIFM2	AIFM2	1.78
chr2	71047733	71049732	CLEC4F	CLEC4F	1.78
chr15	93616940	93618939	RGMA	RGMA	1.78
chr14	70041601	70043600	CCDC177	CCDC177	1.78
chr10	104533887	104535886	WBP1L	WBP1L	1.78
chr18	14543600	14545599	POTEC	POTEC	1.78
chr15	22734245	22736244	GOLGA6L1	GOLGA6L1	1.78
chr15	22734267	22736266	GOLGA6L22	GOLGA6L22	1.78
chr9	5229418	5231417	INSL4	INSL4	1.78
chr2	136875726	136877725	CXCR4	CXCR4	1.78
chr1	1710298	1712297	NADK	NADK	1.77
chr5	132207357	132209356	LEAP2	LEAP2	1.77
chr19	49836676	49838675	CD37	CD37	1.77
chr14	23787396	23789395	PABPN1	PABPN1	1.77
chr8	24770454	24772453	NEFM	NEFM	1.77
chr1	21494533	21496532	EIF4G3	EIF4G3	1.77
chr12	55756894	55758893	OR6C75	OR6C75	1.77
chr8	81083895	81085894	TPD52	TPD52	1.76
chr5	114598570	114600569	PGGT1B	PGGT1B	1.76
chr1	109204149	109206148	HENMT1	HENMT1	1.76
chr6	26018041	26020040	HIST1H1A	HIST1H1A	1.76
chr17	45906992	45908991	LRRC46	LRRC46	1.76
chr8	51074690	51076689	SNTG1	SNTG1	1.76
chr7	140341287	140343286	DENND2A	DENND2A	1.76
chr9	123689174	123691173	TRAF1	TRAF1	1.76
chr17	16097954	16099953	NCOR1	NCOR1	1.76
chr11	5706340	5708339	TRIM5	TRIM5	1.76
chr6	155409422	155411421	TIAM2	TIAM2	1.76
chr12	56107817	56109816	BLOC1S1	BLOC1S1	1.76
chr12	52946932	52948931	KRT71	KRT71	1.75
chr3	130567368	130569367	ATP2C1	ATP2C1	1.75
chr2	80530229	80532228	CTNNA2	CTNNA2	1.75
chr8	42065243	42067242	PLAT	PLAT	1.75
chr10	103454744	103456743	FBXW4	FBXW4	1.75
chr1	28762660	28764659	PHACTR4	PHACTR4	1.75
chr2	201981268	201983267	CFLAR	CFLAR	1.75
chr17	79881445	79883444	MAFG	MAFG	1.75
chr12	102133251	102135250	SYCP3	SYCP3	1.75
chr13	103457495	103459494	BIVM-ERCC5	BIVM-ERCC5	1.75
chr19	33620997	33622996	WDR88	WDR88	1.75
chr10	75934246	75936245	ADK	ADK	1.75
chr20	23066978	23068977	CD93	CD93	1.75
chr1	41628690	41630689	SCMH1	SCMH1	1.75
chr8	97173021	97175020	GDF6	GDF6	1.75
chr19	36643772	36645771	COX7A1	COX7A1	1.75
chr11	57308113	57310112	SMTNL1	SMTNL1	1.75
chr17	16256813	16258812	CENPV	CENPV	1.74
chr9	4837768	4839767	RCL1	RCL1	1.74
chr5	61712710	61714709	IPO11	IPO11	1.74
chr17	38074904	38076903	GSDMB	GSDMB	1.74
chr6	111927478	111929477	TRAF3IP2	TRAF3IP2	1.74
chr11	62457372	62459371	LRRN4CL	LRRN4CL	1.74
chr1	201465702	201467701	CSRP1	CSRP1	1.74
chr10	105125709	105127708	TAF5	TAF5	1.74
chr10	97887471	97889470	ZNF518A	ZNF518A	1.74
chr10	115467103	115469102	CASP7	CASP7	1.74
chr13	99910683	99912682	GPR18	GPR18	1.74
chr1	232938637	232940636	MAP10	MAP10	1.74
chr2	179182970	179184969	OSBPL6	OSBPL6	1.73
chr3	194968650	194970649	XXYLT1	XXYLT1	1.73
chr6	88855057	88857056	CNR1	CNR1	1.73
chr22	43355888	43357887	PACSIN2	PACSIN2	1.73
chr7	44038488	44040487	SPDYE1	SPDYE1	1.73
chr12	80307692	80309691	PPP1R12A	PPP1R12A	1.73
chr17	29648768	29650767	EVI2A	EVI2A	1.73
chr2	142889271	142891270	LRP1B	LRP1B	1.73
chr22	42336224	42338223	CENPM	CENPM	1.73
chr5	93077310	93079309	POU5F2	POU5F2	1.72
chr10	35482054	35484053	CREM	CREM	1.72
chr2	230744845	230746844	TRIP12	TRIP12	1.72
chr1	155649621	155651620	YY1AP1	YY1AP1	1.72
chr11	19370270	19372269	NAV2	NAV2	1.72
chr1	6420765	6422764	ACOT7	ACOT7	1.72
chr19	55012012	55014011	LAIR2	LAIR2	1.72
chr8	142262665	142264664	LOC105375787	LOC105375787	1.72
chr3	187084167	187086166	RTP4	RTP4	1.72
chr9	117902096	117904095	DEC1	DEC1	1.72
chr22	20746404	20748403	ZNF74	ZNF74	1.72
chr21	38789206	38791205	DYRK1A	DYRK1A	1.71
chr17	1956392	1958391	HIC1	HIC1	1.71
chr12	110505501	110507500	C12orf76	C12orf76	1.71
chr20	5729032	5731031	C20orf196	C20orf196	1.71
chr20	18120867	18122866	KAT14	KAT14	1.71
chr6	26108365	26110364	HIST1H1T	HIST1H1T	1.71
chr10	128210011	128212010	C10orf90	C10orf90	1.71
chr1	59773749	59775748	FGGY	FGGY	1.71
chr7	5251899	5253898	WIPI2	WIPI2	1.71
chr1	45272153	45274152	BTBD19	BTBD19	1.71
chr6	109777191	109779190	MICAL1	MICAL1	1.71
chr20	34045802	34047801	CEP250	CEP250	1.71
chr5	160279220	160281219	ATP10B	ATP10B	1.71
chr3	178969404	178971403	KCNMB3	KCNMB3	1.71
chr12	32652976	32654975	FGD4	FGD4	1.71
chr1	145522890	145524889	ITGA10	ITGA10	1.71
chr8	30494116	30496115	SMIM18	SMIM18	1.7
chr5	156593280	156595279	FAM71B	FAM71B	1.7
chr17	11142739	11144738	SHISA6	SHISA6	1.7
chr6	132939233	132941232	TAAR2	TAAR2	1.7
chr11	126171646	126173645	DCPS	DCPS	1.7
chr6	693142	695141	EXOC2	EXOC2	1.7
chr1	13184327	13186326	HNRNPCL2	HNRNPCL2	1.7
chr21	38790600	38792599	DYRK1A	DYRK1A	1.7
chr21	38790601	38792600	DYRK1A	DYRK1A	1.7
chr16	81526953	81528952	CMIP	CMIP	1.7
chr1	100324765	100326764	AGL	AGL	1.7
chr19	54619056	54621055	TFPT	TFPT	1.7
chr11	64856582	64858581	TMEM262	TMEM262	1.7
chr14	21247209	21249208	RNASE6	RNASE6	1.69
chr6	22567677	22569676	HDGFL1	HDGFL1	1.69
chr6	36408543	36410542	KCTD20	KCTD20	1.69
chr15	69743158	69745157	RPLP1	RPLP1	1.69
chr2	130956035	130958034	TUBA3E	TUBA3E	1.69
chr1	66456298	66458297	PDE4B	PDE4B	1.69
chr7	99903324	99905323	SPDYE3	SPDYE3	1.69
chr9	5304612	5306611	RLN2	RLN2	1.69
chr20	36147607	36149606	NNAT	NNAT	1.69
chr10	33224487	33226486	ITGB1	ITGB1	1.69
chr19	11092827	11094826	SMARCA4	SMARCA4	1.69
chr5	57755967	57757966	PLK2	PLK2	1.69
chr11	616000	617999	IRF7	IRF7	1.69
chr17	61084897	61086896	TANC2	TANC2	1.69
chr18	32556207	32558206	MAPRE2	MAPRE2	1.69
chr11	111846032	111848031	DIXDC1	DIXDC1	1.69
chr6	41839376	41841375	USP49	USP49	1.69
chr6	26223382	26225381	HIST1H3E	HIST1H3E	1.69
chr3	32431162	32433161	CMTM7	CMTM7	1.69
chr6	144286616	144288615	PLAGL1	PLAGL1	1.69
chr5	125798786	125800785	GRAMD3	GRAMD3	1.68
chr7	102257206	102259205	RASA4	RASA4	1.68
chr13	99959750	99961749	GPR183	GPR183	1.68
chr8	17752914	17754913	FGL1	FGL1	1.68
chr8	17753048	17755047	FGL1	FGL1	1.68
chr9	125031142	125033141	MRRF	MRRF	1.68
chr10	73976200	73978199	ASCC1	ASCC1	1.68
chr12	113680065	113682064	TPCN1	TPCN1	1.68
chr10	14574710	14576709	FAM107B	FAM107B	1.68
chr10	43134286	43136285	ZNF33B	ZNF33B	1.68
chr10	49482942	49484941	FRMPD2	FRMPD2	1.68
chr6	52628362	52630361	GSTA2	GSTA2	1.68
chr13	60587344	60589343	DIAPH3	DIAPH3	1.68
chr1	145094406	145096405	SEC22B	SEC22B	1.68
chr6	39693182	39695181	KIF6	KIF6	1.67
chr9	124327380	124329379	DAB2IP	DAB2IP	1.67
chr12	11150904	11152903	TAS2R20	TAS2R20	1.67
chr8	49834000	49835999	SNAI2	SNAI2	1.67
chr20	56134136	56136135	PCK1	PCK1	1.67
chr17	79371520	79373519	BAHCC1	BAHCC1	1.67
chr9	134063501	134065500	NUP214	NUP214	1.67
chr9	14722716	14724715	CER1	CER1	1.67
chr16	30387632	30389631	ZNF48	ZNF48	1.67
chr16	30387634	30389633	ZNF48	ZNF48	1.67
chr14	88459616	88461615	GALC	GALC	1.67
chr5	78906242	78908241	PAPD4	PAPD4	1.67
chr2	201992451	201994450	CFLAR	CFLAR	1.67
chr6	150039393	150041392	LATS1	LATS1	1.67
chr11	62473788	62475787	BSCL2	BSCL2	1.67
chr6	125302509	125304508	RNF217	RNF217	1.67
chr22	40859445	40861444	MKL1	MKL1	1.67
chr1	116923991	116925990	ATP1A1	ATP1A1	1.66
chr2	74699943	74701942	MRPL53	MRPL53	1.66
chr1	217250313	217252312	ESRRG	ESRRG	1.66
chr4	107234766	107236765	AIMP1	AIMP1	1.66
chr16	15487610	15489609	MPV17L	MPV17L	1.66
chr12	11079834	11081833	PRH2	PRH2	1.66
chr20	32031699	32033698	SNTA1	SNTA1	1.66
chr12	123834989	123836988	SBNO1	SBNO1	1.66
chr6	114384042	114386041	HS3ST5	HS3ST5	1.66
chr6	42950236	42952235	PPP2R5D	PPP2R5D	1.66
chr18	3245479	3247478	MYL12A	MYL12A	1.66
chr7	99814870	99816869	PVRIG	PVRIG	1.66
chr1	12908236	12910235	HNRNPCL3	HNRNPCL3	1.66
chr1	84607930	84609929	PRKACB	PRKACB	1.66
chr10	124212178	124214177	ARMS2	ARMS2	1.66
chr14	20246481	20248480	OR4M1	OR4M1	1.66
chr17	74259285	74261284	UBALD2	UBALD2	1.66
chr11	535568	537567	HRAS	HRAS	1.66
chr15	44090618	44092617	HYPK	HYPK	1.65
chr12	11184007	11186006	TAS2R31	TAS2R31	1.65
chr17	2169494	2171493	SMG6	SMG6	1.65
chr19	55895299	55897298	RPL28	RPL28	1.65
chr2	9612657	9614656	IAH1	IAH1	1.65
chr1	202507241	202509240	PPP1R12B	PPP1R12B	1.65
chr19	6359462	6361461	CLPP	CLPP	1.65
chr8	109799845	109801844	TMEM74	TMEM74	1.65
chr9	704805	706804	KANK1	KANK1	1.65
chr22	21905374	21907373	RIMBP3B	RIMBP3B	1.65
chr12	47473735	47475734	AMIGO2	AMIGO2	1.65
chr11	5708816	5710815	TRIM22	TRIM22	1.65
chr4	89152475	89154474	ABCG2	ABCG2	1.65
chr4	967349	969348	DGKQ	DGKQ	1.65
chr5	140765451	140767450	PCDHGB4	PCDHGB4	1.65
chr2	201168603	201170602	SPATS2L	SPATS2L	1.65
chr2	26401584	26403583	GAREM2	GAREM2	1.65
chr1	1411494	1413493	ATAD3B	ATAD3B	1.65
chr6	42984625	42986624	MEA1	MEA1	1.64
chr1	160549307	160551306	CD84	CD84	1.64
chr5	42812025	42814024	SEPP1	SEPP1	1.64
chr11	63439447	63441446	ATL3	ATL3	1.64
chr8	66701330	66703329	PDE7A	PDE7A	1.64
chr6	155536096	155538095	TIAM2	TIAM2	1.64
chr11	826259	828258	CRACR2B	CRACR2B	1.64
chr19	5911654	5913653	CAPS	CAPS	1.64
chr15	75333609	75335608	PPCDC	PPCDC	1.64
chr7	100882102	100884101	CLDN15	CLDN15	1.64
chr8	101661894	101663893	SNX31	SNX31	1.64
chr6	26381438	26383437	BTN2A2	BTN2A2	1.64
chr6	57035103	57037102	BAG2	BAG2	1.64
chr21	39493455	39495454	DSCR4	DSCR4	1.64
chr6	13922676	13924675	RNF182	RNF182	1.64
chr11	5600106	5602105	OR52B6	OR52B6	1.64
chr11	18062336	18064335	TPH1	TPH1	1.64
chr8	124544384	124546383	FBXO32	FBXO32	1.64
chr1	154178842	154180841	C1orf189	C1orf189	1.63
chr19	5784777	5786776	PRR22	PRR22	1.63
chr10	115436920	115438919	CASP7	CASP7	1.63
chr14	78868073	78870072	NRXN3	NRXN3	1.63
chr20	56099924	56101923	CTCFL	CTCFL	1.63
chr1	44868831	44870830	RNF220	RNF220	1.63
chr1	151148548	151150547	TMOD4	TMOD4	1.63
chr7	116591380	116593379	ST7	ST7	1.63
chr14	70916873	70918872	ADAM21	ADAM21	1.63
chr3	37491812	37493811	ITGA9	ITGA9	1.63
chr21	10990944	10992943	TPTE	TPTE	1.63
chr7	24932241	24934240	OSBPL3	OSBPL3	1.63
chr14	65005185	65007184	HSPA2	HSPA2	1.63
chr1	248487871	248489870	OR2M7	OR2M7	1.63
chr1	205053589	205055588	TMEM81	TMEM81	1.63
chr10	121633141	121635140	MCMBP	MCMBP	1.63
chr8	33457625	33459624	DUSP26	DUSP26	1.63
chr9	103202187	103204186	MSANTD3-TMEFF1	MSANTD3-TMEFF1	1.63
chr11	129817518	129819517	PRDM10	PRDM10	1.63
chr17	17109647	17111646	PLD6	PLD6	1.63
chr15	42692587	42694586	CAPN3	CAPN3	1.62
chr7	43946669	43948668	URGCP	URGCP	1.62
chr9	4741800	4743799	AK3	AK3	1.62
chr15	52404973	52406972	BCL2L10	BCL2L10	1.62
chr10	7743235	7745234	ITIH2	ITIH2	1.62
chr1	182558395	182560394	RNASEL	RNASEL	1.62
chr10	99161128	99163127	RRP12	RRP12	1.62
chr3	59035716	59037715	C3orf67	C3orf67	1.62
chr11	19136691	19138690	ZDHHC13	ZDHHC13	1.62
chr8	11186494	11188493	SLC35G5	SLC35G5	1.62
chr20	55934879	55936878	MTRNR2L3	MTRNR2L3	1.62
chr16	220845	222844	HBA2	HBA2	1.62
chr4	38119574	38121573	TBC1D1	TBC1D1	1.62
chr7	143105986	143107985	EPHA1	EPHA1	1.62
chr4	2625158	2627157	FAM193A	FAM193A	1.62
chr11	61157831	61159830	TMEM216	TMEM216	1.61
chr19	56122958	56124957	ZNF865	ZNF865	1.61
chr3	132034210	132036209	ACPP	ACPP	1.61
chr22	44393090	44395089	PARVB	PARVB	1.61
chr11	57519254	57521253	BTBD18	BTBD18	1.61
chr17	73994986	73996985	CDK3	CDK3	1.61
chr9	95734717	95736716	FGD3	FGD3	1.61
chr7	2854894	2856893	GNA12	GNA12	1.61
chr3	4508967	4510966	SUMF1	SUMF1	1.61
chr12	124004774	124006773	RILPL1	RILPL1	1.61
chr4	123089757	123091756	KIAA1109	KIAA1109	1.61
chr11	61157864	61159863	TMEM216	TMEM216	1.61
chr4	146095897	146097896	OTUD4	OTUD4	1.61
chr22	24031047	24033046	RGL4	RGL4	1.61
chr2	24230952	24232951	MFSD2B	MFSD2B	1.61
chr6	28232787	28234786	ZSCAN26	ZSCAN26	1.61
chr2	182545393	182547392	NEUROD1	NEUROD1	1.61
chr5	140721600	140723599	PCDHGA3	PCDHGA3	1.61
chr17	39334461	39336460	KRTAP4-2	KRTAP4-2	1.61
chr20	39928740	39930739	ZHX3	ZHX3	1.61
chr5	55902060	55904059	C5orf67	C5orf67	1.6
chr11	113577096	113579095	TMPRSS5	TMPRSS5	1.6
chr11	1330893	1332892	TOLLIP	TOLLIP	1.6
chr2	211090216	211092215	ACADL	ACADL	1.6
chr1	229438128	229440127	SPHAR	SPHAR	1.6
chr9	133318093	133320092	ASS1	ASS1	1.6
chr3	172241266	172243265	TNFSF10	TNFSF10	1.6
chr20	18810848	18812847	C20orf78	C20orf78	1.6
chr5	34682611	34684610	RAI14	RAI14	1.6
chr17	48945340	48947339	TOB1	TOB1	1.6
chr19	13840573	13842572	CCDC130	CCDC130	1.6
chr9	18472078	18474077	ADAMTSL1	ADAMTSL1	1.6
chr12	32685226	32687225	FGD4	FGD4	1.6
chr4	120548443	120550442	PDE5A	PDE5A	1.6
chr15	90039845	90041844	RHCG	RHCG	1.6
chr9	116223979	116225978	RGS3	RGS3	1.6
chr22	18071959	18073958	LOC101929372	LOC101929372	1.6
chr2	121552866	121554865	GLI2	GLI2	1.59
chr6	56507695	56509694	DST	DST	1.59
chr3	35681848	35683847	ARPP21	ARPP21	1.59
chr2	24346348	24348347	PFN4	PFN4	1.59
chr2	160588401	160590400	MARCH7	MARCH7	1.59
chr18	19244176	19246175	ABHD3	ABHD3	1.59
chr6	26438699	26440698	BTN3A3	BTN3A3	1.59
chr16	88770026	88772025	RNF166	RNF166	1.59
chr17	47022205	47024204	SNF8	SNF8	1.59
chr17	7480804	7482803	CD68	CD68	1.59
chr17	7480805	7482804	CD68	CD68	1.59
chr6	50784438	50786437	TFAP2B	TFAP2B	1.59
chr8	49964894	49966893	C8orf22	C8orf22	1.59
chr10	73848532	73850531	SPOCK2	SPOCK2	1.59
chr10	94350824	94352823	KIF11	KIF11	1.59
chr3	126705436	126707435	PLXNA1	PLXNA1	1.59
chr5	37835930	37837929	GDNF	GDNF	1.59
chr10	14614373	14616372	FAM107B	FAM107B	1.59
chr11	535521	537520	LRRC56	LRRC56	1.59
chr12	26124687	26126686	RASSF8	RASSF8	1.59
chr1	36097139	36099138	PSMB2	PSMB2	1.59
chr2	152591002	152593001	NEB	NEB	1.59
chr17	8274859	8276858	KRBA2	KRBA2	1.59
chr10	89262222	89264221	MINPP1	MINPP1	1.59
chr2	178973067	178975066	PDE11A	PDE11A	1.59
chr16	3557893	3559892	CLUAP1	CLUAP1	1.58
chr8	145160594	145162593	WDR97	WDR97	1.58
chr6	41008236	41010235	TSPO2	TSPO2	1.58
chr12	49619708	49621707	TUBA1C	TUBA1C	1.58
chr12	45684465	45686464	ANO6	ANO6	1.58
chr1	41452119	41454118	CTPS1	CTPS1	1.58
chr6	135376037	135378036	HBS1L	HBS1L	1.58
chr5	179707609	179709608	MAPK9	MAPK9	1.58
chr11	4719077	4721076	OR51E2	OR51E2	1.58
chr3	67705039	67707038	SUCLG2	SUCLG2	1.58
chr6	146056992	146058991	EPM2A	EPM2A	1.58
chr2	201978876	201980875	CFLAR	CFLAR	1.58
chr14	89058729	89060728	ZC3H14	ZC3H14	1.58
chr1	53387447	53389446	ECHDC2	ECHDC2	1.58
chr6	112041266	112043265	FYN	FYN	1.58
chr16	15594122	15596121	C16orf45	C16orf45	1.58
chr7	100172357	100174356	ZASP	ZASP	1.58
chr2	58271846	58273845	VRK2	VRK2	1.58
chr6	161121224	161123223	PLG	PLG	1.58
chr22	21905751	21907750	RIMBP3C	RIMBP3C	1.58
chr2	171923484	171925483	TLK1	TLK1	1.57
chr1	179112225	179114224	ABL2	ABL2	1.57
chr12	56621819	56623818	SLC39A5	SLC39A5	1.57
chr7	89781688	89783687	STEAP1	STEAP1	1.57
chr3	136647316	136649315	NCK1	NCK1	1.57
chr1	15984207	15986206	RSC1A1	RSC1A1	1.57
chr13	49987888	49989887	CAB39L	CAB39L	1.57
chr5	302290	304289	AHRR	AHRR	1.57
chr11	73355222	73357221	PLEKHB1	PLEKHB1	1.57
chr5	39270760	39272759	FYB	FYB	1.57
chr16	69385713	69387712	TMED6	TMED6	1.57
chr9	35039091	35041090	C9orf131	C9orf131	1.57
chr7	137636093	137638092	LOC100130880	LOC100130880	1.57
chr7	114053051	114055050	FOXP2	FOXP2	1.56
chr17	18766781	18768780	PRPSAP2	PRPSAP2	1.56
chr2	207078353	207080352	GPR1	GPR1	1.56
chr3	146262629	146264628	PLSCR1	PLSCR1	1.56
chr22	30234294	30236293	ASCC2	ASCC2	1.56
chr3	150996231	150998230	P2RY14	P2RY14	1.56
chr4	17783136	17785135	FAM184B	FAM184B	1.56
chr8	90912095	90914094	OSGIN2	OSGIN2	1.56
chr1	53387458	53389457	ECHDC2	ECHDC2	1.56
chr11	118781614	118783613	BCL9L	BCL9L	1.56
chr18	55886753	55888752	NEDD4L	NEDD4L	1.56
chr1	182573549	182575548	RGS16	RGS16	1.56
chr1	166956325	166958324	MAEL	MAEL	1.56
chr15	90039815	90041814	RHCG	RHCG	1.56
chr16	73082275	73084274	ZFHX3	ZFHX3	1.56
chr9	70490212	70492211	CBWD5	CBWD5	1.56
chr3	16647007	16649006	DAZL	DAZL	1.56
chr21	45077431	45079430	RRP1B	RRP1B	1.56
chr12	125809161	125811160	TMEM132B	TMEM132B	1.55
chr12	49449108	49451107	KMT2D	KMT2D	1.55
chr12	52402275	52404274	GRASP	GRASP	1.55
chr1	151007028	151009027	BNIPL	BNIPL	1.55
chr3	37438967	37440966	C3orf35	C3orf35	1.55
chr11	18140501	18142500	MRGPRX3	MRGPRX3	1.55
chr10	102293640	102295639	HIF1AN	HIF1AN	1.55
chr21	46102079	46104078	KRTAP12-1	KRTAP12-1	1.55
chr6	160540862	160542861	SLC22A1	SLC22A1	1.55
chr10	61900775	61902774	ANK3	ANK3	1.55
chr5	176937428	176939427	DOK3	DOK3	1.55
chr5	140053172	140055171	DND1	DND1	1.55
chr1	212786359	212788358	ATF3	ATF3	1.55
chr19	44114252	44116251	SRRM5	SRRM5	1.55
chr11	8680384	8682383	TRIM66	TRIM66	1.55
chr2	15729744	15731743	DDX1	DDX1	1.55
chr20	2842840	2844839	PTPRA	PTPRA	1.55
chr9	130858760	130860759	SLC25A25	SLC25A25	1.55
chr11	57527233	57529232	CTNND1	CTNND1	1.55
chr7	141461896	141463895	TAS2R3	TAS2R3	1.55
chr1	248682947	248684946	OR2G6	OR2G6	1.55
chr19	22605149	22607148	ZNF98	ZNF98	1.54
chr1	15781222	15783221	CELA2A	CELA2A	1.54
chr17	17480780	17482779	PEMT	PEMT	1.54
chr17	59668564	59670563	NACA2	NACA2	1.54
chr1	32672694	32674693	DCDC2B	DCDC2B	1.54
chr2	162931053	162933052	DPP4	DPP4	1.54
chr19	16057817	16059816	OR10H4	OR10H4	1.54
chr7	102288771	102290770	SPDYE2	SPDYE2	1.54
chr7	102288771	102290770	SPDYE2B	SPDYE2B	1.54
chr1	12908158	12910157	HNRNPCL4	HNRNPCL4	1.54
chr15	78554988	78556987	DNAJA4	DNAJA4	1.54
chr1	16302628	16304627	ZBTB17	ZBTB17	1.54
chr19	23297776	23299775	ZNF730	ZNF730	1.54
chr1	193075188	193077187	GLRX2	GLRX2	1.54
chr19	6591164	6593163	CD70	CD70	1.54
chr11	111167975	111169974	COLCA2	COLCA2	1.54
chr21	27512709	27514708	APP	APP	1.54
chr19	50900108	50902107	POLD1	POLD1	1.54
chr5	54318106	54320105	GZMK	GZMK	1.54
chr6	123068345	123070344	FABP7	FABP7	1.54
chr6	74162044	74164043	MB21D1	MB21D1	1.54
chr5	96149849	96151848	ERAP1	ERAP1	1.54
chr6	4888225	4890224	CDYL	CDYL	1.54
chr11	33183038	33185037	CSTF3	CSTF3	1.54
chr11	47234492	47236491	DDB2	DDB2	1.53
chr16	70326699	70328698	DDX19B	DDX19B	1.53
chr20	32308137	32310136	PXMP4	PXMP4	1.53
chr2	179343198	179345197	PLEKHA3	PLEKHA3	1.53
chr11	33891372	33893371	LMO2	LMO2	1.53
chr14	21496344	21498343	TPPP2	TPPP2	1.53
chr6	144282548	144284547	PLAGL1	PLAGL1	1.53
chr17	38574203	38576202	TOP2A	TOP2A	1.53
chr22	18187423	18189422	BCL2L13	BCL2L13	1.53
chr1	68517315	68519314	DIRAS3	DIRAS3	1.53
chr14	77889400	77891399	NOXRED1	NOXRED1	1.53
chr17	34257304	34259303	RDM1	RDM1	1.53
chr19	16242837	16244836	HSH2D	HSH2D	1.53
chr1	153629129	153631128	SNAPIN	SNAPIN	1.53
chr12	133755994	133757993	ZNF268	ZNF268	1.53
chr6	71134141	71136140	FAM135A	FAM135A	1.53
chr2	38153901	38155900	RMDN2	RMDN2	1.53
chr20	19865164	19867163	RIN2	RIN2	1.53
chr16	72206065	72208064	PMFBP1	PMFBP1	1.53
chr20	6104192	6106191	FERMT1	FERMT1	1.53
chr11	20407075	20409074	PRMT3	PRMT3	1.53
chr5	179499119	179501118	RNF130	RNF130	1.53
chr5	37835594	37837593	GDNF	GDNF	1.53
chr2	48805725	48807724	STON1-GTF2A1L	STON1-GTF2A1L	1.52
chr1	15800595	15802594	CELA2B	CELA2B	1.52
chr22	26961371	26963370	TPST2	TPST2	1.52
chr4	48908846	48910845	OCIAD2	OCIAD2	1.52
chr19	14196608	14198607	C19orf67	C19orf67	1.52
chr15	91496105	91498104	RCCD1	RCCD1	1.52
chr13	28562775	28564774	URAD	URAD	1.52
chr13	77564058	77566057	CLN5	CLN5	1.52
chr10	50342066	50344065	FAM170B	FAM170B	1.52
chr1	45272958	45274957	TCTEX1D4	TCTEX1D4	1.52
chr8	38829667	38831666	HTRA4	HTRA4	1.52
chr1	180880312	180882311	KIAA1614	KIAA1614	1.52
chr2	98960617	98962616	CNGA3	CNGA3	1.52
chr2	3620852	3622851	RPS7	RPS7	1.52
chr20	25371619	25373618	ABHD12	ABHD12	1.52
chr2	16847135	16849134	FAM49A	FAM49A	1.52
chr1	193075245	193077244	GLRX2	GLRX2	1.52
chr16	69760534	69762533	NQO1	NQO1	1.52
chr9	74675522	74677521	C9orf57	C9orf57	1.52
chr1	159284450	159286449	OR10J3	OR10J3	1.52
chr16	55540912	55542911	LPCAT2	LPCAT2	1.52
chr5	102898503	102900502	NUDT12	NUDT12	1.52
chr7	129691292	129693291	ZC3HC1	ZC3HC1	1.52
chr7	100286871	100288870	GIGYF1	GIGYF1	1.51
chr7	76107826	76109825	DTX2	DTX2	1.51
chr3	132316980	132318979	ACKR4	ACKR4	1.51
chr12	90049845	90051844	ATP2B1	ATP2B1	1.51
chr2	176955531	176957530	HOXD13	HOXD13	1.51
chr15	22953754	22955753	CYFIP1	CYFIP1	1.51
chr12	107076476	107078475	RFX4	RFX4	1.51
chr10	101673850	101675849	DNMBP	DNMBP	1.51
chr1	20510570	20512569	UBXN10	UBXN10	1.51
chr8	82373759	82375758	FABP9	FABP9	1.51
chr13	44451419	44453418	LACC1	LACC1	1.51
chr1	150291927	150293926	PRPF3	PRPF3	1.51
chr14	32045121	32047120	NUBPL	NUBPL	1.51
chr11	18415812	18417811	LDHA	LDHA	1.51
chr7	128504463	128506462	LOC100130705	LOC100130705	1.51
chr16	70326735	70328734	DDX19B	DDX19B	1.51
chr1	153538307	153540306	S100A2	S100A2	1.51
chr16	57836440	57838439	KIFC3	KIFC3	1.51
chr4	9243604	9245603	USP17L17	USP17L17	1.51
chr10	37412784	37414783	ANKRD30A	ANKRD30A	1.5
chr9	14180802	14182801	NFIB	NFIB	1.5
chr6	24773158	24775157	GMNN	GMNN	1.5
chr6	121754722	121756721	GJA1	GJA1	1.5
chr22	19709065	19711064	GP1BB	GP1BB	1.5
chr19	12033882	12035881	ZNF700	ZNF700	1.5
chr12	56913608	56915607	RBMS2	RBMS2	1.5
chr9	107299095	107301094	OR13C3	OR13C3	1.5
chr14	21154931	21156930	ANG	ANG	1.5
chr14	21154935	21156934	RNASE4	RNASE4	1.5
chr22	31478981	31480980	SMTN	SMTN	1.5
chr10	103540127	103542126	FGF8	FGF8	1.5
chr6	11112072	11114071	ERVFRD-1	ERVFRD-1	1.5
chr5	96209642	96211641	ERAP2	ERAP2	1.5
chr11	126271310	126273309	ST3GAL4	ST3GAL4	1.5
chr7	92777702	92779701	SAMD9L	SAMD9L	1.5
chr19	13856676	13858675	CCDC130	CCDC130	1.5
chr11	63740078	63742077	COX8A	COX8A	1.5
chr8	92112846	92114845	LRRC69	LRRC69	1.5
chr7	141488016	141490015	TAS2R5	TAS2R5	1.5
chr17	42731761	42733760	MEIOC	MEIOC	1.5
chr11	122707205	122709204	CRTAM	CRTAM	1.5
chr1	232651355	232653354	SIPA1L2	SIPA1L2	1.49
chr1	59760624	59762623	FGGY	FGGY	1.49
chr1	23751273	23753272	TCEA3	TCEA3	1.49
chr3	64009687	64011686	PSMD6	PSMD6	1.49
chr10	73848791	73850790	SPOCK2	SPOCK2	1.49
chr11	31832902	31834901	PAX6	PAX6	1.49
chr3	107239782	107241781	BBX	BBX	1.49
chr1	92681572	92683571	C1orf146	C1orf146	1.49
chr21	34636664	34638663	IL10RB	IL10RB	1.49
chr17	34898736	34900735	GGNBP2	GGNBP2	1.49
chr4	74604222	74606221	CXCL8	CXCL8	1.49
chr3	71180093	71182092	FOXP1	FOXP1	1.49
chr1	36184791	36186790	C1orf216	C1orf216	1.49
chr14	23451852	23453851	AJUBA	AJUBA	1.49
chr17	79846665	79848664	ANAPC11	ANAPC11	1.49
chr9	5185619	5187618	INSL6	INSL6	1.49
chr8	82395474	82397473	FABP4	FABP4	1.49
chr2	74406095	74408094	MOB1A	MOB1A	1.49
chr1	148346757	148348756	NBPF14	NBPF14	1.49
chr2	218808797	218810796	TNS1	TNS1	1.49
chr4	42893282	42895281	GRXCR1	GRXCR1	1.49
chr1	46089732	46091731	CCDC17	CCDC17	1.49
chr8	11996270	11998269	USP17L2	USP17L2	1.49
chr8	144796506	144798505	MAPK15	MAPK15	1.48
chr16	77231348	77233347	SYCE1L	SYCE1L	1.48
chr5	140798536	140800535	PCDHGA11	PCDHGA11	1.48
chr11	76811885	76813884	OMP	OMP	1.48
chr1	220445844	220447843	RAB3GAP2	RAB3GAP2	1.48
chr1	162465594	162467593	UHMK1	UHMK1	1.48
chr5	140751650	140753649	PCDHGA6	PCDHGA6	1.48
chr16	71749744	71751743	PHLPP2	PHLPP2	1.48
chr5	180230903	180232902	MGAT1	MGAT1	1.48
chr5	118786137	118788136	HSD17B4	HSD17B4	1.48
chr4	107234852	107236851	AIMP1	AIMP1	1.48
chr16	1020985	1022984	LMF1	LMF1	1.48
chr1	104157953	104159952	AMY2A	AMY2A	1.48
chr12	40017968	40019967	C12orf40	C12orf40	1.48
chr9	88874573	88876572	C9orf153	C9orf153	1.48
chr3	51813204	51815203	IQCF6	IQCF6	1.48
chr18	5297053	5299052	ZBTB14	ZBTB14	1.48
chr3	40496782	40498781	RPL14	RPL14	1.48
chr3	108248170	108250169	MYH15	MYH15	1.48
chr1	9297902	9299901	H6PD	H6PD	1.48
chr6	26027481	26029480	HIST1H4B	HIST1H4B	1.48
chr1	114491766	114493765	HIPK1	HIPK1	1.48
chr6	10419798	10421797	TFAP2A	TFAP2A	1.47
chr10	75415864	75417863	SYNPO2L	SYNPO2L	1.47
chr9	71629040	71631039	PRKACG	PRKACG	1.47
chr12	133812423	133814422	ANHX	ANHX	1.47
chr12	50476982	50478981	SMARCD1	SMARCD1	1.47
chr19	10420234	10422233	ZGLP1	ZGLP1	1.47
chr16	69870639	69872638	WWP2	WWP2	1.47
chr3	134094260	134096259	AMOTL2	AMOTL2	1.47
chr12	112847446	112849445	RPL6	RPL6	1.47
chr3	138064489	138066488	MRAS	MRAS	1.47
chr6	33548071	33550070	BAK1	BAK1	1.47
chr2	136594751	136596750	LCT	LCT	1.47
chr17	42402239	42404238	SLC25A39	SLC25A39	1.47
chr14	50864123	50866122	CDKL1	CDKL1	1.47
chr6	134373790	134375789	SLC2A12	SLC2A12	1.47
chr19	21262952	21264951	ZNF714	ZNF714	1.46
chr11	19232119	19234118	CSRP3	CSRP3	1.46
chr4	169550767	169552766	PALLD	PALLD	1.46
chr2	132559235	132561234	C2orf27B	C2orf27B	1.46
chr9	137269140	137271139	RXRA	RXRA	1.46
chr2	154335323	154337322	RPRM	RPRM	1.46
chr19	4677293	4679292	DPP9-AS1	DPP9-AS1	1.46
chr22	43036608	43038607	ATP5L2	ATP5L2	1.46
chr2	74774146	74776145	DOK1	DOK1	1.46
chr7	150024937	150026936	ZBED6CL	ZBED6CL	1.46
chr3	138763735	138765734	PRR23C	PRR23C	1.46
chr22	29467065	29469064	KREMEN1	KREMEN1	1.46
chr3	63951419	63953418	ATXN7	ATXN7	1.46
chr10	97513672	97515671	ENTPD1	ENTPD1	1.46
chr20	58177601	58179600	PHACTR3	PHACTR3	1.45
chr15	93631753	93633752	RGMA	RGMA	1.45
chr20	55902830	55904829	SPO11	SPO11	1.45
chr4	164395048	164397047	TKTL2	TKTL2	1.45
chr10	116286686	116288685	ABLIM1	ABLIM1	1.45
chr18	42790946	42792945	SLC14A2	SLC14A2	1.45
chr15	52944248	52946247	FAM214A	FAM214A	1.45
chr15	43910999	43912998	STRC	STRC	1.45
chr19	56268506	56270505	RFPL4A	RFPL4A	1.45
chr16	4362761	4364760	GLIS2	GLIS2	1.45
chr2	237416179	237418178	IQCA1	IQCA1	1.45
chr9	35040204	35042203	C9orf131	C9orf131	1.45
chr11	111167564	111169563	COLCA2	COLCA2	1.45
chr1	43205926	43207925	CLDN19	CLDN19	1.45
chr20	1306514	1308513	SDCBP2	SDCBP2	1.45
chr7	129904702	129906701	CPA2	CPA2	1.45
chr3	10181318	10183317	VHL	VHL	1.45
chr20	54580529	54582528	CBLN4	CBLN4	1.45
chr6	99842083	99844082	COQ3	COQ3	1.45
chr11	33744274	33746273	CD59	CD59	1.44
chr19	58256163	58258162	ZNF776	ZNF776	1.44
chr16	49856650	49858649	ZNF423	ZNF423	1.44
chr11	66675341	66677340	PC	PC	1.44
chr6	22297731	22299730	PRL	PRL	1.44
chr11	6126913	6128912	OR56B4	OR56B4	1.44
chr17	7340345	7342344	FGF11	FGF11	1.44
chr8	140715300	140717299	KCNK9	KCNK9	1.44
chr17	32580295	32582294	CCL2	CCL2	1.44
chr17	25797035	25799034	KSR1	KSR1	1.44
chr2	191184772	191186771	HIBCH	HIBCH	1.44
chr9	35040468	35042467	C9orf131	C9orf131	1.44
chr7	127225655	127227654	GCC1	GCC1	1.44
chr3	64009283	64011282	PSMD6	PSMD6	1.44
chr12	57879735	57881734	MARS	MARS	1.44
chr8	120077423	120079422	COLEC10	COLEC10	1.44
chr16	68057771	68059770	DDX28	DDX28	1.43
chr15	99551025	99553024	PGPEP1L	PGPEP1L	1.43
chr10	135150476	135152475	CALY	CALY	1.43
chr4	153862134	153864133	FHDC1	FHDC1	1.43
chr10	35462514	35464513	CREM	CREM	1.43
chr4	140060631	140062630	ELF2	ELF2	1.43
chr2	25873092	25875091	DTNB	DTNB	1.43
chr8	11349520	11351519	BLK	BLK	1.43
chr8	27472329	27474328	CLU	CLU	1.43
chr3	49941071	49943070	MST1R	MST1R	1.43
chr4	159725245	159727244	FNIP2	FNIP2	1.43
chr5	58335340	58337339	PDE4D	PDE4D	1.43
chr19	17516458	17518457	BST2	BST2	1.43
chr8	135708802	135710801	ZFAT	ZFAT	1.43
chr1	1690082	1692081	NADK	NADK	1.43
chr1	35497570	35499569	ZMYM6	ZMYM6	1.43
chr20	58506818	58508817	FAM217B	FAM217B	1.43
chr6	11232916	11234915	NEDD9	NEDD9	1.43
chr8	145754459	145756458	C8orf82	C8orf82	1.43
chr2	128456596	128458595	SFT2D3	SFT2D3	1.43
chr8	7343910	7345909	DEFB106A	DEFB106A	1.42
chr8	7343910	7345909	DEFB106B	DEFB106B	1.42
chr11	27013627	27015626	FIBIN	FIBIN	1.42
chr6	41008456	41010455	TSPO2	TSPO2	1.42
chr12	11321779	11323778	SMIM10L1	SMIM10L1	1.42
chr20	33370208	33372207	NCOA6	NCOA6	1.42
chr10	27703298	27705297	PTCHD3	PTCHD3	1.42
chr9	95724242	95726241	FGD3	FGD3	1.42
chr6	111888564	111890563	TRAF3IP2	TRAF3IP2	1.42
chr17	46983730	46985729	UBE2Z	UBE2Z	1.42
chr9	128059168	128061167	GAPVD1	GAPVD1	1.42
chr2	232068912	232070911	ARMC9	ARMC9	1.42
chr11	65150146	65152145	SLC25A45	SLC25A45	1.42
chr5	22212879	22214878	CDH12	CDH12	1.42
chr9	93405388	93407387	DIRAS2	DIRAS2	1.42
chr5	118963253	118965252	FAM170A	FAM170A	1.42
chr7	6615064	6617063	ZDHHC4	ZDHHC4	1.42
chr1	148346930	148348929	NBPF8	NBPF8	1.42
chr1	148346930	148348929	NBPF9	NBPF9	1.42
chr4	74088832	74090831	ANKRD17	ANKRD17	1.42
chr3	10334632	10336631	GHRL	GHRL	1.41
chr19	13044559	13046558	FARSA	FARSA	1.41
chr8	67403490	67405489	C8orf46	C8orf46	1.41
chr9	95945211	95947210	WNK2	WNK2	1.41
chr15	57208287	57210286	TCF12	TCF12	1.41
chr1	62785086	62787085	KANK4	KANK4	1.41
chr11	63972151	63974150	FERMT3	FERMT3	1.41
chr11	55648772	55650771	TRIM51	TRIM51	1.41
chr5	73937250	73939249	ENC1	ENC1	1.41
chr17	61777520	61779519	LIMD2	LIMD2	1.41
chr14	77290724	77292723	LRRC74A	LRRC74A	1.41
chr12	1134913	1136912	ERC1	ERC1	1.41
chr14	92302871	92304870	TC2N	TC2N	1.41
chr20	58508719	58510718	SYCP2	SYCP2	1.41
chr4	103998529	104000528	SLC9B2	SLC9B2	1.41
chr5	140808157	140810156	PCDHGA12	PCDHGA12	1.41
chr5	140790742	140792741	PCDHGA10	PCDHGA10	1.41
chr19	58485903	58487902	C19orf18	C19orf18	1.41
chr16	69760572	69762571	NQO1	NQO1	1.41
chr8	20112804	20114803	LZTS1	LZTS1	1.41
chr22	29711746	29713745	RASL10A	RASL10A	1.4
chr5	74532704	74534703	ANKRD31	ANKRD31	1.4
chr2	108903094	108905093	SULT1C2	SULT1C2	1.4
chr2	75938112	75940111	GCFC2	GCFC2	1.4
chr3	35678665	35680664	ARPP21	ARPP21	1.4
chr8	43145584	43147583	POTEA	POTEA	1.4
chr14	21502945	21504944	RNASE13	RNASE13	1.4
chr10	134492778	134494777	INPP5A	INPP5A	1.4
chr3	131758451	131760450	CPNE4	CPNE4	1.4
chr11	47277467	47279466	NR1H3	NR1H3	1.4
chr19	42806953	42808952	PAFAH1B3	PAFAH1B3	1.4
chr3	124930244	124932243	SLC12A8	SLC12A8	1.4
chr13	32886092	32888091	ZAR1L	ZAR1L	1.4
chr10	53459356	53461355	CSTF2T	CSTF2T	1.39
chr19	42806930	42808929	PAFAH1B3	PAFAH1B3	1.39
chr12	32830133	32832132	DNM1L	DNM1L	1.39
chr11	15663430	15665429	LOC102724957	LOC102724957	1.39
chr5	2750244	2752243	C5orf38	C5orf38	1.39
chr15	59497014	59499013	LDHAL6B	LDHAL6B	1.39
chr20	16554080	16556079	KIF16B	KIF16B	1.39
chr5	79781799	79783798	FAM151B	FAM151B	1.39
chr18	53178001	53180000	TCF4	TCF4	1.39
chr1	161121533	161123532	UFC1	UFC1	1.39
chr17	40608861	40610860	ATP6V0A1	ATP6V0A1	1.39
chr15	77176218	77178217	SCAPER	SCAPER	1.39
chr5	133702766	133704765	CDKL3	CDKL3	1.39
chr15	69220838	69222837	NOX5	NOX5	1.39
chr15	69220838	69222837	SPESP1	SPESP1	1.39
chr9	2715525	2717524	KCNV2	KCNV2	1.39
chr14	100529750	100531749	EVL	EVL	1.39
chr20	2505169	2507168	ZNF343	ZNF343	1.39
chr3	57312981	57314980	ASB14	ASB14	1.39
chr7	90891782	90893781	FZD1	FZD1	1.39
chr6	37467701	37469700	CCDC167	CCDC167	1.39
chr2	32500957	32502956	YIPF4	YIPF4	1.38
chr13	99174380	99176379	STK24	STK24	1.38
chr11	83984324	83986323	DLG2	DLG2	1.38
chr1	150478486	150480485	ECM1	ECM1	1.38
chr14	57272382	57274381	OTX2	OTX2	1.38
chr19	12173513	12175512	ZNF844	ZNF844	1.38
chr3	35680509	35682508	ARPP21	ARPP21	1.38
chr19	50192364	50194363	CPT1C	CPT1C	1.38
chr4	177190374	177192373	ASB5	ASB5	1.38
chr2	179343356	179345355	FKBP7	FKBP7	1.38
chr13	103426172	103428171	TEX30	TEX30	1.38
chr17	42096816	42098815	TMEM101	TMEM101	1.38
chr17	17378299	17380298	MED9	MED9	1.38
chr17	40169716	40171715	DNAJC7	DNAJC7	1.38
chr5	68628544	68630543	CCDC125	CCDC125	1.38
chr19	55740633	55742632	TMEM86B	TMEM86B	1.38
chr10	18238767	18240766	SLC39A12	SLC39A12	1.38
chr13	45775176	45777175	KCTD4	KCTD4	1.38
chr5	140775694	140777693	PCDHGB5	PCDHGB5	1.38
chr17	16282106	16284105	UBB	UBB	1.38
chr17	16282110	16284109	UBB	UBB	1.38
chr17	37010054	37012053	RPL23	RPL23	1.38
chr10	76818273	76820272	DUPD1	DUPD1	1.38
chr15	44117111	44119110	WDR76	WDR76	1.38
chr5	156772730	156774729	FNDC9	FNDC9	1.38
chr8	86349055	86351054	CA3	CA3	1.38
chr5	114516244	114518243	TRIM36	TRIM36	1.38
chr9	123631190	123633189	PHF19	PHF19	1.38
chr4	54232243	54234242	SCFD2	SCFD2	1.38
chr10	6242839	6244838	PFKFB3	PFKFB3	1.38
chr10	51574284	51576283	NCOA4	NCOA4	1.38
chr20	1373817	1375816	FKBP1A	FKBP1A	1.38
chr11	66488871	66490870	SPTBN2	SPTBN2	1.37
chr3	89154673	89156672	EPHA3	EPHA3	1.37
chr17	39274607	39276606	KRTAP4-11	KRTAP4-11	1.37
chr9	4152184	4154183	GLIS3	GLIS3	1.37
chr11	103905307	103907306	DDI1	DDI1	1.37
chr1	62785084	62787083	KANK4	KANK4	1.37
chr2	43862438	43864437	PLEKHH2	PLEKHH2	1.37
chr20	62326003	62328002	TNFRSF6B	TNFRSF6B	1.37
chr9	4300036	4302035	GLIS3	GLIS3	1.37
chr4	154710229	154712228	SFRP2	SFRP2	1.37
chr13	44451968	44453967	LACC1	LACC1	1.37
chr7	128347114	128349113	FAM71F1	FAM71F1	1.37
chr5	126409185	126411184	C5orf63	C5orf63	1.37
chr12	51419925	51421924	SLC11A2	SLC11A2	1.37
chr9	84601686	84603685	SPATA31D1	SPATA31D1	1.37
chr6	137815532	137817531	OLIG3	OLIG3	1.37
chr11	47516074	47518073	CELF1	CELF1	1.37
chr19	52255151	52257150	FPR1	FPR1	1.37
chr1	34324075	34326074	HMGB4	HMGB4	1.37
chr16	68571115	68573114	ZFP90	ZFP90	1.37
chr4	40749913	40751912	NSUN7	NSUN7	1.37
chr1	47531159	47533158	CYP4Z1	CYP4Z1	1.37
chr3	14714605	14716604	C3orf20	C3orf20	1.37
chr16	75679634	75681633	TERF2IP	TERF2IP	1.37
chr1	152386751	152388750	CRNN	CRNN	1.37
chr16	30394172	30396171	SEPT1	SEPT1	1.37
chr18	43304917	43306916	SLC14A1	SLC14A1	1.37
chr5	134366969	134368968	C5orf66	C5orf66	1.36
chr8	82443551	82445550	FABP12	FABP12	1.36
chr2	73964518	73966517	TPRKB	TPRKB	1.36
chr9	91793683	91795682	SHC3	SHC3	1.36
chr10	115509212	115511211	PLEKHS1	PLEKHS1	1.36
chr8	40008986	40010985	C8orf4	C8orf4	1.36
chr3	73618667	73620666	PDZRN3	PDZRN3	1.36
chr2	192015987	192017986	STAT4	STAT4	1.36
chr17	39222132	39224131	KRTAP2-4	KRTAP2-4	1.36
chr18	51880944	51882943	STARD6	STARD6	1.36
chr11	63751324	63753323	OTUB1	OTUB1	1.36
chr17	40717077	40719076	MLX	MLX	1.36
chr2	10506889	10508888	HPCAL1	HPCAL1	1.36
chr10	22603311	22605310	COMMD3	COMMD3	1.36
chr10	22603311	22605310	COMMD3-BMI1	COMMD3-BMI1	1.36
chr19	54367411	54369410	MYADM	MYADM	1.36
chr10	96441250	96443249	CYP2C18	CYP2C18	1.36
chr17	16282603	16284602	UBB	UBB	1.36
chr1	150243201	150245200	C1orf54	C1orf54	1.36
chr1	150243182	150245181	C1orf54	C1orf54	1.36
chr9	114247026	114249025	KIAA0368	KIAA0368	1.36
chr16	71926310	71928309	IST1	IST1	1.36
chr21	30257696	30259695	N6AMT1	N6AMT1	1.36
chr4	57369374	57371373	ARL9	ARL9	1.36
chr6	88052570	88054569	C6orf163	C6orf163	1.36
chr5	138775215	138777214	DNAJC18	DNAJC18	1.36
chr17	34946225	34948224	DHRS11	DHRS11	1.36
chr17	67057137	67059136	ABCA9	ABCA9	1.36
chr10	131762092	131764091	EBF3	EBF3	1.36
chr5	118786191	118788190	HSD17B4	HSD17B4	1.36
chr1	63786729	63788728	FOXD3	FOXD3	1.35
chr17	35730927	35732926	C17orf78	C17orf78	1.35
chr19	21512242	21514241	ZNF708	ZNF708	1.35
chr19	21512215	21514214	ZNF708	ZNF708	1.35
chr8	142238674	142240673	SLC45A4	SLC45A4	1.35
chr2	73869538	73871537	NAT8	NAT8	1.35
chr11	6224797	6226796	C11orf42	C11orf42	1.35
chr21	31986773	31988772	KRTAP20-1	KRTAP20-1	1.35
chr5	115418672	115420671	COMMD10	COMMD10	1.35
chr4	48136274	48138273	TXK	TXK	1.35
chr5	176782843	176784842	RGS14	RGS14	1.35
chr7	150018295	150020294	LRRC61	LRRC61	1.35
chr1	110544569	110546568	AHCYL1	AHCYL1	1.35
chr7	112119065	112121064	LSMEM1	LSMEM1	1.35
chr17	40994608	40996607	AOC2	AOC2	1.35
chr3	196911003	196913002	DLG1	DLG1	1.35
chr19	55474651	55476650	NLRP2	NLRP2	1.35
chr22	16287938	16289937	POTEH	POTEH	1.35
chr2	74054042	74056041	STAMBP	STAMBP	1.35
chr12	93128264	93130263	PLEKHG7	PLEKHG7	1.35
chr10	91135812	91137811	IFIT1B	IFIT1B	1.35
chr1	13673512	13675511	PRAMEF13	PRAMEF13	1.35
chr1	13673512	13675511	PRAMEF14	PRAMEF14	1.35
chr12	14720792	14722791	PLBD1	PLBD1	1.35
chr14	74769768	74771767	ABCD4	ABCD4	1.35
chr12	68647282	68649281	IL22	IL22	1.35
chr11	118123084	118125083	MPZL3	MPZL3	1.35
chr8	95449181	95451180	FSBP	FSBP	1.34
chr8	95449181	95451180	RAD54B	RAD54B	1.34
chr7	72740234	72742233	FKBP6	FKBP6	1.34
chr12	56389042	56391041	SUOX	SUOX	1.34
chr3	15798059	15800058	ANKRD28	ANKRD28	1.34
chr3	40496829	40498828	RPL14	RPL14	1.34
chr6	24383521	24385520	DCDC2	DCDC2	1.34
chr11	46956239	46958238	C11orf49	C11orf49	1.34
chr3	128369720	128371719	RPN1	RPN1	1.34
chr6	42894867	42896866	CNPY3	CNPY3	1.34
chr6	42894867	42896866	CNPY3-GNMT	CNPY3-GNMT	1.34
chr7	27776991	27778990	TAX1BP1	TAX1BP1	1.34
chr19	14219203	14221202	PRKACA	PRKACA	1.34
chr12	46384402	46386401	SCAF11	SCAF11	1.34
chr19	21512213	21514212	ZNF708	ZNF708	1.34
chr2	197664493	197666492	GTF3C3	GTF3C3	1.34
chr8	26723173	26725172	ADRA1A	ADRA1A	1.34
chr11	71901172	71903171	FOLR1	FOLR1	1.34
chr7	45065232	45067231	CCM2	CCM2	1.34
chr2	86094794	86096793	ST3GAL5	ST3GAL5	1.34
chr3	39422814	39424813	SLC25A38	SLC25A38	1.34
chr2	228244023	228246022	TM4SF20	TM4SF20	1.34
chr5	122879110	122881109	CSNK1G3	CSNK1G3	1.34
chr10	45494272	45496271	ZNF22	ZNF22	1.34
chr6	163146163	163148162	PACRG	PACRG	1.34
chr1	11907841	11909840	NPPA	NPPA	1.34
chr11	9404168	9406167	IPO7	IPO7	1.34
chr17	46622394	46624393	HOXB2	HOXB2	1.34
chr2	191399469	191401468	NEMP2	NEMP2	1.33
chr1	8939152	8941151	ENO1	ENO1	1.33
chr4	152096705	152098704	SH3D19	SH3D19	1.33
chr17	42144988	42146987	LSM12	LSM12	1.33
chr6	101844860	101846859	GRIK2	GRIK2	1.33
chr16	67517717	67519716	AGRP	AGRP	1.33
chr17	16282410	16284409	UBB	UBB	1.33
chr6	33771794	33773793	MLN	MLN	1.33
chr3	138739769	138741768	PRR23B	PRR23B	1.33
chr2	133429153	133431152	LYPD1	LYPD1	1.33
chr22	46659220	46661219	PKDREJ	PKDREJ	1.33
chr4	41935136	41937135	TMEM33	TMEM33	1.33
chr11	66884739	66886738	KDM2A	KDM2A	1.33
chr13	34250973	34252972	STARD13	STARD13	1.33
chr12	57704247	57706246	R3HDM2	R3HDM2	1.33
chr1	162464963	162466962	UHMK1	UHMK1	1.33
chr17	78516624	78518623	RPTOR	RPTOR	1.33
chr11	85780924	85782923	PICALM	PICALM	1.33
chr9	131035657	131037656	SWI5	SWI5	1.33
chr6	106544736	106546735	PRDM1	PRDM1	1.33
chr15	96872110	96874109	NR2F2	NR2F2	1.33
chr1	36107446	36109445	PSMB2	PSMB2	1.32
chr13	49018841	49020840	LPAR6	LPAR6	1.32
chr4	120549240	120551239	PDE5A	PDE5A	1.32
chr16	22101858	22103857	VWA3A	VWA3A	1.32
chr19	47290546	47292545	SLC1A5	SLC1A5	1.32
chr5	1799495	1801494	NDUFS6	NDUFS6	1.32
chr1	28694092	28696091	PHACTR4	PHACTR4	1.32
chr11	124646139	124648138	MSANTD2	MSANTD2	1.32
chr17	37822705	37824704	PNMT	PNMT	1.32
chr5	33984781	33986780	SLC45A2	SLC45A2	1.32
chr18	52493707	52495706	RAB27B	RAB27B	1.32
chr12	9268559	9270558	A2M	A2M	1.32
chr8	143751413	143753412	JRK	JRK	1.32
chr7	99953625	99955624	PILRB	PILRB	1.32
chr2	256341	258340	SH3YL1	SH3YL1	1.32
chr9	21350887	21352886	IFNA6	IFNA6	1.32
chr17	56767933	56769932	RAD51C	RAD51C	1.32
chr18	29767986	29769985	MEP1B	MEP1B	1.32
chr2	33357663	33359662	LTBP1	LTBP1	1.32
chr1	209824680	209826679	LAMB3	LAMB3	1.32
chr11	77348852	77350851	CLNS1A	CLNS1A	1.32
chr12	49295892	49297891	CCDC65	CCDC65	1.32
chr2	136497188	136499187	UBXN4	UBXN4	1.32
chr18	19190229	19192228	SNRPD1	SNRPD1	1.32
chr21	30515879	30517878	MAP3K7CL	MAP3K7CL	1.31
chr12	125399588	125401587	UBC	UBC	1.31
chr3	49131807	49133806	QRICH1	QRICH1	1.31
chr5	38595508	38597507	LIFR	LIFR	1.31
chr9	140473388	140475387	DPH7	DPH7	1.31
chr3	148804342	148806341	HLTF	HLTF	1.31
chr20	2644870	2646869	IDH3B	IDH3B	1.31
chr19	7579003	7581002	ZNF358	ZNF358	1.31
chr4	186578124	186580123	SORBS2	SORBS2	1.31
chr5	179107976	179109975	CBY3	CBY3	1.31
chr7	112118907	112120906	LSMEM1	LSMEM1	1.31
chr18	47792893	47794892	CFAP53	CFAP53	1.31
chr7	63503820	63505819	ZNF727	ZNF727	1.31
chr19	54876722	54878721	LAIR1	LAIR1	1.31
chr2	42793656	42795655	MTA3	MTA3	1.31
chr2	157289964	157291963	GPD2	GPD2	1.31
chr1	216978710	216980709	ESRRG	ESRRG	1.31
chr17	65362744	65364743	PSMD12	PSMD12	1.31
chr4	57034360	57036359	KIAA1211	KIAA1211	1.31
chr2	200773978	200775977	C2orf69	C2orf69	1.31
chr15	96867156	96869155	NR2F2	NR2F2	1.31
chr7	20257014	20259013	MACC1	MACC1	1.31
chr17	14140151	14142150	CDRT15	CDRT15	1.3
chr1	158722605	158724604	OR6K6	OR6K6	1.3
chr4	2366605	2368604	ZFYVE28	ZFYVE28	1.3
chr19	46848250	46850249	PPP5C	PPP5C	1.3
chr9	6213785	6215784	IL33	IL33	1.3
chr19	50189941	50191940	ADM5	ADM5	1.3
chr12	11002076	11004075	PRR4	PRR4	1.3
chr15	42129010	42131009	PLA2G4B	PLA2G4B	1.3
chr14	19551364	19553363	POTEG	POTEG	1.3
chr9	127177753	127179752	PSMB7	PSMB7	1.3
chr16	52107848	52109847	C16orf97	C16orf97	1.3
chr18	76827274	76829273	ATP9B	ATP9B	1.3
chr7	72740154	72742153	FKBP6	FKBP6	1.3
chr11	7616416	7618415	PPFIBP2	PPFIBP2	1.3
chr2	21344857	21346856	TDRD15	TDRD15	1.3
chr1	150241610	150243609	APH1A	APH1A	1.3
chr14	91884189	91886188	CCDC88C	CCDC88C	1.3
chr15	90733188	90735187	SEMA4B	SEMA4B	1.3
chr19	53946253	53948252	ZNF761	ZNF761	1.3
chr6	90121996	90123995	RRAGD	RRAGD	1.3
chr14	24672856	24674855	TSSK4	TSSK4	1.3
chr6	26182023	26184022	HIST1H2BE	HIST1H2BE	1.3
chr19	36304202	36306201	PRODH2	PRODH2	1.3
chr7	64467125	64469124	ERV3-1	ERV3-1	1.3
chr8	134072604	134074603	SLA	SLA	1.3
chr17	61676230	61678229	TACO1	TACO1	1.3
chr11	73720283	73722282	UCP3	UCP3	1.3
chr6	42845353	42847352	RPL7L1	RPL7L1	1.3
chr10	44070066	44072065	ZNF239	ZNF239	1.3
chr10	44070067	44072066	ZNF239	ZNF239	1.3
chr22	42679934	42681933	TCF20	TCF20	1.3
chr13	51418076	51420075	DLEU7	DLEU7	1.3
chr13	46037029	46039028	COG3	COG3	1.3
chr20	25667576	25669575	ZNF337	ZNF337	1.29
chr17	19648926	19650925	ALDH3A1	ALDH3A1	1.29
chr19	43586894	43588893	PSG2	PSG2	1.29
chr7	27196297	27198296	HOXA7	HOXA7	1.29
chr3	156390204	156392203	TIPARP	TIPARP	1.29
chr15	44969087	44971086	PATL2	PATL2	1.29
chr2	47594286	47596285	EPCAM	EPCAM	1.29
chr11	108338259	108340258	C11orf65	C11orf65	1.29
chr5	73978968	73980967	HEXB	HEXB	1.29
chr6	28324049	28326048	ZSCAN31	ZSCAN31	1.29
chr11	107877407	107879406	CUL5	CUL5	1.29
chr4	88141761	88143760	KLHL8	KLHL8	1.29
chr3	131754287	131756286	CPNE4	CPNE4	1.29
chr21	46018496	46020495	KRTAP10-7	KRTAP10-7	1.29
chr10	124028810	124030809	BTBD16	BTBD16	1.29
chr19	50028874	50030873	RCN3	RCN3	1.29
chr3	160101555	160103554	IFT80	IFT80	1.29
chr1	151414682	151416681	POGZ	POGZ	1.29
chr13	114843455	114845454	RASA3	RASA3	1.29
chr2	24395911	24397910	FAM228A	FAM228A	1.29
chr5	41923355	41925354	FBXO4	FBXO4	1.29
chr3	136674706	136676705	IL20RB	IL20RB	1.29
chr10	18627613	18629612	CACNB2	CACNB2	1.29
chr1	236047009	236049008	LYST	LYST	1.29
chr6	33679529	33681528	UQCC2	UQCC2	1.29
chr22	23974509	23976508	DRICH1	DRICH1	1.29
chr22	22863506	22865505	ZNF280B	ZNF280B	1.29
chr7	96339204	96341203	SHFM1	SHFM1	1.29
chr1	33841195	33843194	PHC2	PHC2	1.28
chr2	58271776	58273775	VRK2	VRK2	1.28
chr21	46045039	46047038	KRTAP10-9	KRTAP10-9	1.28
chr5	41923353	41925352	FBXO4	FBXO4	1.28
chr8	141468679	141470678	TRAPPC9	TRAPPC9	1.28
chr1	174841523	174843522	RABGAP1L	RABGAP1L	1.28
chr19	50666539	50668538	IZUMO2	IZUMO2	1.28
chr3	132371289	132373288	UBA5	UBA5	1.28
chr3	194188969	194190968	ATP13A3	ATP13A3	1.28
chr2	20527148	20529147	PUM2	PUM2	1.28
chr12	120687965	120689964	PXN	PXN	1.28
chr6	44185241	44187240	SLC29A1	SLC29A1	1.28
chr10	73975868	73977867	ASCC1	ASCC1	1.28
chr6	90270036	90272035	ANKRD6	ANKRD6	1.28
chr7	24321806	24323805	NPY	NPY	1.28
chr2	188419233	188421232	TFPI	TFPI	1.28
chr4	164534777	164536776	MARCH1	MARCH1	1.28
chr5	140252886	140254885	PCDHA12	PCDHA12	1.28
chr4	155700423	155702422	RBM46	RBM46	1.28
chr18	43678320	43680319	ATP5A1	ATP5A1	1.28
chr13	42710177	42712176	DGKH	DGKH	1.28
chr19	54824410	54826409	LILRA5	LILRA5	1.28
chr5	1799957	1801956	MRPL36	MRPL36	1.27
chr3	121611170	121613169	SLC15A2	SLC15A2	1.27
chr16	85644841	85646840	GSE1	GSE1	1.27
chr19	48759204	48761203	CARD8	CARD8	1.27
chr15	52861644	52863643	ARPP19	ARPP19	1.27
chr1	117210378	117212377	IGSF3	IGSF3	1.27
chr4	89619387	89621386	NAP1L5	NAP1L5	1.27
chr13	24842824	24844823	SPATA13	SPATA13	1.27
chr3	42305440	42307439	CCK	CCK	1.27
chr3	184036100	184038099	EIF4G1	EIF4G1	1.27
chr20	31365657	31367656	DNMT3B	DNMT3B	1.27
chr6	49917158	49919157	DEFB133	DEFB133	1.27
chr16	68270137	68272136	ESRP2	ESRP2	1.27
chr12	122107561	122109560	MORN3	MORN3	1.27
chr11	120971374	120973373	TECTA	TECTA	1.27
chr3	107094187	107096186	CCDC54	CCDC54	1.27
chr20	54985313	54987312	CASS4	CASS4	1.27
chr10	3108818	3110817	PFKP	PFKP	1.27
chr12	12964279	12966278	DDX47	DDX47	1.27
chr17	26220410	26222409	LYRM9	LYRM9	1.27
chr3	47621731	47623730	CSPG5	CSPG5	1.27
chr11	6516525	6518524	DNHD1	DNHD1	1.27
chr2	99917640	99919639	LYG1	LYG1	1.27
chr14	69262961	69264960	ZFP36L1	ZFP36L1	1.27
chr1	114430170	114432169	BCL2L15	BCL2L15	1.27
chr1	220220001	220222000	EPRS	EPRS	1.27
chr5	114632459	114634458	CCDC112	CCDC112	1.27
chr5	140477825	140479824	PCDHB3	PCDHB3	1.27
chr12	96647237	96649236	ELK3	ELK3	1.27
chr11	8290183	8292182	LMO1	LMO1	1.27
chr10	15762335	15764334	ITGA8	ITGA8	1.27
chr2	54087171	54089170	GPR75	GPR75	1.26
chr2	54087171	54089170	GPR75-ASB3	GPR75-ASB3	1.26
chr7	105753094	105755093	SYPL1	SYPL1	1.26
chr4	1107353	1109352	RNF212	RNF212	1.26
chr3	157152579	157154578	PTX3	PTX3	1.26
chr1	8086394	8088393	ERRFI1	ERRFI1	1.26
chr10	85897184	85899183	GHITM	GHITM	1.26
chr17	14202366	14204365	HS3ST3B1	HS3ST3B1	1.26
chr12	3982615	3984614	PARP11	PARP11	1.26
chr19	53947479	53949478	ZNF761	ZNF761	1.26
chr12	6716600	6718599	CHD4	CHD4	1.26
chr5	140683631	140685630	SLC25A2	SLC25A2	1.26
chr9	135538805	135540804	DDX31	DDX31	1.26
chr17	76921473	76923472	TIMP2	TIMP2	1.26
chr2	132231579	132233578	TUBA3D	TUBA3D	1.26
chr6	8435801	8437800	SLC35B3	SLC35B3	1.26
chr20	56265681	56267680	PMEPA1	PMEPA1	1.26
chr10	50819153	50821152	CHAT	CHAT	1.26
chr1	204459475	204461474	PIK3C2B	PIK3C2B	1.26
chr3	16256282	16258281	GALNT15	GALNT15	1.26
chr3	38178734	38180733	ACAA1	ACAA1	1.26
chr4	77354252	77356251	SHROOM3	SHROOM3	1.26
chr9	109623377	109625376	ZNF462	ZNF462	1.26
chr17	15164162	15166161	PMP22	PMP22	1.26
chr3	39188922	39190921	CSRNP1	CSRNP1	1.26
chr11	71707957	71709956	IL18BP	IL18BP	1.26
chr13	25873665	25875664	NUP58	NUP58	1.26
chr2	203736709	203738708	ICA1L	ICA1L	1.25
chr3	195445752	195447751	MUC20	MUC20	1.25
chr19	41279081	41281080	MIA	MIA	1.25
chr20	35724619	35726618	RBL1	RBL1	1.25
chr1	161183086	161185085	FCER1G	FCER1G	1.25
chr3	112049793	112051792	CD200	CD200	1.25
chr20	34357922	34359921	PHF20	PHF20	1.25
chr16	87991476	87993475	BANP	BANP	1.25
chr19	12796811	12798810	LOC105372280	LOC105372280	1.25
chr6	160767404	160769403	SLC22A3	SLC22A3	1.25
chr16	31269287	31271286	ITGAM	ITGAM	1.25
chr2	209222568	209224567	PTH2R	PTH2R	1.25
chr14	21572864	21574863	ZNF219	ZNF219	1.25
chr10	68683791	68685790	LRRTM3	LRRTM3	1.25
chr17	41320487	41322486	NBR1	NBR1	1.25
chr2	85978908	85980907	ATOH8	ATOH8	1.25
chr3	44752134	44754133	ZNF502	ZNF502	1.25
chr2	10279508	10281507	C2orf48	C2orf48	1.25
chr7	8471584	8473583	NXPH1	NXPH1	1.25
chr20	54985167	54987166	CASS4	CASS4	1.25
chr17	21189347	21191346	MAP2K3	MAP2K3	1.25
chr7	33017085	33019084	FKBP9	FKBP9	1.25
chr1	103574053	103576052	COL11A1	COL11A1	1.25
chr12	76742223	76744222	BBS10	BBS10	1.25
chr16	70145528	70147527	PDPR	PDPR	1.25
chr12	76816873	76818872	OSBPL8	OSBPL8	1.25
chr20	57592308	57594307	TUBB1	TUBB1	1.25
chr8	27180995	27182994	PTK2B	PTK2B	1.25
chr8	27181080	27183079	PTK2B	PTK2B	1.25
chr11	27681197	27683196	BDNF	BDNF	1.25
chr17	18585573	18587572	ZNF286B	ZNF286B	1.25
chr18	13276103	13278102	LDLRAD4	LDLRAD4	1.25
chr12	53438809	53440808	TNS2	TNS2	1.24
chr1	158221926	158223925	CD1A	CD1A	1.24
chr10	50820082	50822081	CHAT	CHAT	1.24
chr11	63653986	63655985	MARK2	MARK2	1.24
chr22	44420183	44422182	PARVB	PARVB	1.24
chr12	12503170	12505169	MANSC1	MANSC1	1.24
chr11	14541992	14543991	PSMA1	PSMA1	1.24
chr1	40349184	40351183	TRIT1	TRIT1	1.24
chr3	10204562	10206561	IRAK2	IRAK2	1.24
chr2	42991402	42993401	OXER1	OXER1	1.24
chr5	121463207	121465206	ZNF474	ZNF474	1.24
chr7	142958521	142960520	GSTK1	GSTK1	1.24
chr5	112824528	112826527	MCC	MCC	1.24
chr19	23186011	23188010	ZNF728	ZNF728	1.24
chr21	46000482	46002481	KRTAP10-5	KRTAP10-5	1.24
chr12	72231486	72233485	TBC1D15	TBC1D15	1.24
chr9	126771888	126773887	LHX2	LHX2	1.24
chr2	176948691	176950690	EVX2	EVX2	1.24
chr9	92094612	92096611	SEMA4D	SEMA4D	1.24
chr2	101616690	101618689	RPL31	RPL31	1.24
chr7	153747502	153749501	DPP6	DPP6	1.24
chr1	230850337	230852336	AGT	AGT	1.24
chr4	171011539	171013538	AADAT	AADAT	1.24
chr6	24877594	24879593	FAM65B	FAM65B	1.24
chr9	73029574	73031573	KLF9	KLF9	1.24
chr12	51785201	51787200	GALNT6	GALNT6	1.24
chr6	127840501	127842500	SOGA3	SOGA3	1.24
chr5	150444693	150446692	TNIP1	TNIP1	1.24
chr14	24778704	24780703	LTB4R	LTB4R	1.24
chr6	139115247	139117246	ECT2L	ECT2L	1.24
chr3	130277177	130279176	COL6A6	COL6A6	1.23
chr17	72864877	72866876	FDXR	FDXR	1.23
chr8	37618100	37620099	PROSC	PROSC	1.23
chr5	68628621	68630620	CCDC125	CCDC125	1.23
chr10	122608686	122610685	WDR11	WDR11	1.23
chr4	3313873	3315872	RGS12	RGS12	1.23
chr5	147713121	147715120	SPINK9	SPINK9	1.23
chr10	86001218	86003217	LRIT1	LRIT1	1.23
chr15	41694659	41696658	NDUFAF1	NDUFAF1	1.23
chr1	150693365	150695364	HORMAD1	HORMAD1	1.23
chr6	52049184	52051183	IL17A	IL17A	1.23
chr1	217113016	217115015	ESRRG	ESRRG	1.23
chr16	56813703	56815702	NUP93	NUP93	1.23
chr16	80572630	80574629	DYNLRB2	DYNLRB2	1.23
chr11	64049810	64051809	GPR137	GPR137	1.23
chr11	33744499	33746498	CD59	CD59	1.23
chr17	46798529	46800528	PRAC2	PRAC2	1.23
chr17	18690347	18692346	TVP23B	TVP23B	1.23
chr14	24672925	24674924	TSSK4	TSSK4	1.23
chr15	42694976	42696975	CAPN3	CAPN3	1.23
chr8	19169080	19171079	SH2D4A	SH2D4A	1.22
chr3	50341033	50343032	HYAL1	HYAL1	1.22
chr19	23578363	23580362	ZNF91	ZNF91	1.22
chr6	41006939	41008938	UNC5CL	UNC5CL	1.22
chr1	32535631	32537630	TMEM39B	TMEM39B	1.22
chr3	11610399	11612398	VGLL4	VGLL4	1.22
chr1	32385260	32387259	PTP4A2	PTP4A2	1.22
chr22	41258131	41260130	DNAJB7	DNAJB7	1.22
chr1	109656480	109658479	C1orf194	C1orf194	1.22
chr7	25019832	25021831	OSBPL3	OSBPL3	1.22
chr6	112575918	112577917	LAMA4	LAMA4	1.22
chr6	116989974	116991973	ZUFSP	ZUFSP	1.22
chr15	57996718	57998717	POLR2M	POLR2M	1.22
chr7	100462949	100464948	TRIP6	TRIP6	1.22
chr16	3493538	3495537	ZNF597	ZNF597	1.22
chr14	69260632	69262631	ZFP36L1	ZFP36L1	1.22
chr17	38210890	38212889	MED24	MED24	1.22
chr2	55496385	55498384	MTIF2	MTIF2	1.22
chr12	57882598	57884597	ARHGAP9	ARHGAP9	1.22
chr7	104939227	104941226	SRPK2	SRPK2	1.22
chr12	8025636	8027635	SLC2A14	SLC2A14	1.22
chr13	52980630	52982629	THSD1	THSD1	1.22
chr3	153200283	153202282	C3orf79	C3orf79	1.22
chr1	42920164	42922163	PPCS	PPCS	1.22
chr15	65398698	65400697	UBAP1L	UBAP1L	1.22
chr1	154915127	154917126	PMVK	PMVK	1.22
chr17	73150779	73152778	HN1	HN1	1.22
chr5	169724823	169726822	LCP2	LCP2	1.22
chr9	135538714	135540713	DDX31	DDX31	1.22
chr4	15339559	15341558	C1QTNF7	C1QTNF7	1.22
chr6	7588431	7590430	SNRNP48	SNRNP48	1.22
chr6	3445248	3447247	SLC22A23	SLC22A23	1.22
chr6	25930955	25932954	SLC17A2	SLC17A2	1.22
chr19	43690689	43692688	PSG5	PSG5	1.22
chr11	47789031	47791030	FNBP4	FNBP4	1.22
chr6	6586933	6588932	LY86	LY86	1.22
chr16	29415124	29417123	NPIPB11	NPIPB11	1.22
chr14	71994028	71996027	SIPA1L1	SIPA1L1	1.22
chr8	144442148	144444147	TOP1MT	TOP1MT	1.21
chr14	95603148	95605147	DICER1	DICER1	1.21
chr3	171559138	171561137	TMEM212	TMEM212	1.21
chr4	100212186	100214185	ADH1A	ADH1A	1.21
chr11	65151173	65153172	SLC25A45	SLC25A45	1.21
chr19	12163783	12165782	ZNF878	ZNF878	1.21
chr15	90317588	90319587	MESP2	MESP2	1.21
chr16	67925174	67927173	PSKH1	PSKH1	1.21
chr14	20774154	20776153	TTC5	TTC5	1.21
chr5	71803250	71805249	ZNF366	ZNF366	1.21
chr16	67916780	67918779	NRN1L	NRN1L	1.21
chr16	75498636	75500635	TMEM170A	TMEM170A	1.21
chr1	150228137	150230136	CA14	CA14	1.21
chr19	36233352	36235351	IGFLR1	IGFLR1	1.21
chr19	41279281	41281280	MIA	MIA	1.21
chr10	25351209	25353208	ENKUR	ENKUR	1.21
chr10	102818998	102820997	KAZALD1	KAZALD1	1.21
chr1	114355099	114357098	RSBN1	RSBN1	1.21
chr3	58289971	58291970	RPP14	RPP14	1.21
chr2	202935975	202937974	KIAA2012	KIAA2012	1.21
chr10	88728497	88730496	AGAP11	AGAP11	1.21
chr16	55512444	55514443	MMP2	MMP2	1.21
chr6	123108193	123110192	SMPDL3A	SMPDL3A	1.21
chr17	16282654	16284653	UBB	UBB	1.2
chr6	27354496	27356495	ZNF391	ZNF391	1.2
chr8	66546453	66548452	ARMC1	ARMC1	1.2
chr8	22296482	22298481	PPP3CC	PPP3CC	1.2
chr2	161991465	161993464	TANK	TANK	1.2
chr22	24036585	24038584	RGL4	RGL4	1.2
chr17	30346154	30348153	LRRC37B	LRRC37B	1.2
chr4	187068326	187070325	FAM149A	FAM149A	1.2
chr11	31832691	31834690	PAX6	PAX6	1.2
chr19	1132274	1134273	SBNO2	SBNO2	1.2
chr7	107770802	107772801	LAMB4	LAMB4	1.2
chr8	38756752	38758751	PLEKHA2	PLEKHA2	1.2
chr17	38332241	38334240	RAPGEFL1	RAPGEFL1	1.2
chr12	108714440	108716439	CMKLR1	CMKLR1	1.2
chr5	138211058	138213057	LRRTM2	LRRTM2	1.2
chr2	204190961	204192960	ABI2	ABI2	1.2
chr5	6446735	6448734	UBE2QL1	UBE2QL1	1.2
chr19	53590291	53592290	ZNF160	ZNF160	1.2
chr1	109654584	109656583	KIAA1324	KIAA1324	1.2
chr2	10506803	10508802	HPCAL1	HPCAL1	1.2
chr18	67624413	67626412	CD226	CD226	1.2
chr13	48987654	48989653	LPAR6	LPAR6	1.2
chr5	132113562	132115561	SEPT8	SEPT8	1.2
chr6	55444013	55446012	HMGCLL1	HMGCLL1	1.2
chr17	42580971	42582970	GPATCH8	GPATCH8	1.2
chr3	71592709	71594708	FOXP1	FOXP1	1.2
chr17	27916611	27918610	GIT1	GIT1	1.2
chr16	89751075	89753074	CDK10	CDK10	1.2
chr4	100356292	100358291	ADH7	ADH7	1.2
chr1	26233369	26235368	STMN1	STMN1	1.2
chr7	130124187	130126186	MEST	MEST	1.2
chr1	155948337	155950336	ARHGEF2	ARHGEF2	1.2
chr3	52007041	52009040	ABHD14A	ABHD14A	1.2
chr3	52007041	52009040	ABHD14A-ACY1	ABHD14A-ACY1	1.2
chr1	32825861	32827860	TSSK3	TSSK3	1.2
chr6	52933770	52935769	FBXO9	FBXO9	1.19
chr18	47808145	47810144	MBD1	MBD1	1.19
chr11	60280885	60282884	MS4A13	MS4A13	1.19
chr1	149878544	149880543	SV2A	SV2A	1.19
[truncated: 3,551 more rows]

## Sheet: GBM promoter IC3 highLF GO
Category	Term	Count	%	PValue	Genes	List Total	Pop Hits	Pop Total	Fold Enrichment	Bonferroni	Benjamini	FDR
GOTERM_BP_DIRECT	GO:0006334~nucleosome assembly	14	0.222222	8.3282e-17	HIST1H2BB, HIST1H3J, HIST1H2BO, HIST1H2BM, HIST1H4A, HIST1H2BL, HIST1H2BI, HIST2H2BF, HIST1H2BJ, HIST1H3A, HIST1H3C, HIST1H3F, HIST1H3G, HIST1H3I	57	119	16792	34.6584	4.41869e-14	4.41869e-14	1.55431e-13
GOTERM_BP_DIRECT	GO:0060968~regulation of gene silencing	6	0.0952381	1.56317e-10	HIST1H3J, HIST1H3A, HIST1H3C, HIST1H3F, HIST1H3G, HIST1H3I	57	11	16792	160.689	6.22143e-08	3.11071e-08	2.17873e-07
GOTERM_BP_DIRECT	GO:0032200~telomere organization	7	0.111111	2.92792e-10	HIST1H3J, HIST1H4A, HIST1H3A, HIST1H3C, HIST1H3F, HIST1H3G, HIST1H3I	57	27	16792	76.3769	1.16531e-07	3.88437e-08	4.0809e-07
GOTERM_BP_DIRECT	GO:0006335~DNA replication-dependent nucleosome assembly	7	0.111111	8.84956e-10	HIST1H3J, HIST1H4A, HIST1H3A, HIST1H3C, HIST1H3F, HIST1H3G, HIST1H3I	57	32	16792	64.443	3.52213e-07	8.80532e-08	1.23344e-06
GOTERM_BP_DIRECT	GO:0000183~chromatin silencing at rDNA	7	0.111111	2.24147e-09	HIST1H3J, HIST1H4A, HIST1H3A, HIST1H3C, HIST1H3F, HIST1H3G, HIST1H3I	57	37	16792	55.7345	8.92106e-07	1.78421e-07	3.12414e-06
GOTERM_BP_DIRECT	GO:0051290~protein heterotetramerization	7	0.111111	4.99356e-09	HIST1H3J, HIST1H4A, HIST1H3A, HIST1H3C, HIST1H3F, HIST1H3G, HIST1H3I	57	42	16792	49.0994	1.98744e-06	3.3124e-07	6.95997e-06
GOTERM_BP_DIRECT	GO:0045814~negative regulation of gene expression, epigenetic	7	0.111111	1.48205e-08	HIST1H3J, HIST1H4A, HIST1H3A, HIST1H3C, HIST1H3F, HIST1H3G, HIST1H3I	57	50	16792	41.2435	5.89853e-06	8.42649e-07	2.06566e-05
GOTERM_BP_DIRECT	GO:0045815~positive regulation of gene expression, epigenetic	7	0.111111	5.56023e-08	HIST1H3J, HIST1H4A, HIST1H3A, HIST1H3C, HIST1H3F, HIST1H3G, HIST1H3I	57	62	16792	33.2609	2.21295e-05	2.76621e-06	7.74977e-05
GOTERM_BP_DIRECT	GO:0031047~gene silencing by RNA	7	0.111111	1.80688e-06	HIST1H3J, HIST1H4A, HIST1H3A, HIST1H3C, HIST1H3F, HIST1H3G, HIST1H3I	57	111	16792	18.5782	0.000718882	7.99013e-05	0.00251838
GOTERM_BP_DIRECT	GO:0044267~cellular protein metabolic process	7	0.111111	2.58293e-06	HIST1H3J, HIST1H4A, HIST1H3A, HIST1H3C, HIST1H3F, HIST1H3G, HIST1H3I	57	118	16792	17.4761	0.00102748	0.000102795	0.0036
GOTERM_BP_DIRECT	GO:0006342~chromatin silencing	5	0.0793651	1.49282e-05	HIST1H2AB, HIST1H2AG, HIST1H2AE, HIST1H2AI, HIST1H2AJ	57	45	16792	32.7329	0.00592387	0.000539989	0.0208048
GOTERM_BP_DIRECT	GO:0098609~cell-cell adhesion	7	0.111111	0.000275935	HIST1H3J, HIST1H3A, HIST1H3C, SPTBN1, HIST1H3F, HIST1H3G, HIST1H3I	57	271	16792	7.6095	0.10402	0.00911135	0.383909
GOTERM_BP_DIRECT	GO:0007596~blood coagulation	6	0.0952381	0.000363454	HIST1H3J, HIST1H3A, HIST1H3C, HIST1H3F, HIST1H3G, HIST1H3I	57	184	16792	9.60641	0.134702	0.0110676	0.505389
GOTERM_BP_DIRECT	GO:0019731~antibacterial humoral response	3	0.047619	0.00944698	ADM, HIST1H2BI, HIST1H2BJ	57	44	16792	20.0861	0.977126	0.236499	12.3919
GOTERM_BP_DIRECT	GO:0009611~response to wounding	3	0.047619	0.0187326	NRP1, ADM, GRIN2C	57	63	16792	14.0284	0.999461	0.394532	23.1696
GOTERM_BP_DIRECT	GO:0038063~collagen-activated tyrosine kinase receptor signaling pathway	2	0.031746	0.0198464	COL4A2, COL4A1	57	6	16792	98.1988	0.999657	0.392646	24.3761
GOTERM_BP_DIRECT	GO:0097084~vascular smooth muscle cell development	2	0.031746	0.0198464	ADM, HEY2	57	6	16792	98.1988	0.999657	0.392646	24.3761
GOTERM_BP_DIRECT	GO:0061549~sympathetic ganglion development	2	0.031746	0.029624	INSM1, NRP1	57	9	16792	65.4659	0.999994	0.505412	34.2385
GOTERM_BP_DIRECT	GO:0050830~defense response to Gram-positive bacterium	3	0.047619	0.0326884	ADM, HIST1H2BI, HIST1H2BJ	57	85	16792	10.3975	0.999998	0.520425	37.0746
GOTERM_BP_DIRECT	GO:0060411~cardiac septum morphogenesis	2	0.031746	0.0328618	DHRS3, HEY2	57	10	16792	58.9193	0.999998	0.503382	37.2317
GOTERM_BP_DIRECT	GO:0008285~negative regulation of cell proliferation	5	0.0793651	0.0428432	INSM1, HIST1H2AB, LZTS2, ADM, HIST1H2AE	57	396	16792	3.71965	1	0.581627	45.6819
GOTERM_BP_DIRECT	GO:0048714~positive regulation of oligodendrocyte differentiation	2	0.031746	0.0488927	CXCR4, OLIG2	57	15	16792	39.2795	1	0.613279	50.276
GOTERM_BP_DIRECT	GO:0048663~neuron fate commitment	2	0.031746	0.0552317	OLIG1, OLIG2	57	17	16792	34.6584	1	0.642223	54.7011
GOTERM_BP_DIRECT	GO:0010460~positive regulation of heart rate	2	0.031746	0.0552317	ADM, HEY2	57	17	16792	34.6584	1	0.642223	54.7011
GOTERM_BP_DIRECT	GO:0006171~cAMP biosynthetic process	2	0.031746	0.0552317	ADM, ADCY8	57	17	16792	34.6584	1	0.642223	54.7011
GOTERM_BP_DIRECT	GO:0002227~innate immune response in mucosa	2	0.031746	0.0801753	HIST1H2BI, HIST1H2BJ	57	25	16792	23.5677	1	0.764528	68.8021
GOTERM_BP_DIRECT	GO:0048589~developmental growth	2	0.031746	0.0801753	ADM, GNAS	57	25	16792	23.5677	1	0.764528	68.8021
GOTERM_BP_DIRECT	GO:0001569~patterning of blood vessels	2	0.031746	0.0893615	NRP1, COL4A1	57	28	16792	21.0426	1	0.788251	72.875
GOTERM_BP_DIRECT	GO:0042572~retinol metabolic process	2	0.031746	0.0954355	DHRS3, RBP1	57	30	16792	19.6398	1	0.797457	75.2907

## Sheet: GBM promoter IC3 lowLF GO
Category	Term	Count	%	PValue	Genes	List Total	Pop Hits	Pop Total	Fold Enrichment	Bonferroni	Benjamini	FDR
GOTERM_BP_DIRECT	GO:0007507~heart development	3	0.103448	0.0323447	CRIP1, FOXL1, MB	27	183	16792	10.1955	0.999176	0.999176	34.1176
GOTERM_BP_DIRECT	GO:0030032~lamellipodium assembly	2	0.0689655	0.0469417	RHOD, PARVB	27	31	16792	40.1243	0.999969	0.994442	45.6764
GOTERM_BP_DIRECT	GO:0007266~Rho protein signal transduction	2	0.0689655	0.0746573	RTKN, RHOD	27	50	16792	24.877	1	0.996252	62.6475

## Sheet: GBM gene body IC3 list
chr	start	end	genesymbol	symbol	Loadings
chr6	26188937	26189304	HIST1H4D	HIST1H4D	6.68
chr17	17397752	17399709	RASD1	RASD1	6.37
chr6	27107087	27107457	HIST1H4I	HIST1H4I	5.96
chr21	34398215	34401503	OLIG2	OLIG2	5.91
chr6	27100816	27101314	HIST1H2AG	HIST1H2AG	5.83
chr2	171571856	171574498	SP5	SP5	5.65
chr4	85414435	85419387	NKX6-1	NKX6-1	5.56
chr6	27100094	27100575	HIST1H2BJ	HIST1H2BJ	5.54
chr10	73845983	73848790	SPOCK2	SPOCK2	5.52
chr21	34442449	34444728	OLIG1	OLIG1	5.47
chr1	149784779	149785236	HIST2H3D	HIST2H3D	5.36
chr8	48649475	48650726	CEBPD	CEBPD	5.2
chr2	136871918	136875725	CXCR4	CXCR4	5.14
chr2	136871918	136873813	CXCR4	CXCR4	5.08
chr6	26033319	26033796	HIST1H2AB	HIST1H2AB	5.04
chr2	172964165	172967478	DLX2	DLX2	5
chr17	46799081	46799882	PRAC1	PRAC1	4.99
chr6	26216428	26216872	HIST1H2BG	HIST1H2BG	4.98
chr1	228645064	228645560	HIST3H2A	HIST3H2A	4.95
chr1	149783433	149783928	HIST2H2BF	HIST2H2BF	4.9
chr15	82334118	82338484	MEX3B	MEX3B	4.89
chr6	27798951	27799305	HIST1H4K	HIST1H4K	4.83
chr15	96876568	96883492	NR2F2	NR2F2	4.83
chr20	20348764	20351592	INSM1	INSM1	4.81
chr9	21967750	21974826	CDKN2A	CDKN2A	4.81
chr6	27840925	27841289	HIST1H4L	HIST1H4L	4.78
chr14	20344426	20345371	OR4K2	OR4K2	4.66
chr11	13030969	13033653	RASSF10	RASSF10	4.63
chr6	26251878	26252303	HIST1H2BH	HIST1H2BH	4.59
chr15	96875793	96883492	NR2F2	NR2F2	4.54
chr6	26225382	26225844	HIST1H3E	HIST1H3E	4.49
chr5	140734591	140737297	PCDHGA4	PCDHGA4	4.49
chr9	21967750	21975132	CDKN2A	CDKN2A	4.4
chr7	121941362	121944565	FEZF1	FEZF1	4.38
chr12	115108058	115121969	TBX3	TBX3	4.38
chr21	46066330	46067566	KRTAP10-11	KRTAP10-11	4.34
chr4	151503076	151505845	MAB21L2	MAB21L2	4.31
chr9	139738866	139741797	C9orf172	C9orf172	4.27
chr7	27180670	27183287	HOXA5	HOXA5	4.26
chr6	27782821	27783267	HIST1H2BM	HIST1H2BM	4.24
chr6	5085719	5087455	PPP1R3G	PPP1R3G	4.21
chr7	27139972	27142394	HOXA2	HOXA2	4.2
chr7	27145808	27159214	HOXA3	HOXA3	4.17
chr11	57798424	57799378	OR6Q1	OR6Q1	4.15
chr7	27145808	27166639	HOXA3	HOXA3	4.15
chr17	59477256	59486827	TBX2	TBX2	4.15
chr12	54410635	54424607	HOXC6	HOXC6	4.13
chr4	54966247	54968122	GSX2	GSX2	4.11
chr5	140743897	140746339	PCDHGA5	PCDHGA5	4.11
chr5	140749830	140752406	PCDHGB3	PCDHGB3	4.1
chr15	96874110	96883492	NR2F2	NR2F2	4.06
chr2	176964529	176965488	HOXD12	HOXD12	4.03
chr6	26250369	26250835	HIST1H3F	HIST1H3F	4.03
chr12	48866447	48866843	ANP32D	ANP32D	4.02
chr12	54422193	54424607	HOXC6	HOXC6	4.01
chr8	37553268	37557539	ZNF703	ZNF703	4.01
chr15	74422742	74429143	ISLR2	ISLR2	3.99
chr1	228645807	228646259	HIST3H2BB	HIST3H2BB	3.99
chr7	90893782	90898132	FZD1	FZD1	3.99
chr15	74422589	74429143	ISLR2	ISLR2	3.95
chr12	54410635	54449814	HOXC4	HOXC4	3.94
chr11	63527363	63536113	C11orf95	C11orf95	3.92
chr16	55705582	55737700	SLC6A2	SLC6A2	3.87
chr2	80529002	80531487	LRRTM1	LRRTM1	3.86
chr6	26104175	26104565	HIST1H4C	HIST1H4C	3.84
chr5	140762305	140765187	PCDHGA7	PCDHGA7	3.82
chr6	26043454	26043885	HIST1H2BB	HIST1H2BB	3.8
chr5	140800536	140803653	PCDHGA11	PCDHGA11	3.77
chr1	50883222	50889119	DMRTA2	DMRTA2	3.77
chr15	74421995	74429143	ISLR2	ISLR2	3.76
chr17	42634811	42638630	FZD2	FZD2	3.76
chr5	140767451	140769863	PCDHGB4	PCDHGB4	3.74
chr6	26158348	26158835	HIST1H2BD	HIST1H2BD	3.74
chr15	96869156	96883492	NR2F2	NR2F2	3.7
chr5	140787769	140790232	PCDHGB6	PCDHGB6	3.69
chr15	74421714	74429143	ISLR2	ISLR2	3.69
chr17	1959603	1962981	HIC1	HIC1	3.69
chr6	27858092	27858570	HIST1H3J	HIST1H3J	3.65
chr20	32254303	32256331	ACTL10	ACTL10	3.63
chr6	5998232	6004277	NRN1	NRN1	3.61
chr5	140557370	140560081	PCDHB8	PCDHB8	3.61
chr20	23026269	23030301	THBD	THBD	3.6
chr6	27860476	27860963	HIST1H2AM	HIST1H2AM	3.6
chr9	21967750	21994490	CDKN2A	CDKN2A	3.58
chr5	140739702	140742138	PCDHGB2	PCDHGB2	3.58
chr2	220361076	220363009	LOC100996693	LOC100996693	3.57
chr5	92919042	92930315	NR2F1	NR2F1	3.55
chr3	147103834	147124596	ZIC4	ZIC4	3.55
chr3	147103834	147122071	ZIC4	ZIC4	3.54
chr13	100615274	100624178	ZIC5	ZIC5	3.54
chr1	244214560	244220778	ZBTB18	ZBTB18	3.54
chr9	140446308	140447007	MRPL41	MRPL41	3.54
chr3	157813799	157823952	SHOX2	SHOX2	3.53
chr5	140561264	140565796	PCDHB16	PCDHB16	3.51
chr22	19711065	19712297	GP1BB	GP1BB	3.51
chr3	147103834	147123307	ZIC4	ZIC4	3.51
chr6	26217147	26217711	HIST1H2AE	HIST1H2AE	3.51
chr16	55690555	55740104	SLC6A2	SLC6A2	3.5
chr9	126773888	126795442	LHX2	LHX2	3.5
chr5	140771482	140774970	PCDHGA8	PCDHGA8	3.49
chr16	31484525	31489281	TGFB1I1	TGFB1I1	3.49
chr4	4861391	4865660	MSX1	MSX1	3.48
chr2	237478379	237490994	ACKR3	ACKR3	3.47
chr8	82192717	82197012	FABP5	FABP5	3.47
chr5	140050380	140053171	DND1	DND1	3.46
chr16	55690351	55737700	SLC6A2	SLC6A2	3.43
chr16	49521441	49856649	ZNF423	ZNF423	3.43
chr5	132157832	132162002	SHROOM1	SHROOM1	3.42
chr17	1958392	1962981	HIC1	HIC1	3.42
chr11	61276271	61278490	LRRC10B	LRRC10B	3.4
chr14	69254371	69262960	ZFP36L1	ZFP36L1	3.38
chr5	2746278	2751769	IRX2	IRX2	3.37
chr5	140593490	140596993	PCDHB13	PCDHB13	3.36
chr1	244216506	244220780	ZBTB18	ZBTB18	3.36
chr11	10326526	10328949	ADM	ADM	3.36
chr5	140797213	140799996	PCDHGB7	PCDHGB7	3.35
chr1	158969760	158970102	POP3	POP3	3.34
chr22	29708921	29711745	RASL10A	RASL10A	3.34
chr5	140810157	140812789	PCDHGA12	PCDHGA12	3.32
chr1	221052742	221058400	HLX	HLX	3.32
chr6	26020717	26021186	HIST1H3A	HIST1H3A	3.32
chr2	154333851	154335322	RPRM	RPRM	3.31
chr5	140777694	140780151	PCDHGB5	PCDHGB5	3.3
chr17	46626231	46651810	HOXB3	HOXB3	3.29
chr6	43968336	43975352	C6orf223	C6orf223	3.29
chr5	140729827	140732260	PCDHGB1	PCDHGB1	3.28
chr5	140601897	140605860	PCDHB14	PCDHB14	3.28
chr6	50786438	50815326	TFAP2B	TFAP2B	3.27
chr14	23846016	23848981	CMTM5	CMTM5	3.26
chr21	46047039	46048295	KRTAP10-9	KRTAP10-9	3.25
chr22	21982377	21984340	YDJC	YDJC	3.24
chr8	8559665	8561617	CLDN23	CLDN23	3.24
chr9	35906188	35907138	HRCT1	HRCT1	3.23
chr6	132269316	132272518	CTGF	CTGF	3.22
chr20	33146500	33148149	MAP1LC3A	MAP1LC3A	3.21
chr5	140588290	140591698	PCDHB12	PCDHB12	3.19
chr14	69254371	69260631	ZFP36L1	ZFP36L1	3.19
chr5	134869971	134871639	NEUROG1	NEUROG1	3.18
chr6	27782079	27782518	HIST1H2AJ	HIST1H2AJ	3.18
chr6	26031816	26032288	HIST1H3B	HIST1H3B	3.18
chr1	34326075	34330392	HMGB4	HMGB4	3.17
chr5	140501331	140505203	PCDHB4	PCDHB4	3.16
chr16	49521441	49891830	ZNF423	ZNF423	3.16
chr7	96635289	96640352	DLX6	DLX6	3.15
chr14	60975937	60978525	SIX6	SIX6	3.15
chr5	140479825	140483407	PCDHB3	PCDHB3	3.14
chr7	27132613	27135625	HOXA1	HOXA1	3.14
chr2	172950207	172954401	DLX1	DLX1	3.12
chr6	27805657	27806117	HIST1H2AK	HIST1H2AK	3.12
chr17	1173857	1174565	BHLHA9	BHLHA9	3.12
chr5	140792742	140795295	PCDHGA10	PCDHGA10	3.11
chr14	23447820	23451851	AJUBA	AJUBA	3.11
chr14	77490885	77495042	IRF2BPL	IRF2BPL	3.11
chr3	62355346	62359190	FEZF2	FEZF2	3.11
chr11	44587140	44641315	CD82	CD82	3.11
chr7	27185201	27187393	HOXA6	HOXA6	3.1
chr14	20271928	20296531	OR4N2	OR4N2	3.1
chr5	179220985	179223513	LTC4S	LTC4S	3.1
chr13	100634025	100639019	ZIC2	ZIC2	3.09
chr9	110247132	110252001	KLF4	KLF4	3.08
chr9	110247137	110252001	KLF4	KLF4	3.08
chr14	24779356	24781259	LTB4R2	LTB4R2	3.07
chr10	37890365	37891859	MTRNR2L7	MTRNR2L7	3.07
chr14	20248481	20249423	OR4M1	OR4M1	3.06
chr1	37261127	37499844	GRIK3	GRIK3	3.06
chr16	54965110	54968395	IRX5	IRX5	3.06
chr2	202899309	202903160	FZD7	FZD7	3.05
chr10	49364601	49383186	FRMPD2	FRMPD2	3.04
chr10	126135997	126138550	NKX1-2	NKX1-2	3.04
chr1	247273461	247275719	C1orf229	C1orf229	3.04
chr20	30193085	30194317	ID1	ID1	3.04
chr5	140529602	140532868	PCDHB6	PCDHB6	3.03
chr11	47611215	47615961	C1QTNF4	C1QTNF4	3.03
chr2	119599746	119605759	EN1	EN1	3.02
chr16	31483475	31489281	TGFB1I1	TGFB1I1	3.02
chr16	31483528	31489281	TGFB1I1	TGFB1I1	3.02
chr6	27106071	27114637	HIST1H2BK	HIST1H2BK	3.01
chr14	61111416	61116155	SIX1	SIX1	3
chr14	23825608	23834842	EFS	EFS	3
chr10	21783420	21786213	CASC10	CASC10	3
chr20	825250	826922	FAM110A	FAM110A	2.99
chr18	72907064	72917468	ZADH2	ZADH2	2.99
chr16	55689541	55737700	SLC6A2	SLC6A2	2.99
chr13	25735816	25746421	AMER2	AMER2	2.99
chr10	131633495	131762091	EBF3	EBF3	2.99
chr7	150026937	150029811	ZBED6CL	ZBED6CL	2.99
chr13	25735816	25746305	AMER2	AMER2	2.99
chr20	821917	826922	FAM110A	FAM110A	2.98
chr2	237073878	237076652	GBX2	GBX2	2.98
chr11	626315	627240	SCT	SCT	2.98
chr5	140782519	140785006	PCDHGA9	PCDHGA9	2.97
chr2	177016112	177017949	HOXD4	HOXD4	2.97
chr19	47150820	47157914	DACT3	DACT3	2.96
chr3	139245246	139258671	RBP1	RBP1	2.95
chr5	132149015	132152489	SOWAHA	SOWAHA	2.95
chr11	58601539	58611997	GLYATL2	GLYATL2	2.95
chr7	27236498	27239725	HOXA13	HOXA13	2.95
chr17	59489111	59490641	C17orf82	C17orf82	2.94
chr13	110406183	110438914	IRS2	IRS2	2.94
chr2	110371910	110376564	SOWAHC	SOWAHC	2.94
chr5	140753650	140756107	PCDHGA6	PCDHGA6	2.93
chr2	223158348	223163715	PAX3	PAX3	2.93
chr6	83072922	83077133	TPBG	TPBG	2.93
chr12	54402889	54406545	HOXC8	HOXC8	2.92
chr7	156797546	156802129	MNX1	MNX1	2.92
chr6	83073960	83077133	TPBG	TPBG	2.92
chr17	39273433	39274606	KRTAP4-11	KRTAP4-11	2.91
chr1	23884420	23886285	ID3	ID3	2.91
chr10	77157587	77161652	ZNF503	ZNF503	2.91
chr19	11976843	11980306	ZNF439	ZNF439	2.91
chr10	8096666	8117164	GATA3	GATA3	2.91
chr1	201617449	201796102	NAV1	NAV1	2.9
chr11	69513005	69519106	FGF19	FGF19	2.9
chr14	37049215	37051819	NKX2-8	NKX2-8	2.9
chr6	49518112	49519808	C6orf141	C6orf141	2.89
chr12	55688071	55689016	OR6C6	OR6C6	2.89
chr19	50191941	50194247	ADM5	ADM5	2.88
chr5	140729827	140892546	PCDHGB1	PCDHGB1	2.88
chr5	140723600	140892546	PCDHGA3	PCDHGA3	2.87
chr5	140552201	140555957	PCDHB7	PCDHB7	2.87
chr5	140201360	140203811	PCDHA5	PCDHA5	2.87
chr5	140718326	140892546	PCDHGA2	PCDHGA2	2.87
chr5	140734591	140892546	PCDHGA4	PCDHGA4	2.87
chr5	140710251	140892546	PCDHGA1	PCDHGA1	2.86
chr17	39411635	39412616	KRTAP9-9	KRTAP9-9	2.86
chr7	27168125	27170399	HOXA4	HOXA4	2.86
chr6	26273203	26273640	HIST1H2BI	HIST1H2BI	2.85
chr21	14982497	15013906	POTED	POTED	2.84
chr16	67968406	67970780	PSMB10	PSMB10	2.84
chr3	139244626	139258671	RBP1	RBP1	2.84
chr1	145470507	145475647	ANKRD34A	ANKRD34A	2.83
chr21	46057272	46058372	KRTAP10-10	KRTAP10-10	2.83
chr17	7338761	7340998	TMEM102	TMEM102	2.82
chr17	7338791	7340998	TMEM102	TMEM102	2.82
chr14	20403766	20404842	OR4K1	OR4K1	2.82
chr19	49838676	49843861	CD37	CD37	2.82
chr6	5998232	6007633	NRN1	NRN1	2.82
chr12	56473891	56479401	ERBB3	ERBB3	2.81
chr5	140571951	140575213	PCDHB10	PCDHB10	2.81
chr10	76993728	76995770	COMTD1	COMTD1	2.81
chr2	171673199	171699269	GAD1	GAD1	2.81
chr11	62475065	62476678	GNG3	GNG3	2.8
chr21	31869173	31869428	KRTAP19-4	KRTAP19-4	2.8
chr5	140739702	140892546	PCDHGB2	PCDHGB2	2.8
chr16	29823408	29827202	PRRT2	PRRT2	2.8
chr1	33979598	34630875	CSMD2	CSMD2	2.8
chr6	27791902	27792258	HIST1H4J	HIST1H4J	2.79
chr6	5998232	6007838	NRN1	NRN1	2.79
chr19	57321444	57336374	PEG3	PEG3	2.79
chr1	33979598	34631443	CSMD2	CSMD2	2.79
chr1	201083080	201084500	ASCL5	ASCL5	2.79
chr1	23037330	23247993	EPHB2	EPHB2	2.78
chr5	2752244	2754489	C5orf38	C5orf38	2.78
chr3	186964141	187009810	MASP1	MASP1	2.78
chr12	54447660	54449814	HOXC4	HOXC4	2.78
chr5	140220906	140223351	PCDHA8	PCDHA8	2.78
chr11	63742078	63744015	COX8A	COX8A	2.77
chr5	140743897	140892546	PCDHGA5	PCDHGA5	2.77
chr17	40831419	40833845	CCR10	CCR10	2.77
chr20	816710	826922	FAM110A	FAM110A	2.76
chr6	26234439	26235216	HIST1H1D	HIST1H1D	2.76
chr7	19184404	19185044	FERD3L	FERD3L	2.75
chr21	45999331	46000481	KRTAP10-5	KRTAP10-5	2.75
chr2	176944834	176948690	EVX2	EVX2	2.75
chr9	131937830	131940540	IER5L	IER5L	2.74
chr6	108489226	108510013	NR2E1	NR2E1	2.74
chr1	2460183	2461684	HES5	HES5	2.73
chr5	140579347	140582618	PCDHB11	PCDHB11	2.73
chr5	140227356	140233744	PCDHA9	PCDHA9	2.73
chr5	140247097	140251185	PCDHA11	PCDHA11	2.72
chr2	176972083	176974316	HOXD11	HOXD11	2.71
chr9	100069909	100139577	CCDC180	CCDC180	2.71
chr7	150020295	150035245	LRRC61	LRRC61	2.7
chr16	28390902	28415206	EIF3CL	EIF3CL	2.7
chr16	28390902	28415209	EIF3C	EIF3C	2.7
chr14	70346113	70499083	SMOC1	SMOC1	2.7
chr13	80910110	80913794	SPRY2	SPRY2	2.7
chr20	56223447	56265680	PMEPA1	PMEPA1	2.69
chr4	165878099	165880273	FAM218A	FAM218A	2.69
chr22	38368318	38380539	SOX10	SOX10	2.69
chr5	140749830	140892546	PCDHGB3	PCDHGB3	2.69
chr19	49375648	49379319	PPP1R15A	PPP1R15A	2.68
chr19	1438423	1440496	RPS15	RPS15	2.66
chr5	140207506	140210088	PCDHA6	PCDHA6	2.66
chr4	48988658	49064095	CWH43	CWH43	2.66
chr19	1438362	1440496	RPS15	RPS15	2.66
chr9	5299865	5304611	RLN2	RLN2	2.64
chr5	140213968	140216338	PCDHA7	PCDHA7	2.64
chr7	19155090	19157295	TWIST1	TWIST1	2.64
chr4	1160720	1166657	SPON2	SPON2	2.64
chr22	19510546	19512860	CLDN5	CLDN5	2.64
chr5	140723600	140726090	PCDHGA3	PCDHGA3	2.64
chr6	27806439	27806888	HIST1H2BN	HIST1H2BN	2.64
chr3	186951869	187009810	MASP1	MASP1	2.64
chr2	176987412	176989645	HOXD9	HOXD9	2.63
chr4	48492268	48496406	ZAR1	ZAR1	2.63
chr15	53805937	53833300	WDR72	WDR72	2.63
chr10	74033676	74035797	DDIT4	DDIT4	2.63
chr10	50222289	50323577	VSTM4	VSTM4	2.63
chr2	220403668	220407819	CHPF	CHPF	2.62
chr5	140753650	140892546	PCDHGA6	PCDHGA6	2.62
chr18	72907064	72921303	ZADH2	ZADH2	2.62
chr20	19193289	19703541	SLC24A3	SLC24A3	2.61
chr17	74132414	74137380	FOXJ1	FOXJ1	2.61
chr17	5402746	5404319	LOC728392	LOC728392	2.61
chr19	12902309	12904125	JUNB	JUNB	2.6
chr17	39471168	39471947	KRTAP17-1	KRTAP17-1	2.6
chr20	61475917	61477543	DPH3P1	DPH3P1	2.6
chr13	80910110	80914243	SPRY2	SPRY2	2.6
chr14	20482419	20483352	OR4K14	OR4K14	2.6
chr20	814339	826922	FAM110A	FAM110A	2.6
chr3	77089293	77699114	ROBO2	ROBO2	2.59
chr5	140762305	140892546	PCDHGA7	PCDHGA7	2.58
chr20	56136136	56141513	PCK1	PCK1	2.58
chr16	765172	769655	METRN	METRN	2.58
chr20	33292545	33301243	TP53INP2	TP53INP2	2.58
chr5	140235467	140238168	PCDHA10	PCDHA10	2.58
chr3	193853930	193856401	HES1	HES1	2.58
chr3	62304647	62309808	C3orf14	C3orf14	2.58
chr5	140474190	140476964	PCDHB2	PCDHB2	2.58
chr16	230332	231178	HBQ1	HBQ1	2.58
chr9	89763558	89774641	C9orf170	C9orf170	2.58
chr5	140718326	140721061	PCDHGA2	PCDHGA2	2.57
chr1	109822175	109825790	PSRC1	PSRC1	2.57
chr6	26240653	26241021	HIST1H4F	HIST1H4F	2.57
chr22	50968837	50971008	ODF3B	ODF3B	2.57
chr4	1160720	1166999	SPON2	SPON2	2.57
chr2	176994467	176997423	HOXD8	HOXD8	2.57
chr5	140868807	140871444	PCDHGC5	PCDHGC5	2.57
chr19	35081529	35085490	SCGB2B2	SCGB2B2	2.56
chr6	1610680	1614129	FOXC1	FOXC1	2.56
chr16	1820320	1821710	NME3	NME3	2.56
chr6	27834569	27835359	HIST1H1B	HIST1H1B	2.56
chr17	17104308	17109646	PLD6	PLD6	2.56
chr9	125437408	125438383	OR1L3	OR1L3	2.55
chr2	42162507	42180943	C2orf91	C2orf91	2.55
chr2	157180943	157189287	NR4A2	NR4A2	2.55
chr20	36149607	36152090	NNAT	NNAT	2.54
chr20	33292111	33301243	TP53INP2	TP53INP2	2.54
chr11	27015627	27018632	FIBIN	FIBIN	2.54
chr2	176994421	176997423	HOXD8	HOXD8	2.54
chr6	27878962	27880174	OR2B2	OR2B2	2.54
chr18	43914186	44040783	RNF165	RNF165	2.54
chr20	23059992	23066977	CD93	CD93	2.54
chr17	39340351	39341147	KRTAP4-1	KRTAP4-1	2.54
chr8	11278972	11324276	FAM167A	FAM167A	2.53
chr1	36787630	36789249	EVA1B	EVA1B	2.53
chr5	55807220	55902059	C5orf67	C5orf67	2.53
chr4	1396719	1400230	NKX1-1	NKX1-1	2.53
chr1	36787630	36789755	EVA1B	EVA1B	2.53
chr1	45792544	45794346	HPDL	HPDL	2.52
chr2	218664511	218808796	TNS1	TNS1	2.52
chr19	5690345	5691678	RPL36	RPL36	2.52
chr4	57514153	57522688	HOPX	HOPX	2.52
chr1	208195587	208417665	PLXNA2	PLXNA2	2.52
chr9	79634570	79635869	FOXB2	FOXB2	2.52
chr16	30205163	30208887	SLX1A	SLX1A	2.52
chr16	30205163	30208887	SLX1B	SLX1B	2.52
chr12	54332575	54340328	HOXC13	HOXC13	2.51
chr6	26199786	26200216	HIST1H2BF	HIST1H2BF	2.51
chr17	39202795	39203568	KRTAP2-1	KRTAP2-1	2.51
chr17	76352857	76356160	SOCS3	SOCS3	2.5
chr1	156041803	156051789	MEX3A	MEX3A	2.5
chr7	96649701	96654143	DLX5	DLX5	2.5
chr5	140767451	140892546	PCDHGB4	PCDHGB4	2.5
chr5	138205078	138211057	LRRTM2	LRRTM2	2.5
chr2	218664511	218784959	TNS1	TNS1	2.5
chr2	176981491	176984670	HOXD10	HOXD10	2.5
chr11	818900	825571	PNPLA2	PNPLA2	2.5
chr19	5690271	5691678	RPL36	RPL36	2.49
chr16	30709024	30709810	LOC730183	LOC730183	2.49
chr1	244212240	244220780	ZBTB18	ZBTB18	2.49
chr4	174447651	174451378	HAND2	HAND2	2.49
chr7	156797546	156803347	MNX1	MNX1	2.49
chr14	38058756	38064325	FOXA1	FOXA1	2.49
chr12	54426831	54429144	HOXC5	HOXC5	2.49
chr8	67088611	67090880	CRH	CRH	2.49
chr6	137813335	137815531	OLIG3	OLIG3	2.48
chr5	140710251	140712723	PCDHGA1	PCDHGA1	2.48
chr16	67423709	67427438	TPPP3	TPPP3	2.48
chr11	5172660	5173599	OR52A1	OR52A1	2.48
chr7	20821893	20826508	SP8	SP8	2.48
chr5	72742084	72744352	FOXD1	FOXD1	2.48
chr16	50582240	50674771	NKD1	NKD1	2.48
chr16	1031807	1036979	SOX8	SOX8	2.47
chr5	140624916	140627801	PCDHB15	PCDHB15	2.47
chr1	2985741	3355185	PRDM16	PRDM16	2.47
chr17	46673098	46682334	HOXB6	HOXB6	2.47
chr6	108487261	108510013	NR2E1	NR2E1	2.47
chr1	155290250	155293938	RUSC1-AS1	RUSC1-AS1	2.47
chr4	111538579	111544254	PITX2	PITX2	2.47
chr17	73870244	73874656	TRIM47	TRIM47	2.46
chr16	21245015	21263750	ANKS4B	ANKS4B	2.46
chr7	150778171	150780413	TMUB1	TMUB1	2.46
chr11	112831968	113149158	NCAM1	NCAM1	2.46
chr12	14923653	14924065	HIST4H4	HIST4H4	2.46
chr5	140566700	140571111	PCDHB9	PCDHB9	2.45
chr20	68312	77214	DEFB125	DEFB125	2.45
chr6	112574983	112575917	LAMA4	LAMA4	2.45
chr3	186933872	187009810	MASP1	MASP1	2.45
chr6	26156558	26157343	HIST1H1E	HIST1H1E	2.44
chr16	2286467	2288712	DNASE1L2	DNASE1L2	2.44
chr11	124789145	124806308	HEPACAM	HEPACAM	2.44
chr16	3070312	3072383	TNFRSF12A	TNFRSF12A	2.44
chr5	140514787	140517709	PCDHB5	PCDHB5	2.44
chr22	20778873	20792146	SCARF2	SCARF2	2.44
chr5	140771482	140892546	PCDHGA8	PCDHGA8	2.44
chr11	4967388	4968330	OR51A4	OR51A4	2.44
chr3	39543556	39544517	MOBP	MOBP	2.43
chr3	194406621	194409766	FAM43A	FAM43A	2.43
chr12	104697509	104698982	EID3	EID3	2.43
chr16	67876212	67878098	THAP11	THAP11	2.43
chr9	125512126	125513062	OR1L6	OR1L6	2.42
chr3	134318764	134369864	KY	KY	2.42
chr6	166719167	166721871	PRR18	PRR18	2.42
chr16	1821895	1823140	MRPS34	MRPS34	2.42
chr6	110299458	110301923	GPR6	GPR6	2.42
chr16	56642477	56643409	MT2A	MT2A	2.42
chr1	201708962	201796102	NAV1	NAV1	2.42
chr6	114178513	114184652	MARCKS	MARCKS	2.42
chr22	50354142	50357720	PIM3	PIM3	2.42
chr11	49053151	49059529	TRIM49B	TRIM49B	2.42
chr17	9813925	9929623	GAS7	GAS7	2.42
chr17	79476996	79479892	ACTG1	ACTG1	2.42
chr14	103985994	103989196	CKB	CKB	2.42
chr2	8822112	8824583	ID2	ID2	2.41
chr14	29236277	29239483	FOXG1	FOXG1	2.41
chr7	127667123	127671002	LRRC4	LRRC4	2.41
chr2	220403668	220408487	CHPF	CHPF	2.41
chr19	13261281	13265718	IER2	IER2	2.41
chr20	56223447	56285031	PMEPA1	PMEPA1	2.41
chr10	123922940	124014060	TACC2	TACC2	2.41
chr21	31986004	31986223	KRTAP6-1	KRTAP6-1	2.41
chr12	57345214	57353158	RDH16	RDH16	2.41
chr14	23440382	23451851	AJUBA	AJUBA	2.4
chr2	105470525	105475031	POU3F3	POU3F3	2.4
chr11	112831968	113135919	NCAM1	NCAM1	2.4
chr7	141627156	141646783	CLEC5A	CLEC5A	2.4
chr7	141627156	141646807	CLEC5A	CLEC5A	2.4
chr13	95361878	95364797	SOX21	SOX21	2.4
chr13	80910110	80915250	SPRY2	SPRY2	2.4
chr6	26055967	26056699	HIST1H1C	HIST1H1C	2.4
chr6	27114860	27115341	HIST1H2AH	HIST1H2AH	2.4
chr1	155112366	155112996	DPM3	DPM3	2.4
chr11	94800040	94804387	SRSF8	SRSF8	2.4
chr10	131265447	131565884	MGMT	MGMT	2.39
chr4	75310814	75320726	AREG	AREG	2.39
chr1	155112366	155112883	DPM3	DPM3	2.39
chr6	139693391	139695350	CITED2	CITED2	2.39
chr6	139693391	139695499	CITED2	CITED2	2.39
chr12	54393902	54397120	HOXC9	HOXC9	2.39
chr6	139693391	139695787	CITED2	CITED2	2.38
chr15	81293294	81296345	MESDC1	MESDC1	2.38
chr17	46801053	46802120	PRAC2	PRAC2	2.38
chr17	46802126	46806111	HOXB13	HOXB13	2.38
chr7	75931874	75933614	HSPB1	HSPB1	2.38
chr17	8023907	8027410	HES7	HES7	2.38
chr6	82455446	82462428	FAM46A	FAM46A	2.38
chr6	26027123	26027480	HIST1H4B	HIST1H4B	2.37
chr10	104179570	104182893	FBXL15	FBXL15	2.37
chr9	116917824	117074796	COL27A1	COL27A1	2.37
chr15	75931425	75932664	IMP3	IMP3	2.37
chr6	26123694	26124132	HIST1H2BC	HIST1H2BC	2.37
chr17	74730196	74733493	SRSF2	SRSF2	2.37
chr1	209788217	209824679	LAMB3	LAMB3	2.37
chr4	30722029	30726957	PCDH7	PCDH7	2.37
chr3	181429711	181432223	SOX2	SOX2	2.36
chr6	144416017	144416754	SF3B5	SF3B5	2.36
chr14	74178485	74181128	PNMA1	PNMA1	2.36
chr6	3153900	3157783	TUBB2A	TUBB2A	2.36
chr6	3153901	3157783	TUBB2A	TUBB2A	2.36
chr20	48807119	48809227	CEBPB	CEBPB	2.36
chr21	46101490	46102078	KRTAP12-1	KRTAP12-1	2.36
chr6	26197011	26199521	HIST1H3D	HIST1H3D	2.36
chr6	99282579	99286666	POU3F2	POU3F2	2.36
chr1	20878931	20881513	FAM43B	FAM43B	2.36
chr17	7760002	7761209	NAA38	NAA38	2.36
chr1	234740014	234745271	IRF2BP2	IRF2BP2	2.36
chr5	140777694	140892546	PCDHGB5	PCDHGB5	2.35
chr17	73126319	73127890	NT5C	NT5C	2.35
chr14	57267424	57272381	OTX2	OTX2	2.35
chr3	140770243	140867453	SPSB4	SPSB4	2.35
chr1	209788217	209825674	LAMB3	LAMB3	2.35
chr1	149856009	149858232	HIST2H2BE	HIST2H2BE	2.35
chr5	140174443	140177062	PCDHA2	PCDHA2	2.35
chr11	118964584	118966177	H2AFX	H2AFX	2.35
chr10	35927176	35930362	FZD8	FZD8	2.35
chr4	48988264	49064095	CWH43	CWH43	2.35
chr14	105060417	105071097	TMEM179	TMEM179	2.35
chr1	149859018	149859466	HIST2H2AB	HIST2H2AB	2.35
chr2	74699084	74699942	MRPL53	MRPL53	2.34
chr2	85132762	85133799	TMSB10	TMSB10	2.34
chr6	21593971	21598849	SOX4	SOX4	2.34
chr1	209788217	209825820	LAMB3	LAMB3	2.34
chr6	26199011	26199521	HIST1H2AD	HIST1H2AD	2.34
chr1	149858524	149858961	HIST2H2AC	HIST2H2AC	2.34
chr14	21500978	21502944	RNASE13	RNASE13	2.34
chr11	46402617	46405387	MDK	MDK	2.34
chr3	129033613	129035120	H1FX	H1FX	2.34
chr6	26204872	26205249	HIST1H4E	HIST1H4E	2.34
chr17	9813925	9862766	GAS7	GAS7	2.33
chr2	208627309	208634143	FZD5	FZD5	2.33
chr2	7057522	7184309	RNF144A	RNF144A	2.33
chr7	100032911	100034094	PPP1R35	PPP1R35	2.33
chr10	94449680	94455408	HHEX	HHEX	2.33
chr10	21802408	21814611	SKIDA1	SKIDA1	2.33
chr20	55204357	55214338	TFAP2C	TFAP2C	2.33
chr1	38273472	38275126	C1orf122	C1orf122	2.33
chr14	59930239	59932059	GPR135	GPR135	2.33
chr1	59246462	59249785	JUN	JUN	2.33
chr2	70314584	70316334	PCBP1	PCBP1	2.33
chr1	934341	935552	HES4	HES4	2.32
chr1	934343	935552	HES4	HES4	2.32
chr19	18390503	18392466	JUND	JUND	2.32
chr20	34541538	34542548	SCAND1	SCAND1	2.32
chr7	150778171	150780620	TMUB1	TMUB1	2.32
chr11	46402333	46405387	MDK	MDK	2.32
chr1	181057637	181059979	IER5	IER5	2.32
chr6	10396915	10419797	TFAP2A	TFAP2A	2.32
chr7	100486343	100487339	UFSP1	UFSP1	2.32
chr2	242752026	242758739	NEU4	NEU4	2.32
chr11	43964105	43965433	C11orf96	C11orf96	2.32
chr5	137087072	137090039	HNRNPA0	HNRNPA0	2.31
chr20	56223447	56285670	PMEPA1	PMEPA1	2.31
chr6	26124372	26124918	HIST1H2AC	HIST1H2AC	2.31
chr20	56081797	56099923	CTCFL	CTCFL	2.31
chr12	56510373	56511616	RPL41	RPL41	2.31
chr16	3072620	3074287	HCFC1R1	HCFC1R1	2.31
chr11	94277016	94283064	FUT4	FUT4	2.31
chr7	27193337	27196296	HOXA7	HOXA7	2.31
chr6	42858002	42858554	C6orf226	C6orf226	2.31
chr19	47778141	47778980	INAFM1	INAFM1	2.31
chr11	65657874	65659106	CCDC85B	CCDC85B	2.31
chr9	34379016	34381598	C9orf24	C9orf24	2.31
chr2	1635658	1748319	PXDN	PXDN	2.31
chr19	17416476	17417652	MRPL34	MRPL34	2.3
chr20	62714732	62715712	LKAAEAR1	LKAAEAR1	2.3
chr17	3572016	3572963	EMC6	EMC6	2.3
chr3	45265955	45267814	TMEM158	TMEM158	2.3
chr12	92534053	92539673	BTG1	BTG1	2.3
chr17	7758383	7759417	TMEM88	TMEM88	2.3
chr2	16080559	16087129	MYCN	MYCN	2.3
chr14	20585565	20586597	OR4K17	OR4K17	2.29
chr19	40022172	40023507	EID2B	EID2B	2.29
chr4	113434671	113437328	NEUROG2	NEUROG2	2.29
chr1	154933946	154935101	LOC101928120	LOC101928120	2.29
chr4	7940727	7942023	LOC389199	LOC389199	2.29
chr5	140782519	140892546	PCDHGA9	PCDHGA9	2.29
chr16	29817857	29822504	MAZ	MAZ	2.29
chr20	56223447	56286592	PMEPA1	PMEPA1	2.29
chr11	65343508	65360116	EHBP1L1	EHBP1L1	2.29
chr5	132157832	132166590	SHROOM1	SHROOM1	2.29
chr3	78646387	79068609	ROBO1	ROBO1	2.29
chr6	19837600	19842431	ID4	ID4	2.29
chr15	53049159	53082209	ONECUT1	ONECUT1	2.28
chr11	67273960	67275658	CDK2AP2	CDK2AP2	2.28
chr11	48327774	48328704	OR4S1	OR4S1	2.28
chr5	140682195	140683630	SLC25A2	SLC25A2	2.28
chr12	49578577	49583107	TUBA1A	TUBA1A	2.28
chr20	56081797	56100163	CTCFL	CTCFL	2.28
chr20	34541538	34543281	SCAND1	SCAND1	2.28
chr10	102672325	102673643	SLF2	SLF2	2.28
chr12	6875540	6880118	PTMS	PTMS	2.27
chr6	26285353	26285727	HIST1H4H	HIST1H4H	2.27
chr12	54674473	54679030	HNRNPA1	HNRNPA1	2.27
chr14	21498344	21500332	TPPP2	TPPP2	2.27
chr20	56074609	56100183	CTCFL	CTCFL	2.27
chr4	100869243	100871512	H2AFZ	H2AFZ	2.27
chr22	20455993	20461786	RIMBP3	RIMBP3	2.27
chr6	27861202	27861669	HIST1H2BO	HIST1H2BO	2.27
chr11	64126624	64139687	RPS6KA4	RPS6KA4	2.27
chr17	39458077	39459103	KRTAP29-1	KRTAP29-1	2.27
chr5	140261853	140264280	PCDHA13	PCDHA13	2.26
chr11	124754113	124767831	ROBO4	ROBO4	2.26
chr9	117781853	117880536	TNC	TNC	2.26
chr9	140194082	140196703	NRARP	NRARP	2.26
chr7	5566778	5570232	ACTB	ACTB	2.26
chr20	56074609	56099923	CTCFL	CTCFL	2.26
chr14	35179587	35183023	CFL2	CFL2	2.26
chr2	45169036	45173216	SIX3	SIX3	2.26
chr16	55600583	55601592	CAPNS2	CAPNS2	2.26
chr5	140165720	140168445	PCDHA1	PCDHA1	2.25
chr11	57885971	57886916	OR9I1	OR9I1	2.25
chr2	27293341	27294567	OST4	OST4	2.25
chr5	175815783	175816751	HIGD2A	HIGD2A	2.25
chr19	56152391	56154836	ZNF580	ZNF580	2.25
chr17	39305175	39306054	KRTAP4-5	KRTAP4-5	2.25
chr2	176957531	176960666	HOXD13	HOXD13	2.25
chr12	6644384	6647541	GAPDH	GAPDH	2.25
chr21	31661462	31661832	KRTAP25-1	KRTAP25-1	2.25
chr4	174252526	174255509	HMGB2	HMGB2	2.25
chr4	174252526	174255595	HMGB2	HMGB2	2.25
chr11	124789145	124790573	HEPN1	HEPN1	2.25
chr12	50355278	50359465	AQP5	AQP5	2.25
chr19	35606731	35614107	FXYD3	FXYD3	2.25
chr17	9813925	9940064	GAS7	GAS7	2.25
chr12	6643570	6647541	GAPDH	GAPDH	2.24
chr5	140787769	140892546	PCDHGB6	PCDHGB6	2.24
chr2	242750159	242758739	NEU4	NEU4	2.24
chr19	49621653	49622397	C19orf73	C19orf73	2.24
chr16	11348273	11350039	SOCS1	SOCS1	2.24
chr21	41239346	41301322	PCP4	PCP4	2.24
chr7	155250823	155257526	EN2	EN2	2.24
chr20	56081797	56100708	CTCFL	CTCFL	2.24
chr1	50575287	50669457	ELAVL4	ELAVL4	2.24
chr1	50575287	50646972	ELAVL4	ELAVL4	2.23
chr7	100805789	100808852	VGF	VGF	2.23
chr21	46086105	46086844	KRTAP12-2	KRTAP12-2	2.23
chr14	73957638	73960105	C14orf169	C14orf169	2.23
chr5	121398889	121414196	LOX	LOX	2.23
chr19	35606731	35612569	FXYD3	FXYD3	2.23
chr12	6643824	6647541	GAPDH	GAPDH	2.23
chr15	65369153	65372276	KBTBD13	KBTBD13	2.23
chr17	79648194	79650743	ARL16	ARL16	2.23
chr4	94750077	94751142	ATOH1	ATOH1	2.23
chr11	65339819	65341669	FAM89B	FAM89B	2.23
chr8	67341262	67342968	RRS1	RRS1	2.23
chr6	27114139	27114637	HIST1H2BK	HIST1H2BK	2.23
chr2	232573234	232578250	PTMA	PTMA	2.23
chr1	50569581	50669457	ELAVL4	ELAVL4	2.23
chr16	67207755	67209640	NOL3	NOL3	2.22
chr20	36145818	36152953	BLCAP	BLCAP	2.22
chr2	171673199	171717659	GAD1	GAD1	2.22
chr9	117904096	118164923	DEC1	DEC1	2.22
chr5	140174443	140185204	PCDHA2	PCDHA2	2.22
chr10	99473464	99477909	MARVELD1	MARVELD1	2.22
chr21	46117086	46117959	KRTAP10-12	KRTAP10-12	2.22
chr16	3014216	3018384	KREMEN2	KREMEN2	2.22
chr22	24236564	24237409	MIF	MIF	2.21
chr1	50574591	50669457	ELAVL4	ELAVL4	2.21
chr9	95947211	96082854	WNK2	WNK2	2.21
chr7	142723286	142724219	OR9A2	OR9A2	2.21
chr20	22561641	22565101	FOXA2	FOXA2	2.21
chr8	38124497	38126738	PLPP5	PLPP5	2.21
chr3	157261132	157319021	PQLC2L	PQLC2L	2.21
chr19	56153417	56154836	ZNF580	ZNF580	2.21
chr19	56153462	56154836	ZNF580	ZNF580	2.21
chr6	44184675	44185973	LOC101929726	LOC101929726	2.21
chr2	175199820	175202268	SP9	SP9	2.21
chr1	50571936	50669457	ELAVL4	ELAVL4	2.2
chr11	797510	799185	PANO1	PANO1	2.2
chr10	23728197	23731310	OTUD1	OTUD1	2.2
chr17	46606806	46608272	HOXB1	HOXB1	2.2
chr1	50574591	50646972	ELAVL4	ELAVL4	2.2
chr2	74776146	74784678	DOK1	DOK1	2.2
chr7	63505820	63538927	ZNF727	ZNF727	2.2
chr19	47137332	47137939	GNG8	GNG8	2.2
chr8	144680073	144682485	TIGD5	TIGD5	2.2
chr9	1050345	1057554	DMRT2	DMRT2	2.19
chr9	1050353	1057554	DMRT2	DMRT2	2.19
chr2	235401685	235405693	ARL4C	ARL4C	2.19
chr2	235401685	235405697	ARL4C	ARL4C	2.19
chr16	21208772	21225831	ZP2	ZP2	2.19
chr10	49364601	49459800	FRMPD2	FRMPD2	2.19
chr20	278203	280963	ZCCHC3	ZCCHC3	2.18
chr6	37450696	37467700	CCDC167	CCDC167	2.18
chr11	125703210	125709967	PATE4	PATE4	2.18
chr17	43224683	43229468	HEXIM1	HEXIM1	2.18
chr9	95947211	96081655	WNK2	WNK2	2.18
chr3	49057907	49060926	NDUFAF3	NDUFAF3	2.18
chr20	36145818	36156134	BLCAP	BLCAP	2.18
chr16	69362523	69364498	PDF	PDF	2.18
chr2	5832798	5841517	SOX11	SOX11	2.18
chr7	100303675	100305123	POP7	POP7	2.18
chr1	20617411	20681387	VWA5B1	VWA5B1	2.18
chr3	139654026	140286919	CLSTN2	CLSTN2	2.17
chr19	40029446	40030838	EID2	EID2	2.17
chr17	33288548	33290205	ZNF830	ZNF830	2.17
chr12	89741601	89746636	DUSP6	DUSP6	2.17
chr19	35606731	35615228	FXYD3	FXYD3	2.17
chr7	158820865	158889895	VIPR2	VIPR2	2.17
chr17	5973933	6027747	WSCD1	WSCD1	2.17
chr17	79648194	79650954	ARL16	ARL16	2.17
chr17	74380689	74383941	SPHK1	SPHK1	2.17
chr5	140254886	140257474	PCDHA12	PCDHA12	2.17
chr6	150263073	150270368	ULBP2	ULBP2	2.17
chr12	7052600	7055166	C12orf57	C12orf57	2.17
chr11	45168893	45246639	PRDM11	PRDM11	2.17
chr9	103947316	104087417	PLPPR1	PLPPR1	2.16
chr3	111718006	111732735	TAGLN3	TAGLN3	2.16
chr10	49364601	49482941	FRMPD2	FRMPD2	2.16
chr2	43449540	43453745	ZFP36L2	ZFP36L2	2.16
chr3	9987225	9994099	PRRT3	PRRT3	2.16
chr3	48955220	48956818	ARIH2OS	ARIH2OS	2.16
chr16	55836763	55867075	CES1	CES1	2.16
chr19	55897299	55898408	RPL28	RPL28	2.16
chr17	9813925	10101868	GAS7	GAS7	2.16
chr20	21686296	21699124	PAX1	PAX1	2.16
chr20	306214	310872	SOX12	SOX12	2.16
chr3	147127180	147134506	ZIC1	ZIC1	2.16
chr15	76629064	76634816	ISL2	ISL2	2.16
chr12	49716970	49718171	TROAP	TROAP	2.16
chr12	7052664	7055166	C12orf57	C12orf57	2.15
chr17	46689707	46692301	HOXB8	HOXB8	2.15
chr1	68150859	68154021	GADD45A	GADD45A	2.15
chr16	29817416	29822504	MAZ	MAZ	2.15
chr11	57508721	57511026	C11orf31	C11orf31	2.15
chr5	140165720	140391929	PCDHA1	PCDHA1	2.15
chr5	140306301	140309097	PCDHAC1	PCDHAC1	2.15
chr17	46698518	46703835	HOXB9	HOXB9	2.15
chr14	94393687	94395954	FAM181A	FAM181A	2.15
chr14	94393688	94395954	FAM181A	FAM181A	2.15
chr6	27839622	27840099	HIST1H3I	HIST1H3I	2.15
chr11	125646027	125648714	PATE2	PATE2	2.14
chr4	30722036	30732838	PCDH7	PCDH7	2.14
chr19	2269484	2273487	OAZ1	OAZ1	2.14
chr5	37812778	37839782	GDNF	GDNF	2.14
chr11	67273960	67276199	CDK2AP2	CDK2AP2	2.14
chr1	8921058	8939151	ENO1	ENO1	2.14
chr7	149461270	149470568	ZNF467	ZNF467	2.14
chr8	30888356	30890317	PURG	PURG	2.14
chr3	49058617	49060926	NDUFAF3	NDUFAF3	2.14
chr2	198570027	198573114	MARS2	MARS2	2.14
chr3	111717585	111732735	TAGLN3	TAGLN3	2.14
chr16	64977656	65156040	CDH11	CDH11	2.14
chr20	36145818	36156333	BLCAP	BLCAP	2.14
chr8	41119475	41166990	SFRP1	SFRP1	2.13
chr5	140201360	140391929	PCDHA5	PCDHA5	2.13
chr16	86544132	86548070	FOXF1	FOXF1	2.13
chr5	140174443	140391929	PCDHA2	PCDHA2	2.13
chr14	105057200	105071097	TMEM179	TMEM179	2.13
chr19	8386383	8387280	RPS28	RPS28	2.13
chr14	105941111	105946507	CRIP2	CRIP2	2.13
chr21	46031995	46032871	KRTAP10-8	KRTAP10-8	2.13
chr17	4802947	4806227	C17orf107	C17orf107	2.13
chr16	27078218	27080487	C16orf82	C16orf82	2.13
chr5	140792742	140892546	PCDHGA10	PCDHGA10	2.13
chr1	156611739	156623264	BCAN	BCAN	2.13
chr9	34366663	34376894	KIAA1161	KIAA1161	2.12
chr20	56072223	56099923	CTCFL	CTCFL	2.12
chr16	67182004	67184902	B3GNT9	B3GNT9	2.12
chr20	56072223	56100708	CTCFL	CTCFL	2.12
chr12	7052979	7055166	C12orf57	C12orf57	2.12
chr13	28494167	28500451	PDX1	PDX1	2.12
chr14	36985603	36989430	NKX2-1	NKX2-1	2.12
chr6	74225472	74230755	EEF1A1	EEF1A1	2.12
chr20	56071020	56100183	CTCFL	CTCFL	2.12
chr17	72209695	72258157	TTYH2	TTYH2	2.12
chr10	102746025	102747276	MRPL43	MRPL43	2.11
chr19	14183820	14185874	MISP3	MISP3	2.11
chr10	102746026	102747272	MRPL43	MRPL43	2.11
chr16	222845	223709	HBA2	HBA2	2.11
chr17	45922279	45928516	SP6	SP6	2.11
chr19	53761544	53762855	VN1R2	VN1R2	2.11
chr4	174252526	174254920	HMGB2	HMGB2	2.11
chr2	88367298	88412902	SMYD1	SMYD1	2.11
chr5	140186658	140391929	PCDHA4	PCDHA4	2.11
chr1	26606212	26608013	SH3BGRL3	SH3BGRL3	2.11
chr20	56093554	56099923	CTCFL	CTCFL	2.11
chr15	40616256	40618916	INAFM2	INAFM2	2.11
chr2	162272604	162282378	TBR1	TBR1	2.11
chr5	140180782	140391929	PCDHA3	PCDHA3	2.11
chr16	70284133	70285833	EXOSC6	EXOSC6	2.11
chr2	111878490	111886423	BCL2L11	BCL2L11	2.1
chr6	37137921	37143204	PIM1	PIM1	2.1
chr3	172165332	172166246	GHSR	GHSR	2.1
chr11	114269255	114271272	C11orf71	C11orf71	2.1
chr5	114513235	114516243	TRIM36	TRIM36	2.1
chr11	35639734	35642421	FJX1	FJX1	2.1
chr20	36145818	36148705	BLCAP	BLCAP	2.1
chr1	211748380	211752099	SLC30A1	SLC30A1	2.1
chr19	46994447	46999169	PNMAL2	PNMAL2	2.1
chr10	124591670	124605691	CUZD1	CUZD1	2.09
chr1	32826870	32827844	FAM229A	FAM229A	2.09
chr12	125396190	125399587	UBC	UBC	2.09
chr1	153963238	153964631	RPS27	RPS27	2.09
chr11	60704554	60719257	SLC15A3	SLC15A3	2.09
chr11	117707690	117748201	FXYD6	FXYD6	2.09
chr15	70340129	70387124	TLE3	TLE3	2.09
chr4	147435053	147443123	SLC10A7	SLC10A7	2.09
chr3	149682690	149688741	PFN2	PFN2	2.09
chr11	69455872	69469242	CCND1	CCND1	2.09
chr14	65007185	65009954	HSPA2	HSPA2	2.09
chr10	73724119	73773322	CHST3	CHST3	2.09
chr14	36985603	36988903	NKX2-1	NKX2-1	2.09
chr19	45251977	45263301	BCL3	BCL3	2.09
chr16	1469744	1470801	C16orf91	C16orf91	2.08
chr8	128748314	128753680	MYC	MYC	2.08
chr20	22561641	22566101	FOXA2	FOXA2	2.08
chr14	50359735	50363772	ARF6	ARF6	2.08
chr19	34287750	34306666	KCTD15	KCTD15	2.08
chr3	49059073	49060926	NDUFAF3	NDUFAF3	2.08
chr13	107142078	107187388	EFNB2	EFNB2	2.08
chr11	64083963	64085556	TRMT112	TRMT112	2.08
chr1	210406194	210416440	SERTAD4	SERTAD4	2.08
chr17	74381288	74383941	SPHK1	SPHK1	2.07
chr14	94393730	94395954	FAM181A	FAM181A	2.07
chr17	45055521	45056614	RPRML	RPRML	2.07
chr6	69345631	70099403	ADGRB3	ADGRB3	2.07
chr14	105939274	105946507	CRIP2	CRIP2	2.07
chr8	144788863	144790279	CCDC166	CCDC166	2.07
chr5	140207506	140391929	PCDHA6	PCDHA6	2.07
chr17	7306292	7307450	TMEM256	TMEM256	2.06
chr3	27757439	27764206	EOMES	EOMES	2.06
chr1	32799429	32801840	MARCKSL1	MARCKSL1	2.06
chr1	91177578	91182794	BARHL2	BARHL2	2.06
chr3	71803200	71804328	GPR27	GPR27	2.05
chr17	77806954	77813213	CBX4	CBX4	2.05
chr11	45168893	45256675	PRDM11	PRDM11	2.05
chr10	69990351	69991870	ATOH7	ATOH7	2.05
chr11	35965530	36253686	LDLRAD3	LDLRAD3	2.05
chr5	176873795	176883287	PRR7	PRR7	2.05
chr19	36486089	36487220	SDHAF1	SDHAF1	2.05
chr9	125390857	125391814	OR1B1	OR1B1	2.05
chr6	160111951	160114360	SOD2	SOD2	2.05
chr22	30821610	30825041	MTFP1	MTFP1	2.05
chr7	98246596	98259181	NPTX2	NPTX2	2.05
chr12	54348651	54350390	HOXC12	HOXC12	2.05
chr22	39916563	39918691	ATF4	ATF4	2.04
chr22	39916568	39918691	ATF4	ATF4	2.04
chr9	71944240	72007370	FAM189A2	FAM189A2	2.04
chr14	50087488	50090199	MGAT2	MGAT2	2.04
chr1	201452657	201475967	CSRP1	CSRP1	2.04
chr1	156611739	156629324	BCAN	BCAN	2.04
chr3	12938541	13114617	IQSEC1	IQSEC1	2.04
chr5	63255874	63258119	HTR1A	HTR1A	2.04
chr5	140797259	140892548	PCDHGB7	PCDHGB7	2.04
chr14	21156935	21168761	RNASE4	RNASE4	2.04
chr11	117707690	117747746	FXYD6	FXYD6	2.04
chr17	48939586	48945339	TOB1	TOB1	2.04
chr1	38509522	38512450	POU3F1	POU3F1	2.04
chr2	219745254	219758651	WNT10A	WNT10A	2.04
chr14	94184643	94254766	PRIMA1	PRIMA1	2.03
chr7	106297210	106301634	CCDC71L	CCDC71L	2.03
chr5	176875325	176883283	PRR7	PRR7	2.03
chr11	123777138	123778083	OR8D4	OR8D4	2.03
chr12	93966301	93970521	SOCS2	SOCS2	2.03
chr17	72244504	72258157	TTYH2	TTYH2	2.03
chr11	93469095	93474703	TAF1D	TAF1D	2.03
chr11	48285412	48286330	OR4X1	OR4X1	2.03
chr15	53805937	54051859	WDR72	WDR72	2.03
chr20	36145818	36148991	BLCAP	BLCAP	2.03
chr3	12938541	13009198	IQSEC1	IQSEC1	2.03
chr19	52934666	52942699	ZNF534	ZNF534	2.03
chr15	70340129	70389091	TLE3	TLE3	2.03
chr12	6976583	6980110	TPI1	TPI1	2.03
chr20	61924537	61962285	COL20A1	COL20A1	2.03
chr1	209757044	209787284	CAMK1G	CAMK1G	2.03
chr7	114562208	114563720	MDFIC	MDFIC	2.03
chr3	49394603	49396033	GPX1	GPX1	2.02
chr9	1050619	1057554	DMRT2	DMRT2	2.02
chr2	45232323	45236542	SIX2	SIX2	2.02
chr10	104209593	104211300	C10orf95	C10orf95	2.02
chr8	133133104	133459509	KCNQ3	KCNQ3	2.02
chr7	99724316	99726121	MBLAC1	MBLAC1	2.02
chr13	52023619	52027275	INTS6	INTS6	2.02
chr3	183977002	183979251	CAMK2N2	CAMK2N2	2.02
chr9	139889059	139891024	CLIC3	CLIC3	2.02
chr15	69745158	69747884	RPLP1	RPLP1	2.02
chr18	3447583	3458406	TGIF1	TGIF1	2.02
chr1	40365283	40367687	MYCL	MYCL	2.02
chr12	93964174	93970521	SOCS2	SOCS2	2.02
chr17	46684594	46688383	HOXB7	HOXB7	2.02
chr5	140180782	140183257	PCDHA3	PCDHA3	2.02
chr10	102820998	102827898	KAZALD1	KAZALD1	2.01
chr12	93963597	93970521	SOCS2	SOCS2	2.01
chr17	8091650	8093564	BORCS6	BORCS6	2.01
chr17	45922279	45933240	SP6	SP6	2.01
chr5	140213968	140391929	PCDHA7	PCDHA7	2.01
chr3	131100608	131101641	NUDT16	NUDT16	2.01
chr11	89644578	89653576	TRIM49D2	TRIM49D2	2.01
chr19	47150868	47164395	DACT3	DACT3	2.01
chr2	27530267	27531313	UCN	UCN	2.01
chr20	11898512	11907243	BTBD3	BTBD3	2.01
chr1	152486977	152488481	CRCT1	CRCT1	2
chr7	158820865	158937649	VIPR2	VIPR2	2
chr14	36003247	36006260	INSM2	INSM2	2
chr1	13911966	13944452	PDPN	PDPN	2
chr1	150547026	150552214	MCL1	MCL1	2
chr9	34621454	34628011	ARID3C	ARID3C	2
chr11	46403204	46405387	MDK	MDK	2
chr11	134248397	134281812	B3GAT1	B3GAT1	2
chr17	1945276	1946725	OVCA2	OVCA2	2
chr11	55321782	55322895	OR4C15	OR4C15	2
chr19	11039423	11040916	C19orf52	C19orf52	2
chr16	2028917	2031550	NOXO1	NOXO1	2
chr1	20808883	20812728	CAMK2N1	CAMK2N1	2
chr17	39190136	39191107	KRTAP1-3	KRTAP1-3	1.99
chr7	141672430	141673573	TAS2R38	TAS2R38	1.99
chr1	149871134	149872348	BOLA1	BOLA1	1.99
chr17	59529778	59562471	TBX4	TBX4	1.99
chr9	140063211	140064491	LRRC26	LRRC26	1.99
chr12	56708257	56710128	CNPY2	CNPY2	1.99
chr11	60618397	60623444	PTGDR2	PTGDR2	1.99
chr12	6976692	6980110	TPI1	TPI1	1.99
chr4	41746098	41750987	PHOX2B	PHOX2B	1.98
chr9	4662293	4665272	PLPP6	PLPP6	1.98
chr12	93964756	93970521	SOCS2	SOCS2	1.98
chr18	11851388	11854448	CHMP1B	CHMP1B	1.98
chr12	120933858	120936298	DYNLL1	DYNLL1	1.98
chr19	7989380	7991051	CTXN1	CTXN1	1.97
chr16	8889036	8891505	TMEM186	TMEM186	1.97
chr2	71127719	71160575	VAX2	VAX2	1.97
chr3	98188323	98189420	OR5K1	OR5K1	1.97
chr5	170288885	170727019	RANBP17	RANBP17	1.97
chr12	55862983	55863922	OR6C70	OR6C70	1.97
chr6	27777841	27778314	HIST1H3H	HIST1H3H	1.97
chr17	39279344	39280419	KRTAP4-12	KRTAP4-12	1.97
chr3	139236275	139258671	RBP1	RBP1	1.97
chr10	101292689	101296280	NKX2-3	NKX2-3	1.97
chr11	46403260	46405387	MDK	MDK	1.97
chr19	2425621	2427914	TIMM13	TIMM13	1.97
chr8	134048972	134072603	SLA	SLA	1.97
chr11	64883874	64885210	ZNHIT2	ZNHIT2	1.97
chr10	22605311	22609246	COMMD3	COMMD3	1.96
chr11	131240370	132206716	NTM	NTM	1.96
chr9	103791030	104087417	PLPPR1	PLPPR1	1.96
chr6	36562089	36572244	SRSF3	SRSF3	1.96
chr6	126070731	126082415	HEY2	HEY2	1.96
chr9	96080480	96108696	C9orf129	C9orf129	1.96
chr5	180630121	180632293	TRIM7	TRIM7	1.96
chr11	57791352	57949038	OR9Q1	OR9Q1	1.96
chr12	4829751	4881892	GALNT8	GALNT8	1.96
chr5	76924536	76934522	OTP	OTP	1.96
chr19	54972977	54974894	LENG9	LENG9	1.96
chr19	54972978	54974894	LENG9	LENG9	1.96
chr20	642239	656823	SCRT2	SCRT2	1.96
chr20	1875825	1920540	SIRPA	SIRPA	1.96
chr17	4692253	4693884	GLTPD2	GLTPD2	1.96
chr14	21214098	21216539	EDDM3A	EDDM3A	1.96
chr16	30771357	30773565	CCDC189	CCDC189	1.95
chr7	40172341	40174251	MPLKIP	MPLKIP	1.95
chr12	12870203	12875316	CDKN1B	CDKN1B	1.95
chr10	50310216	50323577	VSTM4	VSTM4	1.95
chr14	20443677	20444724	OR4K15	OR4K15	1.95
chr20	39314487	39317880	MAFB	MAFB	1.95
chr5	140220906	140391929	PCDHA8	PCDHA8	1.95
chr19	56950692	56988770	ZNF667	ZNF667	1.95
chr1	6521213	6526255	TNFRSF25	TNFRSF25	1.95
chr9	140098534	140100090	TMEM203	TMEM203	1.95
chr5	140864740	140867356	PCDHGC4	PCDHGC4	1.95
chr5	37873526	37875900	GDNF-AS1	GDNF-AS1	1.95
chr22	20377668	20380440	TMEM191B	TMEM191B	1.95
chr16	215972	216767	HBM	HBM	1.95
chr1	110753335	110776674	KCNC4	KCNC4	1.95
chr15	41245635	41248717	CHAC1	CHAC1	1.95
chr1	36179476	36184790	C1orf216	C1orf216	1.95
chr11	125034558	125303285	PKNOX2	PKNOX2	1.95
chr19	9577030	9609279	ZNF560	ZNF560	1.95
chr1	201452657	201476387	CSRP1	CSRP1	1.95
chr15	68112041	68126174	SKOR1	SKOR1	1.95
chr22	18893735	18899601	DGCR6	DGCR6	1.95
chr16	55514444	55540603	MMP2	MMP2	1.95
chr15	41786055	41795757	ITPKA	ITPKA	1.94
chr12	54366909	54370203	HOXC11	HOXC11	1.94
chr1	28562601	28564616	ATPIF1	ATPIF1	1.94
chr15	93014906	93044347	C15orf32	C15orf32	1.94
chr5	36606456	36609399	SLC1A3	SLC1A3	1.94
chr17	39155444	39156138	KRTAP3-2	KRTAP3-2	1.94
chr12	93965456	93970521	SOCS2	SOCS2	1.94
chr18	3453771	3458406	TGIF1	TGIF1	1.94
chr2	133400852	133429152	LYPD1	LYPD1	1.94
chr17	39164773	39165366	KRTAP3-1	KRTAP3-1	1.94
chr19	1248551	1259142	MIDN	MIDN	1.94
chr9	125239236	125240205	OR1J1	OR1J1	1.94
chr20	56725982	56736183	C20orf85	C20orf85	1.94
chr14	50050289	50053134	RPS29	RPS29	1.94
chr17	63524682	63557740	AXIN2	AXIN2	1.93
chr20	62152132	62153524	PPDPF	PPDPF	1.93
chr12	6437922	6451283	TNFRSF1A	TNFRSF1A	1.93
chr9	139377946	139380519	C9orf163	C9orf163	1.93
chr12	4382901	4414522	CCND2	CCND2	1.93
chr12	100987395	101022066	GAS2L3	GAS2L3	1.93
chr22	21821458	21824224	TMEM191C	TMEM191C	1.93
chr3	49209017	49213919	KLHDC8B	KLHDC8B	1.93
chr17	47572654	47592382	NGFR	NGFR	1.93
chr4	71554195	71556268	UTP3	UTP3	1.93
chr3	150259779	150264428	SERP1	SERP1	1.93
chr6	10396915	10415470	TFAP2A	TFAP2A	1.93
chr11	113931287	114121397	ZBTB16	ZBTB16	1.93
chr9	116638561	116818875	ZNF618	ZNF618	1.92
chr20	37353104	37358015	SLC32A1	SLC32A1	1.92
chr10	135368347	135379138	SYCE1	SYCE1	1.92
chr7	150035406	150038763	RARRES2	RARRES2	1.92
chr1	197871681	197876497	C1orf53	C1orf53	1.92
chr10	120789227	120793244	NANOS1	NANOS1	1.92
chr6	100054649	100063454	PRDM13	PRDM13	1.92
chr19	7745706	7747748	TRAPPC5	TRAPPC5	1.92
chr19	38880839	38890523	SPRED3	SPRED3	1.92
chr16	55513909	55540603	MMP2	MMP2	1.92
chr9	100615536	100618997	FOXE1	FOXE1	1.91
chr18	3449410	3458406	TGIF1	TGIF1	1.91
chr6	42712233	42713884	TBCC	TBCC	1.91
chr4	13542453	13546114	NKX3-2	NKX3-2	1.91
chr14	21108854	21109850	OR6S1	OR6S1	1.91
chr4	6641817	6644470	MRFAP1	MRFAP1	1.91
chr10	54074040	54077417	DKK1	DKK1	1.91
chr9	976967	991732	DMRT3	DMRT3	1.91
chr21	46011148	46012386	KRTAP10-6	KRTAP10-6	1.91
chr18	76740274	76758969	SALL3	SALL3	1.91
chr3	193116755	193272911	ATP13A4	ATP13A4	1.91
chr2	182756442	182759424	SSFA2	SSFA2	1.91
chr19	49792891	49828474	SLC6A16	SLC6A16	1.91
chr17	9801026	9808684	RCVRN	RCVRN	1.9
chr18	70501274	70532934	NETO1	NETO1	1.9
chr5	140800536	140892546	PCDHGA11	PCDHGA11	1.9
chr10	123872553	124014060	TACC2	TACC2	1.9
chr19	2476122	2478257	GADD45B	GADD45B	1.9
chr18	3449648	3458406	TGIF1	TGIF1	1.9
chr18	56934266	56940625	RAX	RAX	1.9
chr10	93666344	93669258	FGFBP3	FGFBP3	1.9
chr7	1606969	1609668	PSMG3	PSMG3	1.9
chr7	26229555	26240413	HNRNPA2B1	HNRNPA2B1	1.89
chr10	118430702	118502085	HSPA12A	HSPA12A	1.89
chr17	43037060	43045644	C1QL1	C1QL1	1.89
chr1	45274153	45279801	BTBD19	BTBD19	1.89
chr3	5021096	5026865	BHLHE40	BHLHE40	1.89
chr5	35055801	35230691	PRLR	PRLR	1.89
chr13	24463027	24466242	C1QTNF9B-AS1	C1QTNF9B-AS1	1.89
chr9	91926109	91931618	CKS2	CKS2	1.89
chr20	34203805	34208971	SPAG4	SPAG4	1.89
chr9	34551429	34590138	CNTFR	CNTFR	1.89
chr1	41827602	41849263	FOXO6	FOXO6	1.89
chr17	46800529	46802120	PRAC2	PRAC2	1.88
chr1	47901688	47906363	FOXD2	FOXD2	1.88
chr7	28992973	28998029	TRIL	TRIL	1.88
chr12	94960899	95009927	TMCC3	TMCC3	1.88
chr6	89790428	89794879	PNRC1	PNRC1	1.88
chr20	17207596	17465222	PCSK2	PCSK2	1.88
chr2	88422507	88427650	FABP1	FABP1	1.88
chr6	35436177	35438558	RPL10A	RPL10A	1.88
chr9	125486268	125487204	OR1L4	OR1L4	1.88
chr10	135367403	135379138	SYCE1	SYCE1	1.88
chr16	55515468	55540603	MMP2	MMP2	1.88
chr2	73518056	73520829	EGR4	EGR4	1.87
chr2	223162865	223169936	CCDC140	CCDC140	1.87
chr2	74756531	74760683	HTRA2	HTRA2	1.87
chr14	21236585	21239107	EDDM3B	EDDM3B	1.87
chr18	3450169	3458406	TGIF1	TGIF1	1.87
chr20	8112911	8865547	PLCB1	PLCB1	1.87
chr9	34551429	34589735	CNTFR	CNTFR	1.87
chr19	7793842	7797057	CLEC4G	CLEC4G	1.87
chr3	51860898	51864874	IQCF3	IQCF3	1.87
chr1	200938513	200992828	KIF21B	KIF21B	1.87
chr3	184428154	184429836	MAGEF1	MAGEF1	1.87
chr15	91498105	91506355	RCCD1	RCCD1	1.87
chr11	65622284	65625804	CFL1	CFL1	1.87
chr22	26565439	26779563	SEZ6L	SEZ6L	1.87
chr5	179105558	179107975	CBY3	CBY3	1.87
chr20	34203805	34209016	SPAG4	SPAG4	1.86
chr1	34632483	34684731	C1orf94	C1orf94	1.86
chr10	46993545	47000568	GPRIN2	GPRIN2	1.86
chr1	52497776	52499472	KTI12	KTI12	1.86
chr4	2043719	2045697	C4orf48	C4orf48	1.86
chr7	27202056	27205149	HOXA9	HOXA9	1.86
chr11	85368607	85376182	CREBZF	CREBZF	1.86
chr15	49170289	49172380	EID1	EID1	1.86
chr9	95736717	95798518	FGD3	FGD3	1.86
chr1	60456065	60539442	C1orf87	C1orf87	1.86
chr17	39196810	39197713	KRTAP1-1	KRTAP1-1	1.86
chr5	140227356	140391929	PCDHA9	PCDHA9	1.86
chr1	112264685	112298419	FAM212B	FAM212B	1.86
chr11	27062508	27149354	BBOX1	BBOX1	1.86
chr12	57628685	57634475	NDUFA4L2	NDUFA4L2	1.86
chr10	17270257	17279592	VIM	VIM	1.86
chr7	157331745	158334468	PTPRN2	PTPRN2	1.86
chr9	138235094	138238404	C9orf62	C9orf62	1.86
chr4	74719012	74720201	PF4V1	PF4V1	1.85
chr5	134363423	134369964	PITX1	PITX1	1.85
chr12	76419226	76425556	PHLDA1	PHLDA1	1.85
chr17	7485284	7486836	LOC100996842	LOC100996842	1.85
chr18	56337240	56339105	LOC101927322	LOC101927322	1.85
chr16	55880065	55989943	CES5A	CES5A	1.85
chr10	64564515	64568239	ADO	ADO	1.85
chr8	57025500	57026541	MOS	MOS	1.85
chr17	27051365	27053949	TLCD1	TLCD1	1.85
chr8	145133521	145135551	EXOSC4	EXOSC4	1.85
chr12	125811161	126146923	TMEM132B	TMEM132B	1.85
chr14	19553364	19584942	POTEG	POTEG	1.85
chr20	39988605	39995498	EMILIN3	EMILIN3	1.85
chr14	94385239	94395954	FAM181A	FAM181A	1.85
chr1	160007256	160040051	KCNJ10	KCNJ10	1.85
chr3	13860081	13921618	WNT7A	WNT7A	1.84
chr7	27210209	27213955	HOXA10	HOXA10	1.84
chr10	120352915	120355160	PRLHR	PRLHR	1.84
chr15	52401465	52404972	BCL2L10	BCL2L10	1.84
chr12	49521566	49525304	TUBA1B	TUBA1B	1.84
chr7	1606969	1609629	PSMG3	PSMG3	1.84
chr2	128458596	128461407	SFT2D3	SFT2D3	1.84
chr7	5632435	5646287	FSCN1	FSCN1	1.84
chr18	54814292	54817639	BOD1L2	BOD1L2	1.83
chr6	3849599	3851554	FAM50B	FAM50B	1.83
chr11	122848356	122852379	BSX	BSX	1.83
chr11	64011950	64014413	PPP1R14B	PPP1R14B	1.83
chr17	4848944	4852381	PFN1	PFN1	1.83
chr3	55499742	55521670	WNT5A	WNT5A	1.83
chr8	38831667	38846181	HTRA4	HTRA4	1.83
chr17	3181183	3182268	OR3A2	OR3A2	1.83
chr2	11680079	11728355	GREB1	GREB1	1.83
chr1	112264685	112282046	FAM212B	FAM212B	1.83
chr15	93586635	93616389	RGMA	RGMA	1.83
chr2	121103717	121109384	INHBB	INHBB	1.83
chr9	125377016	125377961	OR1Q1	OR1Q1	1.83
chr2	74682149	74685087	INO80B	INO80B	1.83
chr19	49843852	49864752	TEAD2	TEAD2	1.82
chr12	6977277	6980110	TPI1	TPI1	1.82
chr19	54694118	54698394	TSEN34	TSEN34	1.82
chr13	53418108	53422775	PCDH8	PCDH8	1.82
chr1	228288427	228291163	C1orf35	C1orf35	1.82
chr5	176883613	176899871	DBN1	DBN1	1.82
chr11	74202922	74204755	LIPT2	LIPT2	1.82
chr9	102584136	102596341	NR4A3	NR4A3	1.82
chr16	226649	227521	HBA1	HBA1	1.82
chr14	24867991	24888494	NYNRIN	NYNRIN	1.82
chr9	140083053	140084822	SSNA1	SSNA1	1.82
chr4	2043776	2045697	C4orf48	C4orf48	1.82
chr11	69587796	69590171	FGF4	FGF4	1.81
chr10	99185881	99193201	PGAM1	PGAM1	1.81
chr8	56985367	56987140	RPS20	RPS20	1.81
chr1	41326727	41328018	CITED4	CITED4	1.81
chr11	65769549	65771617	BANF1	BANF1	1.81
chr11	113930430	114121397	ZBTB16	ZBTB16	1.81
chr8	127564682	127570711	FAM84B	FAM84B	1.81
chr1	26496387	26497364	ZNF593	ZNF593	1.81
chr2	223066431	223163715	PAX3	PAX3	1.81
chr10	134915749	134945179	ADGRA1	ADGRA1	1.81
chr19	35630537	35633959	FXYD1	FXYD1	1.81
chr19	40721964	40724306	TTC9B	TTC9B	1.81
chr19	36236477	36238056	PSENEN	PSENEN	1.81
chr11	828259	831991	CRACR2B	CRACR2B	1.81
chr13	45006278	45011390	TSC22D1	TSC22D1	1.8
chr7	12726910	12730558	ARL4A	ARL4A	1.8
chr19	36604610	36606206	POLR2I	POLR2I	1.8
chr5	169931039	170163637	KCNIP1	KCNIP1	1.8
chr5	138727634	138730885	PROB1	PROB1	1.8
chr4	74902311	74904490	CXCL3	CXCL3	1.8
chr21	41384342	42219039	DSCAM	DSCAM	1.8
chr17	39463951	39465505	KRTAP16-1	KRTAP16-1	1.8
chr11	125658005	125661495	PATE3	PATE3	1.8
chr6	26021906	26022278	HIST1H4A	HIST1H4A	1.8
chr19	49929687	49932075	GFY	GFY	1.8
chr14	21152371	21168761	RNASE4	RNASE4	1.8
chr12	54378945	54384062	HOXC10	HOXC10	1.8
chr10	102820998	102825351	KAZALD1	KAZALD1	1.8
chr22	21996541	21998588	SDF2L1	SDF2L1	1.8
chr11	6701615	6704632	MRPL17	MRPL17	1.8
chr8	49830238	49833999	SNAI2	SNAI2	1.8
chr15	93586635	93617216	RGMA	RGMA	1.79
chr15	93586635	93616939	RGMA	RGMA	1.79
chr13	24463591	24466242	C1QTNF9B-AS1	C1QTNF9B-AS1	1.79
chr2	101618690	101622885	RPL31	RPL31	1.79
chr8	143545376	143626368	ADGRB1	ADGRB1	1.79
chr3	112931343	113006310	BOC	BOC	1.79
chr9	139971952	139978990	UAP1L1	UAP1L1	1.79
chr14	57267424	57277194	OTX2	OTX2	1.79
chr4	42399855	42404504	SHISA3	SHISA3	1.79
chr14	20665494	20666532	OR11G2	OR11G2	1.79
chr1	1309109	1310818	AURKAIP1	AURKAIP1	1.79
chr6	10396915	10412607	TFAP2A	TFAP2A	1.78
chr11	111955538	111957522	TIMM8B	TIMM8B	1.78
chr20	44637546	44645200	MMP9	MMP9	1.78
chr17	77917651	77924656	TBC1D16	TBC1D16	1.78
chr2	223064605	223163715	PAX3	PAX3	1.78
chr7	157331745	158380494	PTPRN2	PTPRN2	1.78
chr13	45006278	45011060	TSC22D1	TSC22D1	1.78
chr1	42922011	42926901	PPCS	PPCS	1.78
chr15	75118950	75124136	CPLX3	CPLX3	1.78
chr17	46652868	46655743	HOXB4	HOXB4	1.77
chr15	70340129	70390256	TLE3	TLE3	1.77
chr17	36827958	36831187	C17orf96	C17orf96	1.77
chr12	58023113	58027022	B4GALNT1	B4GALNT1	1.77
chr4	57514153	57547872	HOPX	HOPX	1.77
chr20	17206751	17465222	PCSK2	PCSK2	1.77
chr17	39261640	39262740	KRTAP4-9	KRTAP4-9	1.77
chr10	119301955	119309057	EMX2	EMX2	1.77
chr6	41604914	41621982	MDFI	MDFI	1.77
chr1	40361095	40367687	MYCL	MYCL	1.77
chr9	140135710	140138159	TUBB4B	TUBB4B	1.77
chr2	95940195	95957055	PROM2	PROM2	1.77
chr3	48506918	48509044	TREX1	TREX1	1.77
chr17	79632065	79633667	OXLD1	OXLD1	1.77
chr1	160336860	160342638	NHLH1	NHLH1	1.77
chr5	172068268	172118533	NEURL1B	NEURL1B	1.77
chr19	35629692	35633959	FXYD1	FXYD1	1.77
chr19	917341	921015	KISS1R	KISS1R	1.76
chr19	55897299	55899087	RPL28	RPL28	1.76
chr17	48939586	48943715	TOB1	TOB1	1.76
chr10	134901507	134945179	ADGRA1	ADGRA1	1.76
chr19	10444451	10450510	ICAM3	ICAM3	1.76
chr6	41606194	41621982	MDFI	MDFI	1.76
chr15	40327890	40331403	SRP14	SRP14	1.76
chr11	49075265	49080664	TRIM64C	TRIM64C	1.76
chr21	45993605	45995248	KRTAP10-4	KRTAP10-4	1.76
chr20	56093554	56100708	CTCFL	CTCFL	1.76
chr7	128095883	128098472	HILPDA	HILPDA	1.76
chr7	73095247	73097781	DNAJC30	DNAJC30	1.76
chr15	23930553	23932450	NDN	NDN	1.75
chr12	63536538	63546590	AVPR1A	AVPR1A	1.75
chr21	33245627	33376377	HUNK	HUNK	1.75
chr3	49754266	49757238	AMIGO3	AMIGO3	1.75
chr3	118619478	118753676	IGSF11	IGSF11	1.75
chr16	52470327	52580806	TOX3	TOX3	1.75
chr8	133133104	133493004	KCNQ3	KCNQ3	1.75
chr11	124617369	124622109	VSIG2	VSIG2	1.75
chr12	48876285	48890297	C12orf54	C12orf54	1.75
chr17	42422453	42430474	GRN	GRN	1.75
chr5	140024947	140027370	NDUFA2	NDUFA2	1.75
chr12	74931550	74935232	ATXN7L3B	ATXN7L3B	1.75
chr22	42340925	42343168	CENPM	CENPM	1.74
chr4	174292092	174298683	SAP30	SAP30	1.74
chr3	126061477	126076236	KLF15	KLF15	1.74
chr17	7833662	7835317	TRAPPC1	TRAPPC1	1.74
chr14	21152335	21162345	ANG	ANG	1.74
chr5	140235467	140391929	PCDHA10	PCDHA10	1.74
chr18	5890183	5892103	TMEM200C	TMEM200C	1.74
chr22	26138110	26427007	MYO18B	MYO18B	1.74
chr20	21376004	21378047	NKX2-4	NKX2-4	1.74
chr16	55512741	55540603	MMP2	MMP2	1.74
chr10	86004808	86018944	RGR	RGR	1.74
chr18	60985186	60986613	BCL2	BCL2	1.74
chr9	95709600	95798518	FGD3	FGD3	1.74
chr16	55513080	55540603	MMP2	MMP2	1.73
chr6	1390068	1395832	FOXF2	FOXF2	1.73
chr2	11682850	11732272	GREB1	GREB1	1.73
chr11	131780711	132184961	NTM	NTM	1.73
chr19	1103924	1106788	GPX4	GPX4	1.73
chr17	39210750	39211463	KRTAP2-2	KRTAP2-2	1.73
chr20	1875424	1920540	SIRPA	SIRPA	1.73
chr10	118892800	118897812	VAX1	VAX1	1.73
chr11	131780711	132206716	NTM	NTM	1.73
chr1	160051359	160059212	KCNJ9	KCNJ9	1.73
chr18	57567191	57571538	PMAIP1	PMAIP1	1.73
chr12	130647003	130650285	FZD10	FZD10	1.73
chr19	55235951	55248003	KIR3DL3	KIR3DL3	1.73
chr6	27215501	27224399	PRSS16	PRSS16	1.73
chr1	161632904	161648444	FCGR2B	FCGR2B	1.73
chr14	21156931	21162345	ANG	ANG	1.73
chr19	46268042	46272497	SIX5	SIX5	1.73
chr8	133879204	134147143	TG	TG	1.72
chr17	31254927	31268667	TMEM98	TMEM98	1.72
chr1	12907229	12908609	HNRNPCL1	HNRNPCL1	1.72
chr15	74701624	74726045	SEMA7A	SEMA7A	1.72
chr17	38710021	38716646	CCR7	CCR7	1.72
chr19	57154526	57168614	SMIM17	SMIM17	1.72
chr19	30863299	31048966	ZNF536	ZNF536	1.72
chr22	28144264	28197486	MN1	MN1	1.72
chr8	134048972	134115310	SLA	SLA	1.72
chr17	54671059	54672951	NOG	NOG	1.72
chr6	26017259	26018040	HIST1H1A	HIST1H1A	1.72
chr21	32931557	32932800	LOC150051	LOC150051	1.72
chr6	41902670	41909586	CCND3	CCND3	1.72
chr1	45241245	45244412	RPS8	RPS8	1.72
chr1	47681961	47697561	TAL1	TAL1	1.72
chr4	124317949	124324915	SPRY1	SPRY1	1.72
chr16	57653909	57698951	ADGRG1	ADGRG1	1.72
chr15	29560352	29562020	NSMCE3	NSMCE3	1.72
chr11	55606227	55607214	OR5D16	OR5D16	1.72
chr1	107599266	107601916	PRMT6	PRMT6	1.72
chr6	27775976	27776445	HIST1H2AI	HIST1H2AI	1.72
chr1	175291934	175712752	TNR	TNR	1.71
chr12	7456927	7480969	ACSM4	ACSM4	1.71
chr1	154947117	154951725	CKS1B	CKS1B	1.71
chr20	21491659	21494664	NKX2-2	NKX2-2	1.71
chr9	19049371	19051021	RRAGA	RRAGA	1.71
chr8	145751602	145754458	C8orf82	C8orf82	1.71
chr16	57653604	57698951	ADGRG1	ADGRG1	1.71
chr12	120875892	120878545	COX6A1	COX6A1	1.71
chr5	2752244	2755511	C5orf38	C5orf38	1.71
chr19	16435636	16439473	KLF2	KLF2	1.71
chr5	172741725	172756506	STC2	STC2	1.71
chr11	62557786	62559486	TMEM223	TMEM223	1.71
chr10	71331790	71333210	NEUROG3	NEUROG3	1.71
chr1	248436153	248437116	OR2T33	OR2T33	1.71
chr19	15121538	15134083	CCDC105	CCDC105	1.71
chr13	28552242	28562774	URAD	URAD	1.71
chr14	21567095	21571883	TMEM253	TMEM253	1.71
chr17	73772514	73776016	H3F3B	H3F3B	1.71
chr5	94955979	94957284	GPR150	GPR150	1.71
chr4	77227178	77232283	STBD1	STBD1	1.71
chr19	35629896	35633959	FXYD1	FXYD1	1.7
chr7	108210188	108215294	DNAJB9	DNAJB9	1.7
chr19	10677137	10679655	CDKN2D	CDKN2D	1.7
chr10	102891060	102897546	TLX1	TLX1	1.7
chr12	6980099	6982521	SPSB2	SPSB2	1.7
chr10	75532048	75535976	FUT11	FUT11	1.7
chr11	60970984	60980341	PGA3	PGA3	1.7
chr22	37763999	37823505	ELFN2	ELFN2	1.7
chr8	144898513	144911279	PUF60	PUF60	1.7
chr11	71820632	71823822	ANAPC15	ANAPC15	1.7
chr1	35447126	35450948	TMEM35B	TMEM35B	1.7
chr13	27329338	27334922	GPR12	GPR12	1.7
chr2	14772809	14780168	FAM84A	FAM84A	1.7
chr5	175792470	175796959	ARL10	ARL10	1.7
chr2	171640295	171655481	ERICH2	ERICH2	1.7
chr7	143076781	143078118	LOC100507507	LOC100507507	1.7
chr19	39989556	39999121	DLL3	DLL3	1.69
chr19	8841315	8842371	OR2Z1	OR2Z1	1.69
chr17	80332152	80333462	UTS2R	UTS2R	1.69
chr19	10677137	10679631	CDKN2D	CDKN2D	1.69
chr17	76967334	76976061	LGALS3BP	LGALS3BP	1.69
chr1	226736500	226796915	STUM	STUM	1.69
chr10	75001713	75007089	DNAJC9	DNAJC9	1.69
chr1	47681961	47698007	TAL1	TAL1	1.69
chr6	18120717	18122851	NHLRC1	NHLRC1	1.69
chr1	47681961	47697387	TAL1	TAL1	1.69
chr6	13013887	13288075	PHACTR1	PHACTR1	1.69
chr6	134490383	134496034	SGK1	SGK1	1.69
chr17	7833662	7835267	TRAPPC1	TRAPPC1	1.69
chr17	15339331	15370925	CDRT4	CDRT4	1.69
chr2	219135114	219137670	PNKD	PNKD	1.68
chr11	82443045	82444906	FAM181B	FAM181B	1.68
chr11	6340175	6341740	PRKCDBP	PRKCDBP	1.68
chr15	74701624	74726300	SEMA7A	SEMA7A	1.68
chr9	96208781	96215874	FAM120AOS	FAM120AOS	1.68
chr5	137673703	137685418	FAM53C	FAM53C	1.68
chr7	128502856	128505903	ATP6V1F	ATP6V1F	1.68
chr11	70313960	70507945	SHANK2	SHANK2	1.68
chr17	7215977	7218658	GPS2	GPS2	1.68
chr10	64571755	64576140	EGR2	EGR2	1.68
chr1	15490691	15498120	C1orf195	C1orf195	1.68
chr1	13910251	13944452	PDPN	PDPN	1.68
chr10	28966423	28971868	BAMBI	BAMBI	1.68
chr11	119209643	119211593	C1QTNF5	C1QTNF5	1.68
chr1	12907229	12908157	HNRNPCL4	HNRNPCL4	1.68
chr20	29976770	29978452	DEFB119	DEFB119	1.68
chr1	86046443	86049648	CYR61	CYR61	1.68
chr1	46085715	46089731	CCDC17	CCDC17	1.68
chr16	903634	1020984	LMF1	LMF1	1.68
chr10	118888031	118897812	VAX1	VAX1	1.68
chr3	187439164	187463513	BCL6	BCL6	1.68
chr3	128198264	128207373	GATA2	GATA2	1.68
chr17	27051365	27053230	TLCD1	TLCD1	1.68
chr19	35630362	35633959	FXYD1	FXYD1	1.68
chr19	12778880	12780465	WDR83OS	WDR83OS	1.67
chr19	35615416	35626178	LGI4	LGI4	1.67
chr8	80676244	80680098	HEY1	HEY1	1.67
chr6	12957717	13288075	PHACTR1	PHACTR1	1.67
chr20	15177503	16033841	MACROD2	MACROD2	1.67
chr17	6915735	6917852	RNASEK	RNASEK	1.67
chr8	119935795	119964383	TNFRSF11B	TNFRSF11B	1.67
chr20	32250091	32251721	C20orf144	C20orf144	1.67
chr1	159997461	160001783	PIGM	PIGM	1.67
chr1	27719147	27722317	GPR3	GPR3	1.67
chr1	149895208	149900144	SF3B4	SF3B4	1.67
chr6	117586720	117594728	VGLL2	VGLL2	1.67
chr6	12957587	13288075	PHACTR1	PHACTR1	1.67
chr16	67204399	67209640	NOL3	NOL3	1.67
chr9	95726242	95798518	FGD3	FGD3	1.67
chr1	1309109	1310580	AURKAIP1	AURKAIP1	1.67
chr11	57174426	57194560	SLC43A3	SLC43A3	1.67
chr11	65122281	65125082	TIGD3	TIGD3	1.67
chr17	3118914	3119844	OR1A1	OR1A1	1.67
chr14	74960422	74962271	ISCA2	ISCA2	1.66
chr14	24678786	24683036	CHMP4A	CHMP4A	1.66
chr19	49535129	49536495	CGB2	CGB2	1.66
chr20	60962120	60963576	RPS21	RPS21	1.66
chr6	34214156	34216885	C6orf1	C6orf1	1.66
chr3	159943422	159946000	C3orf80	C3orf80	1.66
chr5	50678957	50690563	ISL1	ISL1	1.66
chr20	62065031	62104030	KCNQ2	KCNQ2	1.66
chr16	5094122	5116146	C16orf89	C16orf89	1.66
chr9	91606323	91620069	S1PR3	S1PR3	1.66
chr11	48346492	48347482	OR4C3	OR4C3	1.66
chr9	6237080	6257983	IL33	IL33	1.66
chr8	95439939	95449180	FSBP	FSBP	1.65
chr6	159186772	159239340	EZR	EZR	1.65
chr19	49843852	49865714	TEAD2	TEAD2	1.65
chr19	49843854	49865714	TEAD2	TEAD2	1.65
chr19	507496	519654	TPGS1	TPGS1	1.65
chr10	47086724	47088173	CH17-360D5.1	CH17-360D5.1	1.65
chr5	140855568	140858362	PCDHGC3	PCDHGC3	1.65
chr3	40351172	40353915	EIF1B	EIF1B	1.65
chr17	46125685	46138907	NFE2L1	NFE2L1	1.65
chr4	111538579	111563279	PITX2	PITX2	1.65
chr8	99956630	99964332	OSR2	OSR2	1.65
chr16	30454945	30457296	SEPHS2	SEPHS2	1.65
chr11	57295935	57298232	TIMM10	TIMM10	1.65
chr1	26798901	26803133	HMGN2	HMGN2	1.65
chr3	128198264	128206764	GATA2	GATA2	1.65
chr19	54694581	54698394	TSEN34	TSEN34	1.65
chr1	1309110	1310562	AURKAIP1	AURKAIP1	1.65
chr11	22644078	22647387	FANCF	FANCF	1.65
chr11	31814752	31828473	PAX6	PAX6	1.64
chr11	66384052	66397397	RBM14	RBM14	1.64
chr19	45682002	45685059	BLOC1S3	BLOC1S3	1.64
chr20	49575350	49578399	MOCS3	MOCS3	1.64
chr17	47300731	47308128	PHOSPHO1	PHOSPHO1	1.64
chr19	6135643	6193114	ACSBG2	ACSBG2	1.64
chr12	6980099	6982449	SPSB2	SPSB2	1.64
chr2	171034654	171511674	MYO3B	MYO3B	1.64
chr5	135227934	135231516	IL9	IL9	1.64
chr14	24774392	24780576	CIDEB	CIDEB	1.64
chr14	24774398	24780583	CIDEB	CIDEB	1.64
chr2	11674241	11782912	GREB1	GREB1	1.64
chr10	102986732	102988717	LBX1	LBX1	1.64
chr3	42299315	42307687	CCK	CCK	1.64
chr3	192514604	192635950	MB21D2	MB21D2	1.64
chr17	40819932	40829048	PLEKHH3	PLEKHH3	1.64
chr4	95373007	95378340	PDLIM5	PDLIM5	1.64
chr2	107418055	107502610	ST6GAL2	ST6GAL2	1.64
chr2	239146907	239148765	HES6	HES6	1.64
chr1	201452657	201465701	CSRP1	CSRP1	1.63
chr12	113900693	113909877	LHX5	LHX5	1.63
chr9	96713908	96717608	BARX1	BARX1	1.63
chr16	67261015	67263182	TMEM208	TMEM208	1.63
chr10	105353783	105615164	SH3PXD2A	SH3PXD2A	1.63
chr19	22934984	22966973	ZNF99	ZNF99	1.63
chr1	204372491	204380945	PPP1R15B	PPP1R15B	1.63
chr5	63461669	63668696	RNF180	RNF180	1.63
chr8	23559963	23564111	NKX2-6	NKX2-6	1.63
chr13	19997018	20012615	TPTE2	TPTE2	1.63
chr1	171154346	171181822	FMO2	FMO2	1.63
chr18	3451402	3458406	TGIF1	TGIF1	1.63
chr17	4801063	4806369	CHRNE	CHRNE	1.63
chr10	99092253	99094458	FRAT2	FRAT2	1.63
chr17	39253233	39254375	KRTAP4-8	KRTAP4-8	1.63
chr14	91737666	91884188	CCDC88C	CCDC88C	1.62
chr1	155107819	155111334	SLC50A1	SLC50A1	1.62
chr6	170890834	170893780	PDCD2	PDCD2	1.62
chr16	2198650	2204141	RAB26	RAB26	1.62
chr5	140346351	140349006	PCDHAC2	PCDHAC2	1.62
chr12	126106997	126146923	TMEM132B	TMEM132B	1.62
chr10	50818346	50820766	SLC18A3	SLC18A3	1.62
chr12	114791734	114846247	TBX5	TBX5	1.62
chr16	2198144	2204162	RAB26	RAB26	1.62
chr6	133135707	133138703	RPS12	RPS12	1.62
chr16	57662137	57698951	ADGRG1	ADGRG1	1.62
chr9	132388722	132398410	NTMT1	NTMT1	1.62
chr11	65337929	65339359	SSSCA1	SSSCA1	1.62
chr8	142431487	142442554	PTP4A3	PTP4A3	1.62
chr17	39845126	39847898	EIF1	EIF1	1.62
chr5	145718586	145720083	POU4F3	POU4F3	1.61
chr9	98205263	98279247	PTCH1	PTCH1	1.61
chr19	51014856	51017947	ASPDH	ASPDH	1.61
chr17	16284106	16286059	UBB	UBB	1.61
chr17	16284110	16286059	UBB	UBB	1.61
chr1	51434366	51440306	CDKN2C	CDKN2C	1.61
chr9	6215148	6257983	IL33	IL33	1.61
chr1	152078792	152087930	TCHH	TCHH	1.61
chr6	170890834	170893742	PDCD2	PDCD2	1.61
chr5	150480266	150521216	ANXA6	ANXA6	1.61
chr2	42275160	42285668	PKDCC	PKDCC	1.6
chr19	42460832	42463528	RABAC1	RABAC1	1.6
chr20	3026674	3028896	MRPS26	MRPS26	1.6
chr5	114506798	114516243	TRIM36	TRIM36	1.6
chr17	27071022	27077976	TRAF4	TRAF4	1.6
chr16	54952776	54962690	CRNDE	CRNDE	1.6
chr3	192992830	193096514	ATP13A5	ATP13A5	1.6
chr14	23842017	23845612	IL25	IL25	1.6
chr14	23842069	23845612	IL25	IL25	1.6
chr14	37126772	37147011	PAX9	PAX9	1.6
chr22	39077953	39080766	TOMM22	TOMM22	1.6
chr10	85980248	85985345	LRIT2	LRIT2	1.6
chr1	248636651	248637608	OR2T3	OR2T3	1.6
chr9	84198597	84304450	TLE1	TLE1	1.6
chr1	55013806	55076005	ACOT11	ACOT11	1.6
chr10	99079021	99081672	FRAT1	FRAT1	1.6
chr16	30075599	30081741	ALDOA	ALDOA	1.6
chr2	182540832	182545392	NEUROD1	NEUROD1	1.6
chr10	85954390	85978452	CDHR1	CDHR1	1.6
chr8	11534427	11617511	GATA4	GATA4	1.6
chr2	84743578	85046713	DNAH6	DNAH6	1.59
chr21	31863781	31864275	KRTAP19-3	KRTAP19-3	1.59
chr10	85954390	85979376	CDHR1	CDHR1	1.59
chr1	150599521	150602098	ENSA	ENSA	1.59
chr19	38794800	38795646	C19orf33	C19orf33	1.59
chr7	24323806	24331484	NPY	NPY	1.59
chr2	237232789	237412340	IQCA1	IQCA1	1.59
chr19	49215978	49220278	MAMSTR	MAMSTR	1.59
chr11	66406087	66413944	RBM4	RBM4	1.59
chr19	6887559	6940464	ADGRE1	ADGRE1	1.59
chr19	51273720	51274989	GPR32	GPR32	1.59
chr2	233385172	233390425	PRSS56	PRSS56	1.59
chr15	63889551	63894620	FBXL22	FBXL22	1.59
chr11	44953898	44971759	TP53I11	TP53I11	1.59
chr14	77597612	77608134	ZDHHC22	ZDHHC22	1.59
chr9	130476226	130477936	PTRH1	PTRH1	1.59
chr18	14511736	14543599	POTEC	POTEC	1.59
chr8	134249413	134309547	NDRG1	NDRG1	1.59
chr14	24549315	24553832	NRL	NRL	1.59
chr3	51422667	51426828	MANF	MANF	1.59
chr21	46020496	46022091	KRTAP10-7	KRTAP10-7	1.59
chr19	49216254	49220214	MAMSTR	MAMSTR	1.58
chr5	63461669	63631758	RNF180	RNF180	1.58
chr9	14510	29739	WASH1	WASH1	1.58
chr3	133543079	133614691	RAB6B	RAB6B	1.58
chr17	7529551	7531194	SAT2	SAT2	1.58
chr15	75247442	75249775	RPP25	RPP25	1.58
chr1	155290639	155300909	RUSC1	RUSC1	1.58
chr19	49468565	49470136	FTL	FTL	1.58
chr1	156589085	156595517	HAPLN2	HAPLN2	1.58
chr1	6304251	6305638	HES3	HES3	1.58
chr3	11597540	11685451	VGLL4	VGLL4	1.58
chr2	217724181	217724782	TNP1	TNP1	1.58
chr2	85766100	85772403	MAT2A	MAT2A	1.58
chr11	64008412	64011607	FKBP2	FKBP2	1.58
chr1	42922164	42926901	PPCS	PPCS	1.58
chr5	140247097	140391929	PCDHA11	PCDHA11	1.58
chr16	30075817	30081741	ALDOA	ALDOA	1.58
chr9	18474078	18910947	ADAMTSL1	ADAMTSL1	1.58
chr13	111364969	111373421	ING1	ING1	1.58
chr9	25676386	25678856	TUSC1	TUSC1	1.58
chr17	8076296	8079714	TMEM107	TMEM107	1.58
chr3	52739856	52742197	SPCS1	SPCS1	1.58
chr1	169761669	169764117	METTL18	METTL18	1.57
chr12	133794897	133812422	ANHX	ANHX	1.57
chr8	125563010	125740748	MTSS1	MTSS1	1.57
chr16	67691414	67694718	ACD	ACD	1.57
chr10	64571755	64578927	EGR2	EGR2	1.57
chr1	111215073	111217655	KCNA3	KCNA3	1.57
chr10	49654067	49813176	ARHGAP22	ARHGAP22	1.57
chr6	44221837	44225627	SLC35B2	SLC35B2	1.57
chr19	9296269	9299493	OR7D2	OR7D2	1.57
chr11	76495191	76509198	TSKU	TSKU	1.57
chr17	49242795	49249105	NME2	NME2	1.57
chr16	67188088	67193812	TRADD	TRADD	1.57
chr19	8575461	8579048	ZNF414	ZNF414	1.57
chr1	12907229	12908235	HNRNPCL3	HNRNPCL3	1.57
chr1	155051347	155060014	EFNA3	EFNA3	1.57
chr11	44785975	44953977	TSPAN18	TSPAN18	1.57
chr15	44092618	44094769	HYPK	HYPK	1.57
chr7	54610017	54620224	VSTM2A	VSTM2A	1.57
chr22	16256331	16287937	POTEH	POTEH	1.57
chr7	56019610	56023033	MRPS17	MRPS17	1.56
chr21	43731776	43735706	TFF3	TFF3	1.56
chr16	87636492	87638254	JPH3	JPH3	1.56
chr14	50085405	50087403	RPL36AL	RPL36AL	1.56
chr1	161692046	161697933	FCRLB	FCRLB	1.56
chr19	15562437	15575382	RASAL3	RASAL3	1.56
chr22	19430672	19435755	C22orf39	C22orf39	1.56
chr5	140430960	140433547	PCDHB1	PCDHB1	1.56
chr6	78170564	78173739	HTR1B	HTR1B	1.56
chr1	50513685	50669457	ELAVL4	ELAVL4	1.56
chr5	150480266	150537443	ANXA6	ANXA6	1.56
chr1	114631913	114695062	SYT6	SYT6	1.56
chr15	92937139	93011958	ST8SIA2	ST8SIA2	1.56
chr19	6585849	6591163	CD70	CD70	1.56
chr10	103541081	103543170	NPM3	NPM3	1.56
chr19	8576215	8579048	ZNF414	ZNF414	1.56
chr1	248457917	248458880	OR2T12	OR2T12	1.56
chr15	40763159	40765357	CHST14	CHST14	1.56
chr15	93586635	93631752	RGMA	RGMA	1.56
chr15	79051544	79103805	ADAMTS7	ADAMTS7	1.56
chr22	42321035	42322821	TNFRSF13C	TNFRSF13C	1.56
chr14	35179587	35184029	CFL2	CFL2	1.55
chr12	57910370	57914300	DDIT3	DDIT3	1.55
chr5	140864740	140892546	PCDHGC4	PCDHGC4	1.55
chr11	57174426	57194621	SLC43A3	SLC43A3	1.55
chr8	144898513	144911556	PUF60	PUF60	1.55
chr1	153946744	153950451	JTB	JTB	1.55
chr16	69373414	69377013	NIP7	NIP7	1.55
chr7	149570056	149577801	ATP6V0E2	ATP6V0E2	1.55
chr19	35634153	35645205	FXYD7	FXYD7	1.55
chr11	62432778	62434923	METTL12	METTL12	1.55
chr9	98205263	98269481	PTCH1	PTCH1	1.55
chr3	13610239	13679922	FBLN2	FBLN2	1.55
chr9	116169517	116173029	POLE3	POLE3	1.55
chr9	116169518	116173029	POLE3	POLE3	1.55
chr11	809935	812876	RPLP2	RPLP2	1.55
chr1	161692442	161697933	FCRLB	FCRLB	1.54
chr8	145734418	145736611	MFSD3	MFSD3	1.54
chr19	52956828	53020131	ZNF578	ZNF578	1.54
chr1	35649200	35658743	SFPQ	SFPQ	1.54
chr5	172659106	172662315	NKX2-5	NKX2-5	1.54
chr17	27369917	27384236	PIPOX	PIPOX	1.54
chr12	123464606	123467460	ARL6IP4	ARL6IP4	1.54
chr1	247693433	247697141	OR2C3	OR2C3	1.54
chr2	86843539	86851000	RNF103	RNF103	1.54
chr14	93648540	93651249	MOAP1	MOAP1	1.54
chr11	124609828	124617102	NRGN	NRGN	1.54
chr19	52934666	52955192	ZNF534	ZNF534	1.54
chr5	35065190	35118224	PRLR	PRLR	1.54
chr18	19749397	19782491	GATA6	GATA6	1.54
chr7	45614124	45762714	ADCY1	ADCY1	1.54
chr5	15501546	15939905	FBXL7	FBXL7	1.54
chr5	140855568	140892544	PCDHGC3	PCDHGC3	1.53
chr15	21040700	21071981	POTEB3	POTEB3	1.53
chr2	74652987	74667710	RTKN	RTKN	1.53
chr1	248844669	248845605	OR14I1	OR14I1	1.53
chr1	44440319	44443972	ATP6V0B	ATP6V0B	1.53
chr4	5564145	5710294	EVC2	EVC2	1.53
chr5	162864576	162872022	CCNG1	CCNG1	1.53
chr2	237232789	237416178	IQCA1	IQCA1	1.53
chr9	98205263	98269699	PTCH1	PTCH1	1.53
chr11	48366899	48373999	OR4C45	OR4C45	1.53
chr2	55459038	55462989	RPS27A	RPS27A	1.53
chr9	125288636	125289572	OR1N1	OR1N1	1.53
chr5	37812778	37835929	GDNF	GDNF	1.53
chr15	44084039	44088287	SERF2	SERF2	1.53
chr10	108333420	108924466	SORCS1	SORCS1	1.53
chr12	26272958	26278003	BHLHE41	BHLHE41	1.53
chr6	44213902	44221625	HSP90AB1	HSP90AB1	1.53
chr11	5862185	5863127	OR52E6	OR52E6	1.53
chr20	23614293	23618685	CST3	CST3	1.52
chr10	108338420	108924466	SORCS1	SORCS1	1.52
chr17	46668618	46671103	HOXB5	HOXB5	1.52
chr4	154701741	154710228	SFRP2	SFRP2	1.52
chr17	77768175	77770915	CBX8	CBX8	1.52
chr9	124964855	124990707	LHX6	LHX6	1.52
chr7	99767228	99775049	GPC2	GPC2	1.52
chr17	39240458	39241396	KRTAP4-7	KRTAP4-7	1.52
chr11	65686727	65689048	DRAP1	DRAP1	1.52
chr9	98205263	98270322	PTCH1	PTCH1	1.52
chr7	42948871	42951689	C7orf25	C7orf25	1.52
chr6	26045638	26046097	HIST1H3C	HIST1H3C	1.52
chr1	62660473	62678001	L1TD1	L1TD1	1.52
chr15	93160678	93199031	FAM174B	FAM174B	1.52
chr6	170102207	170106453	C6orf120	C6orf120	1.52
chr9	34521039	34523037	ENHO	ENHO	1.52
chr17	16245847	16256812	CENPV	CENPV	1.52
chr8	80676244	80678710	HEY1	HEY1	1.52
chr9	6215785	6257983	IL33	IL33	1.52
chr1	15256295	15394651	KAZN	KAZN	1.52
chr15	21040700	21071643	POTEB	POTEB	1.52
chr15	21040700	21071643	POTEB2	POTEB2	1.52
chr11	6632047	6633475	TAF10	TAF10	1.52
chr1	32671235	32674288	IQCC	IQCC	1.52
chr9	124964855	124991091	LHX6	LHX6	1.52
chr12	103695718	103889788	C12orf42	C12orf42	1.52
chr1	233429759	233431459	PCNX2	PCNX2	1.52
chr11	75110534	75117957	RPS3	RPS3	1.52
chr15	93586635	93632443	RGMA	RGMA	1.51
chr5	140810157	140892546	PCDHGA12	PCDHGA12	1.51
chr7	143140545	143141502	TAS2R60	TAS2R60	1.51
chr1	248402230	248403166	OR2M4	OR2M4	1.51
chr1	153507075	153508717	S100A6	S100A6	1.51
chr3	11034419	11080935	SLC6A1	SLC6A1	1.51
chr1	36023392	36032380	NCDN	NCDN	1.51
chr19	33166312	33169206	RGS9BP	RGS9BP	1.51
chr20	32244892	32262264	NECAB3	NECAB3	1.51
chr17	79825594	79829282	ARHGDIA	ARHGDIA	1.51
chr9	124964855	124989865	LHX6	LHX6	1.51
chr13	84451339	84456528	SLITRK1	SLITRK1	1.51
chr14	24836116	24848811	NFATC4	NFATC4	1.51
chr16	776935	779715	HAGHL	HAGHL	1.51
chr16	85645028	85709812	GSE1	GSE1	1.51
chr7	127228405	127231759	ARF5	ARF5	1.51
chr19	51913274	51921057	SIGLEC10	SIGLEC10	1.51
chr11	31806339	31825785	PAX6	PAX6	1.51
chr8	145051319	145060639	PARP10	PARP10	1.51
chr14	24974560	24977471	CMA1	CMA1	1.51
chr9	19507449	19787017	SLC24A2	SLC24A2	1.51
chr11	117771355	117800168	TMPRSS13	TMPRSS13	1.51
chr10	49654067	49701692	ARHGAP22	ARHGAP22	1.5
chr3	157261132	157296680	PQLC2L	PQLC2L	1.5
chr16	30581018	30583728	ZNF688	ZNF688	1.5
chr13	19997018	20110903	TPTE2	TPTE2	1.5
chr14	105992952	105996539	TMEM121	TMEM121	1.5
chr11	61008647	61018915	PGA5	PGA5	1.5
chr2	242716239	242743702	GAL3ST2	GAL3ST2	1.5
chr16	55880065	55909282	CES5A	CES5A	1.5
chr10	75541807	75543406	CHCHD1	CHCHD1	1.5
chr19	51600862	51611647	CTU1	CTU1	1.5
chr9	139743267	139745495	PHPT1	PHPT1	1.5
chr15	71143765	71146604	LARP6	LARP6	1.5
chr12	10564913	10573194	KLRC3	KLRC3	1.5
chr3	13590624	13679922	FBLN2	FBLN2	1.5
chr17	8191968	8193409	RANGRF	RANGRF	1.5
chr19	54368837	54379689	MYADM	MYADM	1.5
chr7	12726451	12730558	ARL4A	ARL4A	1.5
chr17	7210317	7215782	EIF5A	EIF5A	1.5
chr1	13035542	13038381	PRAMEF22	PRAMEF22	1.5
chr21	45977905	45978643	KRTAP10-3	KRTAP10-3	1.5
chr6	160637793	160679963	SLC22A2	SLC22A2	1.5
chr12	49480438	49488602	DHH	DHH	1.5
chr11	55110676	55111663	OR4A16	OR4A16	1.5
chr19	797391	812327	PTBP1	PTBP1	1.5
chr13	21750371	21753220	MRPL57	MRPL57	1.49
chr5	3596167	3601517	IRX1	IRX1	1.49
chr16	777245	779715	HAGHL	HAGHL	1.49
chr19	9938555	9940797	UBL5	UBL5	1.49
chr13	28536204	28543505	CDX2	CDX2	1.49
chr3	152880000	152888413	RAP2B	RAP2B	1.49
chr20	34287231	34288902	ROMO1	ROMO1	1.49
chr11	128769459	128775964	C11orf45	C11orf45	1.49
chr15	44084173	44088287	SERF2	SERF2	1.49
chr4	81118656	81125482	PRDM8	PRDM8	1.49
chr19	18699494	18703147	C19orf60	C19orf60	1.49
chr4	114675630	114683083	CAMK2D	CAMK2D	1.49
chr1	153232178	153234600	LOR	LOR	1.49
chr6	153319428	153323950	MTRF1L	MTRF1L	1.49
chr19	9938567	9940797	UBL5	UBL5	1.49
chr19	11453451	11456981	TMEM205	TMEM205	1.49
chr8	30888356	30890710	PURG	PURG	1.49
chr10	98757794	98945683	SLIT1	SLIT1	1.49
chr9	125281419	125282361	OR1J4	OR1J4	1.49
chr4	666224	668127	ATP5I	ATP5I	1.49
chr12	6601315	6602471	MRPL51	MRPL51	1.49
chr14	93651295	93653431	TMEM251	TMEM251	1.49
chr1	161494329	161496687	HSPA6	HSPA6	1.49
chr17	79213110	79215098	C17orf89	C17orf89	1.48
chr6	134490383	134497070	SGK1	SGK1	1.48
chr5	73923230	73937249	ENC1	ENC1	1.48
chr6	33762448	33771793	MLN	MLN	1.48
chr16	730110	732768	STUB1	STUB1	1.48
chr8	55370494	55373456	SOX17	SOX17	1.48
chr6	123317115	123394064	CLVS2	CLVS2	1.48
chr17	46620018	46622393	HOXB2	HOXB2	1.48
chr22	44888449	44894005	LDOC1L	LDOC1L	1.48
chr9	132388431	132398410	NTMT1	NTMT1	1.48
chr16	684426	686366	METTL26	METTL26	1.48
chr11	31806339	31833731	PAX6	PAX6	1.48
chr8	22545173	22550093	EGR3	EGR3	1.48
chr19	15783827	15807984	CYP4F12	CYP4F12	1.48
chr17	2287353	2304258	MNT	MNT	1.48
chr5	40831429	40835387	RPL37	RPL37	1.48
chr15	65619464	65670378	IGDCC3	IGDCC3	1.48
chr6	42979750	42981721	MEA1	MEA1	1.48
chr11	57174426	57195053	SLC43A3	SLC43A3	1.47
chr17	41363845	41372057	TMEM106A	TMEM106A	1.47
chr11	31806339	31833890	PAX6	PAX6	1.47
chr14	54416454	54423580	BMP4	BMP4	1.47
chr6	109761930	109765122	SMPD2	SMPD2	1.47
chr16	68262449	68270136	ESRP2	ESRP2	1.47
chr17	33801941	33814758	SLFN12L	SLFN12L	1.47
chr1	34642552	34684731	C1orf94	C1orf94	1.47
chr2	7017795	7038363	RSAD2	RSAD2	1.47
chr3	134074186	134094259	AMOTL2	AMOTL2	1.47
chr16	4421848	4433529	VASN	VASN	1.47
chr19	49925670	49926698	PTH2	PTH2	1.47
chr16	2012061	2014827	RPS2	RPS2	1.47
chr1	153931574	153940660	SLC39A1	SLC39A1	1.47
chr16	67700716	67702661	C16orf86	C16orf86	1.47
chr6	44221837	44225308	SLC35B2	SLC35B2	1.47
chr15	100267605	100273649	LYSMD4	LYSMD4	1.47
chr14	35179587	35183761	CFL2	CFL2	1.47
chr17	76210276	76221716	BIRC5	BIRC5	1.47
chr10	22605311	22620414	COMMD3-BMI1	COMMD3-BMI1	1.46
chr11	128769459	128775592	C11orf45	C11orf45	1.46
chr4	8008747	8160559	ABLIM2	ABLIM2	1.46
chr17	70117160	70122560	SOX9	SOX9	1.46
chr16	58147496	58163296	CFAP20	CFAP20	1.46
chr4	6717841	6719387	BLOC1S4	BLOC1S4	1.46
chr20	61872135	61885892	NKAIN4	NKAIN4	1.46
chr15	23888695	23892993	MAGEL2	MAGEL2	1.46
chr5	140868807	140892546	PCDHGC5	PCDHGC5	1.46
chr11	61731756	61735132	FTH1	FTH1	1.46
chr18	10454624	10488698	APCDD1	APCDD1	1.46
chr2	96808907	96811179	DUSP2	DUSP2	1.46
chr12	48961466	48963829	LALBA	LALBA	1.46
chr11	66045671	66051685	CNIH2	CNIH2	1.46
chr5	137673223	137685418	FAM53C	FAM53C	1.46
chr15	64443915	64449680	SNX22	SNX22	1.46
chr12	56109817	56113491	BLOC1S1	BLOC1S1	1.46
chr18	77915116	78005397	PARD6G	PARD6G	1.46
chr1	248366369	248367308	OR2M3	OR2M3	1.46
chr19	36036501	36038429	TMEM147	TMEM147	1.46
chr2	241499470	241503431	DUSP28	DUSP28	1.46
chr19	5678424	5680907	C19orf70	C19orf70	1.46
chr4	5564145	5711275	EVC2	EVC2	1.46
chr14	19983953	20020272	POTEM	POTEM	1.45
chr20	1874812	1920540	SIRPA	SIRPA	1.45
chr3	186915273	186919253	RTP1	RTP1	1.45
chr16	85646841	85709812	GSE1	GSE1	1.45
chr15	63445538	63449741	RPS27L	RPS27L	1.45
chr5	35055801	35118224	PRLR	PRLR	1.45
chr9	135457992	135465640	BARHL1	BARHL1	1.45
chr15	75966662	76005189	CSPG4	CSPG4	1.45
chr11	71820632	71823344	ANAPC15	ANAPC15	1.45
chr9	34664159	34666053	LOC730098	LOC730098	1.45
chr19	53666551	53696619	ZNF665	ZNF665	1.45
chr10	103585730	103599611	KCNIP2	KCNIP2	1.45
chr20	3143262	3154238	LZTS3	LZTS3	1.45
chr9	98205263	98270831	PTCH1	PTCH1	1.45
chr16	68055176	68057770	DDX28	DDX28	1.45
chr19	11487880	11495018	EPOR	EPOR	1.45
chr20	5095598	5100647	PCNA	PCNA	1.45
chr17	17715385	17726978	SREBF1	SREBF1	1.45
chr5	140186658	140189252	PCDHA4	PCDHA4	1.45
chr17	79859984	79860781	NPB	NPB	1.45
chr6	27276841	27280011	POM121L2	POM121L2	1.45
chr1	26226606	26233368	STMN1	STMN1	1.45
chr15	91474147	91475799	HDDC3	HDDC3	1.45
chr16	1877224	1878908	FAHD1	FAHD1	1.45
chr5	71014989	71016875	CARTPT	CARTPT	1.45
chr1	13035498	13039011	PRAMEF18	PRAMEF18	1.44
chr13	111365609	111373421	ING1	ING1	1.44
chr2	95963071	96051825	KCNIP3	KCNIP3	1.44
chr11	65306029	65325699	LTBP3	LTBP3	1.44
chr11	31806339	31832901	PAX6	PAX6	1.44
chr2	170550963	170558218	PHOSPHO2	PHOSPHO2	1.44
chr19	46386864	46389428	IRF2BP1	IRF2BP1	1.44
chr17	48067368	48072588	DLX3	DLX3	1.44
chr6	109802151	109804440	ZBTB24	ZBTB24	1.44
chr17	38710021	38717265	CCR7	CCR7	1.44
chr11	64067862	64072239	TEX40	TEX40	1.44
chr1	161691333	161697933	FCRLB	FCRLB	1.44
chr3	138663065	138665982	FOXL2	FOXL2	1.44
chr20	58571416	58588168	CDH26	CDH26	1.44
chr6	44221837	44225089	SLC35B2	SLC35B2	1.44
chr16	54317211	54320378	IRX3	IRX3	1.44
chr10	37414784	37521495	ANKRD30A	ANKRD30A	1.44
chr1	156711898	156722240	HDGF	HDGF	1.44
chr1	157102975	157108177	ETV3	ETV3	1.44
chr14	24608173	24610797	EMC9	EMC9	1.44
chr1	156374043	156399340	C1orf61	C1orf61	1.44
chr7	100209724	100213000	MOSPD3	MOSPD3	1.43
chr11	63678692	63684316	RCOR2	RCOR2	1.43
chr3	43020758	43099207	FAM198A	FAM198A	1.43
chr12	120779132	120806983	MSI1	MSI1	1.43
chr16	50700210	50715264	SNX20	SNX20	1.43
chr7	99282301	99332823	CYP3A7-CYP3A51P	CYP3A7-CYP3A51P	1.43
chr3	35721278	35835988	ARPP21	ARPP21	1.43
chr1	47011309	47017329	KNCN	KNCN	1.43
chr10	49654067	49860561	ARHGAP22	ARHGAP22	1.43
chr19	13064969	13068068	GADD45GIP1	GADD45GIP1	1.43
chr16	88875876	88878342	APRT	APRT	1.43
chr5	37812778	37835593	GDNF	GDNF	1.43
chr12	48366747	48398285	COL2A1	COL2A1	1.43
chr11	31806339	31832690	PAX6	PAX6	1.43
chr4	185939994	185941958	HELT	HELT	1.43
chr9	116822407	116840752	AMBP	AMBP	1.43
chr10	73079009	73123147	SLC29A3	SLC29A3	1.43
chr14	92335754	92414046	FBLN5	FBLN5	1.43
chr12	40148822	40499661	SLC2A13	SLC2A13	1.43
chr12	114791734	114843968	TBX5	TBX5	1.42
chr2	235860627	235964358	SH3BP4	SH3BP4	1.42
chr7	143548460	143582466	TCAF1	TCAF1	1.42
chr19	3572942	3579081	HMG20B	HMG20B	1.42
chr4	48485359	48491541	SLC10A4	SLC10A4	1.42
chr3	9932270	9936031	JAGN1	JAGN1	1.42
chr11	73583712	73587890	COA4	COA4	1.42
chr7	99302659	99332823	CYP3A7	CYP3A7	1.42
chr5	35856976	35879705	IL7R	IL7R	1.42
chr2	71057342	71062953	CD207	CD207	1.42
chr19	1753661	1775444	ONECUT3	ONECUT3	1.42
chr12	3600363	3703138	PRMT8	PRMT8	1.42
chr3	152552481	152559228	P2RY1	P2RY1	1.42
chr1	15272414	15394651	KAZN	KAZN	1.42
chr9	125795921	125797944	GPR21	GPR21	1.42
chr4	81106423	81125482	PRDM8	PRDM8	1.42
chr19	55361897	55378670	KIR3DL2	KIR3DL2	1.42
chr17	1129184	1132974	ABR	ABR	1.42
chr6	41755180	41757634	TOMM6	TOMM6	1.42
chr19	54369411	54379689	MYADM	MYADM	1.42
chr17	6703299	6735060	TEKT1	TEKT1	1.42
chr16	75681634	75691341	TERF2IP	TERF2IP	1.42
chr19	19625027	19626469	TSSK6	TSSK6	1.42
chr6	42979750	42981652	MEA1	MEA1	1.42
chr3	50388125	50391496	CYB561D2	CYB561D2	1.42
chr8	134203281	134243932	WISP1	WISP1	1.41
chr15	85144248	85150116	ZSCAN2	ZSCAN2	1.41
chr8	125463047	125465266	TRMT12	TRMT12	1.41
chr10	125779168	125851940	CHST15	CHST15	1.41
chr19	53547990	53554380	ERVV-2	ERVV-2	1.41
chr5	140698056	140700351	TAF7	TAF7	1.41
chr14	75745480	75748937	FOS	FOS	1.41
chr16	31227282	31228414	PYDC1	PYDC1	1.41
chr8	146015149	146017831	RPL8	RPL8	1.41
chr1	182023704	182030847	ZNF648	ZNF648	1.41
chr13	31032052	31040102	HMGB1	HMGB1	1.41
chr3	50643884	50649262	CISH	CISH	1.41
chr3	50654561	50686728	MAPKAPK3	MAPKAPK3	1.41
chr19	1104648	1106788	GPX4	GPX4	1.41
chr11	55540913	55541858	OR5D13	OR5D13	1.41
chr5	141016516	141020631	RELL2	RELL2	1.41
chr5	169780490	170163637	KCNIP1	KCNIP1	1.41
chr14	77292724	77336645	LRRC74A	LRRC74A	1.41
chr7	150773707	150777970	FASTK	FASTK	1.41
chr2	131099797	131105534	IMP4	IMP4	1.4
chr2	60684328	60780633	BCL11A	BCL11A	1.4
chr7	141618675	141619620	OR9A4	OR9A4	1.4
chr17	38498270	38513895	RARA	RARA	1.4
chr3	112930311	113006310	BOC	BOC	1.4
chr19	58595208	58629793	ZSCAN18	ZSCAN18	1.4
chr15	45406522	45410301	DUOXA2	DUOXA2	1.4
chr7	27220775	27224835	HOXA11	HOXA11	1.4
chr11	64008603	64011607	FKBP2	FKBP2	1.4
chr17	79993756	79995573	DCXR	DCXR	1.4
chr7	97361270	97369784	TAC1	TAC1	1.4
chr11	57412559	57417417	YPEL4	YPEL4	1.4
chr12	56435685	56438007	RPS26	RPS26	1.4
chr3	128198264	128212030	GATA2	GATA2	1.4
chr2	198364720	198368187	HSPE1	HSPE1	1.4
chr1	47011315	47016887	KNCN	KNCN	1.4
chr11	76494284	76509198	TSKU	TSKU	1.4
chr19	59062932	59066491	CHMP2A	CHMP2A	1.4
chr6	64281916	64293493	PTP4A1	PTP4A1	1.4
chr8	37820513	37824184	ADRB3	ADRB3	1.4
chr11	66112842	66115161	B4GAT1	B4GAT1	1.4
chr19	44300078	44304181	LYPD5	LYPD5	1.4
chr22	38599026	38612517	MAFF	MAFF	1.4
chr20	61637330	61638387	BHLHE23	BHLHE23	1.4
chr4	42410391	42659122	ATP8A1	ATP8A1	1.39
chr19	9486991	9493293	ZNF177	ZNF177	1.39
chr19	47278139	47291842	SLC1A5	SLC1A5	1.39
chr1	205350505	205391214	LEMD1	LEMD1	1.39
chr10	48355088	48373866	ZNF488	ZNF488	1.39
chr3	134074186	134093427	AMOTL2	AMOTL2	1.39
chr9	35099772	35103192	STOML2	STOML2	1.39
chr14	21558204	21572863	ZNF219	ZNF219	1.39
chr1	155141883	155145804	KRTCAP2	KRTCAP2	1.39
chr9	72042448	72287275	APBA1	APBA1	1.39
chr21	32410477	32410795	KRTAP19-8	KRTAP19-8	1.39
chr10	23481459	23483181	PTF1A	PTF1A	1.39
chr5	139026883	139063470	CXXC5	CXXC5	1.39
chr14	95883830	95942173	SYNE3	SYNE3	1.39
chr20	44002519	44006957	TP53TG5	TP53TG5	1.39
chr5	139493707	139499001	PURA	PURA	1.39
chr11	64058792	64067503	KCNK4	KCNK4	1.39
chr1	156711898	156722024	HDGF	HDGF	1.39
chr13	48611702	48615638	NUDT15	NUDT15	1.39
chr11	64494382	64511630	RASGRP2	RASGRP2	1.39
chr2	20646831	20649204	RHOB	RHOB	1.39
chr17	7761063	7765600	CYB5D1	CYB5D1	1.39
chr1	151372040	151374412	PSMB4	PSMB4	1.38
chr17	48050129	48052323	DLX4	DLX4	1.38
chr21	31971004	31971193	KRTAP6-2	KRTAP6-2	1.38
chr11	66202545	66206319	MRPL11	MRPL11	1.38
chr2	60678301	60780633	BCL11A	BCL11A	1.38
chr12	56862300	56864767	SPRYD4	SPRYD4	1.38
chr3	186648314	186796341	ST6GAL1	ST6GAL1	1.38
chr3	11597540	11646055	VGLL4	VGLL4	1.38
chr22	50961996	50964868	SCO2	SCO2	1.38
chr19	55684468	55691720	SYT5	SYT5	1.38
chr14	61176255	61190852	SIX4	SIX4	1.38
chr22	19163087	19166376	SLC25A1	SLC25A1	1.38
chr1	171283321	171311223	FMO4	FMO4	1.38
chr2	242811885	242815482	RTP5	RTP5	1.38
chr1	203309748	203320557	FMOD	FMOD	1.38
chr3	23958294	23962347	RPL15	RPL15	1.38
chr5	15500304	15939905	FBXL7	FBXL7	1.38
chr16	50705535	50715264	SNX20	SNX20	1.38
chr12	56119226	56123457	CD63	CD63	1.38
chr8	146015149	146017774	RPL8	RPL8	1.38
chr10	103825123	103827795	HPS6	HPS6	1.38
chr9	139088095	139095019	LHX3	LHX3	1.38
chr19	50372289	50381613	AKT1S1	AKT1S1	1.38
chr17	79825594	79828850	ARHGDIA	ARHGDIA	1.37
chr11	45669238	45687206	CHST1	CHST1	1.37
chr15	74218798	74244482	LOXL1	LOXL1	1.37
chr10	125779168	125853123	CHST15	CHST15	1.37
chr1	153931574	153940208	SLC39A1	SLC39A1	1.37
chr11	76493356	76509198	TSKU	TSKU	1.37
chr14	20215586	20216528	OR4Q3	OR4Q3	1.37
chr5	149546343	149564121	CDX1	CDX1	1.37
chr22	38201113	38203443	H1F0	H1F0	1.37
chr19	6531009	6535939	TNFSF9	TNFSF9	1.37
chr20	388693	391408	RBCK1	RBCK1	1.37
chr19	56511091	56573174	NLRP5	NLRP5	1.37
chr17	74070881	74073622	GALR2	GALR2	1.37
chr10	125767181	125851940	CHST15	CHST15	1.37
chr17	71733992	71752696	LOC100134391	LOC100134391	1.37
chr14	93651374	93653425	TMEM251	TMEM251	1.37
chr19	7733971	7735340	RETN	RETN	1.37
chr2	74685526	74688018	WBP1	WBP1	1.37
chr17	7743234	7758118	KDM6B	KDM6B	1.37
chr4	83343716	83351378	HNRNPDL	HNRNPDL	1.37
chr12	123745516	123756687	CDK2AP1	CDK2AP1	1.37
chr8	7783858	7809935	ZNF705B	ZNF705B	1.37
chr3	184279586	184300196	EPHB3	EPHB3	1.37
chr17	37760020	37764175	NEUROD2	NEUROD2	1.36
chr15	40380090	40401085	BMF	BMF	1.36
chr10	103587397	103603677	KCNIP2	KCNIP2	1.36
chr5	35048860	35118224	PRLR	PRLR	1.36
chr15	40380091	40401075	BMF	BMF	1.36
chr11	117773756	117800168	TMPRSS13	TMPRSS13	1.36
chr1	64239689	64647179	ROR1	ROR1	1.36
chr6	28048481	28057340	ZNF165	ZNF165	1.36
chr11	55761156	55762101	OR5F1	OR5F1	1.36
chr11	57970675	57971653	OR1S2	OR1S2	1.36
chr17	39323482	39324424	KRTAP4-3	KRTAP4-3	1.36
chr11	58125597	58126542	OR5B17	OR5B17	1.36
chr19	55591759	55599291	EPS8L1	EPS8L1	1.36
chr11	5757677	5758768	OR56B1	OR56B1	1.36
chr16	12995476	13005507	SHISA9	SHISA9	1.36
chr1	175036993	175117202	TNN	TNN	1.36
chr19	17970686	17974133	RPL18A	RPL18A	1.36
chr1	26226606	26232993	STMN1	STMN1	1.36
chr15	43619973	43622820	LCMT2	LCMT2	1.36
chr3	46616044	46623952	TDGF1	TDGF1	1.36
chr15	90293097	90294540	MESP1	MESP1	1.36
chr15	62455736	62457482	C2CD4B	C2CD4B	1.36
chr14	102027687	102029789	DIO3	DIO3	1.35
chr2	219845808	219850379	FEV	FEV	1.35
chr15	77905365	77924869	LINGO1	LINGO1	1.35
chr20	3758150	3762102	SPEF1	SPEF1	1.35
chr19	14625575	14629371	DNAJB1	DNAJB1	1.35
chr3	35683848	35835988	ARPP21	ARPP21	1.35
chr3	50595455	50608458	C3orf18	C3orf18	1.35
chr8	22545173	22550815	EGR3	EGR3	1.35
chr5	140254886	140391929	PCDHA12	PCDHA12	1.35
chr11	13984183	14289679	SPON1	SPON1	1.35
chr3	35682509	35835988	ARPP21	ARPP21	1.35
chr14	23440382	23446432	AJUBA	AJUBA	1.35
chr11	57982216	57983194	OR1S1	OR1S1	1.35
chr10	123748688	124014060	TACC2	TACC2	1.35
chr19	35994205	36004560	DMKN	DMKN	1.35
chr17	37006320	37010053	RPL23	RPL23	1.35
chr10	15137383	15139318	C10orf111	C10orf111	1.35
chr16	31044415	31051488	STX4	STX4	1.35
chr17	74261285	74267379	UBALD2	UBALD2	1.35
chr20	3024267	3026391	GNRH2	GNRH2	1.35
chr10	135367403	135382876	SYCE1	SYCE1	1.35
chr1	15250624	15394651	KAZN	KAZN	1.35
chr10	49203354	49207825	FAM25C	FAM25C	1.34
chr10	49203372	49207825	FAM25G	FAM25G	1.34
chr18	70409548	70534810	NETO1	NETO1	1.34
chr12	4918341	4960278	KCNA6	KCNA6	1.34
chr6	159186772	159240456	EZR	EZR	1.34
chr18	70410990	70534810	NETO1	NETO1	1.34
chr10	50362768	50396445	C10orf128	C10orf128	1.34
chr17	65987214	65989765	C17orf58	C17orf58	1.34
chr12	113860194	113876081	SDSL	SDSL	1.34
chr10	75008600	75012451	MRPS16	MRPS16	1.34
chr19	17445790	17453540	GTPBP3	GTPBP3	1.34
chr12	58013692	58019934	SLC26A10	SLC26A10	1.34
chr15	100267605	100273590	LYSMD4	LYSMD4	1.34
chr19	57285922	57352097	ZIM2	ZIM2	1.34
[truncated: 4,133 more rows]

## Sheet: GBM gene body IC3 lowLF GO
Category	Term	Count	%	PValue	Genes	List Total	Pop Hits	Pop Total	Fold Enrichment	Bonferroni	Benjamini	FDR
GOTERM_BP_DIRECT	GO:0017157~regulation of exocytosis	2	0.117647	0.0153802	RIMS2, PCLO	11	26	16792	117.427	0.6921	0.6921	15.0497
GOTERM_BP_DIRECT	GO:0030073~insulin secretion	2	0.117647	0.0183134	RIMS2, PCLO	11	31	16792	98.4868	0.754565	0.504586	17.6753
GOTERM_BP_DIRECT	GO:0019933~cAMP-mediated signaling	2	0.117647	0.0224067	RIMS2, PCLO	11	38	16792	80.3445	0.821341	0.436784	21.2166
GOTERM_BP_DIRECT	GO:0061337~cardiac conduction	2	0.117647	0.0264846	KCNK1, KCNIP4	11	45	16792	67.8465	0.869967	0.399499	24.6069
GOTERM_BP_DIRECT	GO:0006813~potassium ion transport	2	0.117647	0.0477861	KCNK1, KCNJ3	11	82	16792	37.2328	0.9758	0.524922	40.2658
GOTERM_BP_DIRECT	GO:0071805~potassium ion transmembrane transport	2	0.117647	0.069784	KCNK1, KCNIP4	11	121	16792	25.2322	0.995904	0.599999	53.2903
GOTERM_BP_DIRECT	GO:0007010~cytoskeleton organization	2	0.117647	0.0918698	CCL13, PCLO	11	161	16792	18.9633	0.99934	0.648757	63.7263

## Sheet: GBM gene body IC3 highLF GO
Category	Term	Count	%	PValue	Genes	List Total	Pop Hits	Pop Total	Fold Enrichment	Bonferroni	Benjamini	FDR
GOTERM_BP_DIRECT	GO:0006334~nucleosome assembly	13	0.26	2.8414e-16	HIST1H4L, HIST1H4K, ANP32D, HIST1H2BG, HIST1H2BH, HIST2H3D, HIST1H2BM, HIST2H2BF, HIST1H2BJ, HIST1H4D, HIST1H3E, HIST1H4I, HIST1H3F	47	119	16792	39.0302	1.05249e-13	1.05249e-13	4.44089e-13
GOTERM_BP_DIRECT	GO:0000183~chromatin silencing at rDNA	7	0.14	6.56977e-10	HIST1H4L, HIST1H4K, HIST1H3E, HIST1H4D, HIST1H3F, HIST1H4I, HIST2H3D	47	37	16792	67.5929	2.07605e-07	1.03802e-07	8.84873e-07
GOTERM_BP_DIRECT	GO:0045814~negative regulation of gene expression, epigenetic	7	0.14	4.37283e-09	HIST1H4L, HIST1H4K, HIST1H3E, HIST1H4D, HIST1H3F, HIST1H4I, HIST2H3D	47	50	16792	50.0187	1.38181e-06	4.60605e-07	5.88971e-06
GOTERM_BP_DIRECT	GO:0032200~telomere organization	6	0.12	9.51607e-09	HIST1H4L, HIST1H4K, HIST1H3E, HIST1H4D, HIST1H3F, HIST1H4I	47	27	16792	79.3948	3.00707e-06	7.51769e-07	1.28171e-05
GOTERM_BP_DIRECT	GO:0045815~positive regulation of gene expression, epigenetic	7	0.14	1.65065e-08	HIST1H4L, HIST1H4K, HIST1H3E, HIST1H4D, HIST1H3F, HIST1H4I, HIST2H3D	47	62	16792	40.3377	5.21604e-06	1.04321e-06	2.22324e-05
GOTERM_BP_DIRECT	GO:0006335~DNA replication-dependent nucleosome assembly	6	0.12	2.34967e-08	HIST1H4L, HIST1H4K, HIST1H3E, HIST1H4D, HIST1H3F, HIST1H4I	47	32	16792	66.9894	7.42493e-06	1.23749e-06	3.16474e-05
GOTERM_BP_DIRECT	GO:0051290~protein heterotetramerization	6	0.12	9.72553e-08	HIST1H4L, HIST1H4K, HIST1H3E, HIST1H4D, HIST1H3F, HIST1H4I	47	42	16792	51.0395	3.07322e-05	4.39037e-06	0.000130992
GOTERM_BP_DIRECT	GO:0031047~gene silencing by RNA	7	0.14	5.49975e-07	HIST1H4L, HIST1H4K, HIST1H3E, HIST1H4D, HIST1H3F, HIST1H4I, HIST2H3D	47	111	16792	22.531	0.000173777	2.17238e-05	0.000740751
GOTERM_BP_DIRECT	GO:0044267~cellular protein metabolic process	7	0.14	7.88993e-07	HIST1H4L, HIST1H4K, HIST1H3E, HIST1H4D, HIST1H3F, HIST1H4I, HIST2H3D	47	118	16792	21.1944	0.000249291	2.7702e-05	0.00106268
GOTERM_BP_DIRECT	GO:0045653~negative regulation of megakaryocyte differentiation	4	0.08	1.52533e-05	HIST1H4L, HIST1H4K, HIST1H4D, HIST1H4I	47	18	16792	79.3948	0.0048085	0.000481893	0.0205426
GOTERM_BP_DIRECT	GO:0016233~telomere capping	4	0.08	3.27887e-05	HIST1H4L, HIST1H4K, HIST1H4D, HIST1H4I	47	23	16792	62.1351	0.0103079	0.000941501	0.0441536
GOTERM_BP_DIRECT	GO:0006336~DNA replication-independent nucleosome assembly	4	0.08	4.78606e-05	HIST1H4L, HIST1H4K, HIST1H4D, HIST1H4I	47	26	16792	54.9656	0.0150105	0.00125956	0.0644435
GOTERM_BP_DIRECT	GO:0009952~anterior/posterior pattern specification	5	0.1	6.69406e-05	HOXC6, HOXA2, HOXA3, HOXA5, NR2F2	47	80	16792	22.3298	0.0209318	0.0016259	0.0901237
GOTERM_BP_DIRECT	GO:0000122~negative regulation of transcription from RNA polymerase II promoter	10	0.2	0.000123291	FEZF1, INSM1, DLX2, HOXA2, TBX3, TBX2, OLIG2, NR2F2, NKX6-1, HIST2H3D	47	720	16792	4.96217	0.0382132	0.00277917	0.165932
GOTERM_BP_DIRECT	GO:0006352~DNA-templated transcription, initiation	4	0.08	0.000128935	HIST1H4L, HIST1H4K, HIST1H4D, HIST1H4I	47	36	16792	39.6974	0.0399272	0.00271272	0.173521
GOTERM_BP_DIRECT	GO:0006351~transcription, DNA-templated	16	0.32	0.000140015	INSM1, GSX2, TBX3, CEBPD, TBX2, HOXD12, HOXC6, FEZF1, HOXA2, ZNF703, CDKN2A, HOXA3, SP5, OLIG1, OLIG2, NR2F2	47	1955	16792	2.924	0.0432833	0.00276168	0.18842
GOTERM_BP_DIRECT	GO:0034080~CENP-A containing nucleosome assembly	4	0.08	0.000219885	HIST1H4L, HIST1H4K, HIST1H4D, HIST1H4I	47	43	16792	33.235	0.0671317	0.00407938	0.295754
GOTERM_BP_DIRECT	GO:1904837~beta-catenin-TCF complex assembly	4	0.08	0.000219885	HIST1H4L, HIST1H4K, HIST1H4D, HIST1H4I	47	43	16792	33.235	0.0671317	0.00407938	0.295754
GOTERM_BP_DIRECT	GO:0045892~negative regulation of transcription, DNA-templated	8	0.16	0.000384555	FEZF1, CDKN2A, ZNF703, TBX3, TBX2, CEBPD, NR2F2, RASD1	47	499	16792	5.72788	0.114447	0.00672962	0.516711
GOTERM_BP_DIRECT	GO:0006303~double-strand break repair via nonhomologous end joining	4	0.08	0.000680963	HIST1H4L, HIST1H4K, HIST1H4D, HIST1H4I	47	63	16792	22.6842	0.193666	0.0112654	0.913296
GOTERM_BP_DIRECT	GO:0048714~positive regulation of oligodendrocyte differentiation	3	0.06	0.000753562	GSX2, CXCR4, OLIG2	47	15	16792	71.4553	0.211967	0.0118401	1.01021
GOTERM_BP_DIRECT	GO:0090398~cellular senescence	3	0.06	0.00179057	CDKN2A, TBX3, TBX2	47	23	16792	46.6013	0.432394	0.0266076	2.38496
GOTERM_BP_DIRECT	GO:0006342~chromatin silencing	3	0.06	0.00674361	HIST1H2AB, HIST1H2AG, HIST3H2A	47	45	16792	23.8184	0.882133	0.0926172	8.71069
GOTERM_BP_DIRECT	GO:0060596~mammary placode formation	2	0.04	0.00819619	TBX3, TBX2	47	3	16792	238.184	0.925776	0.106914	10.4925
GOTERM_BP_DIRECT	GO:0010159~specification of organ position	2	0.04	0.00819619	HOXA3, TBX3	47	3	16792	238.184	0.925776	0.106914	10.4925
GOTERM_BP_DIRECT	GO:0042733~embryonic digit morphogenesis	3	0.06	0.0102919	TBX3, TBX2, HOXD12	47	56	16792	19.1398	0.961959	0.127343	13.0066
GOTERM_BP_DIRECT	GO:0003309~type B pancreatic cell differentiation	2	0.04	0.0243919	INSM1, NKX6-1	47	9	16792	79.3948	0.999592	0.268118	28.2946
GOTERM_BP_DIRECT	GO:0060968~regulation of gene silencing	2	0.04	0.0297328	HIST1H3E, HIST1H3F	47	11	16792	64.9594	0.999928	0.307085	33.405
GOTERM_BP_DIRECT	GO:0001764~neuron migration	3	0.06	0.0335333	FEZF1, NR2F2, NKX6-1	47	105	16792	10.2079	0.999979	0.32914	36.8339
GOTERM_BP_DIRECT	GO:0060644~mammary gland epithelial cell differentiation	2	0.04	0.035045	ZNF703, HOXA5	47	13	16792	54.9656	0.999987	0.331424	38.1517
GOTERM_BP_DIRECT	GO:0008284~positive regulation of cell proliferation	5	0.1	0.038223	ZNF703, HOXA3, TBX3, TBX2, MAB21L2	47	466	16792	3.83344	0.999996	0.346013	40.8396
GOTERM_BP_DIRECT	GO:0048663~neuron fate commitment	2	0.04	0.0455843	OLIG1, OLIG2	47	17	16792	42.0325	1	0.388257	46.6557
GOTERM_BP_DIRECT	GO:0021772~olfactory bulb development	2	0.04	0.0508116	FEZF1, DLX2	47	19	16792	37.6081	1	0.41232	50.4592
GOTERM_BP_DIRECT	GO:0071345~cellular response to cytokine stimulus	2	0.04	0.0586002	CXCR4, NKX6-1	47	22	16792	32.4797	1	0.449168	55.6629
GOTERM_BP_DIRECT	GO:0045736~negative regulation of cyclin-dependent protein serine/threonine kinase activity	2	0.04	0.0586002	CDKN2A, NR2F2	47	22	16792	32.4797	1	0.449168	55.6629
GOTERM_BP_DIRECT	GO:0048709~oligodendrocyte differentiation	2	0.04	0.0663261	OLIG1, NKX6-1	47	25	16792	28.5821	1	0.481682	60.3208
GOTERM_BP_DIRECT	GO:0007569~cell aging	2	0.04	0.0663261	TBX3, TBX2	47	25	16792	28.5821	1	0.481682	60.3208
GOTERM_BP_DIRECT	GO:0071158~positive regulation of cell cycle arrest	2	0.04	0.0663261	INSM1, CDKN2A	47	25	16792	28.5821	1	0.481682	60.3208
GOTERM_BP_DIRECT	GO:0002227~innate immune response in mucosa	2	0.04	0.0663261	HIST1H2BG, HIST1H2BJ	47	25	16792	28.5821	1	0.481682	60.3208
GOTERM_BP_DIRECT	GO:0030878~thyroid gland development	2	0.04	0.0663261	HOXA3, HOXA5	47	25	16792	28.5821	1	0.481682	60.3208
GOTERM_BP_DIRECT	GO:0007156~homophilic cell adhesion via plasma membrane adhesion molecules	3	0.06	0.0695835	PCDHGA5, PCDHGB3, PCDHGA4	47	158	16792	6.78373	1	0.488455	62.1453
GOTERM_BP_DIRECT	GO:0007596~blood coagulation	3	0.06	0.090383	HIST1H3E, HIST1H3F, HIST2H3D	47	184	16792	5.82516	1	0.574841	72.0828
GOTERM_BP_DIRECT	GO:0008285~negative regulation of cell proliferation	4	0.08	0.0940922	FEZF1, INSM1, HIST1H2AB, CDKN2A	47	396	16792	3.60885	1	0.579958	73.5777
