# Supplementary material for: Base-resolution methylomes of gliomas bearing histone H3.3 mutations reveal a G34 mutant-specific signature shared with bone tumors
Source: Sci Rep. 2020 Sep 30;10:16162. doi: 10.1038/s41598-020-73116-x (PMC7527345; doi:10.1038/s41598-020-73116-x)
Supplement: Supplementary file 4 — Supplementary Table S5. [file 41598_2020_73116_MOESM4_ESM.xlsx]

## Sheet: Legend
Table S5_G34-specific ICs in osteosarcoma
Table S5 includes the details of G34W-specific ICs, namely IC1 (CGI), IC9 (promoter), and IC12 (gene body), identified from the osteosarcoma samples (Figures 5B, 5C, and S5A).
For each IC, three sheets are provided to show the list of LFs and the results of GO enrichment analysis for genes with high (i.e., positively large) or low (i.e., negatively large) LFs.
For IC1 (CGI), nearest neighbor genes are used for GO enrichment analysis.

## Sheet: OS CGI IC1 list
chr	start	end	genesymbol	Loadings	ClosestTSS	DistToClosestTSS
chr6	108436109	108436522	CGI	-7.15	OSTM1	40168
chr5	17217788	17219021	CGI	-6.88	BASP1	119
chr3	27754337	27754739	CGI	-6.77	EOMES	9467
chr18	21718862	21719550	CGI	-6.71	CABYR	0
chr14	54420184	54422958	CGI	-6.62	BMP4	622
chr13	101240689	101241226	CGI	-6.58	GGACT	0
chr7	14029378	14029593	CGI	-6.57	ETV1	49
chr4	101111146	101111497	CGI	-6.51	DDIT4L	158
chr6	21664507	21665178	CGI	-6.46	SOX4	70536
chr3	77088498	77089198	CGI	-6.36	ROBO2	95
chr6	27835190	27835461	CGI	-6.28	HIST1H1B	0
chr21	28218567	28218801	CGI	-6.28	ADAMTS1	839
chr7	28893453	28894058	CGI	-6.24	TRIL	103971
chr7	45960137	45961347	CGI	-6.24	IGFBP3	0
chr5	57755334	57756803	CGI	-6.2	PLK2	0
chr2	200715388	200716067	CGI	-6.18	C2orf69	59911
chr6	6007387	6007797	CGI	-6.11	NRN1	0
chr5	36690207	36690658	CGI	-6.04	SLC1A3	83751
chr4	81257040	81257270	CGI	-6.04	C4orf22	167
chr10	13933482	13934184	CGI	-6.02	FRMD4A	80185
chr11	63381143	63382096	CGI	-6.01	PLA2G16	0
chr10	72647738	72648317	CGI	-5.98	PCBD1	0
chr8	65492935	65494452	CGI	-5.97	BHLHE22	141
chr8	97171805	97172022	CGI	-5.89	GDF6	998
chr8	97172634	97173880	CGI	-5.89	GDF6	0
chr20	61426696	61427099	CGI	-5.89	MRGBP	657
chr17	14202632	14203258	CGI	-5.84	HS3ST3B1	1108
chr6	6006689	6007043	CGI	-5.83	NRN1	590
chr15	99645030	99646444	CGI	-5.82	SYNM	0
chr5	92956320	92957340	CGI	-5.81	NR2F1	37278
chr4	124318307	124319998	CGI	-5.79	SPRY1	0
chr9	21974578	21975306	CGI	-5.74	CDKN2A	0
chr8	99956558	99957023	CGI	-5.74	OSR2	0
chr12	28123023	28123773	CGI	-5.73	PTHLH	129
chr14	85997468	85998637	CGI	-5.7	FLRT2	981
chr22	24110029	24110995	CGI	-5.7	CHCHD10	0
chr14	85996494	85996958	CGI	-5.66	FLRT2	7
chr10	90967555	90967900	CGI	-5.65	CH25H	484
chr9	27528976	27529885	CGI	-5.65	MOB3B	0
chr13	107186468	107189024	CGI	-5.65	EFNB2	0
chr17	46687527	46688730	CGI	-5.64	HOXB7	0
chr5	119800971	119801194	CGI	-5.64	PRR16	131
chr15	69323959	69324232	CGI	-5.62	NOX5	16926
chr9	27528357	27528725	CGI	-5.6	MOB3B	1125
chr2	145273456	145275378	CGI	-5.6	ZEB2	2580
chr2	107502353	107504216	CGI	-5.6	ST6GAL2	0
chr2	217559039	217559484	CGI	-5.58	IGFBP5	788
chr3	71834068	71834653	CGI	-5.55	PROK2	0
chr8	121137099	121137778	CGI	-5.55	COL14A1	0
chr6	75914705	75916387	CGI	-5.55	COL12A1	0
chr5	43040845	43041161	CGI	-5.53	ANXA2R	398
chr5	58334836	58335881	CGI	-5.5	PDE4D	0
chr12	113592203	113592620	CGI	-5.47	CFAP73	4541
chr6	10415018	10415318	CGI	-5.47	TFAP2A	152
chr2	5836068	5837643	CGI	-5.44	SOX11	3270
chr2	121101800	121104534	CGI	-5.44	INHBB	0
chr9	108418403	108418934	CGI	-5.43	TAL2	5803
chr17	38020381	38020645	CGI	-5.41	IKZF3	0
chr11	63258378	63258804	CGI	-5.41	HRASLS5	0
chr2	176957054	176958279	CGI	-5.41	HOXD13	0
chr5	92919558	92921430	CGI	-5.39	NR2F1	516
chr2	206546603	206547566	CGI	-5.38	NRP2	0
chr16	51189800	51190260	CGI	-5.37	SALL1	4617
chr11	17373019	17373665	CGI	-5.32	NCR3LG1	0
chr6	106958232	106958718	CGI	-5.29	AIM1	1011
chr6	26104184	26104502	CGI	-5.29	HIST1H4C	9
chr13	29292670	29293329	CGI	-5.28	SLC46A3	0
chr7	22539545	22540022	CGI	-5.27	STEAP1B	0
chr17	29335397	29336452	CGI	-5.27	RNF135	37442
chr1	182359697	182361563	CGI	-5.26	GLUL	0
chr19	8428965	8429492	CGI	-5.23	ANGPTL4	0
chr11	15094957	15095872	CGI	-5.22	CALCB	0
chr7	21985071	21985842	CGI	-5.21	CDCA7L	0
chr1	77333111	77334534	CGI	-5.2	ST6GALNAC5	19
chr6	117591533	117592279	CGI	-5.2	VGLL2	4813
chr2	119602616	119604486	CGI	-5.19	EN1	1273
chr12	49483601	49484255	CGI	-5.18	DHH	4347
chr2	72376055	72377175	CGI	-5.18	CYP26B1	1064
chr6	106808487	106809171	CGI	-5.17	ATG5	34792
chr6	1311068	1314220	CGI	-5.17	FOXQ1	0
chr2	17720155	17720417	CGI	-5.16	VSNL1	1389
chr16	56224731	56224980	CGI	-5.14	GNAO1	270
chr9	109622424	109623203	CGI	-5.13	ZNF462	2174
chr2	237476311	237477263	CGI	-5.13	ACKR3	1116
chr15	65360024	65360542	CGI	-5.13	RASL12	0
chr1	62784136	62785133	CGI	-5.11	KANK4	0
chr5	43040345	43040633	CGI	-5.1	ANXA2R	0
chr2	20865289	20867589	CGI	-5.1	GDF7	0
chr16	65154656	65157664	CGI	-5.07	CDH11	0
chr2	223170486	223171140	CGI	-5.06	PAX3	6771
chr22	24114875	24115467	CGI	-5.05	MMP11	0
chr11	91957635	91960290	CGI	-5.04	FAT3	124971
chr4	81123508	81124318	CGI	-5.01	PRDM8	4852
chr2	287353	290099	CGI	-5	FAM150B	0
chr10	8091374	8098329	CGI	-4.99	GATA3	0
chr5	127872563	127874945	CGI	-4.99	FBN2	0
chr4	53728037	53729000	CGI	-4.99	RASL11B	0
chr2	200320502	200329681	CGI	-4.98	SATB2	0
chr14	64760859	64761241	CGI	-4.97	ESR2	0
chr17	52977866	52978307	CGI	-4.97	TOM1L1	0
chr21	28337856	28340237	CGI	-4.97	ADAMTS5	0
chr5	158527374	158527983	CGI	-4.96	EBF1	604
chr5	168727429	168728275	CGI	-4.94	SLIT3	0
chr2	183731819	183732093	CGI	-4.93	FRZB	321
chr14	65006874	65009197	CGI	-4.93	HSPA2	0
chr3	107646470	107646941	CGI	-4.91	CD47	162994
chr1	19970255	19971923	CGI	-4.9	NBL1	0
chr6	100676823	100677098	CGI	-4.87	SIM1	234453
chr1	67773329	67773767	CGI	-4.84	IL12RB2	283
chr4	57687610	57687906	CGI	-4.84	SPINK2	2
chr1	85463884	85464167	CGI	-4.82	MCOLN2	1079
chr17	46655215	46655604	CGI	-4.82	HOXB4	139
chr10	116391466	116391827	CGI	-4.8	ABLIM1	26231
chr5	43042107	43043477	CGI	-4.79	ANXA2R	1660
chr7	121956543	121957341	CGI	-4.78	FEZF1	11978
chr10	124894075	124897366	CGI	-4.78	HMX3	0
chr6	114179734	114181226	CGI	-4.76	MARCKS	1221
chr4	106816415	106817769	CGI	-4.76	NPNT	0
chr11	124632063	124633239	CGI	-4.76	ESAM	0
chr20	9495253	9495597	CGI	-4.75	LAMP5	249
chr2	172949242	172950126	CGI	-4.74	DLX1	81
chr6	26217211	26217521	CGI	-4.73	HIST1H2AE	64
chr4	134069162	134070442	CGI	-4.73	PCDH10	2
chr6	126068722	126071320	CGI	-4.73	HEY2	0
chr16	86541430	86545228	CGI	-4.71	FOXF1	0
chr7	155579868	155580392	CGI	-4.7	SHH	21374
chr2	39893121	39893496	CGI	-4.7	TMEM178A	87
chr2	5831187	5831413	CGI	-4.7	SOX11	1385
chr6	7728885	7729108	CGI	-4.69	BMP6	2554
chr3	45837480	45838256	CGI	-4.69	SLC6A20	0
chr2	206549599	206551316	CGI	-4.69	NRP2	2376
chr5	87980878	87981272	CGI	-4.67	MEF2C	138472
chr4	89378223	89378948	CGI	-4.66	HERC5	0
chr3	32858194	32860506	CGI	-4.65	TRIM71	0
chr9	80911779	80912611	CGI	-4.63	PSAT1	0
chr7	121950249	121950927	CGI	-4.63	FEZF1	5684
chr6	106959764	106960985	CGI	-4.63	AIM1	35
chr6	133562086	133563586	CGI	-4.62	EYA4	0
chr10	119301321	119305368	CGI	-4.62	EMX2	0
chr13	50703685	50705025	CGI	-4.61	KCNRG	114296
chr18	19928416	19929329	CGI	-4.61	CTAGE1	68549
chr5	122424337	122424539	CGI	-4.6	PRDM6	301
chr15	33009530	33011696	CGI	-4.6	GREM1	0
chr3	71114334	71114821	CGI	-4.6	FOXP1	260
chr5	92914770	92917337	CGI	-4.6	NR2F1	1705
chr7	19146923	19147308	CGI	-4.58	TWIST1	9987
chr6	16238589	16239231	CGI	-4.56	GMPR	0
chr4	20253276	20256868	CGI	-4.54	SLIT2	0
chr11	115373574	115375881	CGI	-4.54	CADM1	0
chr12	112204498	112204979	CGI	-4.53	ALDH2	0
chr18	53447074	53447842	CGI	-4.53	TCF4	143850
chr2	18059493	18060920	CGI	-4.52	KCNS3	0
chr1	65991001	65991811	CGI	-4.52	LEPR	0
chr5	115908397	115910792	CGI	-4.52	SEMA6A	0
chr9	23822412	23822667	CGI	-4.52	ELAVL2	569
chr6	133563701	133563905	CGI	-4.51	EYA4	1065
chr7	29603540	29604793	CGI	-4.51	PRR15	114
chr9	21994101	21995910	CGI	-4.51	CDKN2A	0
chr11	75378416	75379882	CGI	-4.5	MAP6	0
chr5	37836747	37840726	CGI	-4.5	GDNF	0
chr5	32709910	32714450	CGI	-4.5	NPR3	0
chr2	171672310	171675447	CGI	-4.49	GAD1	0
chr1	245316547	245320247	CGI	-4.49	KIF26B	0
chr14	36974548	36975425	CGI	-4.49	SFTA3	7565
chr5	178016558	178017670	CGI	-4.48	COL23A1	0
chr8	104383409	104384109	CGI	-4.47	CTHRC1	0
chr11	13030330	13032584	CGI	-4.47	RASSF10	0
chr5	122424905	122425958	CGI	-4.45	PRDM6	65
chr10	118895963	118898037	CGI	-4.44	VAX1	0
chr3	182896920	182897381	CGI	-4.44	LAMP3	16253
chr13	20735043	20736157	CGI	-4.44	GJA3	0
chr9	113341213	113342029	CGI	-4.44	SVEP1	131
chr14	52780687	52781969	CGI	-4.44	PTGER2	0
chr3	37493418	37494538	CGI	-4.44	ITGA9	0
chr3	148415442	148415932	CGI	-4.43	AGTR1	0
chr5	42992033	42992955	CGI	-4.43	ANXA2R	47492
chr1	88928283	88928760	CGI	-4.43	PKN2	221066
chr6	46702736	46703316	CGI	-4.42	PLA2G7	0
chr14	73358789	73360934	CGI	-4.42	DPF3	0
chr18	33876727	33878487	CGI	-4.4	FHOD3	0
chr11	10326048	10326590	CGI	-4.4	ADM	0
chr8	65488536	65489116	CGI	-4.4	BHLHE22	3678
chr4	187476279	187476844	CGI	-4.39	MTNR1A	0
chr2	38301276	38304518	CGI	-4.39	CYP1B1	0
chr5	94955630	94957244	CGI	-4.39	GPR150	0
chr2	238768073	238768831	CGI	-4.39	RAMP1	0
chr7	121943867	121944538	CGI	-4.38	FEZF1	27
chr3	147126988	147128999	CGI	-4.38	ZIC1	0
chr1	116380359	116382364	CGI	-4.38	NHLH2	969
chr4	134071662	134073628	CGI	-4.38	PCDH10	1218
chr20	23028403	23032218	CGI	-4.38	THBD	0
chr15	84115762	84116921	CGI	-4.38	SH3GL3	0
chr6	7541518	7543472	CGI	-4.37	DSP	0
chr11	31848487	31848776	CGI	-4.37	PAX6	8978
chr7	12443163	12443705	CGI	-4.37	VWDE	147
chr15	32634436	32635314	CGI	-4.35	GOLGA8K	60179
chr12	41582155	41582975	CGI	-4.34	PDZRN4	0
chr6	24360029	24360411	CGI	-4.34	DCDC2	1749
chr6	26020671	26021125	CGI	-4.34	HIST1H3A	0
chr4	128544031	128544903	CGI	-4.34	INTU	9183
chr15	33486847	33487290	CGI	-4.33	FMN1	0
chr15	63334233	63336063	CGI	-4.33	TPM1	0
chr14	52734207	52735486	CGI	-4.32	PTGDR	0
chr17	1546742	1547324	CGI	-4.32	SCARF1	1759
chr15	52587353	52588172	CGI	-4.31	MYO5C	0
chr2	154334449	154335458	CGI	-4.31	RPRM	0
chr11	44330542	44331761	CGI	-4.3	ALX4	0
chr4	154709512	154710827	CGI	-4.29	SFRP2	0
chr2	177042751	177043444	CGI	-4.26	HOXD1	9862
chr1	180922915	180923692	CGI	-4.26	KIAA1614	40603
chr6	26204764	26205213	CGI	-4.26	HIST1H4E	0
chr4	30721204	30724842	CGI	-4.26	PCDH7	0
chr6	10414216	10414498	CGI	-4.25	TFAP2A	972
chr3	89163635	89164107	CGI	-4.25	EPHA3	6962
chr6	6546370	6547230	CGI	-4.25	LY86	41703
chr11	100998030	100999774	CGI	-4.24	PGR	20
chr2	183730808	183731357	CGI	-4.24	FRZB	141
chr3	156533839	156535131	CGI	-4.23	LEKR1	8964
chr17	46690390	46691055	CGI	-4.22	HOXB8	1246
chr1	92945907	92952609	CGI	-4.22	GFI1	0
chr17	15244705	15245126	CGI	-4.22	TEKT3	0
chr8	91997230	91997906	CGI	-4.21	C8orf88	0
chr6	1378445	1379318	CGI	-4.2	FOXF2	10750
chr20	1783824	1784552	CGI	-4.19	SIRPA	90260
chr1	185703458	185703662	CGI	-4.19	HMCN1	20
chr19	12834659	12834874	CGI	-4.18	TNPO2	0
chr20	43921949	43922642	CGI	-4.18	RBPJL	12840
chr5	76011120	76012292	CGI	-4.17	F2R	0
chr10	118922351	118923520	CGI	-4.17	VAX1	24539
chr8	29205664	29209847	CGI	-4.16	DUSP4	0
chr2	176986424	176988291	CGI	-4.16	HOXD9	0
chr7	26415746	26416891	CGI	-4.15	SNX10	11802
chr9	101705907	101706682	CGI	-4.13	COL15A1	0
chr2	21266669	21266961	CGI	-4.13	APOB	0
chr2	223162946	223163912	CGI	-4.13	PAX3	0
chr4	55523409	55525297	CGI	-4.13	KIT	0
chr8	72459564	72460523	CGI	-4.13	EYA1	185097
chr1	53308294	53309262	CGI	-4.13	ZYG11A	112
chr6	26501725	26502107	CGI	-4.12	BTN1A1	231
chr2	151341742	151343191	CGI	-4.12	RND3	1018
chr18	72123606	72124717	CGI	-4.12	FAM69C	0
chr22	46262065	46263747	CGI	-4.12	WNT7B	109261
chr2	132121263	132121762	CGI	-4.11	WTH3DI	0
chr1	32410188	32410630	CGI	-4.11	PTP4A2	6200
chr2	144694666	144695180	CGI	-4.11	GTDC1	273966
chr10	134597357	134602649	CGI	-4.1	NKX6-2	0
chr3	55519089	55519623	CGI	-4.09	WNT5A	2047
chr12	65514878	65515863	CGI	-4.09	WIF1	0
chr7	120969587	120970743	CGI	-4.08	WNT16	498
chr8	23571922	23572208	CGI	-4.07	NKX2-6	7811
chr1	40105010	40105707	CGI	-4.07	HEYL	0
chr10	118030732	118034230	CGI	-4.07	GFRA1	0
chr8	77594255	77594860	CGI	-4.06	ZFHX4	741
chr3	55522560	55522836	CGI	-4.06	WNT5A	890
chr15	28351606	28353102	CGI	-4.06	OCA2	7148
chr19	45901452	45901688	CGI	-4.06	PPP1R13L	6624
chr11	129245108	129246395	CGI	-4.06	BARX2	0
chr6	114181451	114181687	CGI	-4.05	MARCKS	2938
chr10	91294947	91295925	CGI	-4.05	SLC16A12	0
chr2	105478600	105479188	CGI	-4.04	POU3F3	8075
chr1	91183240	91184540	CGI	-4.04	BARHL2	446
chr5	180075688	180076906	CGI	-4.04	FLT4	0
chr3	13114627	13115245	CGI	-4.04	IQSEC1	10
chr4	156588297	156589292	CGI	-4.02	GUCY1A3	0
chr6	72129508	72130756	CGI	-4.02	OGFRL1	131364
chr2	43019665	43020509	CGI	-4.02	HAAO	0
chr5	80255904	80257006	CGI	-4.02	RASGRF2	0
chr5	42995122	42995415	CGI	-4.02	ANXA2R	45032
chr17	53342198	53343061	CGI	-4.02	HLF	0
chr3	181413014	181414022	CGI	-4.02	SOX2	15689
chr7	25902121	25902472	CGI	-4.01	NFE2L3	289374
chr6	27860653	27860918	CGI	-4.01	HIST1H2AM	45
chr7	14030965	14031213	CGI	-4.01	ETV1	0
chr17	38599669	38600306	CGI	-4.01	IGFBP4	0
chr17	13503829	13505559	CGI	-4.01	HS3ST3A1	0
chr11	31825743	31826967	CGI	-4	PAX6	0
chr11	13984066	13986349	CGI	-3.99	SPON1	0
chr1	197887088	197887791	CGI	-3.99	LHX9	572
chr3	71113896	71114102	CGI	-3.99	FOXP1	0
chr11	119234480	119235214	CGI	-3.98	USP2	0
chr11	134145559	134147180	CGI	-3.97	GLB1L3	0
chr4	41869174	41869459	CGI	-3.97	TMEM33	67677
chr12	133065843	133066393	CGI	-3.97	FBRSL1	763
chr7	113724924	113727795	CGI	-3.96	PPP1R3A	165842
chr9	90112514	90113817	CGI	-3.96	DAPK1	0
chr8	105478672	105479340	CGI	-3.95	DPYS	0
chr12	66582695	66583345	CGI	-3.95	IRAK3	0
chr17	77721246	77722497	CGI	-3.95	ENPP7	16382
chr14	34419508	34420438	CGI	-3.94	EGLN3	0
chr6	36355277	36356016	CGI	-3.94	ETV7	0
chr6	26031880	26032264	CGI	-3.93	HIST1H3B	24
chr4	78978365	78979256	CGI	-3.93	FRAS1	0
chr12	95266832	95267785	CGI	-3.93	NDUFA12	129704
chr5	150400000	150400490	CGI	-3.93	GPX3	28
chr4	55094321	55094593	CGI	-3.92	PDGFRA	670
chr1	47881896	47883065	CGI	-3.91	FOXE3	153
chr1	240160837	240161616	CGI	-3.91	FMN2	93568
chr12	89745168	89748144	CGI	-3.9	DUSP6	0
chr2	213402180	213403867	CGI	-3.89	ERBB4	0
chr6	27833120	27833406	CGI	-3.89	HIST1H2AL	14
chr17	35290403	35290663	CGI	-3.88	LHX1	4108
chr2	5832041	5834208	CGI	-3.87	SOX11	0
chr12	54348695	54349378	CGI	-3.86	HOXC12	44
chr2	42328300	42328827	CGI	-3.86	PKDCC	53140
chr2	127413696	127414171	CGI	-3.86	GYPC	186
chr1	2460760	2462010	CGI	-3.86	HES5	0
chr6	10404362	10405180	CGI	-3.85	TFAP2A	7427
chr14	38063663	38065665	CGI	-3.85	FOXA1,TTC6	0
chr14	91883361	91883566	CGI	-3.85	CCDC88C	622
chr5	42951076	42952410	CGI	-3.85	ANXA2R	88037
chr1	226736354	226737412	CGI	-3.84	STUM	0
chr3	181437184	181437478	CGI	-3.84	SOX2	7473
chr10	28030182	28035211	CGI	-3.84	MKX	0
chr15	76628998	76629207	CGI	-3.83	ISL2	0
chr12	106977388	106977713	CGI	-3.83	RFX4	704
chr3	55520226	55522344	CGI	-3.82	WNT5A	0
chr7	26191794	26192757	CGI	-3.82	NFE2L3	0
chr20	2731063	2731395	CGI	-3.82	CPXM1	49897
chr3	182880277	182880722	CGI	-3.82	LAMP3	0
chr17	14200579	14200996	CGI	-3.81	HS3ST3B1	3370
chr17	20811748	20812158	CGI	-3.81	CCDC144NL	12295
chr8	109094485	109095849	CGI	-3.81	RSPO2	0
chr7	139930065	139930356	CGI	-3.8	KDM7A	53324
chr16	69139628	69141900	CGI	-3.8	HAS3	0
chr2	63274475	63279430	CGI	-3.79	OTX1	0
chr6	27839698	27840069	CGI	-3.79	HIST1H3I	30
chr2	172959267	172962054	CGI	-3.79	DLX2	5424
chr2	14772377	14775809	CGI	-3.78	FAM84A,LOC653602	0
chr2	111875206	111880965	CGI	-3.78	BCL2L11	0
chr4	111542062	111544464	CGI	-3.77	PITX2	0
chr10	94831512	94832312	CGI	-3.77	CYP26A1	919
chr7	19145872	19146256	CGI	-3.77	TWIST1	11039
chr8	77590167	77590373	CGI	-3.76	ZFHX4	3141
chr4	154712073	154712706	CGI	-3.76	SFRP2	1845
chr17	72855621	72858012	CGI	-3.75	GRIN2C	0
chr1	6268820	6269588	CGI	-3.75	RNF207	2632
chr4	124426780	124427157	CGI	-3.75	SPRY1	106136
chr12	115120774	115122945	CGI	-3.74	TBX3	0
chr10	54073989	54074827	CGI	-3.74	DKK1	0
chr3	39851025	39851820	CGI	-3.73	MYRIP	0
chr10	103990213	103991829	CGI	-3.73	ELOVL3	4179
chr5	158526133	158526431	CGI	-3.73	EBF1	339
chr10	102497154	102497675	CGI	-3.73	PAX2	1689
chr4	93226348	93227007	CGI	-3.73	GRID2	799
chr22	19510871	19512254	CGI	-3.73	CLDN5	606
chr15	68126022	68126569	CGI	-3.72	SKOR1	13981
chr2	114260095	114261794	CGI	-3.72	FOXD4L1	3435
chr10	45914374	45914883	CGI	-3.71	ALOX5	44761
chr2	26785114	26785687	CGI	-3.7	C2orf70	0
chr2	176993479	176995557	CGI	-3.7	HOXD8	0
chr15	40573628	40576118	CGI	-3.7	ANKRD63	0
chr2	223161531	223161919	CGI	-3.69	CCDC140	946
chr2	223183013	223185468	CGI	-3.69	PAX3	19298
chr9	112916	114839	CGI	-3.68	FOXD4	3578
chr9	82185479	82188560	CGI	-3.68	TLE4	0
chr7	17338252	17339101	CGI	-3.68	AHR	0
chr2	54785026	54785969	CGI	-3.67	SPTBN1	0
chr1	228645196	228646434	CGI	-3.66	HIST3H2A,HIST3H2BB	0
chr4	154605086	154606052	CGI	-3.66	TLR2	0
chr7	28995305	28998541	CGI	-3.65	TRIL	0
chr1	225614721	225616512	CGI	-3.65	LBR	0
chr6	391188	393790	CGI	-3.64	IRF4	0
chr13	20806016	20806867	CGI	-3.64	GJB6	0
chr2	172964762	172967857	CGI	-3.63	DLX2	0
chr10	130339526	130339777	CGI	-3.63	MKI67	415058
chr6	137242315	137245442	CGI	-3.63	SLC35D3	0
chr6	26250436	26250827	CGI	-3.63	HIST1H3F	8
chr8	95653898	95654733	CGI	-3.63	ESRP1	535
chr7	158936507	158938492	CGI	-3.63	VIPR2	0
chr20	30639908	30640786	CGI	-3.62	HCK	0
chr8	74005021	74005856	CGI	-3.62	SBSPON	0
chr4	110222970	110224257	CGI	-3.61	COL25A1	0
chr16	68678686	68680149	CGI	-3.61	CDH3	0
chr2	176971706	176972305	CGI	-3.61	HOXD11	0
chr7	89783567	89784081	CGI	-3.61	STEAP1	0
chr4	90758008	90758870	CGI	-3.6	SNCA	0
chr2	135475698	135476993	CGI	-3.6	TMEM163	0
chr1	43613488	43613842	CGI	-3.6	FAM183A	0
chr4	184826253	184828177	CGI	-3.6	STOX2	0
chr11	93063598	93064076	CGI	-3.59	DEUP1	0
chr2	66802890	66804831	CGI	-3.59	MEIS1	140359
chr5	115297607	115298093	CGI	-3.59	LVRN	57
chr18	52626517	52626849	CGI	-3.59	CCDC68	0
chr1	101004471	101005885	CGI	-3.58	GPR88	744
chr9	134378193	134378792	CGI	-3.58	POMT1	0
chr16	58058712	58058928	CGI	-3.58	MMP15	541
chr2	105459127	105461770	CGI	-3.58	POU3F3	8755
chr2	171569877	171573904	CGI	-3.57	SP5	0
chr22	48970857	48972947	CGI	-3.57	FAM19A5	0
chr11	69831571	69832484	CGI	-3.57	ANO1	91923
chr4	81104761	81105527	CGI	-3.57	PRDM8	896
chr4	41883492	41884570	CGI	-3.57	TMEM33	52566
chr4	174443365	174443948	CGI	-3.56	SCRG1	2976
chr6	85482569	85484718	CGI	-3.56	TBX18	8615
chr17	66596072	66597578	CGI	-3.56	FAM20A	0
chr13	102106165	102106488	CGI	-3.56	ITGBL1	1222
chr7	126987643	126988233	CGI	-3.56	ZNF800	44545
chr2	87015974	87018182	CGI	-3.55	CD8A	655
chr9	134151853	134153015	CGI	-3.55	FAM78A	0
chr1	57110663	57111337	CGI	-3.55	PRKAA2	0
chr6	27782247	27782485	CGI	-3.55	HIST1H2AJ	33
chr1	21835548	21836344	CGI	-3.54	ALPL	0
chr10	122739052	122739391	CGI	-3.54	WDR11	128366
chr2	17721537	17722021	CGI	-3.54	VSNL1	0
chr8	86375500	86376714	CGI	-3.54	CA2	0
chr3	127541270	127542048	CGI	-3.53	MGLL	0
chr6	27775329	27776258	CGI	-3.53	HIST1H2BL,HIST1H2AI	0
chr1	120254844	120255499	CGI	-3.53	PHGDH	426
chr15	62359827	62360995	CGI	-3.52	C2CD4A	652
chr2	237086727	237088463	CGI	-3.52	GBX2	10075
chr3	13590414	13591008	CGI	-3.52	FBLN2	0
chr5	98104578	98106270	CGI	-3.51	RGMB	0
chr20	21080929	21082824	CGI	-3.51	KIZ	23799
chr1	29447699	29451847	CGI	-3.51	TMEM200B	0
chr11	8289532	8290322	CGI	-3.5	LMO1	0
chr6	50791110	50791573	CGI	-3.5	TFAP2B	4672
chr15	60296135	60298520	CGI	-3.5	FOXB1	0
chr4	157997166	157997686	CGI	-3.49	GLRB	0
chr20	2732746	2733630	CGI	-3.49	CPXM1	47662
chr2	163200575	163201025	CGI	-3.48	GCA	0
chr5	135364507	135365036	CGI	-3.48	TGFBI	0
chr2	106014878	106015884	CGI	-3.46	FHL2	0
chr4	13548570	13549956	CGI	-3.46	NKX3-2	2456
chr8	120220388	120221222	CGI	-3.46	MAL2	0
chr10	94833272	94835256	CGI	-3.45	CYP26A1	0
chr2	216877899	216878352	CGI	-3.45	MREG	0
chr20	61636171	61639055	CGI	-3.45	BHLHE23	0
chr18	21269269	21270349	CGI	-3.45	LAMA3	0
chr12	62584768	62586268	CGI	-3.44	FAM19A2	352
chr2	166649909	166650966	CGI	-3.44	GALNT3	0
chr2	142887724	142888553	CGI	-3.44	LRP1B	717
chr1	115631850	115632584	CGI	-3.44	TSPAN2	0
chr7	139208442	139209069	CGI	-3.44	CLEC2L	0
chr9	35756948	35757339	CGI	-3.43	MSMP	2674
chr5	172670829	172671824	CGI	-3.43	NKX2-5	8514
chr5	92939795	92940216	CGI	-3.42	NR2F1	20753
chr5	40679502	40682081	CGI	-3.42	PTGER4	0
chr21	34442206	34444543	CGI	-3.42	OLIG1	0
chr21	18884806	18886111	CGI	-3.42	CXADR	0
chr1	232765088	232766479	CGI	-3.42	SIPA1L2	113734
chr3	181430141	181431076	CGI	-3.42	SOX2	430
chr5	75698759	75700160	CGI	-3.42	IQGAP2	0
chr12	85673878	85674700	CGI	-3.41	ALX1	0
chr13	100631752	100635526	CGI	-3.41	ZIC2	0
chr1	206680236	206681444	CGI	-3.41	RASSF5	0
chr2	242498013	242499274	CGI	-3.41	BOK	0
chr12	72665683	72667551	CGI	-3.41	TRHDE	0
chr2	237145613	237146576	CGI	-3.41	ASB18	26412
chr22	17565517	17566990	CGI	-3.4	IL17RA	0
chr6	26045644	26046033	CGI	-3.4	HIST1H3C	6
chr1	152084994	152085215	CGI	-3.4	TCHH	2715
chr8	67873388	67875600	CGI	-3.4	TCF24	0
chr11	19261912	19262156	CGI	-3.4	E2F8	351
chr3	112051893	112052406	CGI	-3.4	CD200	100
chr10	64574660	64578778	CGI	-3.4	EGR2	0
chr22	25348151	25349744	CGI	-3.39	TMEM211	12837
chr22	46366726	46368726	CGI	-3.39	WNT7B	4282
chr20	26188638	26190348	CGI	-3.39	ZNF337	511098
chr10	82168064	82168917	CGI	-3.39	FAM213A	0
chr17	59473060	59483266	CGI	-3.39	TBX2	0
chr10	102975969	102978096	CGI	-3.39	LBX1	10621
chr12	57631932	57634578	CGI	-3.38	NDUFA4L2	0
chr6	19691910	19692305	CGI	-3.38	ID4	145295
chr1	44871109	44874047	CGI	-3.37	RNF220	278
chr19	48996864	48997114	CGI	-3.37	LMTK3	19332
chr5	115151348	115152713	CGI	-3.37	CDO1	0
chr4	48492117	48493589	CGI	-3.36	ZAR1	0
chr15	29395641	29396290	CGI	-3.35	NSMCE3	165730
chr9	140195501	140197475	CGI	-3.35	NRARP	0
chr14	32670417	32671092	CGI	-3.35	ARHGAP5	123923
chr10	97889636	97890412	CGI	-3.34	ZNF518A	0
chr14	73704054	73705106	CGI	-3.34	PAPLN	0
chr17	46675044	46675589	CGI	-3.34	HOXB5	3941
chr20	61049361	61051897	CGI	-3.33	GATA5	0
chr2	162275161	162275596	CGI	-3.33	TBR1	2557
chr14	37131181	37132785	CGI	-3.33	PAX9	4409
chr10	102507482	102509646	CGI	-3.33	PAX2	2015
chr10	94448693	94450479	CGI	-3.32	HHEX	0
chr5	114514716	114516220	CGI	-3.31	TRIM36	23
chr13	43148277	43149282	CGI	-3.3	TNFSF11	0
chr7	75911818	75912496	CGI	-3.3	HSPB1	19378
chr5	76925445	76926875	CGI	-3.3	OTP	7647
chr1	52195028	52195821	CGI	-3.29	OSBPL9	0
chr2	98703354	98703889	CGI	-3.29	VWA3B	0
chr3	157821232	157821604	CGI	-3.29	SHOX2	2348
chr7	19812569	19813005	CGI	-3.29	TMEM196	165
chr2	175199463	175202639	CGI	-3.29	SP9	0
chr1	66998728	66999060	CGI	-3.29	SGIP1	191
chr2	119592602	119593845	CGI	-3.29	EN1	11914
chr4	174450046	174451469	CGI	-3.29	HAND2	0
chr5	176829339	176829756	CGI	-3.28	PFN3	1702
chr14	78447339	78447724	CGI	-3.28	ADCK1	180914
chr22	45898294	45899357	CGI	-3.28	FBLN1	0
chr12	14927291	14928023	CGI	-3.28	H2AFJ	22
chr2	136876711	136877051	CGI	-3.28	CXCR4	986
chr17	73583838	73586337	CGI	-3.28	MYO15B	0
chr7	87256958	87258444	CGI	-3.28	RUNDC3B	0
chr15	47476369	47477499	CGI	-3.28	SEMA6D	0
chr2	73143055	73148260	CGI	-3.28	EMX1	0
chr14	88459118	88459689	CGI	-3.27	GALC	0
chr6	5996185	5996486	CGI	-3.27	NRN1	7791
chr11	64066757	64068741	CGI	-3.27	TEX40	0
chr8	95652455	95652873	CGI	-3.27	ESRP1	490
chr4	4867386	4867673	CGI	-3.27	MSX1	5995
chr5	16935555	16936408	CGI	-3.27	MYO10	0
chr4	119273305	119274458	CGI	-3.26	PRSS12	0
chr9	14348684	14349074	CGI	-3.26	NFIB	34639
chr9	72658836	72659277	CGI	-3.26	MAMDC2	340
chr6	101849806	101850974	CGI	-3.25	GRIK2	2946
chr4	52917388	52918280	CGI	-3.25	SPATA18	0
chr17	8906236	8908080	CGI	-3.25	NTN1	16778
chr12	20521616	20523122	CGI	-3.25	PDE3A	0
chr3	132756985	132757895	CGI	-3.24	TMEM108	0
chr1	111746337	111747303	CGI	-3.24	DENND2D	0
chr7	27282086	27283136	CGI	-3.23	EVX1	0
chr11	130318234	130320198	CGI	-3.23	ADAMTS15	0
chr8	19459905	19460137	CGI	-3.23	CSGALNACT1	0
chr4	15779998	15780729	CGI	-3.23	CD38	111
chr3	44036407	44041104	CGI	-3.22	TOPAZ1	242273
chr1	226411007	226411880	CGI	-3.22	MIXL1	0
chr10	116163391	116164599	CGI	-3.21	AFAP1L2	0
chr17	46670522	46671458	CGI	-3.21	HOXB5	0
chr2	223159725	223160487	CGI	-3.21	CCDC140	2378
chr3	124931161	124931747	CGI	-3.21	SLC12A8	0
chr15	91497994	91498615	CGI	-3.21	RCCD1	0
chr17	46641534	46642110	CGI	-3.21	HOXB3	9700
chr11	31820060	31821416	CGI	-3.21	PAX6	4369
chr2	177001221	177001783	CGI	-3.2	HOXD8	6754
chr6	26199197	26199466	CGI	-3.2	HIST1H3D,HIST1H2AD	55
chr6	149771836	149772855	CGI	-3.2	ZC3H12D	33293
chr17	1952919	1962328	CGI	-3.2	HIC1	0
chr2	162270888	162271413	CGI	-3.2	TBR1	1191
chr13	49794125	49795542	CGI	-3.2	MLNR	0
chr9	1051819	1052240	CGI	-3.19	DMRT2	1200
chr1	202183193	202183526	CGI	-3.19	LGR6	0
chr13	58203586	58204322	CGI	-3.18	PCDH17	1466
chr7	29603109	29603328	CGI	-3.17	PRR15	98
chr17	7287198	7287940	CGI	-3.17	TNK1	2906
chr6	49518315	49519186	CGI	-3.17	C6orf141	203
chr6	27100174	27101124	CGI	-3.17	HIST1H2BJ,HIST1H2AG	0
chr5	177540207	177541234	CGI	-3.17	N4BP3	0
chr8	97169731	97170432	CGI	-3.17	GDF6	2588
chr1	101702445	101702745	CGI	-3.17	S1PR1	141
chr22	47027366	47027910	CGI	-3.17	GRAMD4	11068
chr18	59992069	59993556	CGI	-3.16	TNFRSF11A	0
chr4	41258759	41259867	CGI	-3.16	UCHL1	0
chr7	70060834	70061456	CGI	-3.16	WBSCR17	536066
chr3	105085990	105086223	CGI	-3.16	ALCAM	434
chr6	100912071	100913337	CGI	-3.16	SIM1	520
chr9	71939501	71940679	CGI	-3.15	FAM189A2	14
chr6	110797297	110798201	CGI	-3.15	SLC22A16	0
chr12	114878143	114879155	CGI	-3.15	TBX5	31896
chr8	41503916	41504266	CGI	-3.15	NKX6-3	612
chr5	159399004	159399928	CGI	-3.14	TTC1	36178
chr6	21665715	21666031	CGI	-3.14	SOX4	71744
chr5	73935725	73937551	CGI	-3.13	HEXB,ENC1	0
chr11	68608155	68609419	CGI	-3.13	CPT1A	0
chr11	14993452	14993661	CGI	-3.12	CALCA	171
chr22	50982570	50982994	CGI	-3.12	KLHDC7B	3467
chr12	66135120	66136400	CGI	-3.11	HMGA2	81839
chr20	45523250	45524020	CGI	-3.11	EYA2	0
chr6	168079011	168079213	CGI	-3.11	AFDN	148457
chr4	140655962	140657135	CGI	-3.1	MGST2	69041
chr6	29521110	29521833	CGI	-3.1	UBD	5869
chr2	24300060	24300294	CGI	-3.1	FAM228B	317
chr14	103394397	103397070	CGI	-3.1	AMN	5405
chr7	19156050	19158042	CGI	-3.1	TWIST1	0
chr7	29605827	29606290	CGI	-3.09	PRR15	2401
chr5	17216489	17217036	CGI	-3.09	BASP1	0
chr20	25058288	25058726	CGI	-3.09	VSX1	4289
chr8	54789581	54790665	CGI	-3.09	RGS20	2766
chr22	42305617	42307254	CGI	-3.09	SHISA8	3417
chr7	27179062	27179511	CGI	-3.09	HOXA5	3776
chr11	35639629	35641485	CGI	-3.09	FJX1	0
chr7	35292985	35294674	CGI	-3.08	TBX20	0
chr7	29233704	29235046	CGI	-3.08	CHN2	0
chr3	157822973	157823836	CGI	-3.08	SHOX2	116
chr5	132946744	132948467	CGI	-3.07	FSTL4	0
chr2	121104712	121104935	CGI	-3.07	INHBB	995
chr9	4297817	4300182	CGI	-3.07	GLIS3	0
chr2	136874086	136875780	CGI	-3.07	CXCR4	0
chr4	81951941	81952808	CGI	-3.07	BMP3	0
chr4	13529254	13529865	CGI	-3.07	NKX3-2	16249
chr13	20766208	20767779	CGI	-3.06	GJB2	0
chr7	156801418	156801632	CGI	-3.06	MNX1	497
chr1	232941054	232941707	CGI	-3.06	MAP10	417
chr5	42994626	42994936	CGI	-3.06	ANXA2R	45511
chr7	129422997	129423355	CGI	-3.06	NRF1	153079
chr4	107956555	107957453	CGI	-3.06	DKK2	0
chr10	22725491	22726764	CGI	-3.06	SPAG6	91118
chr2	119605200	119605620	CGI	-3.05	EN1	139
chr6	85472702	85474132	CGI	-3.05	TBX18	0
chr13	100620241	100624348	CGI	-3.05	ZIC5	0
chr12	45444202	45445386	CGI	-3.03	DBX2	0
chr14	77736733	77737772	CGI	-3.03	NGB	0
chr13	28534432	28535560	CGI	-3.03	CDX2	7945
chr8	23081956	23082975	CGI	-3.03	TNFRSF10A	0
chr20	56803282	56804112	CGI	-3.03	ANKRD60	0
chr11	7694711	7695685	CGI	-3.03	CYB5R2	0
chr4	90228714	90229010	CGI	-3.02	GPRIN3	151
chr12	52115410	52115679	CGI	-3.01	FIGNL2	110022
chr5	50678632	50679375	CGI	-3.01	ISL1	0
chr17	1131877	1133367	CGI	-3	ABR	0
chr16	3238805	3239492	CGI	-3	OR1F1	14754
chr9	86755385	86755700	CGI	-3	HNRNPK	159688
chr10	25463756	25465639	CGI	-3	GPR158	0
chr21	43186280	43187436	CGI	-3	RIPK4	0
chr3	184099095	184099582	CGI	-2.99	CHRD	1235
chr18	21977275	21978110	CGI	-2.99	OSBPL1A	0
chr6	150259571	150260271	CGI	-2.99	ULBP2	2802
chr2	217497811	217498847	CGI	-2.99	IGFBP2	0
chr11	2158951	2162484	CGI	-2.99	IGF2	0
chr1	220863507	220864249	CGI	-2.98	C1orf115	0
chr6	100060979	100062657	CGI	-2.98	PRDM13	6330
chr10	6205499	6206211	CGI	-2.98	PFKFB3	17289
chr6	166666837	166667541	CGI	-2.98	PRR18	54330
chr5	180017099	180019062	CGI	-2.96	SCGB3A1	0
chr1	46913786	46914343	CGI	-2.96	FAAH	53848
chr8	11559596	11562956	CGI	-2.95	GATA4	0
chr1	234367135	234367496	CGI	-2.95	SLC35F3	17179
chr4	110480827	110482060	CGI	-2.95	MCUB	0
chr2	88751335	88752865	CGI	-2.95	FOXI3	0
chr19	4326878	4327380	CGI	-2.95	STAP2	11467
chr11	75140737	75141849	CGI	-2.95	KLHL35	0
chr17	1811473	1812097	CGI	-2.95	RPA1	78201
chr7	127744194	127744554	CGI	-2.94	LRRC4	73192
chr18	6413959	6414873	CGI	-2.94	L3MBTL4	37
chr12	125534060	125534527	CGI	-2.94	AACS	15385
chr20	52276744	52277051	CGI	-2.93	ZNF217	77108
chr20	22567453	22567880	CGI	-2.93	FOXA2	1352
chr7	156409577	156409865	CGI	-2.93	RNF32	23487
chr1	167090575	167091010	CGI	-2.93	DUSP27	26489
chr8	53851701	53854426	CGI	-2.93	NPBWR1	0
chr11	30037672	30037944	CGI	-2.92	KCNA4	633
chr6	27805843	27806853	CGI	-2.92	HIST1H2AK,HIST1H2BN	0
chr13	100608122	100609686	CGI	-2.92	ZIC5	14492
chr10	125851151	125853233	CGI	-2.92	CHST15	0
chr3	190039817	190040465	CGI	-2.92	CLDN1	0
chr3	189838080	189838879	CGI	-2.92	P3H2	29
chr10	8077829	8078378	CGI	-2.92	GATA3	18288
chr7	89950258	89950778	CGI	-2.91	GTPBP10	25200
chr14	91883672	91885367	CGI	-2.91	CCDC88C	0
chr7	47621112	47621727	CGI	-2.91	TNS3	15
chr3	71630573	71633217	CGI	-2.91	FOXP1	0
chr1	223316185	223316689	CGI	-2.91	TLR5	0
chr11	32459422	32459878	CGI	-2.9	WT1	2341
chr1	75600674	75601415	CGI	-2.9	LHX8	108
chr10	100992156	100992687	CGI	-2.9	HPSE2	2945
chr5	43017968	43018668	CGI	-2.9	ANXA2R	21779
chr17	20755763	20756133	CGI	-2.9	CCDC144NL	43320
chr5	52775533	52776645	CGI	-2.9	FST	0
chr8	19170999	19172056	CGI	-2.9	SH2D4A	0
chr7	20817455	20818227	CGI	-2.89	SP8	8281
chr22	19753312	19755013	CGI	-2.88	TBX1	9087
chr7	121945345	121946235	CGI	-2.88	FEZF1	780
chr6	26021957	26022193	CGI	-2.88	HIST1H4A	51
chr10	102279162	102279730	CGI	-2.88	SEC31B	0
chr14	21092935	21093139	CGI	-2.88	OR6S1	16711
chr5	94619459	94621121	CGI	-2.88	MCTP1	0
chr1	65731411	65731849	CGI	-2.88	DNAJC6	1035
chr10	92616820	92618034	CGI	-2.88	HTR7	0
chr6	100051018	100051972	CGI	-2.88	PRDM13	2677
chr16	73096888	73097115	CGI	-2.87	ZFHX3	4354
chr12	94541727	94544000	CGI	-2.87	PLXNC1	0
chr17	46620367	46621373	CGI	-2.87	HOXB2	1020
chr18	12254147	12255089	CGI	-2.87	CIDEA	0
chr5	172754056	172757098	CGI	-2.87	STC2	0
chr2	177052957	177054350	CGI	-2.87	HOXD1	0
chr1	43389835	43390551	CGI	-2.87	SLC2A1	34296
chr19	1295513	1295891	CGI	-2.87	EFNA2	9361
chr6	166579973	166583423	CGI	-2.86	T	0
chr1	101701785	101702068	CGI	-2.86	S1PR1	236
chr8	686830	689496	CGI	-2.86	ERICH1	5591
chr2	237071794	237078762	CGI	-2.86	GBX2	0
chr8	55378928	55380186	CGI	-2.86	SOX17	8434
chr2	29033351	29034011	CGI	-2.86	SPDYA	0
chr11	14995128	14995908	CGI	-2.86	CALCA	1296
chr9	14349307	14349515	CGI	-2.86	NFIB	35262
chr6	159290673	159291195	CGI	-2.86	C6orf99	0
chr10	44879714	44882391	CGI	-2.85	CXCL12	0
chr11	88070501	88071042	CGI	-2.85	CTSC	0
chr5	95170617	95170855	CGI	-2.85	GLRX	12040
chr5	320788	323010	CGI	-2.85	AHRR	16498
chr10	72200065	72201368	CGI	-2.84	NODAL	97
chr6	26033474	26033787	CGI	-2.84	HIST1H2AB	9
chr6	99272394	99273014	CGI	-2.84	POU3F2	9565
chr15	30260495	30261394	CGI	-2.84	TJP1	0
chr5	135527056	135528978	CGI	-2.84	SMAD5	58523
chr8	58054945	58055600	CGI	-2.84	IMPAD1	148515
chr17	46713926	46714131	CGI	-2.83	HOXB9	10091
chr15	60291879	60292167	CGI	-2.83	FOXB1	4253
chr8	54791845	54795141	CGI	-2.83	RGS20	0
chr3	48936041	48936457	CGI	-2.83	SLC25A20	0
chr5	177411342	177411939	CGI	-2.83	PROP1	11304
chr18	28621489	28623117	CGI	-2.83	DSC3	0
chr2	73429283	73430647	CGI	-2.83	NOTO	0
chr2	74725039	74727038	CGI	-2.82	LBX2	0
chr15	89942592	89943853	CGI	-2.82	POLG	64566
chr22	46276365	46277064	CGI	-2.82	WNT7B	95944
chr11	111383168	111383892	CGI	-2.82	BTG4	89
chr16	51183699	51188763	CGI	-2.81	SALL1	0
chr19	47507306	47507692	CGI	-2.81	NPAS1	15408
chr20	34204987	34205269	CGI	-2.81	SPAG4	1182
chr1	156828804	156831102	CGI	-2.81	NTRK1	0
chr13	36044844	36045481	CGI	-2.81	MAB21L1	5351
chr1	86621278	86622871	CGI	-2.81	COL24A1	0
chr17	38599270	38599524	CGI	-2.8	IGFBP4	151
chr2	208030852	208031477	CGI	-2.8	KLF7	103
chr3	138663718	138666346	CGI	-2.8	FOXL2,FOXL2NB	0
chr16	86599355	86602649	CGI	-2.8	FOXC2	0
chr1	231175062	231176317	CGI	-2.8	FAM89A	0
chr5	2738953	2741237	CGI	-2.8	IRX2	10532
chr11	94883647	94884811	CGI	-2.8	ENDOD1	60674
chr3	119421855	119422334	CGI	-2.8	MAATS1	0
chr2	160760604	160761452	CGI	-2.8	LY75-CD302,LY75	0
chr21	42878751	42880674	CGI	-2.8	TMPRSS2	0
chr11	67271659	67272942	CGI	-2.79	PITPNM1	0
chr4	91048411	91049682	CGI	-2.79	CCSER1	0
chr17	77763364	77767356	CGI	-2.79	CBX8	3559
chr15	30864782	30865586	CGI	-2.78	GOLGA8H	30646
chr17	46723731	46724383	CGI	-2.78	HOXB9	19896
chr7	24323558	24325080	CGI	-2.78	NPY	0
chr4	113435898	113438002	CGI	-2.78	NEUROG2	0
chr10	27547668	27548402	CGI	-2.78	ACBD5	16600
chr2	201450526	201451027	CGI	-2.78	AOX1	0
chr6	27841001	27841244	CGI	-2.78	HIST1H4L	45
chr12	54345563	54345916	CGI	-2.78	HOXC12	2735
chr6	30068492	30068794	CGI	-2.77	TRIM31	12089
chr17	28562387	28563186	CGI	-2.77	SLC6A4	0
chr6	117085739	117086942	CGI	-2.77	FAM162B	0
chr17	29033009	29033351	CGI	-2.76	CRLF3	118427
chr2	133426652	133428870	CGI	-2.76	LYPD1	0
chr3	173115404	173115775	CGI	-2.75	NLGN1	462
chr18	47087879	47088528	CGI	-2.75	LIPG	0
chr4	57396748	57397269	CGI	-2.75	THEGL	0
chr2	130737205	130737718	CGI	-2.75	RAB6C	0
chr17	54674873	54675232	CGI	-2.75	NOG	3814
chr15	30487776	30488680	CGI	-2.75	GOLGA8J	112619
chr7	23508184	23509712	CGI	-2.74	IGF2BP3	283
chr6	127835928	127836255	CGI	-2.74	SOGA3	4245
chr3	12329427	12330333	CGI	-2.74	PPARG	79
chr2	1595402	1596020	CGI	-2.74	PXDN	152299
chr15	69366321	69366796	CGI	-2.73	NOX5	59288
chr8	32405407	32406901	CGI	-2.73	NRG1	0
chr3	51989763	51990639	CGI	-2.72	GPR62	434
chr10	128993505	128995167	CGI	-2.72	FAM196A	0
chr6	72892037	72892877	CGI	-2.72	RIMS1	29636
chr5	176881221	176883117	CGI	-2.72	PRR7	5896
chr22	23522550	23524465	CGI	-2.72	BCR	0
chr8	140714585	140718259	CGI	-2.71	KCNK9	0
chr19	46001830	46002686	CGI	-2.71	PPM1N	100
chr7	129418286	129422509	CGI	-2.71	NRF1	148368
chr21	38119793	38120742	CGI	-2.71	SIM2	48361
chr8	22547486	22553427	CGI	-2.71	EGR3	0
chr6	31465460	31466188	CGI	-2.71	MICB	0
chr14	37125219	37125661	CGI	-2.7	PAX9	1111
chr8	86350765	86351196	CGI	-2.7	CA3	0
chr1	75601998	75602878	CGI	-2.7	LHX8	1432
chr2	149632682	149633882	CGI	-2.69	KIF5C	0
chr10	48438411	48439320	CGI	-2.69	GDF10	0
chr1	148767243	148767448	CGI	-2.69	PPIAL4F,PPIAL4E,PPIAL4D	38566
chr2	219748276	219748805	CGI	-2.69	WNT10A	3022
chr11	75917271	75917926	CGI	-2.69	WNT11	0
chr22	38220589	38221619	CGI	-2.69	GALR3	1201
chr4	85417659	85420799	CGI	-2.68	NKX6-1	0
chr7	97839862	97840222	CGI	-2.68	BHLHA15	1343
chr5	100238722	100239138	CGI	-2.68	ST8SIA4	0
chr1	156390403	156391581	CGI	-2.68	C1orf61	0
chr20	20344400	20350605	CGI	-2.68	INSM1	0
chr8	61822358	61823028	CGI	-2.68	CHD7	168541
chr5	523676	524887	CGI	-2.68	SLC9A3	0
chr13	46960684	46961670	CGI	-2.68	RUBCNL	0
chr4	7483542	7484244	CGI	-2.68	PSAPL1	46842
chr15	58357309	58358776	CGI	-2.67	ALDH1A2	0
chr6	150284682	150286515	CGI	-2.67	ULBP1	0
chr8	70946890	70947299	CGI	-2.67	PRDM14	36263
chr3	12328994	12329227	CGI	-2.67	PPARG	121
chr12	3862068	3862606	CGI	-2.67	CRACR2A	0
chr10	115803358	115805468	CGI	-2.67	ADRB1	0
chr5	174151478	174152364	CGI	-2.66	MSX2	0
chr8	9762661	9764748	CGI	-2.66	MSRA	147030
chr17	47072820	47076042	CGI	-2.66	IGF2BP1	0
chr12	59989651	59990507	CGI	-2.66	SLC16A7	0
chr8	10587304	10591109	CGI	-2.66	SOX7	0
chr6	26044203	26044469	CGI	-2.66	HIST1H2BB	318
chr11	65553749	65555573	CGI	-2.66	OVOL1	0
chr5	123987398	123987748	CGI	-2.65	ZNF608	93057
chr6	1379693	1380014	CGI	-2.65	FOXF2	10054
chr16	85932121	85932942	CGI	-2.65	IRF8	0
chr16	47176787	47178446	CGI	-2.65	NETO2	0
chr11	2290104	2292932	CGI	-2.65	ASCL2	0
chr18	43417388	43419103	CGI	-2.65	SIGLEC15	11844
chr17	15686218	15686474	CGI	-2.64	TBC1D26	50628
chr20	6032675	6033517	CGI	-2.64	LRRN4	1209
chr3	62304514	62304780	CGI	-2.64	C3orf14	0
chr20	3229238	3229693	CGI	-2.63	SLC4A11	9351
chr11	32008802	32009044	CGI	-2.63	RCN1	103432
chr12	5539895	5540703	CGI	-2.63	NTF3	576
chr15	41952535	41953222	CGI	-2.63	MGA	0
chr14	38052645	38054166	CGI	-2.63	FOXA1	10159
chr6	2903175	2903906	CGI	-2.63	SERPINB9	0
chr2	176949511	176949795	CGI	-2.62	EVX2	821
chr19	41106058	41106415	CGI	-2.62	LTBP4	861
chr14	31343355	31344757	CGI	-2.62	COCH	0
chr20	4228532	4230496	CGI	-2.62	ADRA1D	0
chr4	77818015	77819600	CGI	-2.62	SOWAHB	0
chr16	77756416	77756681	CGI	-2.62	NUDT7	28
chr11	57243681	57244463	CGI	-2.61	RTN4RL2	15672
chr15	96900142	96900644	CGI	-2.61	NR2F2	23574
chr2	219736132	219736592	CGI	-2.61	WNT10A	8662
chr8	69242920	69243803	CGI	-2.61	C8orf34	0
chr4	15704640	15705000	CGI	-2.61	BST1	68
chr1	50893468	50893745	CGI	-2.61	DMRTA2	4349
chr7	39872841	39873151	CGI	-2.61	CDK13	116807
chr8	144822011	144822805	CGI	-2.6	FAM83H	6097
chr2	193058995	193060812	CGI	-2.6	TMEFF2	0
chr14	60981523	60982636	CGI	-2.6	SIX6	5586
chr2	89064493	89065513	CGI	-2.6	RPIA	73318
chr5	54528095	54528404	CGI	-2.6	CCNO	1141
chr22	24819537	24820810	CGI	-2.6	ADORA2A	0
chr6	117584584	117584816	CGI	-2.6	VGLL2	1904
chr7	47576519	47577210	CGI	-2.6	TNS3	44532
chr10	22623350	22625875	CGI	-2.6	SPAG6	8498
chr6	100036541	100037147	CGI	-2.6	PRDM13	17502
chr6	99279317	99283842	CGI	-2.6	POU3F2	0
chr15	83951980	83953930	CGI	-2.6	BNC1	0
chr14	37135513	37136348	CGI	-2.59	PAX9	8741
chr9	124975753	124976692	CGI	-2.59	LHX6	7327
chr13	29106576	29107254	CGI	-2.59	FLT1	37311
chr12	71003624	71004057	CGI	-2.59	PTPRB	0
chr17	19483305	19483687	CGI	-2.58	SLC47A1	46139
chr6	11043913	11045206	CGI	-2.58	ELOVL2	0
chr11	18742690	18743513	CGI	-2.58	IGSF22	4264
chr17	4401959	4403323	CGI	-2.58	SPNS2	0
chr14	70345943	70346527	CGI	-2.58	SMOC1	0
chr6	106534136	106534385	CGI	-2.58	PRDM1	0
chr6	159589636	159591319	CGI	-2.58	FNDC1	0
chr3	62357639	62359774	CGI	-2.58	FEZF2	0
chr16	86539118	86539486	CGI	-2.58	FOXF1	4646
chr2	119606038	119606313	CGI	-2.57	EN1	279
chr11	720561	721369	CGI	-2.57	EPS8L2	14442
chr11	94883335	94883565	CGI	-2.57	ENDOD1	60362
chr7	156409023	156409294	CGI	-2.57	RNF32	24058
chr5	134824931	134825224	CGI	-2.57	TIFAB	36842
chr6	13925099	13925510	CGI	-2.57	RNF182	0
chr6	30042918	30043500	CGI	-2.57	RNF39	126
chr20	21376358	21378245	CGI	-2.57	NKX2-4	0
chr1	6484503	6485327	CGI	-2.56	ESPN	0
chr4	42399152	42400802	CGI	-2.56	SHISA3	0
chr1	202162958	202163390	CGI	-2.56	LGR6	0
chr4	40751842	40752493	CGI	-2.56	NSUN7	0
chr17	70116274	70119998	CGI	-2.56	SOX9	0
chr16	86530747	86532994	CGI	-2.56	FOXF1	11138
chr15	68126920	68128400	CGI	-2.56	SKOR1	14879
chr13	100310204	100310446	CGI	-2.55	CLYBL	51287
chr18	19744936	19752363	CGI	-2.55	GATA6	0
chr20	50417312	50419045	CGI	-2.55	SALL4	17
chr11	31831620	31839038	CGI	-2.55	PAX6	0
chr7	116962841	116964803	CGI	-2.55	WNT2	0
chr7	140772358	140774560	CGI	-2.55	TMEM178B	0
chr1	224805408	224805853	CGI	-2.55	CNIH3	1230
chr2	172971045	172971387	CGI	-2.54	DLX2	3567
chr18	77724352	77724836	CGI	-2.54	HSBP1L1	0
chr6	108485671	108490539	CGI	-2.54	NR2E1	0
chr7	38350920	38351331	CGI	-2.54	TARP	37672
chr1	61508642	61509282	CGI	-2.54	NFIA	33663
chr14	25518424	25519612	CGI	-2.54	STXBP6	0
chr7	20823307	20825662	CGI	-2.54	SP8	846
chr5	170741603	170742751	CGI	-2.53	TLX3	5316
chr4	83482744	83483091	CGI	-2.53	TMEM150C	35
chr13	110960924	110961143	CGI	-2.53	COL4A2	1311
chr2	45161427	45163058	CGI	-2.53	SIX3	5978
chr8	142215691	142216299	CGI	-2.53	SLC45A4	22374
chr2	45179364	45180394	CGI	-2.53	SIX3	10328
chr10	100993820	100994188	CGI	-2.52	HPSE2	1444
chr4	54966163	54968063	CGI	-2.52	GSX2	0
chr17	46619087	46619314	CGI	-2.52	HOXB2	3079
chr6	10411394	10413857	CGI	-2.52	TFAP2A	0
chr17	29994	31868	CGI	-2.52	LOC100506388	149127
chr17	22016769	22017189	CGI	-2.52	MTRNR2L1	5247
chr13	95363152	95366051	CGI	-2.52	SOX21	0
chr3	65534684	65535344	CGI	-2.52	MAGI1	489165
chr11	17374928	17375422	CGI	-2.51	NCR3LG1	1620
chr4	48272026	48272298	CGI	-2.51	TEC	212
chr6	160768414	160770308	CGI	-2.51	SLC22A3	0
chr14	29234889	29235908	CGI	-2.51	FOXG1	369
chr1	107682889	107684463	CGI	-2.51	NTNG1	350
chr11	124628367	124629590	CGI	-2.51	ESAM	2633
chr16	89267823	89268087	CGI	-2.51	SLC22A31	1294
chr8	57358126	57359415	CGI	-2.51	PENK	0
chr10	26222921	26224022	CGI	-2.5	MYO3A	0
chr7	156802170	156804414	CGI	-2.5	MNX1	0
chr19	44203558	44203987	CGI	-2.5	IRGC	16226
chr3	128205495	128212274	CGI	-2.5	GATA2	0
chr6	106433984	106434459	CGI	-2.49	PRDM1	99735
chr3	160167184	160168200	CGI	-2.49	TRIM59	0
chr15	45403248	45404218	CGI	-2.49	DUOX2	2141
chr6	28457568	28457926	CGI	-2.49	GPX6	25644
chr1	161228477	161229028	CGI	-2.49	PCP4L1	0
chr2	232791575	232792016	CGI	-2.49	NPPC	462
chr1	149605514	149605903	CGI	-2.49	PPIAL4A,PPIAL4C	52512
chr1	158147433	158147854	CGI	-2.48	CD1D	1882
chr12	115137774	115138475	CGI	-2.48	TBX3	15805
chr1	70032967	70034495	CGI	-2.48	LRRC7	191362
chr2	174877565	174877778	CGI	-2.48	SP3	47135
chr14	36986362	36990576	CGI	-2.48	NKX2-1	0
chr9	19127179	19127880	CGI	-2.48	PLIN2	0
chr21	36041305	36043224	CGI	-2.48	CLIC6	0
chr17	56832961	56833986	CGI	-2.48	PPM1E	0
chr6	116783067	116783678	CGI	-2.48	FAM26F	535
chr2	8818292	8818503	CGI	-2.48	ID2	3609
chr9	100615234	100617510	CGI	-2.47	FOXE1	0
chr5	119799821	119800148	CGI	-2.47	PRR16	0
chr5	10333222	10334101	CGI	-2.47	MARCH6	19649
chr1	207842805	207843259	CGI	-2.47	CR1L	24348
chr9	100610696	100611517	CGI	-2.47	FOXE1	4019
chr22	37655605	37655839	CGI	-2.47	RAC2	15266
chr11	92702789	92703434	CGI	-2.47	MTNR1B	1
chr17	49008487	49009155	CGI	-2.46	TOB1	63148
chr4	74964656	74965279	CGI	-2.46	CXCL2	0
chr17	35291899	35300875	CGI	-2.46	LHX1	0
chr4	155664819	155665833	CGI	-2.46	LRAT	0
chr20	52789252	52790986	CGI	-2.46	CYP24A1	0
chr17	54674158	54674366	CGI	-2.45	NOG	3099
chr3	147108511	147111703	CGI	-2.45	ZIC4	10368
chr10	103985852	103986246	CGI	-2.45	ELOVL3	0
chr17	14212363	14212788	CGI	-2.45	HS3ST3B1	7997
chr14	24044886	24046760	CGI	-2.44	JPH4	1249
chr19	39522264	39523227	CGI	-2.44	FBXO27	9
chr5	170743178	170744107	CGI	-2.44	TLX3	6891
chr19	30716328	30719970	CGI	-2.44	ZNF536	143329
chr1	186649310	186650081	CGI	-2.44	PTGS2	0
chr2	71017028	71017976	CGI	-2.43	FIGLA	0
chr5	115298350	115299137	CGI	-2.43	LVRN	200
chr2	200524001	200524204	CGI	-2.43	SATB2	188012
chr9	92218833	92219259	CGI	-2.43	GADD45G	667
chr2	219846291	219847137	CGI	-2.43	FEV	3242
chr14	105952603	105954296	CGI	-2.43	CRIP1	0
chr12	66122788	66123328	CGI	-2.43	HMGA2	94911
chr7	155595692	155599414	CGI	-2.43	SHH	2352
chr4	25657119	25657547	CGI	-2.42	SLC34A2	0
chr5	122426125	122426836	CGI	-2.42	PRDM6	1285
chr6	88875397	88877449	CGI	-2.42	CNR1	0
chr13	26760421	26760892	CGI	-2.42	RNF6	35002
chr17	46654053	46654369	CGI	-2.42	HOXB4	1374
chr22	42310057	42311669	CGI	-2.42	SHISA8	0
chr17	41177336	41177593	CGI	-2.42	RND2	79
chr10	11059442	11060524	CGI	-2.42	CELF2	0
chr8	21987532	21989013	CGI	-2.42	HR	0
chr8	57359899	57360114	CGI	-2.41	PENK	606
chr11	32454874	32457311	CGI	-2.41	WT1	0
chr10	102984182	102990063	CGI	-2.41	LBX1	0
chr2	241771655	241772194	CGI	-2.41	KIF1A	11930
chr7	49813008	49815752	CGI	-2.41	VWC2	0
chr14	54430154	54430670	CGI	-2.41	BMP4	6574
chr17	34997843	34998760	CGI	-2.41	MRM1	39819
chr10	129534410	129537366	CGI	-2.4	FOXI2	0
chr6	39281135	39282215	CGI	-2.4	KCNK17	21
chr6	110678854	110679108	CGI	-2.4	METTL24	367
chr17	16569938	16570517	CGI	-2.4	ZNF624	12771
chr8	104510870	104513913	CGI	-2.4	RIMS2	0
chr5	72732365	72733732	CGI	-2.4	FOXD1	10620
chr7	70596228	70598382	CGI	-2.4	WBSCR17	0
chr20	47934839	47935684	CGI	-2.39	ZNFX1	40083
chr17	42431092	42432555	CGI	-2.39	GRN	8639
chr20	23015716	23016879	CGI	-2.39	SSTR4	0
chr8	35093900	35094111	CGI	-2.39	UNC5D	926
chr2	182321761	182323029	CGI	-2.39	ITGA4	143
chr20	44639135	44639988	CGI	-2.39	MMP9	1589
chr1	78956624	78957516	CGI	-2.39	PTGFR	0
chr2	11622000	11623297	CGI	-2.39	E2F6	15697
chr12	1639033	1640750	CGI	-2.38	FBXL14	62581
chr2	71114733	71115474	CGI	-2.38	VAX2	12245
chr4	81119095	81119391	CGI	-2.38	PRDM8	439
chr14	36977518	36977996	CGI	-2.38	SFTA3	4994
chr19	38754846	38755699	CGI	-2.38	SPINT2	0
chr20	42543097	42545137	CGI	-2.37	TOX2	0
chr2	170624684	170625480	CGI	-2.37	SSB	29841
chr7	123672063	123673691	CGI	-2.37	TMEM229A	0
chr11	69517840	69519929	CGI	-2.37	FGF19	0
chr15	88799522	88801017	CGI	-2.37	NTRK3	0
chr2	3452346	3452582	CGI	-2.37	TRAPPC12	68901
chr5	54179363	54180171	CGI	-2.37	ESM1	101243
chr1	50892437	50893243	CGI	-2.37	DMRTA2	3318
chr11	43963626	43966048	CGI	-2.37	C11orf96	0
chr15	30395774	30396578	CGI	-2.37	GOLGA8J	20617
chr9	976162	977828	CGI	-2.37	DMRT3	0
chr15	38856262	38857658	CGI	-2.36	RASGRP1	0
chr13	37005581	37006453	CGI	-2.36	CCNA1	0
chr10	119312766	119313563	CGI	-2.36	EMX2	10811
chr6	134638797	134639021	CGI	-2.36	SGK1	175
chr11	119612091	119612476	CGI	-2.36	NECTIN1	12656
chr2	26624603	26625057	CGI	-2.35	DRC1	0
chr5	10307520	10307913	CGI	-2.35	CMBL	255
chr5	14581497	14582569	CGI	-2.35	FAM105A	0
chr2	63285949	63287097	CGI	-2.35	OTX1	8013
chr17	79448218	79448827	CGI	-2.35	ACTG1	31065
chr10	101279941	101280382	CGI	-2.35	NKX2-3	12307
chr10	81002109	81003687	CGI	-2.35	PPIF	103532
chr4	47838604	47839946	CGI	-2.35	CORIN	177
chr1	200004474	200004933	CGI	-2.34	NR5A2	7019
chr16	68676450	68676843	CGI	-2.34	CDH3	1895
chr17	47091973	47092211	CGI	-2.34	IGF2BP1	17200
chr10	95326229	95327108	CGI	-2.33	FFAR4	0
chr13	28498226	28499046	CGI	-2.33	PDX1	4059
chr10	102586125	102588109	CGI	-2.33	PAX2	80658
chr16	54962422	54967805	CGI	-2.33	CRNDE,IRX5	0
chr1	39956424	39958137	CGI	-2.33	BMP8A	0
chr3	194406440	194409045	CGI	-2.33	FAM43A	0
chr10	102905714	102906693	CGI	-2.32	TLX1	14654
chr8	121823534	121824720	CGI	-2.32	SNTB1	0
chr2	177502240	177502910	CGI	-2.32	MTX2	368118
chr8	60032532	60032746	CGI	-2.32	TOX	765
chr8	23021056	23021588	CGI	-2.32	TNFRSF10D	0
chr4	154143932	154144463	CGI	-2.32	TRIM2	18367
chr6	26273290	26273557	CGI	-2.32	HIST1H2BI	87
chr2	162930233	162930879	CGI	-2.31	DPP4	173
chr17	36102033	36104766	CGI	-2.31	HNF1B	303
chr5	180644239	180644683	CGI	-2.31	TRIM41	5579
chr11	57117315	57117575	CGI	-2.31	P2RX3	11475
chr5	135416204	135416475	CGI	-2.31	TGFBI	51621
chr11	129243998	129244567	CGI	-2.31	BARX2	1313
chr1	224803637	224805314	CGI	-2.31	CNIH3	0
chr2	211089413	211090176	CGI	-2.31	ACADL	39
chr8	76319450	76320196	CGI	-2.31	HNF4G	132006
chr5	170735169	170739863	CGI	-2.31	TLX3	0
chr9	21559133	21559816	CGI	-2.31	IFNE	76821
chr15	96864881	96866787	CGI	-2.31	NR2F2	2369
chr7	50342895	50343456	CGI	-2.3	IKZF1	222
chr3	27762351	27763995	CGI	-2.3	EOMES	211
chr6	137365299	137366126	CGI	-2.3	IL20RA	0
chr10	106399567	106402812	CGI	-2.3	SORCS3	0
chr2	8818928	8819586	CGI	-2.3	ID2	2526
chr12	85306282	85306829	CGI	-2.3	SLC6A15	0
chr1	235811841	235814066	CGI	-2.3	GNG4	0
chr3	138668635	138669323	CGI	-2.3	FOXL2NB	2560
chr5	68788151	68789823	CGI	-2.29	OCLN	0
chr18	44337510	44338100	CGI	-2.29	ST8SIA5	378
chr8	9756177	9756993	CGI	-2.29	MSRA	154785
chr1	149261001	149261249	CGI	-2.29	PPIAL4A,PPIAL4C	291753
chr2	171678546	171680358	CGI	-2.29	GAD1	5347
chr8	54569667	54570010	CGI	-2.29	ATP6V1H	185592
chr1	121260857	121261525	CGI	-2.29	FCGR1B	324913
chr2	176992950	176993186	CGI	-2.29	HOXD8	1235
chr8	144510850	144513957	CGI	-2.29	MAFA	0
chr11	125365137	125366319	CGI	-2.28	FEZ1	0
chr17	47091037	47091567	CGI	-2.28	IGF2BP1	16264
chr11	31847132	31847958	CGI	-2.28	PAX6	7623
chr18	11750953	11752756	CGI	-2.28	GNAL	0
chr11	32448261	32449744	CGI	-2.28	WT1	2619
chr17	3867059	3868095	CGI	-2.28	ATP2A3	0
chr4	57521621	57522703	CGI	-2.28	HOPX	0
chr16	1014739	1014976	CGI	-2.27	LMF1	6008
chr16	89641053	89643415	CGI	-2.27	CPNE7	0
chr19	18118741	18119553	CGI	-2.27	ARRDC2	0
chr2	233350278	233352974	CGI	-2.27	ECEL1	0
chr7	155174128	155175248	CGI	-2.27	EN2	75575
chr19	49575129	49576076	CGI	-2.27	KCNA7	122
chr3	196728958	196730878	CGI	-2.27	MELTF	25808
chr15	99557978	99559170	CGI	-2.26	PGPEP1L	6954
chr17	48045788	48047207	CGI	-2.26	DLX4	0
chr19	45655293	45657246	CGI	-2.25	NKPD1	6162
chr9	6645080	6645975	CGI	-2.25	GLDC	0
chr11	134201784	134202407	CGI	-2.25	GLB1L2	17
chr5	71402877	71404868	CGI	-2.25	MAP1B	0
chr7	4922707	4923576	CGI	-2.25	RADIL	0
chr1	10057121	10058108	CGI	-2.25	RBP7	0
chr3	2140029	2141784	CGI	-2.25	CNTN4	0
chr5	50683285	50683615	CGI	-2.25	ISL1	4328
chr6	27107138	27107394	CGI	-2.24	HIST1H4I	51
chr5	76114562	76115044	CGI	-2.24	F2RL1	0
chr8	25900562	25905842	CGI	-2.24	EBF2	0
chr5	148520992	148521467	CGI	-2.24	ABLIM3	0
chr13	28491488	28492518	CGI	-2.24	PDX1	1649
chr18	71958141	71959770	CGI	-2.24	CYB5A	0
chr1	53098629	53099303	CGI	-2.24	FAM159A	0
chr10	94828102	94829040	CGI	-2.24	CYP26A1	4191
chr14	37116188	37117628	CGI	-2.23	PAX9	9144
chr4	122685860	122686565	CGI	-2.23	TMEM155	0
chr5	11384681	11385521	CGI	-2.23	CTNND2	203508
chr22	46371469	46375234	CGI	-2.23	WNT7B	0
chr13	33589928	33591428	CGI	-2.23	KL	0
chr8	101157647	101158215	CGI	-2.23	FBXO43	0
chr3	161089626	161090649	CGI	-2.23	SPTSSB	0
chr17	68164913	68165720	CGI	-2.23	KCNJ2	0
chr1	158150620	158151503	CGI	-2.23	CD1D	884
chr7	43152020	43153340	CGI	-2.22	HECW1	0
chr9	91792662	91793611	CGI	-2.22	SHC3	71
chr10	105036628	105038084	CGI	-2.22	INA	0
chr2	120281661	120282211	CGI	-2.22	SCTR	0
chr6	100055641	100055866	CGI	-2.22	PRDM13	992
chr22	27053081	27053629	CGI	-2.22	CRYBA4	35154
chr4	154680774	154681377	CGI	-2.22	RNF175	10
chr6	99291327	99291737	CGI	-2.22	POU3F2	8748
chr17	31149420	31149886	CGI	-2.22	MYO1D	54305
chr17	66192363	66195873	CGI	-2.21	AMZ2	48271
chr17	61776890	61778733	CGI	-2.21	LIMD2	0
chr6	134497536	134497756	CGI	-2.21	SGK1	466
chr12	114833911	114834210	CGI	-2.21	TBX5	9758
chr22	43116151	43117121	CGI	-2.21	A4GALT	0
chr2	174219533	174220368	CGI	-2.21	CDCA7	0
chr17	6616422	6617471	CGI	-2.21	SLC13A5	0
chr11	64480199	64481344	CGI	-2.2	NRXN2	9316
chr22	45680644	45681016	CGI	-2.2	UPK3A	0
chr17	79503586	79504181	CGI	-2.2	FSCN2	8170
chr11	19262473	19264397	CGI	-2.2	E2F8	0
chr2	200335497	200336413	CGI	-2.2	SATB2	0
chr19	49559222	49560497	CGI	-2.2	CGB7	225
chr3	44902959	44903623	CGI	-2.2	TMEM42	0
chr14	32672536	32672915	CGI	-2.2	AKAP6	125563
chr2	223917576	223918037	CGI	-2.2	KCNE4	929
chr8	145103285	145108027	CGI	-2.2	OPLAH	7579
chr13	92051153	92051716	CGI	-2.2	GPC5	281
chr9	100619984	100620192	CGI	-2.19	FOXE1	4448
chr7	126891300	126894205	CGI	-2.19	GRM8	0
chr9	129372737	129378106	CGI	-2.19	LMX1B	0
chr3	27765196	27765675	CGI	-2.19	EOMES	990
chr18	56932002	56932341	CGI	-2.19	RAX	8284
chr4	40752691	40752896	CGI	-2.19	NSUN7	778
chr6	26550782	26551114	CGI	-2.19	HMGN4	12211
chr2	172951289	172952159	CGI	-2.19	DLX1	1082
chr1	180198119	180204975	CGI	-2.18	LHX4	0
chr10	102501700	102502232	CGI	-2.18	PAX2	3235
chr6	27861317	27861595	CGI	-2.18	HIST1H2BO	115
chr4	156680095	156681386	CGI	-2.18	GUCY1B3	0
chr4	174451828	174452962	CGI	-2.18	HAND2	450
chr14	38060841	38062119	CGI	-2.18	FOXA1	2206
chr18	77557780	77558948	CGI	-2.18	KCNG2	64719
chr12	93963963	93967395	CGI	-2.18	SOCS2	0
chr1	61519352	61519971	CGI	-2.18	NFIA	22974
chr13	25319668	25322255	CGI	-2.18	RNF17	16045
chr20	13200670	13202616	CGI	-2.17	ISM1	0
chr4	157892685	157893286	CGI	-2.17	PDGFC	139
chr2	95690857	95692431	CGI	-2.17	MAL	0
chr6	105584148	105585621	CGI	-2.17	BVES	0
chr1	4713989	4716555	CGI	-2.17	AJAP1	0
chr16	72821140	72821592	CGI	-2.17	ZFHX3	260682
chr7	1286022	1287658	CGI	-2.17	UNCX	13369
chr7	124404700	124406189	CGI	-2.17	GPR37	0
chr2	72371121	72375004	CGI	-2.17	CYP26B1	0
chr6	106441986	106442912	CGI	-2.17	PRDM1	91282
chr18	44336183	44337110	CGI	-2.16	ST8SIA5	22
chr12	114851957	114852360	CGI	-2.16	TBX5	5710
chr20	25061761	25062928	CGI	-2.16	VSX1	87
chr1	228565949	228567121	CGI	-2.16	TRIM11	27396
chr10	88159613	88161411	CGI	-2.16	GRID1	33363
chr9	94183407	94183994	CGI	-2.16	NFIL3	2150
chr17	40558005	40558274	CGI	-2.16	PTRF	17064
chr15	51633724	51634318	CGI	-2.15	GLDN	12
chr19	41115445	41115767	CGI	-2.15	LTBP4	8169
chr7	121940006	121940648	CGI	-2.15	FEZF1	3917
chr2	105468851	105473488	CGI	-2.15	POU3F3	0
chr14	99736040	99737584	CGI	-2.15	BCL11B	466
chr14	36983440	36983738	CGI	-2.15	SFTA3	450
chr12	106975195	106975714	CGI	-2.15	RFX4	970
chr1	156646292	156647260	CGI	-2.15	NES	0
chr2	175190866	175192123	CGI	-2.15	SP9	7697
chr17	36575499	36575782	CGI	-2.15	ARHGAP23	8937
chr6	46097694	46097953	CGI	-2.15	ENPP4	0
chr9	37034135	37038341	CGI	-2.15	PAX5	0
chr2	236578080	236580153	CGI	-2.14	AGAP1	175348
chr2	86115590	86116327	CGI	-2.14	ST3GAL5	0
chr7	155258827	155261403	CGI	-2.14	EN2	8004
chr11	115529997	115530548	CGI	-2.14	CADM1	154756
chr2	30453566	30455655	CGI	-2.14	LBH	0
chr19	46144872	46145631	CGI	-2.14	EML2	1354
chr10	94820026	94823252	CGI	-2.14	CYP26C1	0
chr4	185939222	185942747	CGI	-2.14	HELT	0
chr2	176944087	176948446	CGI	-2.14	EVX2	244
chr3	169755594	169756847	CGI	-2.14	GPR160	0
chr1	145472980	145474702	CGI	-2.14	LIX1L	2364
chr10	103535636	103536505	CGI	-2.13	FGF8	0
chr1	147735449	147735751	CGI	-2.13	NBPF11	110980
chr18	43355318	43355698	CGI	-2.13	SLC14A1	48401
chr21	34395128	34400245	CGI	-2.13	OLIG2	0
chr10	71211116	71211780	CGI	-2.13	TSPAN15	0
chr6	50810642	50810994	CGI	-2.13	TFAP2B	24204
chr15	45421236	45422394	CGI	-2.13	DUOXA1,DUOX1	0
chr10	101282725	101282934	CGI	-2.13	NKX2-3	9755
chr2	131009569	131010185	CGI	-2.13	TUBA3E	53535
chr18	56934833	56936827	CGI	-2.13	RAX	3798
chr8	33371897	33372526	CGI	-2.13	TTI2	1194
chr4	109092578	109092839	CGI	-2.13	LEF1	2466
chr7	16793188	16794100	CGI	-2.13	TSPAN13	0
chr18	7116852	7118241	CGI	-2.13	LAMA1	0
chr8	142221016	142221482	CGI	-2.13	SLC45A4	17191
chr5	172655840	172656202	CGI	-2.13	NKX2-5	6113
chr1	200009807	200010036	CGI	-2.12	NR5A2	1916
chr1	178455799	178456286	CGI	-2.12	TEX35	25925
chr18	2905950	2907348	CGI	-2.12	EMILIN2	58923
chr7	155164557	155167854	CGI	-2.12	INSIG1	75072
chr16	2892579	2892810	CGI	-2.12	ZG16B	12407
chr8	21644908	21647845	CGI	-2.12	GFRA2	0
chr8	11555099	11555603	CGI	-2.12	GATA4	6056
chr13	95359641	95359874	CGI	-2.11	SOX21	4923
chr5	82768387	82769268	CGI	-2.11	VCAN	895
chr3	182400078	182400840	CGI	-2.11	ATP11B	110450
chr14	61746804	61748141	CGI	-2.11	TMEM30B	389
chr9	92219771	92221411	CGI	-2.11	GADD45G	0
chr15	34786492	34788138	CGI	-2.11	GOLGA8B	40084
chr11	2883689	2884461	CGI	-2.11	CDKN1C	22534
chr13	79175610	79177985	CGI	-2.11	POU4F1	0
chr7	28219435	28219697	CGI	-2.1	JAZF1	740
chr8	1821602	1821914	CGI	-2.1	ARHGEF10	49461
chr11	2949788	2951756	CGI	-2.1	PHLDA2	0
chr5	166405484	166405917	CGI	-2.1	TENM2	305925
chr11	125034896	125036426	CGI	-2.1	PKNOX2	338
chr2	162094460	162096195	CGI	-2.1	PSMD14	68590
chr6	166140001	166140293	CGI	-2.09	PDE10A	64413
chr16	21294980	21295414	CGI	-2.09	CRYM	19043
chr14	102025989	102031567	CGI	-2.09	DIO3	0
chr1	118147958	118149670	CGI	-2.09	FAM46C	0
chr4	25863760	25864845	CGI	-2.09	SEL1L3	0
chr20	3218578	3220930	CGI	-2.09	SLC4A11	0
chr12	6664425	6665336	CGI	-2.09	IFFO1	0
chr6	27647793	27648005	CGI	-2.09	HIST1H2BL	127704
chr22	18506419	18507412	CGI	-2.09	MICAL3	0
chr15	26107503	26108818	CGI	-2.08	ATP10A	0
chr6	73330942	73333109	CGI	-2.08	KCNQ5	0
chr18	47794450	47794996	CGI	-2.08	CFAP53	1558
chr12	63543636	63544967	CGI	-2.08	AVPR1A	1623
chr1	10698299	10698910	CGI	-2.08	CASZ1	157823
chr6	45982877	45983742	CGI	-2.08	CLIC5	0
chr3	42542820	42544524	CGI	-2.07	VIPR1	0
chr11	47207188	47209176	CGI	-2.07	PACSIN3	0
chr3	27410612	27411066	CGI	-2.07	NEK10	0
chr17	55122795	55124018	CGI	-2.07	AKAP1	38534
chr17	64961007	64962321	CGI	-2.07	CACNG4	28
chr15	29967209	29967621	CGI	-2.06	FAM189A1	104282
chr9	98278128	98279754	CGI	-2.06	PTCH1	0
chr5	158478378	158478630	CGI	-2.06	EBF1	48140
chr15	53086629	53086858	CGI	-2.06	ONECUT1	4420
chr9	110227967	110228656	CGI	-2.06	KLF4	23345
chr1	201450880	201451105	CGI	-2.06	PHLDA3	12581
chr4	4861227	4862241	CGI	-2.05	MSX1	0
chr11	102139424	102139652	CGI	-2.05	BIRC3	48528
chr7	107301205	107302416	CGI	-2.05	SLC26A4	126
chr5	1053544	1053807	CGI	-2.05	NKD2	44468
chr5	135265848	135266517	CGI	-2.05	FBXL21	0
chr3	62364017	62364316	CGI	-2.05	FEZF2	4827
chr11	86382695	86383586	CGI	-2.05	ME3	0
chr15	91499952	91500818	CGI	-2.05	RCCD1	1847
chr14	37666686	37667493	CGI	-2.05	MIPOL1	0
chr14	38091469	38092176	CGI	-2.05	TTC6	27066
chr13	20701817	20702634	CGI	-2.04	GJA3	32549
chr11	46354091	46355190	CGI	-2.04	DGKZ	0
chr5	180524612	180525276	CGI	-2.04	OR2V1	27028
chr2	56150340	56151180	CGI	-2.04	EFEMP1	118
chr4	158141404	158141836	CGI	-2.04	GRIA2	0
chr7	89747892	89749036	CGI	-2.04	STEAP1	34652
chr13	24902292	24902696	CGI	-2.04	C1QTNF9	18577
chr1	36038927	36040051	CGI	-2.04	TFAP2E	0
chr10	135089969	135090491	CGI	-2.04	ADAM8	0
chr14	105444319	105445225	CGI	-2.04	AHNAK2	0
chr16	19421816	19422498	CGI	-2.04	TMC5	0
chr8	142295218	142295879	CGI	-2.03	SLC45A4	30490
chr11	75294067	75294815	CGI	-2.03	SERPINH1	20967
chr2	21022564	21022934	CGI	-2.03	LDAH	0
chr12	114840853	114841063	CGI	-2.03	TBX5	2905
chr6	108478523	108479558	CGI	-2.03	NR2E1	7703
chr15	94774615	94774979	CGI	-2.03	MCTP2	66450
chr1	149784592	149785212	CGI	-2.02	HIST2H3D	24
chr15	29862035	29863649	CGI	-2.02	FAM189A1	0
chr21	32929927	32932017	CGI	-2.02	TIAM1,LOC150051	0
chr17	48194634	48195085	CGI	-2.02	SAMD14	12161
chr5	100236567	100236955	CGI	-2.02	ST8SIA4	2034
chr9	95946147	95947835	CGI	-2.02	WNK2	0
chr1	78511577	78512161	CGI	-2.02	GIPC2	0
chr15	83775861	83776922	CGI	-2.01	TM6SF1	0
chr1	207818389	207818952	CGI	-2.01	CR1L	0
chr1	239550108	239551339	CGI	-2.01	CHRM3	241033
chr17	70120139	70120442	CGI	-2.01	SOX9	2979
chr5	76249435	76250528	CGI	-2.01	CRHBP	756
chr2	103235376	103236554	CGI	-2.01	SLC9A2	0
chr7	2727682	2728392	CGI	-2.01	AMZ1	0
chr7	155246390	155251955	CGI	-2.01	EN2	0
chr18	5628324	5630785	CGI	-2.01	EPB41L3	0
chr7	96635458	96635749	CGI	-2.01	DLX6	169
chr17	46802790	46803076	CGI	-2	PRAC2	1737
chr4	113445022	113445350	CGI	-2	NEUROG2	7694
chr7	71800757	71802768	CGI	-2	CALN1	0
chr2	66652691	66654218	CGI	-2	MEIS1	8313
chr3	13460970	13462146	CGI	-2	NUP210	0
chr19	10399844	10405375	CGI	-2	ICAM5	0
chr18	10454453	10455268	CGI	-2	APCDD1	0
chr11	66790543	66791440	CGI	-1.99	SYT12	0
chr1	228651447	228652529	CGI	-1.99	HIST3H2BB	5640
chr19	17392383	17393775	CGI	-1.99	ANKLE1	0
chr15	98971490	98971876	CGI	-1.99	FAM169B	85735
chr11	9779592	9780470	CGI	-1.99	SWAP70	93969
chr20	25063838	25065525	CGI	-1.99	VSX1	823
chr12	58158855	58160000	CGI	-1.99	CYP27B1	976
chr17	7909709	7910041	CGI	-1.99	GUCY2D	3722
chr10	16561604	16563822	CGI	-1.98	C1QL3	182
chr8	105342213	105342558	CGI	-1.98	DCSTAMP	9465
chr8	1921559	1922872	CGI	-1.98	KBTBD11	0
chr15	40268581	40269061	CGI	-1.98	EIF2AK4	42257
chr6	32632158	32633027	CGI	-1.98	HLA-DQB1	1439
chr1	156405160	156406350	CGI	-1.97	C1orf61	5820
chr6	139116946	139117469	CGI	-1.97	ECT2L	0
chr5	136834016	136835146	CGI	-1.97	SPOCK1	0
chr12	54445876	54446113	CGI	-1.97	HOXC4	1547
chr2	175594518	175595255	CGI	-1.97	CHRNA1	33945
chr9	98075418	98075741	CGI	-1.97	FANCC	3795
chr19	52207132	52207731	CGI	-1.97	SPACA6	10536
chr9	126135407	126136193	CGI	-1.97	CRB2	16962
chr13	29067788	29069977	CGI	-1.97	FLT1	0
chr9	33044245	33044612	CGI	-1.96	DNAJA1	19045
chr12	104697348	104697984	CGI	-1.96	EID3	0
chr5	172659049	172660277	CGI	-1.96	NKX2-5	2038
chr7	27153187	27153647	CGI	-1.96	HOXA3	5567
chr3	44063314	44063837	CGI	-1.96	TOPAZ1	219540
chr5	134879443	134879819	CGI	-1.96	NEUROG1	7804
chr6	170598214	170601222	CGI	-1.96	DLL1,FAM120B	0
chr11	2905023	2907024	CGI	-1.96	CDKN1C	0
chr1	184942862	184943777	CGI	-1.96	FAM129A	0
chr20	46413742	46415507	CGI	-1.96	SULF2	0
chr17	40610746	40611032	CGI	-1.95	ATP6V0A1	0
chr22	46929317	46934861	CGI	-1.95	CELSR1	0
chr12	95941906	95942979	CGI	-1.95	USP44	0
chr10	63422538	63423105	CGI	-1.95	C10orf107	0
chr4	4858389	4858893	CGI	-1.95	MSX1	2498
chr19	10406934	10407342	CGI	-1.95	ICAM5	6280
chr10	133794406	133794637	CGI	-1.94	BNIP3	880
chr5	179779114	179781279	CGI	-1.94	GFPT2	0
chr8	11565217	11567212	CGI	-1.94	GATA4	0
chr17	33700989	33701657	CGI	-1.94	SLFN11	269
chr19	38746638	38747379	CGI	-1.94	PPP1R14A	0
chr2	95527080	95527384	CGI	-1.94	TEKT4	9793
chr2	131185233	131185588	CGI	-1.94	PTPN18	71654
chr13	28494001	28496099	CGI	-1.94	PDX1	0
chr20	32450500	32450765	CGI	-1.94	CHMP4B	51391
chr17	80818598	80818803	CGI	-1.94	ZNF750	20667
chr7	73037528	73038957	CGI	-1.94	MLXIPL	0
chr7	96634622	96634915	CGI	-1.94	DLX6	374
chr4	76861089	76862426	CGI	-1.94	NAAA	0
chr2	175208415	175209076	CGI	-1.93	SP9	8595
chr14	65346111	65347346	CGI	-1.93	CHURC1,CHURC1-FNTB	33732
chr10	99789614	99791320	CGI	-1.93	CRTAC1	0
chr12	114845861	114847650	CGI	-1.93	TBX5	0
chr14	95234612	95236569	CGI	-1.93	GSC	0
chr16	3220438	3221356	CGI	-1.92	OR1F1	32890
chr9	36985986	36986924	CGI	-1.92	PAX5	47552
chr19	51169659	51172023	CGI	-1.92	C19orf81	16958
chr6	26027160	26027626	CGI	-1.92	HIST1H4B	0
chr16	22959426	22959876	CGI	-1.92	HS3ST2	133567
chr17	79008929	79009762	CGI	-1.92	BAIAP2	0
chr14	37049333	37051726	CGI	-1.92	NKX2-8	93
chr6	6002471	6005125	CGI	-1.92	NRN1	0
chr7	27182613	27185562	CGI	-1.92	HOXA5	0
chr2	54950394	54952488	CGI	-1.91	EML6	0
chr9	87283178	87285704	CGI	-1.91	NTRK2	0
chr1	217311467	217311773	CGI	-1.91	ESRRG	370
chr1	21043832	21044771	CGI	-1.91	KIF17	0
chr13	111038079	111038401	CGI	-1.91	COL4A2-AS2	77233
chr10	28287447	28288057	CGI	-1.91	ARMC4	0
chr17	77812991	77819081	CGI	-1.91	CBX4	0
chr4	16084195	16085735	CGI	-1.91	PROM1	0
chr10	91596974	91597792	CGI	-1.91	KIF20B	135628
chr5	87976094	87976546	CGI	-1.9	MEF2C	143198
chr8	93114056	93115979	CGI	-1.9	RUNX1T1	0
chr4	186048541	186050220	CGI	-1.9	SLC25A4	14196
chr7	2802440	2802698	CGI	-1.9	GNA12	76
chr2	45240372	45241579	CGI	-1.9	SIX2	3830
chr19	50833813	50834128	CGI	-1.9	KCNC3	1179
chr15	101548675	101548898	CGI	-1.9	LRRK1	89256
chr13	23422687	23422896	CGI	-1.9	SGCG	332163
chr5	1003937	1005687	CGI	-1.89	NKD2	3389
chr5	171057071	171057340	CGI	-1.89	SMIM23	155535
chr2	175869574	175870289	CGI	-1.89	CHN1	0
chr20	57415135	57417153	CGI	-1.89	GNAS	0
chr15	62456015	62457648	CGI	-1.89	C2CD4B	0
chr3	13323438	13324929	CGI	-1.89	NUP210	136890
chr5	52083946	52084287	CGI	-1.89	ITGA1	0
chr12	54338761	54339168	CGI	-1.89	HOXC13	6186
chr7	139167480	139168712	CGI	-1.89	KLRG2	0
chr1	98519001	98519983	CGI	-1.89	DPYD	132386
chr4	53617118	53617607	CGI	-1.88	ERVMER34-1	200
chr10	101294443	101297263	CGI	-1.88	NKX2-3	1754
chr1	3102540	3103352	CGI	-1.88	PRDM16	116799
chr22	37815803	37816477	CGI	-1.88	ELFN2	7028
chr2	95537196	95537810	CGI	-1.88	TEKT4	19
chr12	106979429	106981086	CGI	-1.88	RFX4	2745
chr21	38079941	38081833	CGI	-1.88	SIM2	8509
chr3	129693127	129694841	CGI	-1.87	TRH	0
chr12	54447744	54448091	CGI	-1.87	HOXC4	84
chr9	124498513	124498962	CGI	-1.87	DAB2IP	6101
chr4	113444181	113444389	CGI	-1.87	NEUROG2	6853
chr3	13034850	13036687	CGI	-1.87	IQSEC1	25652
chr8	55370170	55372525	CGI	-1.87	SOX17	0
chr13	96204691	96205496	CGI	-1.87	CLDN10	0
chr12	95043551	95044312	CGI	-1.87	TMCC3	26
chr7	33943665	33945509	CGI	-1.87	BMPER	0
chr1	209848443	209849428	CGI	-1.87	G0S2	0
chr5	157098263	157099041	CGI	-1.87	SOX30,C5orf52	0
chr13	25254393	25255093	CGI	-1.87	ATP12A	0
chr1	204159598	204159833	CGI	-1.87	KISS1	5786
chr15	96903311	96903711	CGI	-1.87	NR2F2	26743
chr10	99531025	99531968	CGI	-1.86	SFRP5	0
chr5	158758474	158758839	CGI	-1.86	IL12B	993
chr3	197840490	197840783	CGI	-1.86	FAM157A	38453
chr8	141348840	141349195	CGI	-1.86	TRAPPC9	118666
chr5	6582882	6583807	CGI	-1.86	SRD5A1	49627
chr9	127532040	127533691	CGI	-1.86	NR6A1	0
chr17	27038084	27038919	CGI	-1.86	PROCA1	0
chr4	75858300	75859931	CGI	-1.86	PARM1	16
chr12	54346777	54347101	CGI	-1.86	HOXC12	1550
chr15	89914363	89915061	CGI	-1.85	POLG	36337
chr8	23584001	23584761	CGI	-1.85	NKX2-6	19890
chr10	72043446	72043886	CGI	-1.85	NPFFR1	0
chr15	45669970	45671029	CGI	-1.85	GATM	0
chr11	62211989	62212196	CGI	-1.85	SCGB1A1	25483
chr2	128180294	128181381	CGI	-1.85	PROC	4299
chr1	45792419	45793301	CGI	-1.85	HPDL	0
chr11	79148358	79152200	CGI	-1.85	TENM4	0
chr2	106681982	106682403	CGI	-1.85	C2orf40	0
chr11	32354760	32355484	CGI	-1.85	WT1	96879
chr3	111578237	111578739	CGI	-1.85	PHLDB2	0
chr5	92007	92438	CGI	-1.85	PLEKHG4B	47934
chr21	27945010	27945646	CGI	-1.84	CYYR1	77
chr10	112835990	112839303	CGI	-1.84	ADRA2A	0
chr11	100999946	101000437	CGI	-1.84	PGR	21
chr18	18821383	18823349	CGI	-1.84	GREB1L	0
chr12	109592315	109592633	CGI	-1.84	ACACB	15114
chr12	114838312	114838889	CGI	-1.84	TBX5	5079
chr1	197880016	197881637	CGI	-1.84	LHX9	0
chr11	87908243	87908614	CGI	-1.84	RAB38	21
chr12	114881649	114881937	CGI	-1.84	TBX5	35402
chr17	46631800	46632212	CGI	-1.84	HOXB2	9407
chr10	22634000	22634862	CGI	-1.84	SPAG6	0
chr20	590222	591222	CGI	-1.83	TCF15	0
chr15	45427296	45428206	CGI	-1.83	DUOX1	5105
chr3	184243085	184243328	CGI	-1.83	EPHB3	36258
chr7	21582443	21583313	CGI	-1.83	DNAH11	0
chr19	18539781	18540341	CGI	-1.83	ISYNA1	7778
chr15	41135719	41137210	CGI	-1.83	SPINT1	0
chr9	112262010	112262317	CGI	-1.83	PTPN3	1417
chr7	1269165	1282864	CGI	-1.83	UNCX	0
chr14	38057138	38057798	CGI	-1.82	FOXA1	6527
chr12	46661054	46663408	CGI	-1.82	SLC38A1	0
chr4	7194537	7195467	CGI	-1.82	SORCS2	164
chr14	105293560	105293879	CGI	-1.82	ZBTB42	26043
chr3	16554327	16555413	CGI	-1.82	RFTN1	0
chr16	335829	336034	CGI	-1.82	PDIA2	2712
chr18	55922987	55924068	CGI	-1.81	NEDD4L	34234
chr4	177713243	177714457	CGI	-1.81	VEGFC	0
chr2	232789995	232791286	CGI	-1.81	NPPC	0
chr1	235814280	235814488	CGI	-1.81	GNG4	226
chr21	33783914	33785717	CGI	-1.81	EVA1C	0
chr4	6660372	6660817	CGI	-1.81	MRFAP1	18555
chr20	3063005	3064146	CGI	-1.81	AVP	1224
chr3	69591011	69592050	CGI	-1.81	FRMD4B	155556
chr4	7593369	7593586	CGI	-1.81	PSAPL1	156669
chr3	151178623	151178984	CGI	-1.81	IGSF10	2126
chr20	21485932	21496714	CGI	-1.81	NKX2-2	0
chr10	118892161	118892639	CGI	-1.81	VAX1	5173
chr16	79623491	79623957	CGI	-1.81	MAF	10665
chr6	26197070	26197537	CGI	-1.81	HIST1H3D,HIST1H2AD	1984
chr5	80689818	80690228	CGI	-1.81	ACOT12	0
chr4	95678798	95679809	CGI	-1.8	BMPR1B	0
chr9	135865057	135865264	CGI	-1.8	GFI1B	10960
chr1	114695136	114696672	CGI	-1.8	SYT6	0
chr18	32556654	32557883	CGI	-1.8	MAPRE2	0
chr1	17306551	17307363	CGI	-1.8	MFAP2	0
chr5	139125902	139127711	CGI	-1.8	PSD2	47694
chr7	98245805	98247759	CGI	-1.8	NPTX2	0
chr2	112656186	112656918	CGI	-1.8	MERTK	0
chr16	55689598	55690895	CGI	-1.79	SLC6A2	0
chr3	129147229	129147617	CGI	-1.79	EFCAB12	0
chr14	24803678	24804353	CGI	-1.79	ADCY4	0
chr12	133194868	133195544	CGI	-1.79	P2RX2	0
chr8	19319030	19319255	CGI	-1.79	CSGALNACT1	140801
chr8	70981873	70984888	CGI	-1.79	PRDM14	0
chr21	46351328	46352911	CGI	-1.79	ITGB2	2540
chr17	46089636	46089851	CGI	-1.79	COPZ2	25317
chr11	76381449	76382295	CGI	-1.79	LRRC32	0
chr15	45404769	45405482	CGI	-1.79	DUOX2	877
chr14	36002598	36005013	CGI	-1.78	INSM2	0
chr11	68924690	68924957	CGI	-1.78	TPCN2	108341
chr15	93198374	93199181	CGI	-1.78	FAM174B	0
chr16	68543925	68544303	CGI	-1.78	ZFP90	28812
chr14	90526696	90528951	CGI	-1.78	KCNK13	0
chr3	184104308	184104519	CGI	-1.78	CHRD	6448
chr22	50025085	50026415	CGI	-1.78	C22orf34	24775
chr19	1070985	1071812	CGI	-1.77	ARHGAP45	0
chr1	6241031	6241251	CGI	-1.77	CHD5	837
chr12	49487963	49488202	CGI	-1.77	DHH	400
chr10	102893660	102895059	CGI	-1.77	TLX1	2600
chr13	95357589	95357883	CGI	-1.77	SOX21	6914
chr16	46655002	46655374	CGI	-1.77	SHCBP1	0
chr17	4487398	4488482	CGI	-1.77	SMTNL2	0
chr1	149399898	149400518	CGI	-1.77	PPIAL4A,PPIAL4C	152484
chr6	53409120	53410099	CGI	-1.77	GCLC	0
chr10	6242975	6246457	CGI	-1.77	PFKFB3	0
chr11	69632033	69634710	CGI	-1.77	FGF3	0
chr4	121992003	121993703	CGI	-1.76	NDNF	0
chr6	137814355	137815202	CGI	-1.76	OLIG3	329
chr17	78449507	78452783	CGI	-1.76	NPTX1	0
chr2	176949993	176950336	CGI	-1.76	EVX2	1303
chr12	132905449	132906206	CGI	-1.76	GALNT9	0
chr5	49736607	49737300	CGI	-1.76	EMB	0
chr13	52769556	52769878	CGI	-1.76	NEK3	35560
chr1	152083021	152084240	CGI	-1.75	TCHH	3690
chr16	58018400	58019471	CGI	-1.75	TEPP	8062
chr11	6340445	6341909	CGI	-1.75	PRKCDBP	0
chr5	134914178	134914981	CGI	-1.75	CXCL14	0
chr14	74004122	74004683	CGI	-1.75	ACOT1	195
chr6	50787286	50788091	CGI	-1.75	TFAP2B	848
chr2	8825106	8826188	CGI	-1.75	ID2	2994
chr14	38677154	38677787	CGI	-1.75	SSTR1	0
chr13	28544524	28544890	CGI	-1.74	CDX2	1019
chr22	46285477	46285986	CGI	-1.74	WNT7B	87022
chr7	155241323	155243757	CGI	-1.74	EN2	7066
chr12	109746826	109748378	CGI	-1.74	FOXN4	0
chr2	20870006	20871280	CGI	-1.74	GDF7	3583
chr1	39269729	39270251	CGI	-1.74	RRAGC	55244
chr6	100037323	100037544	CGI	-1.74	PRDM13	17105
chr1	3566445	3569636	CGI	-1.74	WRAP73,TP73	0
chr2	223176493	223177515	CGI	-1.74	PAX3	12778
chr1	40781679	40781956	CGI	-1.73	COL9A2	983
chr1	3331040	3331279	CGI	-1.73	ARHGEF16	39867
chr1	44399068	44399535	CGI	-1.73	ARTN	77
chr8	144360666	144361504	CGI	-1.73	GLI4	11060
chr14	37641232	37641879	CGI	-1.73	SLC25A21	0
chr1	85358359	85359187	CGI	-1.72	LPAR3	0
chr1	218337780	218339033	CGI	-1.72	RRP15	119595
chr6	99290279	99290771	CGI	-1.72	POU3F2	7700
chr10	118899247	118900329	CGI	-1.72	VAX1	1435
chr22	18593113	18594197	CGI	-1.72	TUBA8	0
chr12	65174230	65175169	CGI	-1.72	GNS	21004
chr1	91182509	91182857	CGI	-1.72	BARHL2	0
chr2	132152149	132152440	CGI	-1.72	WTH3DI	30418
chr1	3310102	3311035	CGI	-1.72	ARHGEF16	60111
chr7	23513534	23514412	CGI	-1.72	IGF2BP3	3539
chr12	52214179	52216138	CGI	-1.71	FIGNL2	9563
chr13	110958891	110960590	CGI	-1.71	COL4A1,COL4A2	0
chr16	214343	216720	CGI	-1.71	HBM	0
chr8	127568676	127570873	CGI	-1.71	FAM84B	0
chr4	42152766	42154984	CGI	-1.71	BEND4	0
chr9	71736074	71737367	CGI	-1.71	TJP2	0
chr11	12029737	12030841	CGI	-1.71	DKK3	0
chr6	144384894	144385888	CGI	-1.7	PLAGL1	0
chr5	5139441	5140941	CGI	-1.7	ADAMTS16	0
chr18	74961556	74963822	CGI	-1.7	GALR1	0
chr15	78912246	78913616	CGI	-1.7	CHRNA3	21
chr3	42304944	42305311	CGI	-1.7	CCK	128
chr7	53286851	53287192	CGI	-1.7	POM121L12	183503
chr15	53097561	53098476	CGI	-1.7	ONECUT1	15352
chr8	145909676	145912846	CGI	-1.7	ARHGAP39	0
chr11	789871	790133	CGI	-1.7	CEND1	0
chr9	115822071	115823416	CGI	-1.7	ZFP37	3000
chr1	29460810	29461172	CGI	-1.7	TMEM200B	10389
chr22	29709281	29712013	CGI	-1.7	RASL10A	0
chr2	233367780	233368577	CGI	-1.7	ECEL1	15211
chr6	10882926	10883149	CGI	-1.7	GCM2	828
chr17	17398248	17400346	CGI	-1.69	RASD1	0
chr5	7850957	7851413	CGI	-1.69	C5orf49	190
chr10	93999131	94000015	CGI	-1.69	CPEB3	3021
chr11	133703052	133703708	CGI	-1.69	SPATA19	11725
chr5	3594467	3603054	CGI	-1.69	IRX1	0
chr17	26578272	26578682	CGI	-1.69	TMEM97	67438
chr6	10410109	10410690	CGI	-1.69	TFAP2A	1917
chr10	94825546	94826320	CGI	-1.69	CYP26C1	4526
chr7	50343757	50344519	CGI	-1.69	IKZF1	0
chr11	116450659	116451912	CGI	-1.69	BUD13	191802
chr2	170218314	170219203	CGI	-1.69	LRP2	0
chr7	155601175	155603235	CGI	-1.69	SHH	0
chr1	15573620	15573953	CGI	-1.68	FHAD1	0
chr1	207669637	207670015	CGI	-1.68	CR1	165
chr17	20744130	20744846	CGI	-1.68	CCDC144NL	54607
chr19	9473589	9474001	CGI	-1.68	ZNF177	0
chr12	122687800	122689106	CGI	-1.68	B3GNT4	0
chr21	47580492	47582065	CGI	-1.68	FTCD	5011
chr1	85039825	85040344	CGI	-1.68	CTBS	0
chr22	43738882	43740285	CGI	-1.68	SCUBE1	0
chr9	133319864	133320810	CGI	-1.67	ASS1	0
chr10	124899704	124900077	CGI	-1.67	HMX3	4138
chr7	6120829	6121398	CGI	-1.67	EIF2AK1	21969
chr15	34728787	34729495	CGI	-1.67	GOLGA8A	46786
chr6	5997027	5997414	CGI	-1.67	NRN1	6863
chr1	214156000	214156851	CGI	-1.67	PROX1	4426
chr2	233251361	233253414	CGI	-1.67	ALPP	8118
chr10	49731448	49732638	CGI	-1.67	ARHGAP22	29756
chr3	62356119	62356378	CGI	-1.67	FEZF2	2812
chr6	44264970	44265711	CGI	-1.67	TCTE1	0
chr6	24910626	24911285	CGI	-1.67	FAM65B	113
chr9	503936	505722	CGI	-1.67	KANK1	0
chr6	26240697	26240951	CGI	-1.67	HIST1H4F	44
chr18	30349690	30352302	CGI	-1.66	KLHL14	672
chr8	38614414	38615236	CGI	-1.66	TACC1	28711
chr20	62679424	62680883	CGI	-1.66	SOX18	96
chr6	10426200	10426638	CGI	-1.66	TFAP2A	6403
chr20	49639071	49640212	CGI	-1.66	KCNG1	0
chr10	119293917	119297675	CGI	-1.66	EMX2	4280
chr6	168841438	168841699	CGI	-1.66	SMOC2	131
chr17	43506828	43510380	CGI	-1.65	ARHGAP27	0
chr11	133994709	133995090	CGI	-1.65	JAM3	55890
chr6	28984418	28984686	CGI	-1.65	ZNF311	12576
chr8	23562475	23565175	CGI	-1.65	NKX2-6	0
chr9	74764241	74764903	CGI	-1.65	GDA	0
chr14	100625319	100626461	CGI	-1.65	DEGS2	0
chr22	20377811	20380341	CGI	-1.65	TMEM191B	143
chr5	87969960	87972070	CGI	-1.65	MEF2C	147674
chr1	27286065	27287101	CGI	-1.65	KDF1	0
chr9	98783216	98784364	CGI	-1.64	ERCC6L2	145317
chr2	45155195	45157049	CGI	-1.64	SIX3	11987
chr3	65342203	65342884	CGI	-1.64	ADAMTS9	668838
chr6	26188997	26189295	CGI	-1.64	HIST1H4D	9
chr4	102711829	102712199	CGI	-1.64	BANK1	66
chr13	58206526	58208930	CGI	-1.64	PCDH17	738
chr7	26903869	26904753	CGI	-1.64	SKAP2	0
chr5	134870740	134872051	CGI	-1.64	NEUROG1	0
chr14	75517717	75518224	CGI	-1.64	MLH3	11
chr13	28554427	28555065	CGI	-1.64	URAD	7709
chr17	41832717	41833195	CGI	-1.64	SOST	2961
chr14	99739801	99740920	CGI	-1.64	BCL11B	1751
chr6	136870826	136872145	CGI	-1.63	MAP7	0
chr9	14346265	14348149	CGI	-1.63	NFIB	32220
chr15	90208787	90209279	CGI	-1.63	KIF7	10105
chr19	55591905	55593980	CGI	-1.63	EPS8L1	146
chr3	142607195	142608229	CGI	-1.63	PCOLCE2	0
chr13	99404482	99405103	CGI	-1.63	SLC15A1	0
chr3	99594969	99595215	CGI	-1.63	FILIP1L	0
chr15	37403042	37403267	CGI	-1.63	MEIS2	9542
chr3	47619112	47621131	CGI	-1.63	CSPG5	0
chr10	13043094	13043781	CGI	-1.63	CCDC3	0
chr10	135341255	135342561	CGI	-1.63	CYP2E1	389
chr6	26225386	26225790	CGI	-1.62	HIST1H3E	4
chr18	57363714	57365001	CGI	-1.62	CCBE1	0
chr21	34392162	34392656	CGI	-1.62	OLIG2	5559
chr2	27070302	27072922	CGI	-1.62	DPYSL5	0
chr2	80529677	80530846	CGI	-1.62	LRRTM1	641
chr13	45885754	45886103	CGI	-1.62	TPT1	29316
chr1	154474107	154475699	CGI	-1.62	SHE,TDRD10	0
chr11	67806251	67806611	CGI	-1.62	TCIRG1	0
chr12	130823502	130824083	CGI	-1.62	PIWIL1	1070
chr12	4378366	4382222	CGI	-1.61	CCND2	679
chr2	48982621	48982958	CGI	-1.61	LHCGR	0
chr5	43191974	43193155	CGI	-1.61	NIM1K	0
chr12	123380333	123380894	CGI	-1.61	VPS37B	0
chr13	114017866	114018463	CGI	-1.61	GRTP1	0
chr4	141489962	141490378	CGI	-1.61	UCP1	3
chr17	62774366	62777797	CGI	-1.61	SMURF2	115980
chr12	120105502	120106232	CGI	-1.61	PRKAB1	0
chr17	42402787	42403266	CGI	-1.61	SLC25A39	549
chr17	46800945	46801288	CGI	-1.61	PRAC2	0
chr19	3285856	3286121	CGI	-1.61	CELF5	61155
chr17	37761691	37763551	CGI	-1.61	NEUROD2	624
chr10	125650820	125651373	CGI	-1.6	CPXM2	127
chr4	37455279	37455757	CGI	-1.6	C4orf19	0
chr7	87230059	87230260	CGI	-1.6	RUNDC3B	27468
chr5	138727710	138730911	CGI	-1.6	PROB1	0
chr6	110679417	110679833	CGI	-1.6	METTL24	0
chr19	10627980	10628417	CGI	-1.6	S1PR5	0
chr6	30069750	30070160	CGI	-1.6	TRIM31	10723
chr7	77648451	77648668	CGI	-1.6	PHTF2	179005
chr20	55839287	55839766	CGI	-1.6	BMP7	1941
chr1	228194096	228196512	CGI	-1.6	WNT3A	0
chr1	95006837	95008051	CGI	-1.6	F3	0
chr1	114696886	114697185	CGI	-1.6	SYT6	414
chr3	44726928	44727237	CGI	-1.6	ZNF502	26897
chr10	31073835	31074433	CGI	-1.6	LYZL2	155188
chr5	153857038	153859113	CGI	-1.6	HAND1	0
chr5	128795503	128797417	CGI	-1.6	ADAMTS19	0
chr1	3195376	3196052	CGI	-1.6	ARHGEF16	175094
chr6	27798990	27799427	CGI	-1.6	HIST1H4K	0
chr19	48901804	48902123	CGI	-1.6	GRIN2D	3673
chr17	74580974	74582396	CGI	-1.59	ST6GALNAC2	0
chr7	64029902	64030972	CGI	-1.59	ZNF680	6397
chr14	74079183	74079657	CGI	-1.59	ACOT6	3890
chr2	85107731	85108430	CGI	-1.59	TRABD2A	0
chr7	158379328	158381221	CGI	-1.59	PTPRN2	0
chr1	24861702	24861920	CGI	-1.59	NCMAP	20646
chr13	25670041	25670531	CGI	-1.59	PABPC3	0
chr11	75918741	75922084	CGI	-1.59	WNT11	1167
chr17	78977613	78978447	CGI	-1.59	CHMP6	11973
chr13	26624725	26626265	CGI	-1.59	SHISA2	0
chr7	206451	207365	CGI	-1.59	FAM20C	13483
chr1	82265998	82269048	CGI	-1.59	ADGRL2	0
chr13	22247803	22249755	CGI	-1.58	FGF9	2589
chr11	65123373	65123705	CGI	-1.58	TIGD3	1092
chr19	41102845	41103281	CGI	-1.58	LTBP4	0
chr10	119000435	119001530	CGI	-1.58	SLC18A2	0
chr1	228744110	228784168	CGI	-1.58	BTNL10	44121
chr15	45408573	45409528	CGI	-1.58	DUOXA2	2051
chr2	175204843	175207553	CGI	-1.58	SP9	5023
chr13	112720564	112723582	CGI	-1.58	SOX1	0
chr18	77284291	77285544	CGI	-1.58	NFATC1	124018
chr17	40805674	40805957	CGI	-1.58	TUBG2	5308
chr8	11057684	11058479	CGI	-1.58	XKR6	396
chr9	96069141	96069380	CGI	-1.58	C9orf129	39316
chr11	61061751	61063063	CGI	-1.58	VWCE	0
chr6	78359857	78360344	CGI	-1.58	MEI4	0
chr1	46954793	46957121	CGI	-1.58	DMBX1	15546
chr13	100547633	100548911	CGI	-1.58	ZIC5	75267
chr17	43044369	43046424	CGI	-1.57	C1QL1	0
chr10	112257163	112258684	CGI	-1.57	DUSP5	0
chr13	28540356	28541279	CGI	-1.57	CDX2	2226
chr1	240254959	240257063	CGI	-1.57	FMN2	0
chr9	33523494	33524796	CGI	-1.57	ANKRD18B	0
chr6	78172231	78174088	CGI	-1.57	HTR1B	0
chr11	44337697	44338783	CGI	-1.57	ALX4	5981
chr1	3182821	3183216	CGI	-1.57	ARHGEF16	187930
chr5	1881924	1887743	CGI	-1.57	IRX4	0
chr19	3434929	3435417	CGI	-1.57	SMIM24	45123
chr6	50813314	50813699	CGI	-1.57	TFAP2B	26876
chr7	119912840	119913883	CGI	-1.57	KCND2	0
chr11	111169304	111170428	CGI	-1.56	COLCA2,COLCA1	0
chr4	155254130	155254603	CGI	-1.56	DCHS2	57846
chr17	22051902	22052192	CGI	-1.56	MTRNR2L1	29466
chr6	135501988	135504245	CGI	-1.56	MYB	0
chr19	55864130	55864379	CGI	-1.56	COX6B2	1803
chr16	31008832	31009036	CGI	-1.56	HSD3B7	12314
chr7	156432433	156433670	CGI	-1.56	RNF32	0
chr16	2069718	2070865	CGI	-1.56	NPW	198
chr6	117869097	117869530	CGI	-1.56	GOPC	54175
chr12	114886354	114886579	CGI	-1.56	TBX5	40107
chr2	132182327	132183101	CGI	-1.56	TUBA3D	50478
chr7	156810572	156814593	CGI	-1.56	MNX1	7225
chr9	95569429	95572255	CGI	-1.56	BICD2	42346
chr15	41803443	41805531	CGI	-1.55	LTK	554
chr3	128145257	128145656	CGI	-1.55	DNAJB8	40435
chr10	102590122	102590402	CGI	-1.55	SLF2	81923
chr12	81330608	81331514	CGI	-1.55	LIN7A	180
chr17	77770672	77778468	CGI	-1.55	CBX8	0
chr12	52652018	52652743	CGI	-1.55	KRT86	15685
chr8	143531118	143534495	CGI	-1.55	ADGRB1	10881
chr1	91316249	91317390	CGI	-1.55	BARHL2	133455
chr1	44883136	44884272	CGI	-1.55	RNF220	5223
chr17	20746783	20747635	CGI	-1.55	CCDC144NL	51818
chr22	17849474	17850733	CGI	-1.54	CECR2	8636
chr4	47034427	47034940	CGI	-1.54	GABRB1	1133
chr22	47074658	47074879	CGI	-1.54	GRAMD4	58360
chr3	173113270	173113681	CGI	-1.54	NLGN1	2556
chr3	169386268	169387187	CGI	-1.54	MECOM	4705
chr11	67895786	67896104	CGI	-1.54	CHKA	6928
chr4	84030630	84031309	CGI	-1.54	PLAC8	0
chr1	165324191	165326328	CGI	-1.54	LMX1A	0
chr1	151812253	151812525	CGI	-1.54	C2CD4D	508
chr2	176969217	176969895	CGI	-1.54	HOXD11	2188
chr19	58867397	58868868	CGI	-1.53	A1BG	2532
chr14	75389712	75390133	CGI	-1.53	RPS6KL1	567
chr14	97685059	97685946	CGI	-1.53	VRK1	421376
chr4	155663809	155664315	CGI	-1.53	LRAT	807
chr1	233497707	233497917	CGI	-1.53	KIAA1804	34194
chr12	103351579	103352695	CGI	-1.53	ASCL1	128
chr1	44031286	44031853	CGI	-1.53	PTPRF	34756
chr14	105499802	105500021	CGI	-1.53	CDCA4	12377
chr20	30618793	30619138	CGI	-1.52	CCM2L	20549
chr5	110559569	110560446	CGI	-1.52	CAMK4	0
chr1	152079997	152081705	CGI	-1.52	TCHH	6225
chr17	37380953	37382363	CGI	-1.52	STAC2	0
chr1	228246631	228247197	CGI	-1.52	ARF1	23163
chr19	48837141	48837549	CGI	-1.52	EMP3	7886
chr3	170136242	170137886	CGI	-1.52	CLDN11	0
chr2	74648512	74649419	CGI	-1.52	C2orf81,WDR54	0
chr5	43000343	43000791	CGI	-1.52	ANXA2R	39656
chr19	48945800	48947636	CGI	-1.52	GRWD1	1393
chr1	3155160	3155361	CGI	-1.52	PRDM16	169419
chr17	6558221	6558441	CGI	-1.52	C17orf100	3163
chr6	106429111	106429772	CGI	-1.52	PRDM1	104422
chr3	139258152	139258731	CGI	-1.52	RBP1	0
chr11	70962173	70964161	CGI	-1.51	SHANK2	26331
chr1	8002408	8002699	CGI	-1.51	TNFRSF9	526
chr16	88590204	88590410	CGI	-1.51	ZC3H18	46378
chr18	20714968	20717071	CGI	-1.51	CABLES1	0
chr1	91172102	91172771	CGI	-1.51	BARHL2	10023
chr16	3550108	3550346	CGI	-1.51	CLUAP1	598
chr15	84748593	84749285	CGI	-1.51	UBE2Q2L	91956
chr7	50849752	50850871	CGI	-1.51	GRB10	10288
chr1	46998632	46999249	CGI	-1.51	KNCN	17638
chr15	102028860	102030608	CGI	-1.51	PCSK6	0
chr8	131370087	131371317	CGI	-1.51	ASAP1	84589
chr19	18899037	18902284	CGI	-1.5	COMP	0
chr3	187455330	187455843	CGI	-1.5	BCL6	1045
chr11	67764918	67765256	CGI	-1.5	UNC93B1	6339
chr1	2990030	2990718	CGI	-1.5	PRDM16	4289
chr1	59612407	59612723	CGI	-1.5	FGGY	149901
chr12	54354529	54355491	CGI	-1.5	HOXC12	5878
chr17	4802265	4805402	CGI	-1.5	C17orf107	0
chr9	21396071	21396364	CGI	-1.5	IFNA2	10675
chr4	30718853	30719847	CGI	-1.5	PCDH7	2182
chr1	110626528	110627484	CGI	-1.5	ALX3	13206
chr21	44105237	44105532	CGI	-1.5	PDE9A	31376
chr19	14320302	14320644	CGI	-1.5	ADGRL1	3305
chr19	18499097	18499697	CGI	-1.5	GDF15	2130
chr7	151106244	151107808	CGI	-1.5	WDR86	0
chr2	71680558	71681276	CGI	-1.49	DYSF	0
chr1	18969548	18970739	CGI	-1.49	PAX7	12049
chr2	222436034	222438941	CGI	-1.49	EPHA4	0
chr1	68517254	68517474	CGI	-1.49	DIRAS3	0
chr15	68723367	68724691	CGI	-1.49	ITGA11	0
chr13	109779683	109779966	CGI	-1.49	MYO16	498113
chr10	123872119	123873462	CGI	-1.49	TACC2	0
chr4	178230850	178231260	CGI	-1.49	NEIL3	0
chr1	166134258	166136448	CGI	-1.49	FAM78B	0
chr6	134210639	134211218	CGI	-1.49	TCF21	380
chr10	118927021	118928132	CGI	-1.48	KCNK18	28867
chr11	35440375	35441882	CGI	-1.48	SLC1A2	0
chr6	79620330	79620717	CGI	-1.48	IRAK1BP1	43070
chr21	46714984	46715206	CGI	-1.48	POFUT2	7173
chr5	60921534	60922472	CGI	-1.48	C5orf64	11135
chr19	8656788	8657917	CGI	-1.48	ADAMTS10	0
chr19	19738572	19739821	CGI	-1.48	LPAR2	0
chr4	81124468	81124845	CGI	-1.48	PRDM8	5812
chr1	41326949	41328285	CGI	-1.48	CITED4	0
chr9	2621308	2623685	CGI	-1.48	VLDLR	0
chr17	46810609	46810945	CGI	-1.48	HOXB13	4498
chr8	133141565	133141816	CGI	-1.48	HHLA1	24053
chr17	77783809	77789842	CGI	-1.48	CBX8	12894
chr19	422147	422629	CGI	-1.48	C2CD4C	12977
chr7	103086344	103086840	CGI	-1.48	SLC26A5	0
chr22	50919453	50920376	CGI	-1.48	ADM2	0
chr5	139143965	139144177	CGI	-1.48	PSD2	31228
chr1	94702690	94703344	CGI	-1.48	ARHGAP29	0
chr15	76630029	76630970	CGI	-1.48	ISL2	965
chr17	61511653	61511886	CGI	-1.47	CYB561	6321
chr1	155043412	155043922	CGI	-1.47	EFNA4	7200
chr1	14026481	14027200	CGI	-1.47	PRDM2	0
chr16	230301	231761	CGI	-1.47	HBQ1	0
chr22	50963608	50970768	CGI	-1.47	SCO2,TYMP	0
chr6	168402226	168402437	CGI	-1.47	KIF25	16115
chr6	75911579	75912133	CGI	-1.47	COL12A1	3490
chr11	10327013	10329831	CGI	-1.47	ADM	487
chr11	554713	556560	CGI	-1.47	LMNTD2	4219
chr12	28127890	28128575	CGI	-1.47	PTHLH	2974
chr17	1927051	1929408	CGI	-1.47	RTN4RL1	0
chr4	85403830	85404524	CGI	-1.47	NKX6-1	14863
chr5	1054619	1054880	CGI	-1.47	NKD2	45543
chr6	26056167	26056798	CGI	-1.47	HIST1H1C	0
chr2	118981769	118982466	CGI	-1.47	INSIG2	135644
chr12	66217627	66220181	CGI	-1.46	HMGA2	0
chr12	54144562	54145470	CGI	-1.46	CALCOCO1	23255
chr9	133971670	133972578	CGI	-1.46	AIF1L	0
chr2	173600281	173600970	CGI	-1.46	RAPGEF4	0
chr4	55092961	55093242	CGI	-1.46	PDGFRA	2021
chr22	21311336	21312201	CGI	-1.46	AIFM3	7216
chr1	149398825	149399250	CGI	-1.46	PPIAL4A,PPIAL4C	153752
chr15	64443587	64444821	CGI	-1.46	SNX22	0
chr20	39316039	39316322	CGI	-1.46	MAFB	1558
chr17	43971410	43975040	CGI	-1.46	MAPT	0
chr19	38886109	38886615	CGI	-1.46	SPRED3	5270
chr7	18125914	18127009	CGI	-1.46	HDAC9	0
chr2	168149033	168150797	CGI	-1.46	XIRP2	105241
chr19	30941853	30942181	CGI	-1.46	ZNF536	78554
chr3	129345667	129346521	CGI	-1.46	PLXND1	20085
chr8	41685748	41686674	CGI	-1.46	ANK1	30608
chr7	44184770	44185695	CGI	-1.46	MYL7	3854
chr1	3163969	3164643	CGI	-1.46	PRDM16	178228
chr21	38065179	38066185	CGI	-1.46	SIM2	5247
chr2	26407422	26408253	CGI	-1.46	GAREM2	3838
chr7	20816239	20816540	CGI	-1.46	SP8	9968
chr1	50798667	50799536	CGI	-1.46	DMRTA2	89583
chr20	30449011	30449593	CGI	-1.45	DUSP15	8451
chr3	127633993	127634588	CGI	-1.45	KBTBD12	7313
chr4	118954410	118955207	CGI	-1.45	NDST3	292
chr4	184718263	184719754	CGI	-1.45	STOX2	106754
chr2	130970933	130971242	CGI	-1.45	TUBA3E	14899
chr7	65509074	65509594	CGI	-1.45	ASL	31181
chr14	35838239	35838628	CGI	-1.45	NFKBIA	35332
chr4	190731646	190732197	CGI	-1.45	FRG1	129776
chr9	79633326	79636030	CGI	-1.45	FOXB2	0
chr8	58055960	58056244	CGI	-1.45	IMPAD1	149530
chr17	80871287	80871504	CGI	-1.45	ZNF750	73356
chr3	111804865	111805570	CGI	-1.45	C3orf52	0
chr7	140339997	140341136	CGI	-1.45	DENND2A	0
chr11	35160375	35161000	CGI	-1.45	CD44	0
chr19	48918115	48918340	CGI	-1.45	GRIN2D	19984
chr4	119199620	119200193	CGI	-1.45	PRSS12	73729
chr10	90342528	90343221	CGI	-1.44	RNLS	0
chr2	99438297	99439884	CGI	-1.44	MGAT4A	90708
chr20	61877854	61878071	CGI	-1.44	NKAIN4	7821
chr15	50474322	50475186	CGI	-1.44	SLC27A2	0
chr11	85521991	85522285	CGI	-1.44	SYTL2	0
chr2	73151200	73152060	CGI	-1.44	EMX1	6597
chr7	65037624	65037864	CGI	-1.44	ZNF92	198913
chr2	66808568	66809404	CGI	-1.44	MEIS1	146037
chr8	24770908	24772547	CGI	-1.44	NEFM	0
chr7	27163819	27164098	CGI	-1.44	HOXA3	2541
chr18	56939624	56941540	CGI	-1.44	RAX	0
chr10	8076002	8077261	CGI	-1.44	GATA3	19405
chr19	15568027	15569227	CGI	-1.43	RASAL3	6155
chr17	79360383	79361723	CGI	-1.43	LOC100130370	1223
chr19	49561094	49561620	CGI	-1.43	CGB7	2097
chr9	14322393	14322985	CGI	-1.43	NFIB	8348
chr1	113286332	113287172	CGI	-1.43	FAM19A3	23144
chr19	1064897	1065191	CGI	-1.43	ARHGAP45	730
chr5	87985470	87985810	CGI	-1.43	MEF2C	133934
chr11	43602545	43603215	CGI	-1.43	HSD17B12	98927
chr7	207548	207790	CGI	-1.43	FAM20C	14580
chr2	238395061	238396241	CGI	-1.43	MLPH	0
chr19	295114	295354	CGI	-1.43	PLPP2	3679
chr11	132951692	132952260	CGI	-1.43	OPCML	138029
chr8	95651206	95651760	CGI	-1.43	ESRP1	1603
chr3	195488595	195489381	CGI	-1.43	MUC20	40843
chr8	21867732	21868204	CGI	-1.43	NPM2	13416
chr15	29033878	29034710	CGI	-1.43	GOLGA8M	76311
chr16	68771034	68772344	CGI	-1.43	CDH1	0
chr17	32484007	32484280	CGI	-1.43	ASIC2	182
chr4	7511868	7512428	CGI	-1.42	PSAPL1	75168
chr4	190939801	190940591	CGI	-1.42	FRG2	7821
chr1	47902793	47905518	CGI	-1.42	FOXD2	1105
chr3	48342584	48343258	CGI	-1.42	NME6	0
chr16	87636506	87637284	CGI	-1.42	JPH3	14
chr7	1097405	1097953	CGI	-1.42	GPR146	2495
chr14	24837872	24838324	CGI	-1.42	NFATC4	0
chr7	129142171	129143038	CGI	-1.42	SMKR1	0
chr1	32930500	32931061	CGI	-1.42	ZBTB8B	0
chr1	1173915	1174263	CGI	-1.41	B3GALT6	6287
chr1	204950982	204951210	CGI	-1.41	NFASC	37629
chr14	36993488	36994488	CGI	-1.41	NKX2-1	4058
chr17	45400874	45401440	CGI	-1.41	EFCAB13	0
chr5	54523676	54523901	CGI	-1.41	MCIDAS	533
chr5	88185224	88185589	CGI	-1.41	MEF2C	5941
chr4	8271214	8272091	CGI	-1.41	HTRA3	0
chr15	81426499	81426702	CGI	-1.41	CFAP161	0
chr3	153838787	153840380	CGI	-1.41	ARHGEF26	0
chr14	100259160	100259542	CGI	-1.41	EML1	202
chr20	44640288	44641210	CGI	-1.4	MMP9	2742
chr11	27740644	27741236	CGI	-1.4	BDNF	58
chr2	45395869	45398186	CGI	-1.4	SIX2	159327
chr3	53879638	53880831	CGI	-1.4	CHDH,IL17RB	0
chr4	57371582	57372022	CGI	-1.4	ARL9	208
chr2	71503547	71504233	CGI	-1.4	PAIP2B	49314
chr3	142837885	142840838	CGI	-1.4	CHST2	0
chr10	88122924	88127364	CGI	-1.39	GRID1	0
chr9	79630968	79631749	CGI	-1.39	FOXB2	2821
chr1	2979275	2980758	CGI	-1.39	PRDM16	4983
chr3	54155239	54157025	CGI	-1.39	CACNA2D3	0
chr19	36736021	36736884	CGI	-1.39	ZNF565	30035
chr8	38965013	38965423	CGI	-1.39	ADAM32	0
chr11	44748205	44749761	CGI	-1.39	TSPAN18	36214
chr5	132082873	132083911	CGI	-1.39	CCNI2	0
chr4	6665671	6666089	CGI	-1.39	MRFAP1	23854
chr9	37002489	37002957	CGI	-1.38	PAX5	31519
chr12	115102687	115103982	CGI	-1.38	TBX3	17987
chr11	534691	537718	CGI	-1.38	HRAS,LRRC56	0
chr18	67069933	67070171	CGI	-1.38	DOK6	1650
chr1	1631086	1633226	CGI	-1.38	SLC35E2B	6843
chr9	114937020	114937824	CGI	-1.38	SUSD1	0
chr18	55103154	55108853	CGI	-1.38	ONECUT2	238
chr19	7980970	7982983	CGI	-1.38	TGFBR3L	0
chr19	1465206	1471241	CGI	-1.38	C19orf25	7987
chr2	102867093	102867827	CGI	-1.38	IL1RL1	60134
chr17	39683908	39684599	CGI	-1.38	KRT19	42
chr22	42896636	42897041	CGI	-1.38	RRP7A	18788
chr8	9008058	9009353	CGI	-1.37	PPP1R3B	0
chr22	19748650	19749189	CGI	-1.37	TBX1	4425
chr1	47489226	47489633	CGI	-1.37	CYP4X1	0
chr9	140172613	140176105	CGI	-1.37	TOR4A	334
chr8	35092679	35093559	CGI	-1.37	UNC5D	0
chr11	20385161	20385673	CGI	-1.37	HTATIP2	0
chr6	27791780	27792217	CGI	-1.37	HIST1H4J	0
chr12	53107912	53108471	CGI	-1.37	KRT77	10665
chr1	61515875	61516831	CGI	-1.37	NFIA	26114
chr9	80645881	80647503	CGI	-1.37	GNAQ	0
chr15	99640592	99641026	CGI	-1.37	SYNM	4259
chr12	116946195	116946607	CGI	-1.37	MAP1LC3B2	50578
chr9	132804279	132806003	CGI	-1.37	FNBP1	0
chr11	123172454	123173104	CGI	-1.37	CLMP	106441
chr1	228742996	228743461	CGI	-1.37	BTNL10	43007
chr1	111216244	111217937	CGI	-1.37	KCNA3	0
chr8	145501984	145502298	CGI	-1.37	SCX	11438
chr5	72746989	72747587	CGI	-1.36	FOXD1	2637
chr5	476317	476933	CGI	-1.36	EXOC3	32984
chr11	69516931	69517218	CGI	-1.36	FGF19	1888
chr4	69048062	69048437	CGI	-1.36	TMPRSS11F	52475
chr2	37571676	37572397	CGI	-1.36	QPCT	0
chr7	103085710	103086132	CGI	-1.36	SLC26A5	492
chr19	12305552	12306304	CGI	-1.36	ZNF136	31681
chr17	7164285	7166245	CGI	-1.36	CLDN7	19
chr4	17782642	17783624	CGI	-1.36	FAM184B	0
chr14	29236835	29237832	CGI	-1.36	FOXG1	558
chr17	66286541	66288532	CGI	-1.36	SLC16A6,ARSG	0
chr9	77112712	77113583	CGI	-1.36	RORB	461
chr18	76737005	76741244	CGI	-1.35	SALL3	0
chr4	47427692	47427905	CGI	-1.35	COMMD8	37842
chr17	32905965	32908951	CGI	-1.35	C17orf102,TMEM132E	0
chr10	22629360	22630328	CGI	-1.35	SPAG6	4045
chr19	54481412	54481955	CGI	-1.35	CACNG6	13586
chr5	167956219	167957371	CGI	-1.35	RARS	42757
chr20	55200279	55206789	CGI	-1.35	TFAP2C	0
chr1	3426361	3426570	CGI	-1.35	ARHGEF16	55215
chr12	132859467	132859952	CGI	-1.35	GALNT9	45953
chr11	69924338	69925197	CGI	-1.35	ANO1	0
chr15	30483597	30484928	CGI	-1.35	GOLGA8J	108440
chr11	82443435	82444976	CGI	-1.34	FAM181B	0
chr11	22850765	22851367	CGI	-1.34	SVIP	0
chr9	37026222	37028014	CGI	-1.34	PAX5	6462
chr9	214586	215431	CGI	-1.34	DOCK8	0
chr5	176314451	176314662	CGI	-1.34	HK3	11671
chr5	174158680	174159729	CGI	-1.34	MSX2	7106
chr22	28010273	28010599	CGI	-1.34	MN1	186887
chr20	58662457	58662960	CGI	-1.34	C20orf197	31478
chr14	59930634	59932251	CGI	-1.34	GPR135	0
chr2	95540181	95540715	CGI	-1.34	TEKT4	3004
chr6	105627406	105627830	CGI	-1.34	POPDC3	28
chr20	39994545	39995810	CGI	-1.34	EMILIN3	0
chr11	88241710	88242562	CGI	-1.34	CTSC	170755
[truncated: 2,565 more rows]

## Sheet: OS CGI IC1 high LF GO
Not applicable

## Sheet: OS CGI IC1 low LF GO
Category	Term	Count	%	PValue	Genes	List Total	Pop Hits	Pop Total	Fold Enrichment	Bonferroni	Benjamini	FDR
GOTERM_BP_DIRECT	GO:0045944~positive regulation of transcription from RNA polymerase II promoter	47	0.125665	1.12129e-13	WNT5A, MEF2C, HLF, SOX2, PAX6, HOXD13, SOX4, ZEB2, PAX3, GREM1, ZIC1, GDNF, SHH, PGR, CDKN2A, OSR2, BARX2, GATA3, FOXF1, FOXF2, HEY2, POU3F3, ETV1, ALX4, TCF4, NR2F1, TWIST1, BMP4, IKZF3, SATB2, SOX11, BARHL2, EOMES, EN1, FOXP1, HOXD9, HOXB4, EYA1, SFRP2, SALL1, HEYL, EBF1, TFAP2A, NHLH2, VGLL2, ZNF462, BMP6	230	981	16792	3.49787	2.02175e-10	2.02175e-10	1.90459e-10
GOTERM_BP_DIRECT	GO:0000122~negative regulation of transcription from RNA polymerase II promoter	34	0.0909067	9.45791e-10	MEF2C, SOX2, PAX6, ZEB2, SHH, BARX2, OSR2, NKX6-2, GATA3, FOXF1, HEY2, GFI1, TCF4, NR2F1, TWIST1, BMP4, SATB2, HIST1H1B, SOX11, EOMES, EN1, VAX1, ESR2, PPP1R13L, FOXP1, HOXD9, FEZF1, HOXB4, DLX1, SALL1, HEYL, TFAP2A, NFE2L3, BMP6	230	720	16792	3.44763	1.70526e-06	8.5263e-07	1.60643e-06
GOTERM_BP_DIRECT	GO:0045893~positive regulation of transcription, DNA-templated	28	0.0748643	2.15302e-09	MEF2C, WNT5A, GDF7, GDF6, SOX2, PAX6, SOX4, PAX3, ZIC1, SHH, CDKN2A, OSR2, GATA3, FOXF1, FOXF2, POU3F3, TCF4, RBPJL, BMP4, PCBD1, SOX11, EOMES, ESR2, FEZF1, SALL1, TFAP2A, NFE2L3, F2R	230	515	16792	3.9694	3.88188e-06	1.29396e-06	3.6569e-06
GOTERM_BP_DIRECT	GO:0007411~axon guidance	16	0.0427796	4.74178e-09	NRP2, WNT5A, FLRT2, GDF7, EFNB2, PAX6, VAX1, SHH, SLIT2, SLIT3, FEZF1, SEMA6A, GATA3, ETV1, ROBO2, KIF26B	230	159	16792	7.34679	8.54939e-06	2.13735e-06	8.05391e-06
GOTERM_BP_DIRECT	GO:0048704~embryonic skeletal system morphogenesis	9	0.0240635	4.52552e-08	HOXD9, HOXB4, EYA1, SATB2, OSR2, HOXB7, HOXB8, SOX11, ALX4	230	39	16792	16.8482	8.15918e-05	1.63189e-05	7.68659e-05
GOTERM_BP_DIRECT	GO:0042733~embryonic digit morphogenesis	10	0.0267373	6.05317e-08	WNT5A, BMP4, OSR2, SFRP2, SALL1, HOXD13, ALX4, INTU, SHH, TWIST1	230	56	16792	13.0373	0.000109133	1.81896e-05	0.000102813
GOTERM_BP_DIRECT	GO:0060021~palate development	10	0.0267373	8.98684e-07	WNT5A, MEF2C, SATB2, OSR2, FOXF2, TFAP2A, VAX1, ALX4, SHH, TWIST1	230	76	16792	9.60641	0.00161902	0.000231449	0.0015264
GOTERM_BP_DIRECT	GO:0045666~positive regulation of neuron differentiation	10	0.0267373	1.12351e-06	FEZF1, MEF2C, BMP4, NBL1, GDF7, GDF6, SOX11, HEYL, TCF4, BMP6	230	78	16792	9.36009	0.00202365	0.00025318	0.00190827
GOTERM_BP_DIRECT	GO:0045669~positive regulation of osteoblast differentiation	9	0.0240635	1.47131e-06	MEF2C, BMP4, CTHRC1, WNT7B, SFRP2, SOX11, NPNT, FBN2, BMP6	230	60	16792	10.9513	0.00264926	0.00029471	0.00249899
GOTERM_BP_DIRECT	GO:0001501~skeletal system development	12	0.0320847	2.80074e-06	PTHLH, SOX11, COL12A1, SOX4, HOXD13, EN1, NPR3, FRZB, ALX4, IGFBP4, CDH11, BMP6	230	137	16792	6.39492	0.00503702	0.000504847	0.00475695
GOTERM_BP_DIRECT	GO:0035115~embryonic forelimb morphogenesis	7	0.0187161	4.05813e-06	HOXD9, OSR2, TFAP2A, EN1, ALX4, SHH, TWIST1	230	32	16792	15.9707	0.00729012	0.000664944	0.0068925
GOTERM_BP_DIRECT	GO:0006366~transcription from RNA polymerase II promoter	22	0.058822	7.67344e-06	MEF2C, HLF, IKZF3, SOX11, SOX2, BARHL2, PAX6, SOX4, HOXD13, PAX3, ZIC1, OSR2, BARX2, GATA3, FOXF1, HEYL, FOXF2, EBF1, ETV1, TFAP2A, NFE2L3, ALX4	230	513	16792	3.13098	0.01374	0.00115227	0.0130325
GOTERM_BP_DIRECT	GO:0001657~ureteric bud development	7	0.0187161	1.15464e-05	BMP4, SPRY1, SALL1, NPNT, ROBO2, SIM1, SLIT2	230	38	16792	13.449	0.0206031	0.00160013	0.0196098
GOTERM_BP_DIRECT	GO:0001764~neuron migration	10	0.0267373	1.34652e-05	FEZF1, MEF2C, SEMA6A, SATB2, GATA3, BARHL2, PAX6, DCDC2, VAX1, TWIST1	230	105	16792	6.95321	0.0239856	0.00173264	0.0228682
GOTERM_BP_DIRECT	GO:0001658~branching involved in ureteric bud morphogenesis	7	0.0187161	2.09642e-05	BMP4, EYA1, SALL1, NPNT, GREM1, GDNF, SHH	230	42	16792	12.1681	0.0370934	0.00251676	0.0356018
GOTERM_BP_DIRECT	GO:0003215~cardiac right ventricle morphogenesis	5	0.0133686	2.18721e-05	BMP4, GATA3, HEY2, SOX4, PPP1R13L	230	13	16792	28.0803	0.0386683	0.0024617	0.0371432
GOTERM_BP_DIRECT	GO:0001822~kidney development	9	0.0240635	2.25132e-05	BMP4, AGTR1, SOX11, SALL1, GATA3, TFAP2A, ROBO2, ADAMTS1, BMP6	230	86	16792	7.64044	0.0397789	0.0023849	0.0382317
GOTERM_BP_DIRECT	GO:0001656~metanephros development	6	0.0160424	2.85326e-05	EYA1, SPRY1, OSR2, ROBO2, GDNF, SHH	230	27	16792	16.2242	0.0501441	0.00285398	0.0484516
GOTERM_BP_DIRECT	GO:0040007~growth	6	0.0160424	3.43515e-05	INHBB, BMP4, ST6GAL2, GDF7, GDF6, BMP6	230	28	16792	15.6447	0.0600577	0.00325452	0.0583299
GOTERM_BP_DIRECT	GO:0003151~outflow tract morphogenesis	7	0.0187161	3.57697e-05	MEF2C, BMP4, EYA1, SFRP2, SOX11, HEYL, HEY2	230	46	16792	11.11	0.0624581	0.0032195	0.0607374
GOTERM_BP_DIRECT	GO:0008284~positive regulation of cell proliferation	19	0.0508008	7.44703e-05	NKX2-6, SOX11, FLT4, EFNB2, SOX4, KIT, GREM1, GDNF, SHH, PTHLH, IL12RB2, CD47, PROK2, OSR2, ADM, SFRP2, POU3F3, CDCA7L, F2R	230	466	16792	2.97675	0.12565	0.00637365	0.126413
GOTERM_BP_DIRECT	GO:0003337~mesenchymal to epithelial transition involved in metanephros morphogenesis	4	0.0106949	8.41441e-05	BMP4, SALL1, GREM1, GDNF	230	7	16792	41.7193	0.14077	0.00687256	0.142823
GOTERM_BP_DIRECT	GO:0007275~multicellular organism development	20	0.0534745	0.000101089	WNT5A, DHH, HLF, WNT16, ST6GAL2, PRR15, LEPR, PAX6, HOXD13, FRZB, SHH, MMP11, EYA4, WNT7B, FAT3, HOXB7, SFRP2, HOXB8, EBF1, WIF1	230	521	16792	2.80264	0.166625	0.00789355	0.17156
GOTERM_BP_DIRECT	GO:0030501~positive regulation of bone mineralization	6	0.0160424	0.000104985	MEF2C, BMP4, OSR2, TFAP2A, FBN2, BMP6	230	35	16792	12.5158	0.17246	0.00785638	0.178167
GOTERM_BP_DIRECT	GO:0008285~negative regulation of cell proliferation	17	0.0454533	0.000111845	BMP4, CYP1B1, HIST1H2AE, SOX4, FRZB, SLIT3, PTHLH, FEZF1, SPRY1, CDKN2A, ADM, SFRP2, GATA3, TFAP2A, ADAMTS1, IGFBP3, F2R	230	396	16792	3.13421	0.182634	0.00803428	0.189799
GOTERM_BP_DIRECT	GO:0050679~positive regulation of epithelial cell proliferation	7	0.0187161	0.000163107	BMP4, EYA1, GLUL, OSR2, FOXP1, TWIST1, BMP6	230	60	16792	8.51768	0.254802	0.011248	0.276676
GOTERM_BP_DIRECT	GO:0030199~collagen fibril organization	6	0.0160424	0.000178125	COL14A1, CYP1B1, SFRP2, COL12A1, GREM1, MMP11	230	39	16792	11.2321	0.274712	0.0118253	0.302114
GOTERM_BP_DIRECT	GO:2000727~positive regulation of cardiac muscle cell differentiation	4	0.0106949	0.000279872	MEF2C, EFNB2, GREM1, FOXP1	230	10	16792	29.2035	0.396301	0.0178628	0.4743
GOTERM_BP_DIRECT	GO:0006351~transcription, DNA-templated	46	0.122991	0.000283694	MEF2C, DPF3, PAX6, ZEB2, PAX3, HOXD1, TAL2, PGR, FOXQ1, CDKN2A, HEY2, POU3F3, GFI1, RBPJL, SIM1, NR2F1, TWIST1, SATB2, BHLHE22, PCBD1, NKX2-6, PKN2, EOMES, VAX1, ESR2, MRGBP, PPP1R13L, FOXP1, HOXD9, PRDM8, FEZF1, HOXB4, EYA4, ZFHX4, EYA1, HOXB7, HOXB8, SALL1, PRDM6, EBF1, VGLL2, NHLH2, CDCA7L, ZNF462, NFE2L3, HMX3	230	1955	16792	1.71785	0.400448	0.0174858	0.480763
GOTERM_BP_DIRECT	GO:0009954~proximal/distal pattern formation	5	0.0133686	0.000288904	HOXD9, DLX1, CYP26B1, EN1, GREM1	230	24	16792	15.2101	0.406055	0.0172157	0.489572
GOTERM_BP_DIRECT	GO:0030182~neuron differentiation	8	0.0213898	0.000319741	WNT5A, MEF2C, WNT16, WNT7B, SOX11, BARHL2, EMX2, HOXD1	230	95	16792	6.1481	0.438186	0.0184276	0.541694
GOTERM_BP_DIRECT	GO:0010595~positive regulation of endothelial cell migration	6	0.0160424	0.000392474	NRP2, WNT5A, BMP4, FLT4, GATA3, FOXP1	230	46	16792	9.52287	0.507258	0.021875	0.66453
GOTERM_BP_DIRECT	GO:0045165~cell fate commitment	6	0.0160424	0.000392474	WNT5A, WNT16, WNT7B, GDF7, GATA3, HEY2	230	46	16792	9.52287	0.507258	0.021875	0.66453
GOTERM_BP_DIRECT	GO:0045892~negative regulation of transcription, DNA-templated	18	0.0481271	0.000508454	WNT5A, BMP4, BASP1, GREM1, FOXP1, FEZF1, CDKN2A, SFRP2, GATA3, SALL1, PRDM6, HEYL, FOXF2, HEY2, POU3F3, TFAP2A, GFI1, TWIST1	230	499	16792	2.63358	0.600274	0.0274046	0.860108
GOTERM_BP_DIRECT	GO:0035914~skeletal muscle cell differentiation	6	0.0160424	0.000528182	MEF2C, HLF, SOX11, HEYL, EOMES, VAX1	230	49	16792	8.93984	0.614249	0.0276277	0.893339
GOTERM_BP_DIRECT	GO:0035116~embryonic hindlimb morphogenesis	5	0.0133686	0.000533394	BMP4, OSR2, ALX4, SHH, TWIST1	230	28	16792	13.0373	0.617859	0.0271105	0.902118
GOTERM_BP_DIRECT	GO:0061364~apoptotic process involved in luteolysis	3	0.00802118	0.000550529	ROBO2, SLIT2, SLIT3	230	3	16792	73.0087	0.629491	0.0272031	0.930971
GOTERM_BP_DIRECT	GO:0072092~ureteric bud invasion	3	0.00802118	0.000550529	FMN1, SALL1, KIF26B	230	3	16792	73.0087	0.629491	0.0272031	0.930971
GOTERM_BP_DIRECT	GO:0007399~nervous system development	13	0.0347584	0.000598665	MEF2C, DPF3, ZEB2, PAX3, NRN1, GDNF, NBL1, SEMA6A, APOB, BARX2, GFRA1, INTU, SIM1	230	287	16792	3.30701	0.660308	0.0287598	1.01198
GOTERM_BP_DIRECT	GO:0061029~eyelid development in camera-type eye	4	0.0106949	0.000647129	OSR2, SOX11, TFAP2A, TWIST1	230	13	16792	22.4642	0.688748	0.0302476	1.09348
GOTERM_BP_DIRECT	GO:0009952~anterior/posterior pattern specification	7	0.0187161	0.000780966	HOXD9, HOXB4, HOXB7, HOXB8, EMX2, HOXD13, ALX4	230	80	16792	6.38826	0.755522	0.0354742	1.31822
GOTERM_BP_DIRECT	GO:0072001~renal system development	4	0.0106949	0.000815357	BMP4, FOXF1, EMX2, SHH	230	14	16792	20.8596	0.770233	0.0360995	1.37589
GOTERM_BP_DIRECT	GO:0010628~positive regulation of gene expression	12	0.0320847	0.000969716	MEF2C, WNT16, APOB, LAMP3, OSR2, SOX11, CYP26B1, PAX6, TFAP2A, POU3F3, KIT, TWIST1	230	262	16792	3.34391	0.826095	0.0417672	1.63436
GOTERM_BP_DIRECT	GO:0050680~negative regulation of epithelial cell proliferation	6	0.0160424	0.000979428	WNT5A, MEF2C, BMP4, SFRP2, SOX2, PAX6	230	56	16792	7.82236	0.829117	0.0411935	1.6506
GOTERM_BP_DIRECT	GO:0048485~sympathetic nervous system development	4	0.0106949	0.00100898	SOX11, GATA3, SOX4, GDNF	230	15	16792	19.469	0.837992	0.0414447	1.7
GOTERM_BP_DIRECT	GO:0050919~negative chemotaxis	5	0.0133686	0.00113329	NRP2, FLRT2, SEMA6A, SLIT2, SLIT3	230	34	16792	10.7366	0.870552	0.0454024	1.90755
GOTERM_BP_DIRECT	GO:0048565~digestive tract development	5	0.0133686	0.00126597	NKX2-6, FOXF1, GATA3, KIT, ALX4	230	35	16792	10.4298	0.898123	0.0494889	2.12863
GOTERM_BP_DIRECT	GO:0009887~organ morphogenesis	7	0.0187161	0.00161899	ABLIM1, SEMA6A, GATA3, EFNB2, PAX6, PAX3, SLIT3	230	92	16792	5.55501	0.946142	0.0615342	2.71456
GOTERM_BP_DIRECT	GO:0007155~cell adhesion	16	0.0427796	0.0016359	NRP2, CYP1B1, SVEP1, PCDH10, EFNB2, COL15A1, ACKR3, SIRPA, SCARF1, EPHA3, RND3, CD47, ITGA9, COL12A1, ROBO2, CDH11	230	459	16792	2.54497	0.947762	0.0608755	2.74254
GOTERM_BP_DIRECT	GO:0001709~cell fate determination	4	0.0106949	0.0017557	GATA3, CYP26B1, BARHL2, PAX6	230	18	16792	16.2242	0.957926	0.0638753	2.94058
GOTERM_BP_DIRECT	GO:0060676~ureteric bud formation	3	0.00802118	0.00180222	GATA3, GREM1, GDNF	230	5	16792	43.8052	0.961316	0.0642193	3.01737
GOTERM_BP_DIRECT	GO:0003211~cardiac ventricle formation	3	0.00802118	0.00180222	MEF2C, SOX11, SOX4	230	5	16792	43.8052	0.961316	0.0642193	3.01737
GOTERM_BP_DIRECT	GO:0090027~negative regulation of monocyte chemotaxis	3	0.00802118	0.00180222	NBL1, GREM1, SLIT2	230	5	16792	43.8052	0.961316	0.0642193	3.01737
GOTERM_BP_DIRECT	GO:0003180~aortic valve morphogenesis	3	0.00802118	0.00267904	BMP4, GATA3, TWIST1	230	6	16792	36.5043	0.992068	0.0922043	4.45421
GOTERM_BP_DIRECT	GO:0002320~lymphoid progenitor cell differentiation	3	0.00802118	0.00267904	BMP4, KIT, SHH	230	6	16792	36.5043	0.992068	0.0922043	4.45421
GOTERM_BP_DIRECT	GO:0001649~osteoblast differentiation	7	0.0187161	0.00301098	MEF2C, BMP4, SOX2, IGFBP3, TWIST1, BMP6, IGFBP5	230	104	16792	4.91405	0.995647	0.101122	4.99291
GOTERM_BP_DIRECT	GO:0090103~cochlea morphogenesis	4	0.0106949	0.00318305	WNT5A, CTHRC1, EYA1, FRZB	230	22	16792	13.2743	0.996811	0.104651	5.27102
GOTERM_BP_DIRECT	GO:0009791~post-embryonic development	6	0.0160424	0.00319519	TAL2, BMP4, APOB, GATA3, ALX4, PPP1R13L	230	73	16792	6.00071	0.996881	0.103154	5.29062
GOTERM_BP_DIRECT	GO:0048754~branching morphogenesis of an epithelial tube	4	0.0106949	0.003624	BMP4, GDF7, SLIT2, SHH	230	23	16792	12.6972	0.998564	0.114162	5.98026
GOTERM_BP_DIRECT	GO:0021796~cerebral cortex regionalization	3	0.00802118	0.003717	EMX2, EOMES, PAX6	230	7	16792	31.2894	0.998786	0.11492	6.12921
GOTERM_BP_DIRECT	GO:0010862~positive regulation of pathway-restricted SMAD protein phosphorylation	5	0.0133686	0.00409846	INHBB, BMP4, GDF7, GDF6, BMP6	230	48	16792	7.60507	0.999392	0.123858	6.7378
GOTERM_BP_DIRECT	GO:0014902~myotube differentiation	3	0.00802118	0.00491158	MEF2C, BARX2, SHH	230	8	16792	27.3783	0.99986	0.144222	8.02273
GOTERM_BP_DIRECT	GO:0045766~positive regulation of angiogenesis	7	0.0187161	0.00493661	WNT5A, CYP1B1, ADM, SFRP2, GREM1, TWIST1, ANGPTL4	230	115	16792	4.44401	0.999867	0.142591	8.06202
GOTERM_BP_DIRECT	GO:0043410~positive regulation of MAPK cascade	6	0.0160424	0.00499356	FLT4, SOX2, KIT, IGFBP3, IGFBP4, F2R	230	81	16792	5.40805	0.99988	0.141855	8.15135
GOTERM_BP_DIRECT	GO:0044267~cellular protein metabolic process	7	0.0187161	0.0055907	HIST1H3A, SFTA3, HIST1H4E, HIST1H4C, IGFBP3, IGFBP4, IGFBP5	230	118	16792	4.33102	0.999959	0.155045	9.08311
GOTERM_BP_DIRECT	GO:0031069~hair follicle morphogenesis	4	0.0106949	0.00575063	FOXQ1, INTU, SHH, IGFBP5	230	27	16792	10.8161	0.99997	0.156727	9.33116
GOTERM_BP_DIRECT	GO:0060349~bone morphogenesis	4	0.0106949	0.00575063	OSR2, SFRP2, CYP26B1, TFAP2A	230	27	16792	10.8161	0.99997	0.156727	9.33116
GOTERM_BP_DIRECT	GO:0048103~somatic stem cell division	3	0.00802118	0.00625835	HOXB4, CDKN2A, KIT	230	9	16792	24.3362	0.999988	0.166873	10.1144
GOTERM_BP_DIRECT	GO:0042473~outer ear morphogenesis	3	0.00802118	0.00625835	EYA1, SALL1, TWIST1	230	9	16792	24.3362	0.999988	0.166873	10.1144
GOTERM_BP_DIRECT	GO:0044342~type B pancreatic cell proliferation	3	0.00802118	0.00625835	IGFBP3, IGFBP4, IGFBP5	230	9	16792	24.3362	0.999988	0.166873	10.1144
GOTERM_BP_DIRECT	GO:0030308~negative regulation of cell growth	7	0.0187161	0.00630602	CDKN2A, SFRP2, ESR2, FRZB, GREM1, SLIT2, SLIT3	230	121	16792	4.22364	0.999989	0.165601	10.1876
GOTERM_BP_DIRECT	GO:0021983~pituitary gland development	4	0.0106949	0.0063767	BMP4, SALL1, SOX2, PAX6	230	28	16792	10.4298	0.99999	0.164913	10.296
GOTERM_BP_DIRECT	GO:0060548~negative regulation of cell death	5	0.0133686	0.00667175	BMP4, WNT16, ATG5, SOX11, SOX4	230	55	16792	6.63715	0.999994	0.169464	10.7474
GOTERM_BP_DIRECT	GO:0060412~ventricular septum morphogenesis	4	0.0106949	0.00704184	SOX11, HEYL, HEY2, SOX4	230	29	16792	10.0702	0.999997	0.17556	11.3105
GOTERM_BP_DIRECT	GO:0090090~negative regulation of canonical Wnt signaling pathway	8	0.0213898	0.0070766	WNT5A, CTHRC1, SFRP2, SOX2, FRZB, GREM1, IGFBP4, SHH	230	163	16792	3.58325	0.999997	0.17396	11.3632
GOTERM_BP_DIRECT	GO:0001570~vasculogenesis	5	0.0133686	0.00710962	ADM, FOXF1, HEY2, ACKR3, SHH	230	56	16792	6.51863	0.999997	0.172365	11.4133
GOTERM_BP_DIRECT	GO:0048706~embryonic skeletal system development	4	0.0106949	0.00774662	WNT5A, DLX1, HOXD1, SHH	230	30	16792	9.73449	0.999999	0.183894	12.3737
GOTERM_BP_DIRECT	GO:0021510~spinal cord development	4	0.0106949	0.00774662	SOX11, SOX4, ROBO2, ZIC1	230	30	16792	9.73449	0.999999	0.183894	12.3737
GOTERM_BP_DIRECT	GO:0071773~cellular response to BMP stimulus	4	0.0106949	0.00774662	BMP4, GATA3, HEYL, BMP6	230	30	16792	9.73449	0.999999	0.183894	12.3737
GOTERM_BP_DIRECT	GO:0060174~limb bud formation	3	0.00802118	0.00775296	SOX11, SOX4, SHH	230	10	16792	21.9026	0.999999	0.181656	12.3832
GOTERM_BP_DIRECT	GO:0003214~cardiac left ventricle morphogenesis	3	0.00802118	0.00775296	SFRP2, FOXF1, HEY2	230	10	16792	21.9026	0.999999	0.181656	12.3832
GOTERM_BP_DIRECT	GO:0003184~pulmonary valve morphogenesis	3	0.00802118	0.00775296	BMP4, HEYL, HEY2	230	10	16792	21.9026	0.999999	0.181656	12.3832
GOTERM_BP_DIRECT	GO:0007267~cell-cell signaling	10	0.0267373	0.00821099	PTHLH, PGR, DHH, ADM, SFRP2, EFNB2, ESR2, GREM1, SHH, GJA3	230	254	16792	2.87436	1	0.188908	13.0676
GOTERM_BP_DIRECT	GO:0043065~positive regulation of apoptotic process	11	0.029411	0.00834975	BMP4, CDKN2A, CYP1B1, ADM, RASGRF2, SFRP2, SPINK2, SOX4, FRZB, IGFBP3, SLIT2	230	300	16792	2.67699	1	0.189391	13.2739
GOTERM_BP_DIRECT	GO:0030901~midbrain development	4	0.0106949	0.00849155	TAL2, GDF7, EN1, SHH	230	31	16792	9.42048	1	0.189922	13.4843
GOTERM_BP_DIRECT	GO:0009653~anatomical structure morphogenesis	6	0.0160424	0.00850104	EYA4, EYA1, GATA3, EFNB2, EN1, F2R	230	92	16792	4.76144	1	0.187803	13.4984
GOTERM_BP_DIRECT	GO:0001823~mesonephros development	3	0.00802118	0.00939119	BMP4, OSR2, GATA3	230	11	16792	19.9115	1	0.202944	14.808
GOTERM_BP_DIRECT	GO:0003323~type B pancreatic cell development	3	0.00802118	0.00939119	WNT5A, BMP4, BMP6	230	11	16792	19.9115	1	0.202944	14.808
GOTERM_BP_DIRECT	GO:0034374~low-density lipoprotein particle remodeling	3	0.00802118	0.00939119	AGTR1, APOB, PLA2G7	230	11	16792	19.9115	1	0.202944	14.808
GOTERM_BP_DIRECT	GO:0030336~negative regulation of cell migration	6	0.0160424	0.00969435	CYP1B1, SFRP2, TPM1, SLIT2, SHH, IGFBP5	230	95	16792	4.61108	1	0.206346	15.2498
GOTERM_BP_DIRECT	GO:0060395~SMAD protein signal transduction	5	0.0133686	0.0101375	INHBB, BMP4, GDF7, GDF6, BMP6	230	62	16792	5.8878	1	0.212259	15.8916
GOTERM_BP_DIRECT	GO:0009611~response to wounding	5	0.0133686	0.0107116	SLC1A3, ADM, SOX2, PAX6, F2R	230	63	16792	5.79434	1	0.220372	16.7164
GOTERM_BP_DIRECT	GO:0048286~lung alveolus development	4	0.0106949	0.0109719	BMP4, FOXF1, FLT4, IGFBP5	230	34	16792	8.58926	1	0.222594	17.0877
GOTERM_BP_DIRECT	GO:0022409~positive regulation of cell-cell adhesion	3	0.00802118	0.0111689	CD47, SOX2, KIF26B	230	12	16792	18.2522	1	0.223636	17.3678
GOTERM_BP_DIRECT	GO:0048846~axon extension involved in axon guidance	3	0.00802118	0.0111689	NRP2, SLIT2, SLIT3	230	12	16792	18.2522	1	0.223636	17.3678
GOTERM_BP_DIRECT	GO:0045778~positive regulation of ossification	3	0.00802118	0.0111689	WNT5A, BMP4, SOX11	230	12	16792	18.2522	1	0.223636	17.3678
GOTERM_BP_DIRECT	GO:0035385~Roundabout signaling pathway	3	0.00802118	0.0111689	ROBO2, SLIT2, SLIT3	230	12	16792	18.2522	1	0.223636	17.3678
GOTERM_BP_DIRECT	GO:0001759~organ induction	3	0.00802118	0.0111689	BMP4, SPRY1, GDNF	230	12	16792	18.2522	1	0.223636	17.3678
GOTERM_BP_DIRECT	GO:0001525~angiogenesis	9	0.0240635	0.0115778	NRP2, PROK2, CYP1B1, NOX5, LEPR, COL15A1, ACKR3, RAMP1, ANGPTL4	230	223	16792	2.94654	1	0.228344	17.9463
GOTERM_BP_DIRECT	GO:0007507~heart development	8	0.0213898	0.0129339	NRP2, MEF2C, ADM, FOXF1, SALL1, GATA3, SOX4, SHH	230	183	16792	3.19164	1	0.248921	19.8376
GOTERM_BP_DIRECT	GO:0060425~lung morphogenesis	3	0.00802118	0.0130819	BMP4, WNT7B, SOX11	230	13	16792	16.8482	1	0.248776	20.0415
GOTERM_BP_DIRECT	GO:0043568~positive regulation of insulin-like growth factor receptor signaling pathway	3	0.00802118	0.0130819	IGFBP3, IGFBP4, IGFBP5	230	13	16792	16.8482	1	0.248776	20.0415
GOTERM_BP_DIRECT	GO:0060317~cardiac epithelial to mesenchymal transition	3	0.00802118	0.0130819	WNT16, HEYL, HEY2	230	13	16792	16.8482	1	0.248776	20.0415
GOTERM_BP_DIRECT	GO:0051145~smooth muscle cell differentiation	3	0.00802118	0.0130819	MEF2C, FOXF1, HEY2	230	13	16792	16.8482	1	0.248776	20.0415
GOTERM_BP_DIRECT	GO:0045597~positive regulation of cell differentiation	4	0.0106949	0.0138283	SOX2, EOMES, GDNF, PPP1R13L	230	37	16792	7.89283	1	0.258357	21.0625
GOTERM_BP_DIRECT	GO:0001938~positive regulation of endothelial cell proliferation	5	0.0133686	0.0145979	NRP2, WNT5A, BMP4, FLT4, BMP6	230	69	16792	5.29049	1	0.267967	22.1022
GOTERM_BP_DIRECT	GO:0061053~somite development	3	0.00802118	0.0151263	SOX11, FRZB, SHH	230	14	16792	15.6447	1	0.273523	22.8087
GOTERM_BP_DIRECT	GO:0014912~negative regulation of smooth muscle cell migration	3	0.00802118	0.0151263	IGFBP3, SLIT2, IGFBP5	230	14	16792	15.6447	1	0.273523	22.8087
GOTERM_BP_DIRECT	GO:0071300~cellular response to retinoic acid	5	0.0133686	0.0153213	WNT5A, MEF2C, WNT7B, CYP26B1, EPHA3	230	70	16792	5.21491	1	0.273836	23.0679
GOTERM_BP_DIRECT	GO:0030326~embryonic limb morphogenesis	4	0.0106949	0.0170684	CYP26B1, FBN2, GREM1, SHH	230	40	16792	7.30087	1	0.297231	25.3537
GOTERM_BP_DIRECT	GO:0048468~cell development	4	0.0106949	0.0170684	INHBB, GDF7, GDF6, SHH	230	40	16792	7.30087	1	0.297231	25.3537
GOTERM_BP_DIRECT	GO:0002042~cell migration involved in sprouting angiogenesis	3	0.00802118	0.0172982	EFNB2, GREM1, SLIT2	230	15	16792	14.6017	1	0.297775	25.6496
GOTERM_BP_DIRECT	GO:0043408~regulation of MAPK cascade	4	0.0106949	0.0182345	INHBB, GDF7, GDF6, BMP6	230	41	16792	7.1228	1	0.308347	26.8437
GOTERM_BP_DIRECT	GO:0032924~activin receptor signaling pathway	3	0.00802118	0.0195938	INHBB, GDF7, GDF6	230	16	16792	13.6891	1	0.324342	28.5451
GOTERM_BP_DIRECT	GO:0030216~keratinocyte differentiation	5	0.0133686	0.0201355	WNT5A, WNT16, PAX6, DSP, INTU	230	76	16792	4.8032	1	0.328766	29.2127
GOTERM_BP_DIRECT	GO:0007286~spermatid development	5	0.0133686	0.0210183	DHH, HSPA2, SPINK2, KIT, OCA2	230	77	16792	4.74082	1	0.337562	30.2883
GOTERM_BP_DIRECT	GO:0007156~homophilic cell adhesion via plasma membrane adhesion molecules	7	0.0187161	0.0214954	CADM1, FAT3, PCDH10, ROBO2, ESAM, PCDH7, CDH11	230	158	16792	3.23456	1	0.340844	30.863
GOTERM_BP_DIRECT	GO:0002076~osteoblast development	3	0.00802118	0.0220092	PTHLH, SATB2, SHH	230	17	16792	12.8839	1	0.344513	31.4771
GOTERM_BP_DIRECT	GO:0032331~negative regulation of chondrocyte differentiation	3	0.00802118	0.0220092	PTHLH, BMP4, GREM1	230	17	16792	12.8839	1	0.344513	31.4771
GOTERM_BP_DIRECT	GO:0048663~neuron fate commitment	3	0.00802118	0.0220092	BMP4, PAX6, SHH	230	17	16792	12.8839	1	0.344513	31.4771
GOTERM_BP_DIRECT	GO:0035567~non-canonical Wnt signaling pathway	3	0.00802118	0.0220092	WNT5A, SFRP2, FRZB	230	17	16792	12.8839	1	0.344513	31.4771
GOTERM_BP_DIRECT	GO:0043066~negative regulation of apoptotic process	13	0.0347584	0.0225351	WNT5A, BMP4, PROK2, PLK2, NKX2-6, FLT4, POU3F3, TFAP2A, GREM1, GDNF, SHH, TWIST1, ANGPTL4	230	455	16792	2.08596	1	0.34824	32.1002
GOTERM_BP_DIRECT	GO:0030514~negative regulation of BMP signaling pathway	4	0.0106949	0.0233323	WNT5A, NBL1, SFRP2, GREM1	230	45	16792	6.48966	1	0.355211	33.0347
GOTERM_BP_DIRECT	GO:0007417~central nervous system development	6	0.0160424	0.0243282	SH3GL3, PAX6, NHLH2, POU3F3, ROBO2, SHH	230	120	16792	3.65043	1	0.364361	34.1851
GOTERM_BP_DIRECT	GO:0030539~male genitalia development	3	0.00802118	0.0245409	HOXD13, SHH, BMP6	230	18	16792	12.1681	1	0.363975	34.4284
GOTERM_BP_DIRECT	GO:0048557~embryonic digestive tract morphogenesis	3	0.00802118	0.0245409	SOX11, FOXF1, SHH	230	18	16792	12.1681	1	0.363975	34.4284
GOTERM_BP_DIRECT	GO:0060037~pharyngeal system development	3	0.00802118	0.0245409	EYA1, NKX2-6, GATA3	230	18	16792	12.1681	1	0.363975	34.4284
GOTERM_BP_DIRECT	GO:0032496~response to lipopolysaccharide	7	0.0187161	0.025066	IL12RB2, PTGER2, APOB, THBD, ADM, FOXP1, F2R	230	164	16792	3.11622	1	0.367263	35.0253
GOTERM_BP_DIRECT	GO:0060029~convergent extension involved in organogenesis	2	0.00534745	0.0270897	WNT5A, FRZB	230	2	16792	73.0087	1	0.387534	37.2785
GOTERM_BP_DIRECT	GO:0072236~metanephric loop of Henle development	2	0.00534745	0.0270897	WNT7B, POU3F3	230	2	16792	73.0087	1	0.387534	37.2785
GOTERM_BP_DIRECT	GO:0060809~mesodermal to mesenchymal transition involved in gastrulation	2	0.00534745	0.0270897	WNT5A, EOMES	230	2	16792	73.0087	1	0.387534	37.2785
GOTERM_BP_DIRECT	GO:0097324~melanocyte migration	2	0.00534745	0.0270897	ZEB2, KIT	230	2	16792	73.0087	1	0.387534	37.2785
GOTERM_BP_DIRECT	GO:0090190~positive regulation of branching involved in ureteric bud morphogenesis	3	0.00802118	0.0271853	HOXB7, GREM1, GDNF	230	19	16792	11.5277	1	0.385651	37.383
GOTERM_BP_DIRECT	GO:0030318~melanocyte differentiation	3	0.00802118	0.0299387	MEF2C, KIT, OCA2	230	20	16792	10.9513	1	0.412617	40.3262
GOTERM_BP_DIRECT	GO:0007189~adenylate cyclase-activating G-protein coupled receptor signaling pathway	4	0.0106949	0.0306796	PTHLH, PTGER2, PTGDR, NPR3	230	50	16792	5.8407	1	0.417372	41.0955
GOTERM_BP_DIRECT	GO:0007519~skeletal muscle tissue development	4	0.0106949	0.0322783	MEF2C, HOXD9, VGLL2, FOXP1	230	51	16792	5.72617	1	0.430734	42.7241
GOTERM_BP_DIRECT	GO:0000132~establishment of mitotic spindle orientation	3	0.00802118	0.0327979	EYA1, SPRY1, PAX6	230	21	16792	10.4298	1	0.432904	43.2442
GOTERM_BP_DIRECT	GO:0045987~positive regulation of smooth muscle contraction	3	0.00802118	0.0327979	PROK2, NPNT, F2R	230	21	16792	10.4298	1	0.432904	43.2442
GOTERM_BP_DIRECT	GO:0007517~muscle organ development	5	0.0133686	0.0334735	MEF2C, ETV1, PAX3, ALX4, TWIST1	230	89	16792	4.10161	1	0.436563	43.9138
GOTERM_BP_DIRECT	GO:0042472~inner ear morphogenesis	4	0.0106949	0.0339199	GATA3, TFAP2A, ZIC1, HMX3	230	52	16792	5.61605	1	0.437914	44.3522
GOTERM_BP_DIRECT	GO:0008344~adult locomotory behavior	4	0.0106949	0.0339199	HOXD9, HOXB8, EN1, GDNF	230	52	16792	5.61605	1	0.437914	44.3522
GOTERM_BP_DIRECT	GO:0007605~sensory perception of sound	6	0.0160424	0.0356805	EYA4, EYA1, SLC1A3, DCDC2, TFAP2A, PAX3	230	133	16792	3.29363	1	0.45173	46.0498
GOTERM_BP_DIRECT	GO:0010906~regulation of glucose metabolic process	3	0.00802118	0.0357594	IGFBP3, IGFBP4, IGFBP5	230	22	16792	9.95573	1	0.449465	46.1247
GOTERM_BP_DIRECT	GO:0046427~positive regulation of JAK-STAT cascade	3	0.00802118	0.0357594	CYP1B1, KIT, F2R	230	22	16792	9.95573	1	0.449465	46.1247
GOTERM_BP_DIRECT	GO:0007204~positive regulation of cytosolic calcium ion concentration	6	0.0160424	0.0366685	PROK2, AGTR1, PTGER2, ADM, PTGDR, F2R	230	134	16792	3.26905	1	0.454913	46.981
GOTERM_BP_DIRECT	GO:0030316~osteoclast differentiation	3	0.00802118	0.0388199	OSTM1, SNX10, FOXP1	230	23	16792	9.52287	1	0.471326	48.9566
GOTERM_BP_DIRECT	GO:0014003~oligodendrocyte development	3	0.00802118	0.0388199	PRDM8, SOX11, SHH	230	23	16792	9.52287	1	0.471326	48.9566
GOTERM_BP_DIRECT	GO:0060173~limb development	3	0.00802118	0.0388199	SALL1, GREM1, INTU	230	23	16792	9.52287	1	0.471326	48.9566
GOTERM_BP_DIRECT	GO:0042475~odontogenesis of dentin-containing tooth	4	0.0106949	0.0390994	BMP4, DLX1, ADM, SHH	230	55	16792	5.30972	1	0.470798	49.2082
GOTERM_BP_DIRECT	GO:0010629~negative regulation of gene expression	6	0.0160424	0.039733	PGR, MEF2C, SFRP2, SOX11, HEY2, SLIT3	230	137	16792	3.19746	1	0.473358	49.774
GOTERM_BP_DIRECT	GO:0006357~regulation of transcription from RNA polymerase II promoter	12	0.0320847	0.0398753	TAL2, FOXQ1, IKZF3, SATB2, BHLHE22, BARHL2, PAX3, MRGBP, NFE2L3, RBPJL, SIM1, FOXP1	230	441	16792	1.98663	1	0.471642	49.9003
GOTERM_BP_DIRECT	GO:0003408~optic cup formation involved in camera-type eye development	2	0.00534745	0.0403593	WNT5A, WNT16	230	3	16792	48.6725	1	0.472876	50.3275
GOTERM_BP_DIRECT	GO:2000111~positive regulation of macrophage apoptotic process	2	0.00534745	0.0403593	MEF2C, CDKN2A	230	3	16792	48.6725	1	0.472876	50.3275
GOTERM_BP_DIRECT	GO:0021912~regulation of transcription from RNA polymerase II promoter involved in spinal cord motor neuron fate specification	2	0.00534745	0.0403593	NKX6-2, PAX6	230	3	16792	48.6725	1	0.472876	50.3275
GOTERM_BP_DIRECT	GO:0060374~mast cell differentiation	2	0.00534745	0.0403593	GATA3, KIT	230	3	16792	48.6725	1	0.472876	50.3275
GOTERM_BP_DIRECT	GO:0009449~gamma-aminobutyric acid biosynthetic process	2	0.00534745	0.0403593	SLC1A3, GAD1	230	3	16792	48.6725	1	0.472876	50.3275
GOTERM_BP_DIRECT	GO:2000105~positive regulation of DNA-dependent DNA replication	2	0.00534745	0.0403593	BMP4, BMP6	230	3	16792	48.6725	1	0.472876	50.3275
GOTERM_BP_DIRECT	GO:0021513~spinal cord dorsal/ventral patterning	2	0.00534745	0.0403593	INTU, SHH	230	3	16792	48.6725	1	0.472876	50.3275
GOTERM_BP_DIRECT	GO:0021834~chemorepulsion involved in embryonic olfactory bulb interneuron precursor migration	2	0.00534745	0.0403593	SLIT2, SLIT3	230	3	16792	48.6725	1	0.472876	50.3275
GOTERM_BP_DIRECT	GO:0060438~trachea development	2	0.00534745	0.0403593	BMP4, FOXF1	230	3	16792	48.6725	1	0.472876	50.3275
GOTERM_BP_DIRECT	GO:0045880~positive regulation of smoothened signaling pathway	3	0.00802118	0.0419762	DCDC2, INTU, SHH	230	24	16792	9.12609	1	0.483579	51.7301
GOTERM_BP_DIRECT	GO:0001701~in utero embryonic development	7	0.0187161	0.0432649	WNT7B, APOB, FOXF1, GATA3, TPM1, FOXP1, TWIST1	230	187	16792	2.73295	1	0.491251	52.8212
GOTERM_BP_DIRECT	GO:0006915~apoptotic process	14	0.0374322	0.0474537	MEF2C, NOX5, CADM1, GDF6, LY86, PKN2, PAX3, GREM1, PPP1R13L, SEMA6A, CDKN2A, ATG5, SFRP2, IGFBP3	230	567	16792	1.80268	1	0.521262	56.2094
GOTERM_BP_DIRECT	GO:0002053~positive regulation of mesenchymal cell proliferation	3	0.00802118	0.0485637	WNT5A, FOXF1, FOXP1	230	26	16792	8.42408	1	0.526679	57.0681
GOTERM_BP_DIRECT	GO:0001958~endochondral ossification	3	0.00802118	0.0485637	MEF2C, BMP4, BMP6	230	26	16792	8.42408	1	0.526679	57.0681
GOTERM_BP_DIRECT	GO:0032092~positive regulation of protein binding	4	0.0106949	0.0505838	WNT5A, BMP4, CTHRC1, PLK2	230	61	16792	4.78746	1	0.538592	58.5904
GOTERM_BP_DIRECT	GO:0042476~odontogenesis	3	0.00802118	0.0519887	BMP4, OSR2, TWIST1	230	27	16792	8.11208	1	0.545709	59.6189
GOTERM_BP_DIRECT	GO:0032200~telomere organization	3	0.00802118	0.0519887	HIST1H3A, HIST1H4E, HIST1H4C	230	27	16792	8.11208	1	0.545709	59.6189
GOTERM_BP_DIRECT	GO:0030198~extracellular matrix organization	7	0.0187161	0.0522013	CD47, ITGA9, COL14A1, FOXF1, NPNT, FOXF2, FBN2	230	196	16792	2.60745	1	0.544286	59.7725
GOTERM_BP_DIRECT	GO:0030154~cell differentiation	12	0.0320847	0.0524867	INHBB, EYA4, EYA1, OSR2, CADM1, NKX2-6, COL15A1, NHLH2, ZIC1, SIM1, HMX3, ANGPTL4	230	462	16792	1.89633	1	0.543393	59.9778
GOTERM_BP_DIRECT	GO:0072107~positive regulation of ureteric bud formation	2	0.00534745	0.0534487	GATA3, GDNF	230	4	16792	36.5043	1	0.547203	60.6623
GOTERM_BP_DIRECT	GO:0021891~olfactory bulb interneuron development	2	0.00534745	0.0534487	WNT5A, ROBO2	230	4	16792	36.5043	1	0.547203	60.6623
GOTERM_BP_DIRECT	GO:0014706~striated muscle tissue development	2	0.00534745	0.0534487	EYA1, SHH	230	4	16792	36.5043	1	0.547203	60.6623
GOTERM_BP_DIRECT	GO:0021913~regulation of transcription from RNA polymerase II promoter involved in ventral spinal cord interneuron specification	2	0.00534745	0.0534487	NKX6-2, PAX6	230	4	16792	36.5043	1	0.547203	60.6623
GOTERM_BP_DIRECT	GO:0060686~negative regulation of prostatic bud formation	2	0.00534745	0.0534487	WNT5A, BMP4	230	4	16792	36.5043	1	0.547203	60.6623
GOTERM_BP_DIRECT	GO:0021782~glial cell development	2	0.00534745	0.0534487	SOX11, SOX4	230	4	16792	36.5043	1	0.547203	60.6623
GOTERM_BP_DIRECT	GO:0090191~negative regulation of branching involved in ureteric bud morphogenesis	2	0.00534745	0.0534487	BMP4, GREM1	230	4	16792	36.5043	1	0.547203	60.6623
GOTERM_BP_DIRECT	GO:0006538~glutamate catabolic process	2	0.00534745	0.0534487	GLUL, GAD1	230	4	16792	36.5043	1	0.547203	60.6623
GOTERM_BP_DIRECT	GO:0007442~hindgut morphogenesis	2	0.00534745	0.0534487	WNT5A, SHH	230	4	16792	36.5043	1	0.547203	60.6623
GOTERM_BP_DIRECT	GO:0060571~morphogenesis of an epithelial fold	2	0.00534745	0.0534487	GDF7, HOXD13	230	4	16792	36.5043	1	0.547203	60.6623
GOTERM_BP_DIRECT	GO:0051414~response to cortisol	2	0.00534745	0.0534487	SLIT2, SLIT3	230	4	16792	36.5043	1	0.547203	60.6623
GOTERM_BP_DIRECT	GO:0035910~ascending aorta morphogenesis	2	0.00534745	0.0534487	HEY2, SOX4	230	4	16792	36.5043	1	0.547203	60.6623
GOTERM_BP_DIRECT	GO:0007389~pattern specification process	3	0.00802118	0.0554973	EYA1, ZIC1, SHH	230	28	16792	7.82236	1	0.558257	62.0837
GOTERM_BP_DIRECT	GO:0035019~somatic stem cell population maintenance	4	0.0106949	0.0590478	SALL1, SOX2, SOX4, KIT	230	65	16792	4.49284	1	0.578553	64.4332
GOTERM_BP_DIRECT	GO:0048662~negative regulation of smooth muscle cell proliferation	3	0.00802118	0.0590866	NPR3, IGFBP3, IGFBP5	230	29	16792	7.55262	1	0.575945	64.4581
GOTERM_BP_DIRECT	GO:0045214~sarcomere organization	3	0.00802118	0.0590866	FHOD3, TPM1, FOXP1	230	29	16792	7.55262	1	0.575945	64.4581
GOTERM_BP_DIRECT	GO:0030217~T cell differentiation	3	0.00802118	0.0627537	LEPR, SOX4, KIT	230	30	16792	7.30087	1	0.59579	66.739
GOTERM_BP_DIRECT	GO:0001654~eye development	3	0.00802118	0.0627537	SOX2, PAX6, BMP6	230	30	16792	7.30087	1	0.59579	66.739
GOTERM_BP_DIRECT	GO:0003357~noradrenergic neuron differentiation	2	0.00534745	0.0663603	SOX11, SOX4	230	5	16792	29.2035	1	0.614158	68.8473
GOTERM_BP_DIRECT	GO:0065004~protein-DNA complex assembly	2	0.00534745	0.0663603	HEY2, TCF4	230	5	16792	29.2035	1	0.614158	68.8473
GOTERM_BP_DIRECT	GO:0014031~mesenchymal cell development	2	0.00534745	0.0663603	HEYL, HEY2	230	5	16792	29.2035	1	0.614158	68.8473
GOTERM_BP_DIRECT	GO:0072178~nephric duct morphogenesis	2	0.00534745	0.0663603	GATA3, EFNB2	230	5	16792	29.2035	1	0.614158	68.8473
GOTERM_BP_DIRECT	GO:0001714~endodermal cell fate specification	2	0.00534745	0.0663603	SOX2, EOMES	230	5	16792	29.2035	1	0.614158	68.8473
GOTERM_BP_DIRECT	GO:0033088~negative regulation of immature T cell proliferation in thymus	2	0.00534745	0.0663603	BMP4, CDKN2A	230	5	16792	29.2035	1	0.614158	68.8473
GOTERM_BP_DIRECT	GO:0051964~negative regulation of synapse assembly	2	0.00534745	0.0663603	WNT5A, ROBO2	230	5	16792	29.2035	1	0.614158	68.8473
GOTERM_BP_DIRECT	GO:0070100~negative regulation of chemokine-mediated signaling pathway	2	0.00534745	0.0663603	SLIT2, SLIT3	230	5	16792	29.2035	1	0.614158	68.8473
GOTERM_BP_DIRECT	GO:0048701~embryonic cranial skeleton morphogenesis	3	0.00802118	0.066496	BMP4, TFAP2A, TWIST1	230	31	16792	7.06536	1	0.612119	68.9241
GOTERM_BP_DIRECT	GO:0007224~smoothened signaling pathway	4	0.0106949	0.0681312	BMP4, FOXF1, PAX6, SHH	230	69	16792	4.23239	1	0.618571	69.8359
GOTERM_BP_DIRECT	GO:0006335~DNA replication-dependent nucleosome assembly	3	0.00802118	0.0703106	HIST1H3A, HIST1H4E, HIST1H4C	230	32	16792	6.84457	1	0.6278	71.0119
GOTERM_BP_DIRECT	GO:0042981~regulation of apoptotic process	7	0.0187161	0.0719161	INHBB, IKZF3, GDF7, GDF6, ALX4, IGFBP3, BMP6	230	213	16792	2.39935	1	0.633664	71.8506
GOTERM_BP_DIRECT	GO:0002088~lens development in camera-type eye	3	0.00802118	0.0741949	WNT5A, GATA3, PAX6	230	33	16792	6.63715	1	0.64285	73.0018
GOTERM_BP_DIRECT	GO:0006954~inflammatory response	10	0.0267373	0.0748271	PROK2, PTGER2, LY86, CYP26B1, PTGDR, KIT, TRIL, IGFBP4, BMP6, F2R	230	379	16792	1.92635	1	0.643381	73.3132
GOTERM_BP_DIRECT	GO:0050729~positive regulation of inflammatory response	4	0.0106949	0.0778078	WNT5A, CD47, AGTR1, PLA2G7	230	73	16792	4.00048	1	0.655627	74.7366
GOTERM_BP_DIRECT	GO:0016576~histone dephosphorylation	2	0.00534745	0.0790966	EYA4, EYA1	230	6	16792	24.3362	1	0.659239	75.3296
GOTERM_BP_DIRECT	GO:0060028~convergent extension involved in axis elongation	2	0.00534745	0.0790966	WNT5A, SFRP2	230	6	16792	24.3362	1	0.659239	75.3296
GOTERM_BP_DIRECT	GO:0038084~vascular endothelial growth factor signaling pathway	2	0.00534745	0.0790966	NRP2, FLT4	230	6	16792	24.3362	1	0.659239	75.3296
GOTERM_BP_DIRECT	GO:0010694~positive regulation of alkaline phosphatase activity	2	0.00534745	0.0790966	MEF2C, NPNT	230	6	16792	24.3362	1	0.659239	75.3296
GOTERM_BP_DIRECT	GO:0097084~vascular smooth muscle cell development	2	0.00534745	0.0790966	ADM, HEY2	230	6	16792	24.3362	1	0.659239	75.3296
GOTERM_BP_DIRECT	GO:0060363~cranial suture morphogenesis	2	0.00534745	0.0790966	BMP4, TWIST1	230	6	16792	24.3362	1	0.659239	75.3296
GOTERM_BP_DIRECT	GO:0003150~muscular septum morphogenesis	2	0.00534745	0.0790966	BMP4, HEY2	230	6	16792	24.3362	1	0.659239	75.3296
GOTERM_BP_DIRECT	GO:0048667~cell morphogenesis involved in neuron differentiation	2	0.00534745	0.0790966	MEF2C, SLC1A3	230	6	16792	24.3362	1	0.659239	75.3296
GOTERM_BP_DIRECT	GO:0071281~cellular response to iron ion	2	0.00534745	0.0790966	TFAP2A, BMP6	230	6	16792	24.3362	1	0.659239	75.3296
GOTERM_BP_DIRECT	GO:0014033~neural crest cell differentiation	2	0.00534745	0.0790966	MEF2C, FRZB	230	6	16792	24.3362	1	0.659239	75.3296
GOTERM_BP_DIRECT	GO:0021978~telencephalon regionalization	2	0.00534745	0.0790966	BMP4, SHH	230	6	16792	24.3362	1	0.659239	75.3296
GOTERM_BP_DIRECT	GO:0048263~determination of dorsal identity	2	0.00534745	0.0790966	NBL1, GREM1	230	6	16792	24.3362	1	0.659239	75.3296
GOTERM_BP_DIRECT	GO:0051150~regulation of smooth muscle cell differentiation	2	0.00534745	0.0790966	BMP4, FOXF1	230	6	16792	24.3362	1	0.659239	75.3296
GOTERM_BP_DIRECT	GO:0030509~BMP signaling pathway	4	0.0106949	0.0854374	BMP4, GDF7, GDF6, BMP6	230	76	16792	3.84256	1	0.686028	78.0613
GOTERM_BP_DIRECT	GO:0030324~lung development	4	0.0106949	0.0854374	WNT5A, WNT7B, FOXF1, SHH	230	76	16792	3.84256	1	0.686028	78.0613
GOTERM_BP_DIRECT	GO:0050900~leukocyte migration	5	0.0133686	0.0857939	CD47, APOB, THBD, ESAM, SIRPA	230	122	16792	2.99216	1	0.685005	78.2061
GOTERM_BP_DIRECT	GO:0006352~DNA-templated transcription, initiation	3	0.00802118	0.0862405	HIST1H4E, HIST1H4C, TCF4	230	36	16792	6.08406	1	0.684392	78.3862
GOTERM_BP_DIRECT	GO:0030177~positive regulation of Wnt signaling pathway	3	0.00802118	0.0862405	SALL1, SOX4, SHH	230	36	16792	6.08406	1	0.684392	78.3862
GOTERM_BP_DIRECT	GO:0009409~response to cold	3	0.00802118	0.0862405	HSPA2, ADM, GMPR	230	36	16792	6.08406	1	0.684392	78.3862
GOTERM_BP_DIRECT	GO:0001843~neural tube closure	4	0.0106949	0.088049	BMP4, ADM, TRIM71, TWIST1	230	77	16792	3.79266	1	0.689722	79.1014
GOTERM_BP_DIRECT	GO:0045786~negative regulation of cell cycle	3	0.00802118	0.0903783	BMP4, PLA2G16, GATA3	230	37	16792	5.91962	1	0.697099	79.9898
GOTERM_BP_DIRECT	GO:0000183~chromatin silencing at rDNA	3	0.00802118	0.0903783	HIST1H3A, HIST1H4E, HIST1H4C	230	37	16792	5.91962	1	0.697099	79.9898
GOTERM_BP_DIRECT	GO:0034332~adherens junction organization	3	0.00802118	0.0903783	CADM1, DSP, CDH11	230	37	16792	5.91962	1	0.697099	79.9898
GOTERM_BP_DIRECT	GO:2001240~negative regulation of extrinsic apoptotic signaling pathway in absence of ligand	3	0.00802118	0.0903783	EYA4, EYA1, GDNF	230	37	16792	5.91962	1	0.697099	79.9898
GOTERM_BP_DIRECT	GO:0070374~positive regulation of ERK1 and ERK2 cascade	6	0.0160424	0.0916561	BMP4, FLT4, NPNT, ACKR3, FAM150B, F2R	230	175	16792	2.50316	1	0.699905	80.4619
GOTERM_BP_DIRECT	GO:0060428~lung epithelium development	2	0.00534745	0.0916598	WNT7B, SHH	230	7	16792	20.8596	1	0.697419	80.4633
GOTERM_BP_DIRECT	GO:0003183~mitral valve morphogenesis	2	0.00534745	0.0916598	SOX4, TWIST1	230	7	16792	20.8596	1	0.697419	80.4633
GOTERM_BP_DIRECT	GO:0021902~commitment of neuronal cell to specific neuron type in forebrain	2	0.00534745	0.0916598	SATB2, PAX6	230	7	16792	20.8596	1	0.697419	80.4633
GOTERM_BP_DIRECT	GO:0060687~regulation of branching involved in prostate gland morphogenesis	2	0.00534745	0.0916598	BMP4, HOXD13	230	7	16792	20.8596	1	0.697419	80.4633
GOTERM_BP_DIRECT	GO:0060449~bud elongation involved in lung branching	2	0.00534745	0.0916598	BMP4, SPRY1	230	7	16792	20.8596	1	0.697419	80.4633
GOTERM_BP_DIRECT	GO:0048806~genitalia development	2	0.00534745	0.0916598	WNT5A, FOXF2	230	7	16792	20.8596	1	0.697419	80.4633
GOTERM_BP_DIRECT	GO:0014009~glial cell proliferation	2	0.00534745	0.0916598	SOX11, SOX4	230	7	16792	20.8596	1	0.697419	80.4633
GOTERM_BP_DIRECT	GO:0060463~lung lobe morphogenesis	2	0.00534745	0.0916598	FOXF1, SHH	230	7	16792	20.8596	1	0.697419	80.4633
GOTERM_BP_DIRECT	GO:0007617~mating behavior	2	0.00534745	0.0916598	NHLH2, MTNR1A	230	7	16792	20.8596	1	0.697419	80.4633
GOTERM_BP_DIRECT	GO:0032609~interferon-gamma production	2	0.00534745	0.0916598	IL12RB2, EOMES	230	7	16792	20.8596	1	0.697419	80.4633
GOTERM_BP_DIRECT	GO:0072205~metanephric collecting duct development	2	0.00534745	0.0916598	BMP4, WNT7B	230	7	16792	20.8596	1	0.697419	80.4633
GOTERM_BP_DIRECT	GO:0043567~regulation of insulin-like growth factor receptor signaling pathway	2	0.00534745	0.0916598	IGFBP3, IGFBP4	230	7	16792	20.8596	1	0.697419	80.4633
GOTERM_BP_DIRECT	GO:0060563~neuroepithelial cell differentiation	2	0.00534745	0.0916598	SOX11, SOX4	230	7	16792	20.8596	1	0.697419	80.4633
GOTERM_BP_DIRECT	GO:0019933~cAMP-mediated signaling	3	0.00802118	0.0945735	ADM, PDE4D, NPR3	230	38	16792	5.76384	1	0.706798	81.5008
GOTERM_BP_DIRECT	GO:0001568~blood vessel development	3	0.00802118	0.0945735	MEF2C, FOXF1, PAX6	230	38	16792	5.76384	1	0.706798	81.5008
GOTERM_BP_DIRECT	GO:0035264~multicellular organism growth	4	0.0106949	0.0960821	TAL2, EN1, PDE4D, PPP1R13L	230	80	16792	3.65043	1	0.710327	82.0175
GOTERM_BP_DIRECT	GO:0001558~regulation of cell growth	4	0.0106949	0.0960821	AGTR1, IGFBP3, IGFBP4, IGFBP5	230	80	16792	3.65043	1	0.710327	82.0175
GOTERM_BP_DIRECT	GO:0042060~wound healing	4	0.0106949	0.0960821	WNT5A, ITGA9, DSP, TPM1	230	80	16792	3.65043	1	0.710327	82.0175
GOTERM_BP_DIRECT	GO:0002062~chondrocyte differentiation	3	0.00802118	0.0988236	MEF2C, BMP4, OSR2	230	39	16792	5.61605	1	0.718503	82.9217

## Sheet: OS promoter IC9 list
chr	start	end	genesymbol	symbol	Loadings
chr14	38062403	38064402	TTC6	TTC6	-8.48
chr2	200322820	200324819	SATB2	SATB2	-8.31
chr5	82765492	82767491	VCAN	VCAN	-8.19
chr15	99643285	99645284	SYNM	SYNM	-8.08
chr4	124318644	124320643	SPRY1	SPRY1	-7.83
chr6	27835360	27837359	HIST1H1B	HIST1H1B	-7.75
chr2	72374992	72376991	CYP26B1	CYP26B1	-7.72
chr2	107502611	107504610	ST6GAL2	ST6GAL2	-7.72
chr5	127873736	127875735	FBN2	FBN2	-7.69
chr8	97173021	97175020	GDF6	GDF6	-7.69
chr17	46688384	46690383	HOXB7	HOXB7	-7.6
chr10	8094666	8096665	GATA3	GATA3	-7.52
chr2	107503564	107505563	ST6GAL2	ST6GAL2	-7.46
chr6	114176513	114178512	MARCKS	MARCKS	-7.4
chr18	21717447	21719446	CABYR	CABYR	-7.25
chr2	200335990	200337989	SATB2	SATB2	-7.23
chr14	52779015	52781014	PTGER2	PTGER2	-7.22
chr6	26102175	26104174	HIST1H4C	HIST1H4C	-7.12
chr2	121101717	121103716	INHBB	INHBB	-7.06
chr13	107187389	107189388	EFNB2	EFNB2	-7.04
chr10	90967072	90969071	CH25H	CH25H	-7.03
chr6	1310674	1312673	FOXQ1	FOXQ1	-7.02
chr11	63381910	63383909	PLA2G16	PLA2G16	-7.02
chr11	63381942	63383941	PLA2G16	PLA2G16	-7.02
chr2	107503298	107505297	ST6GAL2	ST6GAL2	-7.01
chr10	124893566	124895565	HMX3	HMX3	-7.01
chr17	1957603	1959602	HIC1	HIC1	-6.97
chr2	288309	290308	FAM150B	FAM150B	-6.97
chr5	57755967	57757966	PLK2	PLK2	-6.95
chr2	20864423	20866422	GDF7	GDF7	-6.81
chr16	86542132	86544131	FOXF1	FOXF1	-6.74
chr2	14773214	14775213	LOC653602	LOC653602	-6.73
chr10	134599538	134601537	NKX6-2	NKX6-2	-6.71
chr14	65005185	65007184	HSPA2	HSPA2	-6.66
chr9	21994491	21996490	CDKN2A	CDKN2A	-6.66
chr1	19970259	19972258	NBL1	NBL1	-6.61
chr16	65156041	65158040	CDH11	CDH11	-6.56
chr2	63275936	63277935	OTX1	OTX1	-6.55
chr5	94953979	94955978	GPR150	GPR150	-6.55
chr8	22549903	22551902	EGR3	EGR3	-6.54
chr8	22550094	22552093	EGR3	EGR3	-6.54
chr6	137241378	137243377	SLC35D3	SLC35D3	-6.48
chr7	14029643	14031642	ETV1	ETV1	-6.47
chr17	59475256	59477255	TBX2	TBX2	-6.46
chr13	101241047	101243046	GGACT	GGACT	-6.44
chr1	29449014	29451013	TMEM200B	TMEM200B	-6.44
chr17	72856967	72858966	GRIN2C	GRIN2C	-6.43
chr17	1956392	1958391	HIC1	HIC1	-6.4
chr21	28339440	28341439	ADAMTS5	ADAMTS5	-6.39
chr3	77087293	77089292	ROBO2	ROBO2	-6.37
chr4	91046683	91048682	CCSER1	CCSER1	-6.36
chr13	20735184	20737183	GJA3	GJA3	-6.34
chr5	43040448	43042447	ANXA2R	ANXA2R	-6.34
chr4	124317540	124319539	SPRY1	SPRY1	-6.27
chr11	75379480	75381479	MAP6	MAP6	-6.25
chr5	58335340	58337339	PDE4D	PDE4D	-6.24
chr7	21985543	21987542	CDCA7L	CDCA7L	-6.24
chr11	134144274	134146273	GLB1L3	GLB1L3	-6.21
chr11	13028969	13030968	RASSF10	RASSF10	-6.21
chr1	92949357	92951356	GFI1	GFI1	-6.19
chr17	66597096	66599095	FAM20A	FAM20A	-6.17
chr11	17371308	17373307	NCR3LG1	NCR3LG1	-6.17
chr4	134068444	134070443	PCDH10	PCDH10	-6.1
chr5	158526771	158528770	EBF1	EBF1	-6.1
chr1	19969865	19971864	NBL1	NBL1	-6.09
chr5	32709437	32711436	NPR3	NPR3	-6.08
chr4	30720029	30722028	PCDH7	PCDH7	-6.06
chr4	30720036	30722035	PCDH7	PCDH7	-6.06
chr2	206545223	206547222	NRP2	NRP2	-6.04
chr16	56223250	56225249	GNAO1	GNAO1	-6.01
chr22	50968515	50970514	TYMP	TYMP	-6
chr6	126068731	126070730	HEY2	HEY2	-5.98
chr8	9009153	9011152	PPP1R3B	PPP1R3B	-5.97
chr6	26235217	26237216	HIST1H1D	HIST1H1D	-5.97
chr5	37839783	37841782	GDNF	GDNF	-5.87
chr5	98102998	98104997	RGMB	RGMB	-5.87
chr13	29293151	29295150	SLC46A3	SLC46A3	-5.86
chr6	108485261	108487260	NR2E1	NR2E1	-5.86
chr7	22539902	22541901	STEAP1B	STEAP1B	-5.82
chr2	183731499	183733498	FRZB	FRZB	-5.81
chr22	24113005	24115004	MMP11	MMP11	-5.81
chr10	118031820	118033819	GFRA1	GFRA1	-5.8
chr12	81331695	81333694	LIN7A	LIN7A	-5.78
chr21	28217729	28219728	ADAMTS1	ADAMTS1	-5.78
chr3	128207374	128209373	GATA2	GATA2	-5.76
chr11	124632224	124634223	ESAM	ESAM	-5.75
chr8	91997486	91999485	C8orf88	C8orf88	-5.75
chr8	29208268	29210267	DUSP4	DUSP4	-5.73
chr11	68609400	68611399	CPT1A	CPT1A	-5.73
chr5	2750244	2752243	C5orf38	C5orf38	-5.72
chr1	182360540	182362539	GLUL	GLUL	-5.71
chr17	68163675	68165674	KCNJ2	KCNJ2	-5.71
chr5	40678031	40680030	PTGER4	PTGER4	-5.69
chr5	115296150	115298149	LVRN	LVRN	-5.67
chr3	32857509	32859508	TRIM71	TRIM71	-5.65
chr2	38303324	38305323	CYP1B1	CYP1B1	-5.63
chr7	87255728	87257727	RUNDC3B	RUNDC3B	-5.63
chr17	15244959	15246958	TEKT3	TEKT3	-5.62
chr18	33875658	33877657	FHOD3	FHOD3	-5.61
chr22	24110160	24112159	CHCHD10	CHCHD10	-5.61
chr5	180018488	180020487	SCGB3A1	SCGB3A1	-5.61
chr6	26216873	26218872	HIST1H2BG	HIST1H2BG	-5.6
chr6	26202872	26204871	HIST1H4E	HIST1H4E	-5.59
chr2	172948207	172950206	DLX1	DLX1	-5.58
chr2	63275191	63277190	OTX1	OTX1	-5.52
chr1	92951629	92953628	GFI1	GFI1	-5.51
chr6	27775710	27777709	HIST1H2BL	HIST1H2BL	-5.51
chr4	110223800	110225799	COL25A1	COL25A1	-5.49
chr10	119299955	119301954	EMX2	EMX2	-5.46
chr2	43019752	43021751	HAAO	HAAO	-5.44
chr11	130316868	130318867	ADAMTS15	ADAMTS15	-5.43
chr6	75915624	75917623	COL12A1	COL12A1	-5.42
chr14	38064326	38066325	FOXA1	FOXA1	-5.4
chr5	178017557	178019556	COL23A1	COL23A1	-5.39
chr5	114516244	114518243	TRIM36	TRIM36	-5.39
chr11	2160205	2162204	IGF2	IGF2	-5.37
chr8	74005508	74007507	SBSPON	SBSPON	-5.35
chr2	17719806	17721805	VSNL1	VSNL1	-5.35
chr18	21716919	21718918	CABYR	CABYR	-5.32
chr14	73359358	73361357	DPF3	DPF3	-5.32
chr4	81254873	81256872	C4orf22	C4orf22	-5.31
chr1	40105349	40107348	HEYL	HEYL	-5.3
chr4	110223524	110225523	COL25A1	COL25A1	-5.3
chr2	172967479	172969478	DLX2	DLX2	-5.28
chr5	2751770	2753769	IRX2	IRX2	-5.27
chr2	88752054	88754053	FOXI3	FOXI3	-5.26
chr17	72856008	72858007	GRIN2C	GRIN2C	-5.26
chr10	25462289	25464288	GPR158	GPR158	-5.22
chr15	33486935	33488934	FMN1	FMN1	-5.22
chr3	45838036	45840035	SLC6A20	SLC6A20	-5.21
chr13	20806535	20808534	GJB6	GJB6	-5.2
chr14	34420285	34422284	EGLN3	EGLN3	-5.13
chr10	72648012	72650011	PCBD1	PCBD1	-5.08
chr1	228645561	228647560	HIST3H2A	HIST3H2A	-5.01
chr8	29206323	29208322	DUSP4	DUSP4	-5
chr12	20520178	20522177	PDE3A	PDE3A	-5
chr20	23030302	23032301	THBD	THBD	-4.99
chr18	59990519	59992518	TNFRSF11A	TNFRSF11A	-4.99
chr6	16236810	16238809	GMPR	GMPR	-4.98
chr4	52915496	52917495	SPATA18	SPATA18	-4.98
chr5	73937250	73939249	ENC1	ENC1	-4.98
chr3	71114075	71116074	FOXP1	FOXP1	-4.96
chr14	34420033	34422032	EGLN3	EGLN3	-4.95
chr15	84113979	84115978	SH3GL3	SH3GL3	-4.94
chr10	115801805	115803804	ADRB1	ADRB1	-4.94
chr1	111747161	111749160	DENND2D	DENND2D	-4.94
chr4	111544255	111546254	PITX2	PITX2	-4.93
chr5	94620280	94622279	MCTP1	MCTP1	-4.92
chr16	89640175	89642174	CPNE7	CPNE7	-4.92
chr3	128206765	128208764	GATA2	GATA2	-4.91
chr22	23520551	23522550	BCR	BCR	-4.9
chr6	150283109	150285108	ULBP1	ULBP1	-4.89
chr7	45960872	45962871	IGFBP3	IGFBP3	-4.88
chr4	184824508	184826507	STOX2	STOX2	-4.87
chr1	19968666	19970665	NBL1	NBL1	-4.87
chr5	76009867	76011866	F2R	F2R	-4.87
chr8	24769273	24771272	NEFM	NEFM	-4.86
chr7	14030866	14032865	ETV1	ETV1	-4.86
chr2	237476379	237478378	ACKR3	ACKR3	-4.84
chr2	111876490	111878489	BCL2L11	BCL2L11	-4.84
chr4	156586814	156588813	GUCY1A3	GUCY1A3	-4.83
chr8	104381742	104383741	CTHRC1	CTHRC1	-4.82
chr11	129243880	129245879	BARX2	BARX2	-4.82
chr2	145277959	145279958	ZEB2	ZEB2	-4.81
chr2	73142603	73144602	EMX1	EMX1	-4.8
chr4	110479354	110481353	MCUB	MCUB	-4.8
chr6	27773976	27775975	HIST1H2AI	HIST1H2AI	-4.8
chr8	104382660	104384659	CTHRC1	CTHRC1	-4.8
chr2	171569856	171571855	SP5	SP5	-4.8
chr8	99954800	99956799	STK3	STK3	-4.8
chr10	92617672	92619671	HTR7	HTR7	-4.79
chr21	18883223	18885222	CXADR	CXADR	-4.77
chr6	46703152	46705151	PLA2G7	PLA2G7	-4.77
chr12	89746637	89748636	DUSP6	DUSP6	-4.76
chr1	228643807	228645806	HIST3H2BB	HIST3H2BB	-4.76
chr17	38020442	38022441	IKZF3	IKZF3	-4.75
chr8	77591514	77593513	ZFHX4	ZFHX4	-4.74
chr8	140715300	140717299	KCNK9	KCNK9	-4.74
chr1	43611593	43613592	FAM183A	FAM183A	-4.69
chr2	237076653	237078652	GBX2	GBX2	-4.68
chr2	242496145	242498144	BOK	BOK	-4.66
chr6	6004278	6006277	NRN1	NRN1	-4.65
chr11	63258681	63260680	HRASLS5	HRASLS5	-4.65
chr2	223160865	223162864	CCDC140	CCDC140	-4.64
chr2	26783426	26785425	C2orf70	C2orf70	-4.62
chr2	5830798	5832797	SOX11	SOX11	-4.61
chr11	119234893	119236892	USP2	USP2	-4.59
chr3	138664075	138666074	FOXL2NB	FOXL2NB	-4.59
chr6	26249878	26251877	HIST1H2BH	HIST1H2BH	-4.58
chr3	148413657	148415656	AGTR1	AGTR1	-4.57
chr7	29184162	29186161	CHN2	CHN2	-4.56
chr13	111764965	111766964	ARHGEF7	ARHGEF7	-4.55
chr11	115375242	115377241	CADM1	CADM1	-4.55
chr3	13114618	13116617	IQSEC1	IQSEC1	-4.54
chr10	82166241	82168240	FAM213A	FAM213A	-4.54
chr1	91182795	91184794	BARHL2	BARHL2	-4.54
chr6	26019906	26021905	HIST1H4A	HIST1H4A	-4.54
chr19	45455841	45457840	CLPTM1	CLPTM1	-4.53
chr1	4713104	4715103	AJAP1	AJAP1	-4.53
chr6	99280579	99282578	POU3F2	POU3F2	-4.51
chr2	201448730	201450729	AOX1	AOX1	-4.51
chr1	245316286	245318285	KIF26B	KIF26B	-4.5
chr6	26018717	26020716	HIST1H3A	HIST1H3A	-4.49
chr5	115152406	115154405	CDO1	CDO1	-4.48
chr15	63332837	63334836	TPM1	TPM1	-4.48
chr1	220861627	220863626	C1orf115	C1orf115	-4.45
chr10	91295314	91297313	SLC16A12	SLC16A12	-4.44
chr10	118033158	118035157	GFRA1	GFRA1	-4.43
chr15	33008204	33010203	GREM1	GREM1	-4.42
chr14	52732430	52734429	PTGDR	PTGDR	-4.39
chr11	87908636	87910635	RAB38	RAB38	-4.39
chr6	27780821	27782820	HIST1H2BM	HIST1H2BM	-4.38
chr16	51184509	51186508	SALL1	SALL1	-4.38
chr15	52587996	52589995	MYO5C	MYO5C	-4.37
chr5	115152355	115154354	CDO1	CDO1	-4.37
chr5	80254507	80256506	RASGRF2	RASGRF2	-4.37
chr8	104510975	104512974	RIMS2	RIMS2	-4.36
chr6	166582158	166584157	T	T	-4.35
chr10	106398858	106400857	SORCS3	SORCS3	-4.34
chr7	29601426	29603425	PRR15	PRR15	-4.34
chr9	92217926	92219925	GADD45G	GADD45G	-4.32
chr20	61051027	61053026	GATA5	GATA5	-4.31
chr6	27098816	27100815	HIST1H2AG	HIST1H2AG	-4.3
chr8	22550816	22552815	EGR3	EGR3	-4.29
chr1	182361342	182363341	GLUL	GLUL	-4.29
chr4	154603403	154605402	TLR2	TLR2	-4.28
chr4	101111656	101113655	DDIT4L	DDIT4L	-4.28
chr12	28122895	28124894	PTHLH	PTHLH	-4.27
chr6	36355569	36357568	ETV7	ETV7	-4.26
chr6	36355578	36357577	ETV7	ETV7	-4.26
chr2	176970083	176972082	HOXD11	HOXD11	-4.26
chr4	85419388	85421387	NKX6-1	NKX6-1	-4.25
chr1	185701682	185703681	HMCN1	HMCN1	-4.25
chr4	48490268	48492267	ZAR1	ZAR1	-4.24
chr3	55521671	55523670	WNT5A	WNT5A	-4.23
chr17	9726867	9728866	GLP2R	GLP2R	-4.22
chr14	102025687	102027686	DIO3	DIO3	-4.22
chr7	43150197	43152196	HECW1	HECW1	-4.22
chr10	28034779	28036778	MKX	MKX	-4.21
chr8	86374130	86376129	CA2	CA2	-4.19
chr6	27100576	27102575	HIST1H2BJ	HIST1H2BJ	-4.18
chr3	173114237	173116236	NLGN1	NLGN1	-4.17
chr9	134151907	134153906	FAM78A	FAM78A	-4.17
chr5	119799325	119801324	PRR16	PRR16	-4.16
chr8	23564112	23566111	NKX2-6	NKX2-6	-4.15
chr5	1882881	1884880	IRX4	IRX4	-4.15
chr15	58358122	58360121	ALDH1A2	ALDH1A2	-4.14
chr22	48970117	48972116	FAM19A5	FAM19A5	-4.14
chr5	50676957	50678956	ISL1	ISL1	-4.13
chr10	64576141	64578140	EGR2	EGR2	-4.12
chr3	13588624	13590623	FBLN2	FBLN2	-4.12
chr8	86349055	86351054	CA3	CA3	-4.12
chr9	101703994	101705993	COL15A1	COL15A1	-4.11
chr7	15726309	15728308	MEOX2	MEOX2	-4.11
chr5	112071555	112073554	APC	APC	-4.1
chr16	54962691	54964690	CRNDE	CRNDE	-4.09
chr15	29862928	29864927	FAM189A1	FAM189A1	-4.08
chr3	71834358	71836357	PROK2	PROK2	-4.07
chr6	26043886	26045885	HIST1H2BB	HIST1H2BB	-4.06
chr2	18057923	18059922	KCNS3	KCNS3	-4.06
chr3	37491812	37493811	ITGA9	ITGA9	-4.04
chr2	136875726	136877725	CXCR4	CXCR4	-4.04
chr4	77819003	77821002	SOWAHB	SOWAHB	-4.03
chr8	65490794	65492793	BHLHE22	BHLHE22	-4.02
chr1	206678862	206680861	RASSF5	RASSF5	-4.01
chr6	27859202	27861201	HIST1H2BO	HIST1H2BO	-4.01
chr2	176992467	176994466	HOXD8	HOXD8	-4.01
chr1	156828713	156830712	INSRR	INSRR	-4.01
chr12	45444883	45446882	DBX2	DBX2	-4.01
chr20	20346764	20348763	INSM1	INSM1	-4
chr6	10412608	10414607	TFAP2A	TFAP2A	-4
chr17	39150386	39152385	KRTAP3-3	KRTAP3-3	-3.99
chr7	14031051	14033050	ETV1	ETV1	-3.99
chr11	69634193	69636192	FGF3	FGF3	-3.99
chr7	89781688	89783687	STEAP1	STEAP1	-3.98
chr1	92952434	92954433	GFI1	GFI1	-3.97
chr8	99954630	99956629	OSR2	OSR2	-3.97
chr2	154335323	154337322	RPRM	RPRM	-3.96
chr6	27840100	27842099	HIST1H3I	HIST1H3I	-3.96
chr1	50889120	50891119	DMRTA2	DMRTA2	-3.96
chr3	157823953	157825952	SHOX2	SHOX2	-3.96
chr2	136873814	136875813	CXCR4	CXCR4	-3.96
chr17	35292771	35294770	LHX1	LHX1	-3.96
chr1	108507546	108509545	VAV3	VAV3	-3.96
chr2	223163716	223165715	PAX3	PAX3	-3.95
chr6	133560636	133562635	EYA4	EYA4	-3.95
chr10	105034919	105036918	INA	INA	-3.95
chr22	46933068	46935067	CELSR1	CELSR1	-3.95
chr11	7694830	7696829	CYB5R2	CYB5R2	-3.94
chr6	136871958	136873957	MAP7	MAP7	-3.94
chr11	64065862	64067861	TEX40	TEX40	-3.93
chr18	72124504	72126503	FAM69C	FAM69C	-3.93
chr6	27775841	27777840	HIST1H3H	HIST1H3H	-3.92
chr18	71959252	71961251	CYB5A	CYB5A	-3.92
chr11	31825786	31827785	PAX6	PAX6	-3.92
chr4	55093263	55095262	PDGFRA	PDGFRA	-3.92
chr4	90758351	90760350	SNCA	SNCA	-3.91
chr6	133560494	133562493	EYA4	EYA4	-3.91
chr4	119273923	119275922	PRSS12	PRSS12	-3.9
chr2	217496126	217498125	IGFBP2	IGFBP2	-3.9
chr4	90758128	90760127	SNCA	SNCA	-3.89
chr4	157995554	157997553	GLRB	GLRB	-3.88
chr17	52976051	52978050	TOM1L1	TOM1L1	-3.87
chr8	11559659	11561658	GATA4	GATA4	-3.87
chr17	14202366	14204365	HS3ST3B1	HS3ST3B1	-3.86
chr1	52193485	52195484	OSBPL9	OSBPL9	-3.86
chr1	156828670	156830669	NTRK1	NTRK1	-3.85
chr15	40574788	40576787	ANKRD63	ANKRD63	-3.85
chr12	123257055	123259054	CCDC62	CCDC62	-3.85
chr16	62070740	62072739	CDH8	CDH8	-3.84
chr22	42310672	42312671	SHISA8	SHISA8	-3.83
chr1	115632122	115634121	TSPAN2	TSPAN2	-3.83
chr4	78976723	78978722	FRAS1	FRAS1	-3.83
chr5	168728134	168730133	SLIT3	SLIT3	-3.81
chr4	124315949	124317948	SPRY1	SPRY1	-3.81
chr17	4800947	4802946	C17orf107	C17orf107	-3.8
chr2	208030741	208032740	KLF7	KLF7	-3.8
chr11	31833732	31835731	PAX6	PAX6	-3.79
chr11	31833891	31835890	PAX6	PAX6	-3.79
chr9	27529851	27531850	MOB3B	MOB3B	-3.79
chr9	82184687	82186686	TLE4	TLE4	-3.79
chr20	61638388	61640387	BHLHE23	BHLHE23	-3.79
chr10	128994423	128996422	FAM196A	FAM196A	-3.78
chr17	56831229	56833228	PPM1E	PPM1E	-3.77
chr2	208031581	208033580	KLF7	KLF7	-3.77
chr8	70983563	70985562	PRDM14	PRDM14	-3.76
chr2	176992421	176994420	HOXD8	HOXD8	-3.76
chr6	26197786	26199785	HIST1H2BF	HIST1H2BF	-3.75
chr3	170134652	170136651	CLDN11	CLDN11	-3.75
chr4	41256897	41258896	UCHL1	UCHL1	-3.74
chr6	100911552	100913551	SIM1	SIM1	-3.74
chr5	3594167	3596166	IRX1	IRX1	-3.73
chr10	118897813	118899812	VAX1	VAX1	-3.73
chr10	125851941	125853940	CHST15	CHST15	-3.72
chr17	48044561	48046560	DLX4	DLX4	-3.71
chr6	26043638	26045637	HIST1H3C	HIST1H3C	-3.71
chr19	8427010	8429009	ANGPTL4	ANGPTL4	-3.7
chr11	15093145	15095144	CALCB	CALCB	-3.7
chr2	160654767	160656766	CD302	CD302	-3.7
chr2	113827894	113829893	IL1F10	IL1F10	-3.69
chr3	147125180	147127179	ZIC1	ZIC1	-3.69
chr21	42879993	42881992	TMPRSS2	TMPRSS2	-3.68
chr20	23014056	23016055	SSTR4	SSTR4	-3.67
chr2	222438923	222440922	EPHA4	EPHA4	-3.67
chr1	149783929	149785928	HIST2H2BF	HIST2H2BF	-3.67
chr8	53850467	53852466	NPBWR1	NPBWR1	-3.67
chr2	177051306	177053305	HOXD1	HOXD1	-3.66
chr2	166650804	166652803	GALNT3	GALNT3	-3.66
chr5	135362583	135364582	TGFBI	TGFBI	-3.66
chr4	55522094	55524093	KIT	KIT	-3.65
chr18	21977834	21979833	OSBPL1A	OSBPL1A	-3.65
chr6	6007634	6009633	NRN1	NRN1	-3.64
chr2	135476572	135478571	TMEM163	TMEM163	-3.64
chr18	28622782	28624781	DSC3	DSC3	-3.64
chr5	140245097	140247096	PCDHA11	PCDHA11	-3.63
chr3	192445389	192447388	FGF12	FGF12	-3.63
chr4	177713900	177715899	VEGFC	VEGFC	-3.62
chr6	105584222	105586221	BVES	BVES	-3.62
chr6	105584544	105586543	BVES	BVES	-3.62
chr14	29234277	29236276	FOXG1	FOXG1	-3.62
chr4	81950118	81952117	BMP3	BMP3	-3.61
chr18	19747397	19749396	GATA6	GATA6	-3.6
chr10	94831231	94833230	CYP26A1	CYP26A1	-3.6
chr2	17699707	17701706	RAD51AP2	RAD51AP2	-3.6
chr6	27806118	27808117	HIST1H2AK	HIST1H2AK	-3.6
chr3	181427711	181429710	SOX2	SOX2	-3.6
chr6	27804439	27806438	HIST1H2BN	HIST1H2BN	-3.6
chr15	83953469	83955468	BNC1	BNC1	-3.59
chr8	55368494	55370493	SOX17	SOX17	-3.59
chr17	27038926	27040925	PROCA1	PROCA1	-3.59
chr1	3567128	3569127	TP73	TP73	-3.59
chr14	59932060	59934059	GPR135	GPR135	-3.59
chr8	26723173	26725172	ADRA1A	ADRA1A	-3.59
chr2	37569752	37571751	QPCT	QPCT	-3.59
chr5	43190169	43192168	NIM1K	NIM1K	-3.59
chr21	34440449	34442448	OLIG1	OLIG1	-3.58
chr11	88070956	88072955	CTSC	CTSC	-3.58
chr2	198650939	198652938	BOLL	BOLL	-3.58
chr15	45420191	45422190	DUOX1	DUOX1	-3.57
chr1	2461685	2463684	HES5	HES5	-3.56
chr4	16085595	16087594	PROM1	PROM1	-3.55
chr1	225615816	225617815	LBR	LBR	-3.54
chr11	7695475	7697474	CYB5R2	CYB5R2	-3.53
chr17	47072773	47074772	IGF2BP1	IGF2BP1	-3.52
chr12	3862367	3864366	CRACR2A	CRACR2A	-3.52
chr6	73329570	73331569	KCNQ5	KCNQ5	-3.52
chr6	88875768	88877767	CNR1	CNR1	-3.52
chr10	125853124	125855123	CHST15	CHST15	-3.51
chr9	129374721	129376720	LMX1B	LMX1B	-3.51
chr3	124931610	124933609	SLC12A8	SLC12A8	-3.51
chr18	3845359	3847358	DLGAP1	DLGAP1	-3.51
chr7	156802130	156804129	MNX1	MNX1	-3.51
chr3	2138549	2140548	CNTN4	CNTN4	-3.51
chr15	65360451	65362450	RASL12	RASL12	-3.49
chr20	56803710	56805709	ANKRD60	ANKRD60	-3.46
chr10	88126251	88128250	GRID1	GRID1	-3.45
chr4	81104423	81106422	PRDM8	PRDM8	-3.45
chr1	66997251	66999250	SGIP1	SGIP1	-3.45
chr6	85473955	85475954	TBX18	TBX18	-3.44
chr9	109623377	109625376	ZNF462	ZNF462	-3.44
chr2	54783530	54785529	SPTBN1	SPTBN1	-3.43
chr17	6616741	6618740	SLC13A5	SLC13A5	-3.43
chr5	157096560	157098559	C5orf52	C5orf52	-3.43
chr20	61425756	61427755	MRGBP	MRGBP	-3.43
chr16	54963110	54965109	IRX5	IRX5	-3.43
chr13	100632025	100634024	ZIC2	ZIC2	-3.42
chr7	140341287	140343286	DENND2A	DENND2A	-3.42
chr1	29450422	29452421	TMEM200B	TMEM200B	-3.41
chr3	44901400	44903399	TMEM42	TMEM42	-3.4
chr14	64761129	64763128	ESR2	ESR2	-3.4
chr1	57108989	57110988	PRKAA2	PRKAA2	-3.39
chr12	46660279	46662278	SLC38A1	SLC38A1	-3.39
chr12	65515347	65517346	WIF1	WIF1	-3.38
chr17	46651811	46653810	HOXB3	HOXB3	-3.37
chr2	198651037	198653036	BOLL	BOLL	-3.37
chr18	44337133	44339132	ST8SIA5	ST8SIA5	-3.37
chr10	102988718	102990717	LBX1	LBX1	-3.37
chr20	13200417	13202416	ISM1	ISM1	-3.36
chr10	6242839	6244838	PFKFB3	PFKFB3	-3.36
chr17	13505260	13507259	HS3ST3A1	HS3ST3A1	-3.35
chr2	21266946	21268945	APOB	APOB	-3.35
chr18	5628991	5630990	EPB41L3	EPB41L3	-3.34
chr21	42880086	42882085	TMPRSS2	TMPRSS2	-3.33
chr7	11871825	11873824	THSD7A	THSD7A	-3.32
chr3	105083556	105085555	ALCAM	ALCAM	-3.32
chr5	175488711	175490710	FAM153B	FAM153B	-3.32
chr22	45678867	45680866	UPK3A	UPK3A	-3.31
chr4	154710229	154712228	SFRP2	SFRP2	-3.31
chr10	11057885	11059884	CELF2	CELF2	-3.3
chr10	11057892	11059891	CELF2	CELF2	-3.3
chr16	69139442	69141441	HAS3	HAS3	-3.3
chr8	109094168	109096167	RSPO2	RSPO2	-3.3
chr10	72648544	72650543	PCBD1	PCBD1	-3.29
chr1	198510076	198512075	ATP6V1G3	ATP6V1G3	-3.29
chr10	22632373	22634372	SPAG6	SPAG6	-3.29
chr10	129533537	129535536	FOXI2	FOXI2	-3.29
chr17	38597675	38599674	IGFBP4	IGFBP4	-3.28
chr12	29374555	29376554	FAR2	FAR2	-3.28
chr6	24358281	24360280	DCDC2	DCDC2	-3.28
chr17	73582138	73584137	MYO15B	MYO15B	-3.28
chr6	27831106	27833105	HIST1H2AL	HIST1H2AL	-3.27
chr8	121135346	121137345	COL14A1	COL14A1	-3.27
chr14	25519096	25521095	STXBP6	STXBP6	-3.26
chr20	21378048	21380047	NKX2-4	NKX2-4	-3.26
chr15	83952210	83954209	BNC1	BNC1	-3.26
chr20	3219888	3221887	SLC4A11	SLC4A11	-3.26
chr2	38891051	38893050	GALM	GALM	-3.26
chr12	59987820	59989819	SLC16A7	SLC16A7	-3.25
chr1	86622122	86624121	COL24A1	COL24A1	-3.25
chr1	21833850	21835849	ALPL	ALPL	-3.24
chr4	20251527	20253526	SLIT2	SLIT2	-3.24
chr16	4543819	4545818	HMOX2	HMOX2	-3.24
chr16	4543858	4545857	HMOX2	HMOX2	-3.24
chr5	128793957	128795956	ADAMTS19	ADAMTS19	-3.24
chr21	32929557	32931556	LOC150051	LOC150051	-3.24
chr2	29031699	29033698	SPDYA	SPDYA	-3.24
chr9	80909990	80911989	PSAT1	PSAT1	-3.23
chr5	110405389	110407388	TSLP	TSLP	-3.23
chr2	174217560	174219559	CDCA7	CDCA7	-3.22
chr3	164913791	164915790	SLITRK3	SLITRK3	-3.22
chr9	90111449	90113448	DAPK1	DAPK1	-3.22
chr14	36982991	36984990	SFTA3	SFTA3	-3.21
chr14	25519504	25521503	STXBP6	STXBP6	-3.21
chr4	16085624	16087623	PROM1	PROM1	-3.21
chr11	93061882	93063881	DEUP1	DEUP1	-3.21
chr6	53409928	53411927	GCLC	GCLC	-3.21
chr3	138665983	138667982	FOXL2	FOXL2	-3.21
chr3	124930244	124932243	SLC12A8	SLC12A8	-3.21
chr6	27841290	27843289	HIST1H4L	HIST1H4L	-3.2
chr20	590911	592910	TCF15	TCF15	-3.19
chr17	27038110	27040109	PROCA1	PROCA1	-3.18
chr10	102279596	102281595	SEC31B	SEC31B	-3.18
chr9	974967	976966	DMRT3	DMRT3	-3.18
chr15	88799401	88801400	NTRK3	NTRK3	-3.18
chr6	27782519	27784518	HIST1H2AJ	HIST1H2AJ	-3.17
chr4	158139735	158141734	GRIA2	GRIA2	-3.17
chr4	158139819	158141818	GRIA2	GRIA2	-3.17
chr4	157995276	157997275	GLRB	GLRB	-3.17
chr17	3867759	3869758	ATP2A3	ATP2A3	-3.17
chr9	23821844	23823843	ELAVL2	ELAVL2	-3.16
chr10	11058718	11060717	CELF2	CELF2	-3.16
chr16	58057469	58059468	MMP15	MMP15	-3.16
chr1	154474527	154476526	SHE	SHE	-3.16
chr4	74964998	74966997	CXCL2	CXCL2	-3.15
chr8	109095432	109097431	RSPO2	RSPO2	-3.15
chr4	25655434	25657433	SLC34A2	SLC34A2	-3.15
chr12	106974684	106976683	RFX4	RFX4	-3.15
chr11	10324526	10326525	ADM	ADM	-3.15
chr2	176948691	176950690	EVX2	EVX2	-3.15
chr12	85672035	85674034	ALX1	ALX1	-3.15
chr13	110959505	110961504	COL4A1	COL4A1	-3.14
chr1	3566672	3568671	WRAP73	WRAP73	-3.13
chr1	226409318	226411317	MIXL1	MIXL1	-3.13
chr12	124245041	124247040	DNAH10	DNAH10	-3.12
chr11	32457082	32459081	WT1	WT1	-3.12
chr15	30261003	30263002	TJP1	TJP1	-3.11
chr7	17336275	17338274	AHR	AHR	-3.11
chr17	6677551	6679550	FBXO39	FBXO39	-3.11
chr1	196855143	196857142	CFHR4	CFHR4	-3.1
chr13	46425847	46427846	SIAH3	SIAH3	-3.1
chr17	70115160	70117159	SOX9	SOX9	-3.09
chr2	176985412	176987411	HOXD9	HOXD9	-3.09
chr11	65552504	65554503	OVOL1	OVOL1	-3.09
chr6	106957729	106959728	AIM1	AIM1	-3.09
chr5	71401094	71403093	MAP1B	MAP1B	-3.09
chr5	115910623	115912622	SEMA6A	SEMA6A	-3.08
chr9	100613536	100615535	FOXE1	FOXE1	-3.08
chr10	44880546	44882545	CXCL12	CXCL12	-3.07
chr14	54423581	54425580	BMP4	BMP4	-3.07
chr7	49811256	49813255	VWC2	VWC2	-3.06
chr4	157892547	157894546	PDGFC	PDGFC	-3.06
chr14	73360825	73362824	DPF3	DPF3	-3.06
chr5	174149574	174151573	MSX2	MSX2	-3.05
chr5	32708742	32710741	NPR3	NPR3	-3.05
chr7	23509996	23511995	IGF2BP3	IGF2BP3	-3.05
chr7	155248823	155250822	EN2	EN2	-3.04
chr8	35399909	35401908	UNC5D	UNC5D	-3.03
chr12	71003625	71005624	PTPRB	PTPRB	-3.03
chr2	130735234	130737233	RAB6C	RAB6C	-3.02
chr1	66997638	66999637	SGIP1	SGIP1	-3
chr6	44265459	44267458	TCTE1	TCTE1	-3
chr10	94831646	94833645	CYP26A1	CYP26A1	-3
chr21	44496503	44498502	CBS	CBS	-3
chr21	44496503	44498502	CBSL	CBSL	-3
chr4	123542213	123544212	IL21	IL21	-2.99
chr12	72664528	72666527	TRHDE	TRHDE	-2.99
chr15	58306296	58308295	ALDH1A2	ALDH1A2	-2.99
chr10	116164538	116166537	AFAP1L2	AFAP1L2	-2.97
chr4	156586148	156588147	GUCY1A3	GUCY1A3	-2.97
chr18	32556207	32558206	MAPRE2	MAPRE2	-2.97
chr7	121944566	121946565	FEZF1	FEZF1	-2.97
chr1	115574566	115576565	TSHB	TSHB	-2.97
chr4	156586114	156588113	GUCY1A3	GUCY1A3	-2.97
chr2	30452396	30454395	LBH	LBH	-2.97
chr4	53617808	53619807	ERVMER34-1	ERVMER34-1	-2.96
chr15	88799963	88801962	NTRK3	NTRK3	-2.96
chr7	12443853	12445852	VWDE	VWDE	-2.96
chr7	16791350	16793349	TSPAN13	TSPAN13	-2.96
chr7	24321806	24323805	NPY	NPY	-2.95
chr3	42542103	42544102	VIPR1	VIPR1	-2.94
chr3	27410952	27412951	NEK10	NEK10	-2.94
chr14	95236500	95238499	GSC	GSC	-2.94
chr14	36001247	36003246	INSM2	INSM2	-2.94
chr15	60294420	60296419	FOXB1	FOXB1	-2.94
chr19	7979031	7981030	TGFBR3L	TGFBR3L	-2.93
chr7	1270653	1272652	UNCX	UNCX	-2.93
chr12	114846248	114848247	TBX5	TBX5	-2.93
chr11	89441466	89443465	TRIM77	TRIM77	-2.93
chr13	28492167	28494166	PDX1	PDX1	-2.93
chr7	123673524	123675523	TMEM229A	TMEM229A	-2.92
chr7	50342264	50344263	IKZF1	IKZF1	-2.92
chr20	42542781	42544780	TOX2	TOX2	-2.92
chr3	12328435	12330434	PPARG	PPARG	-2.92
chr19	19739040	19741039	LPAR2	LPAR2	-2.92
chr6	26215147	26217146	HIST1H2AE	HIST1H2AE	-2.92
chr2	176955531	176957530	HOXD13	HOXD13	-2.92
chr17	39211464	39213463	KRTAP2-2	KRTAP2-2	-2.92
chr3	127541726	127543725	MGLL	MGLL	-2.92
chr12	95009928	95011927	TMCC3	TMCC3	-2.91
chr11	43962105	43964104	C11orf96	C11orf96	-2.91
chr11	47208011	47210010	PACSIN3	PACSIN3	-2.91
chr1	196944666	196946665	CFHR5	CFHR5	-2.91
chr11	14993833	14995832	CALCA	CALCA	-2.91
chr17	78450405	78452404	NPTX1	NPTX1	-2.91
chr2	163198582	163200581	GCA	GCA	-2.91
chr11	7694123	7696122	CYB5R2	CYB5R2	-2.9
chr18	76738274	76740273	SALL3	SALL3	-2.9
chr2	232791114	232793113	NPPC	NPPC	-2.89
chr7	19157296	19159295	TWIST1	TWIST1	-2.89
chr7	19812405	19814404	TMEM196	TMEM196	-2.89
chr9	95945211	95947210	WNK2	WNK2	-2.89
chr10	11058460	11060459	CELF2	CELF2	-2.88
chr3	132755131	132757130	TMEM108	TMEM108	-2.88
chr9	140196704	140198703	NRARP	NRARP	-2.88
chr3	39849150	39851149	MYRIP	MYRIP	-2.87
chr19	41101140	41103139	LTBP4	LTBP4	-2.87
chr14	25518207	25520206	STXBP6	STXBP6	-2.87
chr6	3227969	3229968	TUBB2B	TUBB2B	-2.87
chr2	98701594	98703593	VWA3B	VWA3B	-2.87
chr16	213972	215971	HBM	HBM	-2.86
chr19	12834811	12836810	TNPO2	TNPO2	-2.85
chr1	39955317	39957316	BMP8A	BMP8A	-2.85
chr10	115467103	115469102	CASP7	CASP7	-2.85
chr16	85930773	85932772	IRF8	IRF8	-2.84
chr13	100624179	100626178	ZIC5	ZIC5	-2.84
chr4	76862167	76864166	NAAA	NAAA	-2.84
chr6	31463826	31465825	MICB	MICB	-2.84
chr5	52774263	52776262	FST	FST	-2.84
chr11	8290183	8292182	LMO1	LMO1	-2.83
chr16	51185184	51187183	SALL1	SALL1	-2.83
chr15	38857008	38859007	RASGRP1	RASGRP1	-2.82
chr4	121993674	121995673	NDNF	NDNF	-2.81
chr4	48271815	48273814	TEC	TEC	-2.8
chr8	23082681	23084680	TNFRSF10A	TNFRSF10A	-2.8
chr4	176923843	176925842	GPM6A	GPM6A	-2.8
chr6	26189305	26191304	HIST1H4D	HIST1H4D	-2.8
chr2	106015576	106017575	FHL2	FHL2	-2.8
chr3	27764207	27766206	EOMES	EOMES	-2.8
chr3	190040236	190042235	CLDN1	CLDN1	-2.8
chr17	46655744	46657743	HOXB4	HOXB4	-2.8
chr2	166930150	166932149	SCN1A	SCN1A	-2.79
chr5	92917042	92919041	NR2F1	NR2F1	-2.78
chr11	31832902	31834901	PAX6	PAX6	-2.77
chr3	62302647	62304646	C3orf14	C3orf14	-2.76
chr3	62302717	62304716	C3orf14	C3orf14	-2.76
chr11	75917575	75919574	WNT11	WNT11	-2.76
chr8	24770454	24772453	NEFM	NEFM	-2.76
chr7	140772031	140774030	TMEM178B	TMEM178B	-2.76
chr9	87283291	87285290	NTRK2	NTRK2	-2.76
chr7	50341678	50343677	IKZF1	IKZF1	-2.74
chr5	177538555	177540554	N4BP3	N4BP3	-2.74
chr15	91496105	91498104	RCCD1	RCCD1	-2.74
chr2	171671199	171673198	GAD1	GAD1	-2.73
chr15	81424643	81426642	CFAP161	CFAP161	-2.73
chr4	82136272	82138271	PRKG2	PRKG2	-2.73
chr6	27799306	27801305	HIST1H4K	HIST1H4K	-2.73
chr20	3218836	3220835	SLC4A11	SLC4A11	-2.72
chr4	155482131	155484130	FGB	FGB	-2.72
chr10	72043451	72045450	NPFFR1	NPFFR1	-2.72
chr21	34396215	34398214	OLIG2	OLIG2	-2.72
chr10	99790586	99792585	CRTAC1	CRTAC1	-2.72
chr2	193059660	193061659	TMEFF2	TMEFF2	-2.72
chr7	27183288	27185287	HOXA5	HOXA5	-2.71
chr17	8027411	8029410	HES7	HES7	-2.71
chr3	99595048	99597047	FILIP1L	FILIP1L	-2.71
chr22	43116917	43118916	A4GALT	A4GALT	-2.7
chr11	5345583	5347582	OR51B2	OR51B2	-2.7
chr1	65989371	65991370	LEPR	LEPR	-2.7
chr21	44496972	44498971	CBS	CBS	-2.69
chr4	17783136	17785135	FAM184B	FAM184B	-2.69
chr19	38747232	38749231	PPP1R14A	PPP1R14A	-2.69
chr1	186649560	186651559	PTGS2	PTGS2	-2.69
chr11	61593504	61595503	FADS2	FADS2	-2.69
chr6	159288898	159290897	C6orf99	C6orf99	-2.68
chr6	105585050	105587049	BVES	BVES	-2.68
chr17	61777520	61779519	LIMD2	LIMD2	-2.68
chr1	114695063	114697062	SYT6	SYT6	-2.68
chr18	47086400	47088399	LIPG	LIPG	-2.67
chr1	216978710	216980709	ESRRG	ESRRG	-2.67
chr17	28562987	28564986	SLC6A4	SLC6A4	-2.67
chr3	161089872	161091871	SPTSSB	SPTSSB	-2.66
chr11	12030630	12032629	DKK3	DKK3	-2.66
chr8	105479278	105481277	DPYS	DPYS	-2.66
chr12	133065156	133067155	FBRSL1	FBRSL1	-2.66
chr22	45896718	45898717	FBLN1	FBLN1	-2.66
chr2	14770809	14772808	FAM84A	FAM84A	-2.65
chr14	70344113	70346112	SMOC1	SMOC1	-2.65
chr10	61900775	61902774	ANK3	ANK3	-2.63
chr4	25656085	25658084	SLC34A2	SLC34A2	-2.63
chr11	92700788	92702787	MTNR1B	MTNR1B	-2.63
chr10	48439139	48441138	GDF10	GDF10	-2.63
chr1	212786359	212788358	ATF3	ATF3	-2.63
chr8	54791431	54793430	RGS20	RGS20	-2.62
chr19	41105276	41107275	LTBP4	LTBP4	-2.62
chr4	48483359	48485358	SLC10A4	SLC10A4	-2.62
chr4	174451379	174453378	HAND2	HAND2	-2.61
chr6	170597790	170599789	FAM120B	FAM120B	-2.61
chr11	12030187	12032186	DKK3	DKK3	-2.61
chr16	89266530	89268529	SLC22A31	SLC22A31	-2.61
chr9	126771888	126773887	LHX2	LHX2	-2.6
chr13	58203788	58205787	PCDH17	PCDH17	-2.6
chr2	149630791	149632790	KIF5C	KIF5C	-2.6
chr10	77161653	77163652	ZNF503	ZNF503	-2.59
chr11	635304	637303	DRD4	DRD4	-2.59
chr6	90270036	90272035	ANKRD6	ANKRD6	-2.59
chr6	106532194	106534193	PRDM1	PRDM1	-2.59
chr1	197879634	197881633	LHX9	LHX9	-2.59
chr4	186578124	186580123	SORBS2	SORBS2	-2.58
chr5	158757482	158759481	IL12B	IL12B	-2.58
chr1	67771046	67773045	IL12RB2	IL12RB2	-2.58
chr7	29186154	29188153	CPVL	CPVL	-2.58
chr2	133427944	133429943	LYPD1	LYPD1	-2.57
chr2	170219123	170221122	LRP2	LRP2	-2.57
chr10	103535760	103537759	FGF8	FGF8	-2.57
chr1	34324075	34326074	HMGB4	HMGB4	-2.57
chr5	148519571	148521570	ABLIM3	ABLIM3	-2.57
chr13	20805373	20807372	GJB6	GJB6	-2.57
chr7	127671003	127673002	LRRC4	LRRC4	-2.57
chr21	33782688	33784687	EVA1C	EVA1C	-2.57
chr21	33782744	33784743	EVA1C	EVA1C	-2.57
chr14	77737656	77739655	NGB	NGB	-2.56
chr1	32928657	32930656	ZBTB8B	ZBTB8B	-2.56
chr11	71955221	71957220	PHOX2A	PHOX2A	-2.56
chr3	47620360	47622359	CSPG5	CSPG5	-2.56
chr1	196741929	196743928	CFHR3	CFHR3	-2.56
chr1	85462806	85464805	MCOLN2	MCOLN2	-2.56
chr6	78360770	78362769	MEI4	MEI4	-2.55
chr17	33814759	33816758	SLFN12L	SLFN12L	-2.55
chr6	26271613	26273612	HIST1H3G	HIST1H3G	-2.55
chr6	139115247	139117246	ECT2L	ECT2L	-2.55
chr11	134199767	134201766	GLB1L2	GLB1L2	-2.55
chr2	176979491	176981490	HOXD10	HOXD10	-2.55
chr4	155663122	155665121	LRAT	LRAT	-2.55
chr7	158380495	158382494	PTPRN2	PTPRN2	-2.55
chr3	164914641	164916640	SLITRK3	SLITRK3	-2.54
chr3	164914898	164916897	SLITRK3	SLITRK3	-2.54
chr17	46671104	46673103	HOXB5	HOXB5	-2.54
chr8	31495267	31497266	NRG1	NRG1	-2.54
chr7	26904363	26906362	SKAP2	SKAP2	-2.54
chr7	140340577	140342576	DENND2A	DENND2A	-2.54
chr3	129147495	129149494	EFCAB12	EFCAB12	-2.54
chr2	26622779	26624778	DRC1	DRC1	-2.53
chr2	106015682	106017681	FHL2	FHL2	-2.53
chr1	226734500	226736499	STUM	STUM	-2.53
chr12	9360967	9362966	PZP	PZP	-2.53
chr11	12157936	12159935	MICAL2	MICAL2	-2.53
chr7	117118016	117120015	CFTR	CFTR	-2.53
chr6	134497071	134499070	SGK1	SGK1	-2.53
chr6	44185241	44187240	SLC29A1	SLC29A1	-2.53
chr5	147441534	147443533	SPINK5	SPINK5	-2.53
chr8	32403727	32405726	NRG1	NRG1	-2.53
chr18	3874254	3876253	DLGAP1	DLGAP1	-2.53
chr18	3874306	3876305	DLGAP1	DLGAP1	-2.53
chr18	3874768	3876767	DLGAP1	DLGAP1	-2.53
chr3	12327348	12329347	PPARG	PPARG	-2.52
chr15	41134642	41136641	SPINT1	SPINT1	-2.52
chr9	88715117	88717116	GOLM1	GOLM1	-2.52
chr22	18591452	18593451	TUBA8	TUBA8	-2.52
chr3	184097477	184099476	THPO	THPO	-2.51
chr6	122971873	122973872	PKIB	PKIB	-2.51
chr8	134072604	134074603	SLA	SLA	-2.51
chr4	38806413	38808412	TLR1	TLR1	-2.51
chr20	9493004	9495003	LAMP5	LAMP5	-2.51
chr5	135264005	135266004	FBXL21	FBXL21	-2.51
chr8	60031768	60033767	TOX	TOX	-2.51
chr6	26223382	26225381	HIST1H3E	HIST1H3E	-2.5
chr16	10276612	10278611	GRIN2A	GRIN2A	-2.5
chr2	209222568	209224567	PTH2R	PTH2R	-2.5
chr2	106680112	106682111	C2orf40	C2orf40	-2.5
chr8	19169486	19171485	SH2D4A	SH2D4A	-2.5
chr12	109747026	109749025	FOXN4	FOXN4	-2.49
chr15	47474402	47476401	SEMA6D	SEMA6D	-2.49
chr11	111167975	111169974	COLCA2	COLCA2	-2.49
chr11	31832691	31834690	PAX6	PAX6	-2.49
chr2	86666270	86668269	KDM3A	KDM3A	-2.48
chr1	240253184	240255183	FMN2	FMN2	-2.48
chr8	9008221	9010220	PPP1R3B	PPP1R3B	-2.47
chr2	216878347	216880346	MREG	MREG	-2.47
chr12	66580977	66582976	IRAK3	IRAK3	-2.47
chr3	53880421	53882420	CHDH	CHDH	-2.47
chr1	235813294	235815293	GNG4	GNG4	-2.47
chr7	155601767	155603766	SHH	SHH	-2.47
chr11	111383080	111385079	BTG4	BTG4	-2.47
chr18	5544310	5546309	EPB41L3	EPB41L3	-2.47
chr6	170599698	170601697	DLL1	DLL1	-2.47
chr11	26593816	26595815	MUC15	MUC15	-2.47
chr7	107299079	107301078	SLC26A4	SLC26A4	-2.47
chr2	103233992	103235991	SLC9A2	SLC9A2	-2.46
chr5	52082135	52084134	ITGA1	ITGA1	-2.46
chr13	33588570	33590569	KL	KL	-2.46
chr2	223914647	223916646	KCNE4	KCNE4	-2.46
chr2	222437079	222439078	EPHA4	EPHA4	-2.46
chr11	19262508	19264507	E2F8	E2F8	-2.46
chr1	67216139	67218138	TCTEX1D1	TCTEX1D1	-2.45
chr17	76162625	76164624	SYNGR2	SYNGR2	-2.45
chr8	57233336	57235335	SDR16C5	SDR16C5	-2.45
chr10	43762368	43764367	RASGEF1A	RASGEF1A	-2.45
chr5	148783766	148785765	IL17B	IL17B	-2.45
chr14	105444695	105446694	AHNAK2	AHNAK2	-2.45
chr12	85306609	85308608	SLC6A15	SLC6A15	-2.45
chr2	108600969	108602968	SLC5A7	SLC5A7	-2.44
chr1	244006887	244008886	AKT3	AKT3	-2.44
chr6	160767404	160769403	SLC22A3	SLC22A3	-2.44
chr5	78365498	78367497	DMGDH	DMGDH	-2.44
chr20	4229660	4231659	ADRA1D	ADRA1D	-2.44
chr6	2903547	2905546	SERPINB9	SERPINB9	-2.43
chr12	46663209	46665208	SLC38A1	SLC38A1	-2.43
chr22	45809501	45811500	SMC1B	SMC1B	-2.43
chr1	196786860	196788859	CFHR1	CFHR1	-2.43
chr12	95942049	95944048	USP44	USP44	-2.43
chr6	78357990	78359989	MEI4	MEI4	-2.43
chr10	63420718	63422717	C10orf107	C10orf107	-2.43
chr1	207816457	207818456	CR1L	CR1L	-2.42
chr18	74207147	74209146	ZNF516	ZNF516	-2.42
chr6	46095700	46097699	ENPP4	ENPP4	-2.42
chr5	14579890	14581889	FAM105A	FAM105A	-2.42
chr11	535568	537567	HRAS	HRAS	-2.41
chr11	47207433	47209432	PACSIN3	PACSIN3	-2.41
chr20	61446413	61448412	COL9A3	COL9A3	-2.41
chr21	40982866	40984865	B3GALT5	B3GALT5	-2.41
chr6	11044625	11046624	ELOVL2	ELOVL2	-2.4
chr13	98792815	98794814	FARP1	FARP1	-2.4
chr8	19460057	19462056	CSGALNACT1	CSGALNACT1	-2.4
chr1	118146603	118148602	FAM46C	FAM46C	-2.4
chr1	148202537	148204536	PPIAL4D	PPIAL4D	-2.4
chr1	148202537	148204536	PPIAL4E	PPIAL4E	-2.4
chr1	148202537	148204536	PPIAL4F	PPIAL4F	-2.4
chr9	19127605	19129604	PLIN2	PLIN2	-2.39
chr11	535521	537520	LRRC56	LRRC56	-2.39
chr12	104695509	104697508	EID3	EID3	-2.39
chr12	6665250	6667249	IFFO1	IFFO1	-2.39
chr3	160167627	160169626	TRIM59	TRIM59	-2.38
chr6	26032289	26034288	HIST1H3B	HIST1H3B	-2.38
chr10	45867613	45869612	ALOX5	ALOX5	-2.38
chr6	88855057	88857056	CNR1	CNR1	-2.38
chr15	74419714	74421713	ISLR2	ISLR2	-2.38
chr19	12833463	12835462	TNPO2	TNPO2	-2.37
chr8	145911198	145913197	ARHGAP39	ARHGAP39	-2.37
chr18	12657913	12659912	SPIRE1	SPIRE1	-2.36
chr4	2418671	2420670	CFAP99	CFAP99	-2.36
chr1	6321036	6323035	GPR153	GPR153	-2.36
chr12	46661771	46663770	SLC38A1	SLC38A1	-2.36
chr4	102709763	102711762	BANK1	BANK1	-2.35
chr1	212779969	212781968	ATF3	ATF3	-2.35
chr19	46000314	46002313	RTN2	RTN2	-2.35
chr18	12305667	12307666	TUBB6	TUBB6	-2.35
chr18	12306057	12308056	TUBB6	TUBB6	-2.35
chr14	20401766	20403765	OR4K1	OR4K1	-2.35
chr19	1069219	1071218	ARHGAP45	ARHGAP45	-2.35
chr1	19968207	19970206	NBL1	NBL1	-2.35
chr17	80184886	80186885	SLC16A3	SLC16A3	-2.34
chr9	132805474	132807473	FNBP1	FNBP1	-2.33
chr21	33781999	33783998	EVA1C	EVA1C	-2.33
chr20	55202357	55204356	TFAP2C	TFAP2C	-2.33
chr13	20767115	20769114	GJB2	GJB2	-2.33
chr8	93115455	93117454	RUNX1T1	RUNX1T1	-2.33
chr3	142608046	142610045	PCOLCE2	PCOLCE2	-2.33
chr2	85978908	85980907	ATOH8	ATOH8	-2.33
chr2	175197820	175199819	SP9	SP9	-2.33
chr6	159588428	159590427	FNDC1	FNDC1	-2.33
chr17	46622394	46624393	HOXB2	HOXB2	-2.32
chr2	175869982	175871981	CHN1	CHN1	-2.32
chr5	52081773	52083772	PELO	PELO	-2.32
chr5	122422840	122424839	PRDM6	PRDM6	-2.32
chr11	17035964	17037963	PLEKHA7	PLEKHA7	-2.32
chr12	57634476	57636475	NDUFA4L2	NDUFA4L2	-2.32
chr5	17215669	17217668	BASP1	BASP1	-2.31
chr2	160761268	160763267	LY75	LY75	-2.31
chr2	160761268	160763267	LY75-CD302	LY75-CD302	-2.31
chr6	26250836	26252835	HIST1H3F	HIST1H3F	-2.31
chr17	21277698	21279697	KCNJ12	KCNJ12	-2.31
chr5	100238990	100240989	ST8SIA4	ST8SIA4	-2.3
chr20	43933482	43935481	RBPJL	RBPJL	-2.3
chr21	43187250	43189249	RIPK4	RIPK4	-2.3
chr22	29711746	29713745	RASL10A	RASL10A	-2.3
chr22	43739395	43741394	SCUBE1	SCUBE1	-2.29
chr8	17431941	17433940	PDGFRL	PDGFRL	-2.29
chr7	158937650	158939649	VIPR2	VIPR2	-2.29
chr7	27205150	27207149	HOXA9	HOXA9	-2.29
chr1	47697562	47699561	TAL1	TAL1	-2.29
chr6	10882099	10884098	GCM2	GCM2	-2.28
chr11	86383241	86385240	ME3	ME3	-2.28
chr5	132948224	132950223	FSTL4	FSTL4	-2.28
chr6	46703431	46705430	PLA2G7	PLA2G7	-2.28
chr5	49737235	49739234	EMB	EMB	-2.27
chr3	62359191	62361190	FEZF2	FEZF2	-2.27
chr8	121824310	121826309	SNTB1	SNTB1	-2.27
chr7	35293712	35295711	TBX20	TBX20	-2.26
chr14	31341740	31343739	COCH	COCH	-2.26
chr3	182880668	182882667	LAMP3	LAMP3	-2.26
chr1	101700304	101702303	S1PR1	S1PR1	-2.26
chr2	74542153	74544152	SLC4A5	SLC4A5	-2.26
chr1	36036970	36038969	TFAP2E	TFAP2E	-2.26
chr8	7309888	7311887	SPAG11B	SPAG11B	-2.25
chr19	49558998	49560997	CGB7	CGB7	-2.25
chr12	41580249	41582248	PDZRN4	PDZRN4	-2.25
chr5	176827638	176829637	PFN3	PFN3	-2.25
chr11	76381792	76383791	LRRC32	LRRC32	-2.25
chr1	39547838	39549837	MACF1	MACF1	-2.25
chr9	112260594	112262593	PTPN3	PTPN3	-2.25
chr19	10398654	10400653	ICAM5	ICAM5	-2.25
chr2	175870108	175872107	CHN1	CHN1	-2.24
chr21	38069432	38071431	SIM2	SIM2	-2.24
chr17	4400137	4402136	SPNS2	SPNS2	-2.24
chr16	19896957	19898956	GPRC5B	GPRC5B	-2.24
chr5	129081883	129083882	KIAA1024L	KIAA1024L	-2.23
chr10	94447680	94449679	HHEX	HHEX	-2.23
chr11	5966576	5968575	OR56A3	OR56A3	-2.23
chr17	9479276	9481275	STX8	STX8	-2.23
chr7	156803348	156805347	MNX1	MNX1	-2.23
chr7	18124564	18126563	HDAC9	HDAC9	-2.22
chr18	77722581	77724580	HSBP1L1	HSBP1L1	-2.22
chr20	22566102	22568101	FOXA2	FOXA2	-2.22
chr17	77813214	77815213	CBX4	CBX4	-2.21
chr22	17563848	17565847	IL17RA	IL17RA	-2.21
chr4	57687909	57689908	SPINK2	SPINK2	-2.21
chr4	57688036	57690035	SPINK2	SPINK2	-2.21
chr6	27860964	27862963	HIST1H2AM	HIST1H2AM	-2.2
chr16	86598856	86600855	FOXC2	FOXC2	-2.2
chr4	122302182	122304181	QRFPR	QRFPR	-2.2
chr6	100442100	100444099	MCHR2	MCHR2	-2.2
chr3	169537709	169539708	LRRIQ4	LRRIQ4	-2.2
chr19	50192364	50194363	CPT1C	CPT1C	-2.2
chr5	119797972	119799971	PRR16	PRR16	-2.2
chr2	151344210	151346209	RND3	RND3	-2.19
chr10	33623834	33625833	NRP1	NRP1	-2.19
chr7	156431352	156433351	RNF32	RNF32	-2.19
chr4	106814596	106816595	NPNT	NPNT	-2.19
chr9	107690528	107692527	ABCA1	ABCA1	-2.19
chr15	93632444	93634443	RGMA	RGMA	-2.18
chr4	122685450	122687449	TMEM155	TMEM155	-2.18
chr18	52625280	52627279	CCDC68	CCDC68	-2.18
chr6	29527703	29529702	UBD	UBD	-2.18
chr18	74960007	74962006	GALR1	GALR1	-2.18
chr16	55688555	55690554	SLC6A2	SLC6A2	-2.17
chr2	155553092	155555091	KCNJ3	KCNJ3	-2.17
chr14	24048010	24050009	JPH4	JPH4	-2.17
chr8	72274468	72276467	EYA1	EYA1	-2.17
chr1	85040164	85042163	CTBS	CTBS	-2.17
chr6	7539807	7541806	DSP	DSP	-2.17
chr12	48917414	48919413	OR8S1	OR8S1	-2.16
chr2	73427385	73429384	NOTO	NOTO	-2.16
chr5	170286885	170288884	RANBP17	RANBP17	-2.16
chr5	5138442	5140441	ADAMTS16	ADAMTS16	-2.16
chr10	131762092	131764091	EBF3	EBF3	-2.16
chr18	28742820	28744819	DSC1	DSC1	-2.16
chr9	139605023	139607022	FAM69B	FAM69B	-2.15
chr6	134496035	134498034	SGK1	SGK1	-2.15
chr12	95942621	95944620	USP44	USP44	-2.15
chr8	120218609	120220608	MAL2	MAL2	-2.15
chr11	6341741	6343740	PRKCDBP	PRKCDBP	-2.14
chr1	6479980	6481979	HES2	HES2	-2.14
chr7	21580832	21582831	DNAH11	DNAH11	-2.14
chr19	48947029	48949028	GRWD1	GRWD1	-2.14
chr12	21523801	21525800	IAPP	IAPP	-2.14
chr7	116963344	116965343	WNT2	WNT2	-2.13
chr17	7832754	7834753	KCNAB3	KCNAB3	-2.13
chr5	140700352	140702351	TAF7	TAF7	-2.13
chr2	211090216	211092215	ACADL	ACADL	-2.13
chr6	10415471	10417470	TFAP2A	TFAP2A	-2.13
chr4	141489960	141491959	UCP1	UCP1	-2.11
chr11	75141675	75143674	KLHL35	KLHL35	-2.11
chr4	42154896	42156895	BEND4	BEND4	-2.11
chr12	75726418	75728417	GLIPR1L1	GLIPR1L1	-2.11
chr3	89154673	89156672	EPHA3	EPHA3	-2.11
chr4	37453551	37455550	C4orf19	C4orf19	-2.11
chr18	11749470	11751469	GNAL	GNAL	-2.1
chr19	12833106	12835105	TNPO2	TNPO2	-2.1
chr11	19263168	19265167	E2F8	E2F8	-2.1
chr11	19263203	19265202	E2F8	E2F8	-2.1
chr14	36989431	36991430	NKX2-1	NKX2-1	-2.1
chr3	147124597	147126596	ZIC4	ZIC4	-2.1
chr11	124733304	124735303	ROBO3	ROBO3	-2.09
chr20	21494665	21496664	NKX2-2	NKX2-2	-2.09
chr9	90110595	90112594	DAPK1	DAPK1	-2.09
chr11	35637734	35639733	FJX1	FJX1	-2.09
chr13	25668275	25670274	PABPC3	PABPC3	-2.08
chr6	26271203	26273202	HIST1H2BI	HIST1H2BI	-2.08
chr9	124989866	124991865	LHX6	LHX6	-2.08
chr1	1565559	1567558	MMP23B	MMP23B	-2.08
chr8	95651363	95653362	ESRP1	ESRP1	-2.08
chr10	24753433	24755432	KIAA1217	KIAA1217	-2.07
chr2	71678752	71680751	DYSF	DYSF	-2.07
chr4	40749913	40751912	NSUN7	NSUN7	-2.07
chr6	72920513	72922512	RIMS1	RIMS1	-2.06
chr2	198650075	198652074	BOLL	BOLL	-2.06
chr8	10588085	10590084	SOX7	SOX7	-2.05
chr17	75275491	75277490	SEPT9	SEPT9	-2.05
chr8	109095914	109097913	RSPO2	RSPO2	-2.05
chr16	69760534	69762533	NQO1	NQO1	-2.04
chr13	96202946	96204945	CLDN10	CLDN10	-2.04
chr6	127896318	127898317	C6orf58	C6orf58	-2.04
chr5	172756507	172758506	STC2	STC2	-2.04
chr12	16430620	16432619	SLC15A5	SLC15A5	-2.04
chr1	201084501	201086500	ASCL5	ASCL5	-2.03
chr4	86394283	86396282	ARHGAP24	ARHGAP24	-2.03
chr11	74430349	74432348	CHRDL2	CHRDL2	-2.03
chr12	112202690	112204689	ALDH2	ALDH2	-2.03
chr6	33048556	33050555	HLA-DPA1	HLA-DPA1	-2.02
chr11	20689096	20691095	NELL1	NELL1	-2.02
chr5	38256510	38258509	EGFLAM	EGFLAM	-2.02
chr1	27286902	27288901	KDF1	KDF1	-2.02
chr14	99738051	99740050	BCL11B	BCL11B	-2.02
chr12	18243128	18245127	RERGL	RERGL	-2.02
chr4	42397855	42399854	SHISA3	SHISA3	-2.02
chr12	7454927	7456926	ACSM4	ACSM4	-2.02
chr16	47177937	47179936	NETO2	NETO2	-2.02
chr12	115121970	115123969	TBX3	TBX3	-2.02
chr2	238393861	238395860	MLPH	MLPH	-2.02
chr3	54154692	54156691	CACNA2D3	CACNA2D3	-2.02
chr15	101457419	101459418	LRRK1	LRRK1	-2.01
chr16	88001623	88003622	BANP	BANP	-2.01
chr17	45399326	45401325	EFCAB13	EFCAB13	-2.01
chr8	21880353	21882352	NPM2	NPM2	-2.01
chr8	21646347	21648346	GFRA2	GFRA2	-2.01
chr19	569276	571275	BSG	BSG	-2
chr2	54950148	54952147	EML6	EML6	-2
chr11	61062789	61064788	VWCE	VWCE	-1.99
chr8	25902641	25904640	EBF2	EBF2	-1.99
chr12	5539279	5541278	NTF3	NTF3	-1.99
chr1	53097015	53099014	FAM159A	FAM159A	-1.99
chr20	22565102	22567101	FOXA2	FOXA2	-1.98
chr6	124602150	124604149	NKAIN2	NKAIN2	-1.98
chr12	54445660	54447659	HOXC4	HOXC4	-1.98
chr18	61440608	61442607	SERPINB7	SERPINB7	-1.98
chr4	156678124	156680123	GUCY1B3	GUCY1B3	-1.97
chr6	6007839	6009838	NRN1	NRN1	-1.97
chr2	112893961	112895960	FBLN7	FBLN7	-1.97
chr3	53878576	53880575	IL17RB	IL17RB	-1.96
chr11	2292183	2294182	ASCL2	ASCL2	-1.96
chr9	133537980	133539979	PRDM12	PRDM12	-1.96
chr6	26033797	26035796	HIST1H2AB	HIST1H2AB	-1.96
chr7	26189846	26191845	NFE2L3	NFE2L3	-1.96
chr9	2619773	2621772	VLDLR	VLDLR	-1.96
chr12	54346651	54348650	HOXC12	HOXC12	-1.95
chr13	37004408	37006407	CCNA1	CCNA1	-1.95
chr19	11591804	11593803	ELAVL3	ELAVL3	-1.95
chr14	36988904	36990903	NKX2-1	NKX2-1	-1.95
chr1	40837377	40839376	SMAP2	SMAP2	-1.94
chr6	117086887	117088886	FAM162B	FAM162B	-1.94
chr2	241759726	241761725	KIF1A	KIF1A	-1.94
chr6	50784438	50786437	TFAP2B	TFAP2B	-1.94
chr5	110558239	110560238	CAMK4	CAMK4	-1.94
chr2	213403353	213405352	ERBB4	ERBB4	-1.94
chr8	1920043	1922042	KBTBD11	KBTBD11	-1.94
chr9	99145993	99147992	SLC35D2	SLC35D2	-1.94
chr18	24129779	24131778	KCTD1	KCTD1	-1.94
chr8	125740749	125742748	MTSS1	MTSS1	-1.93
chr17	37893023	37895022	GRB7	GRB7	-1.93
chr8	21988566	21990565	HR	HR	-1.92
chr1	244006585	244008584	AKT3	AKT3	-1.92
chr17	53340320	53342319	HLF	HLF	-1.92
chr9	79632570	79634569	FOXB2	FOXB2	-1.92
chr9	77503011	77505010	TRPM6	TRPM6	-1.92
chr2	208031971	208033970	KLF7	KLF7	-1.92
chr4	53726494	53728493	RASL11B	RASL11B	-1.92
chr18	32554891	32556890	MAPRE2	MAPRE2	-1.91
chr13	110957613	110959612	COL4A2	COL4A2	-1.91
chr17	37892575	37894574	GRB7	GRB7	-1.91
chr21	43638007	43640006	ABCG1	ABCG1	-1.91
chr12	132310937	132312936	MMP17	MMP17	-1.91
chr10	18238767	18240766	SLC39A12	SLC39A12	-1.91
chr8	11532427	11534426	GATA4	GATA4	-1.91
chr5	170734287	170736286	TLX3	TLX3	-1.91
chr12	54953227	54955226	PDE1B	PDE1B	-1.91
chr15	74419995	74421994	ISLR2	ISLR2	-1.91
chr4	57394774	57396773	THEGL	THEGL	-1.91
chr11	12030918	12032917	DKK3	DKK3	-1.91
chr17	66285635	66287634	ARSG	ARSG	-1.91
chr22	37823506	37825505	ELFN2	ELFN2	-1.91
chr8	37551268	37553267	ZNF703	ZNF703	-1.9
chr6	110679476	110681475	METTL24	METTL24	-1.9
chr10	112834789	112836788	ADRA2A	ADRA2A	-1.9
chr14	90526108	90528107	KCNK13	KCNK13	-1.9
chr8	33370704	33372703	TTI2	TTI2	-1.9
chr13	43146290	43148289	TNFSF11	TNFSF11	-1.9
chr1	215254559	215256558	KCNK2	KCNK2	-1.9
chr4	122686341	122688340	TMEM155	TMEM155	-1.9
chr3	111576567	111578566	PHLDB2	PHLDB2	-1.9
chr8	11563364	11565363	GATA4	GATA4	-1.9
chr9	114937578	114939577	SUSD1	SUSD1	-1.9
chr9	72656496	72658495	MAMDC2	MAMDC2	-1.9
chr14	103989197	103991196	CKB	CKB	-1.9
chr7	151329345	151331344	PRKAG2	PRKAG2	-1.9
chr7	151329705	151331704	PRKAG2	PRKAG2	-1.9
chr16	54320379	54322378	IRX3	IRX3	-1.89
chr11	111167564	111169563	COLCA2	COLCA2	-1.89
chr22	43117308	43119307	A4GALT	A4GALT	-1.89
chr7	150809764	150811763	AGAP3	AGAP3	-1.88
chr6	100442115	100444114	MCHR2	MCHR2	-1.88
chr13	95364798	95366797	SOX21	SOX21	-1.87
chr7	120967089	120969088	WNT16	WNT16	-1.87
chr10	90343083	90345082	RNLS	RNLS	-1.87
chr7	137028612	137030611	PTN	PTN	-1.87
chr15	59728371	59730370	FAM81A	FAM81A	-1.87
chr8	110661133	110663132	SYBU	SYBU	-1.87
chr2	33170368	33172367	LTBP1	LTBP1	-1.87
chr1	180197432	180199431	LHX4	LHX4	-1.86
chr12	133193365	133195364	P2RX2	P2RX2	-1.86
chr17	48636428	48638427	CACNA1G	CACNA1G	-1.86
chr14	37665117	37667116	MIPOL1	MIPOL1	-1.86
chr16	68769192	68771191	CDH1	CDH1	-1.86
chr7	156431440	156433439	RNF32	RNF32	-1.86
chr3	169753734	169755733	GPR160	GPR160	-1.86
chr11	9025597	9027596	NRIP3	NRIP3	-1.86
chr5	179707609	179709608	MAPK9	MAPK9	-1.85
chr21	33957846	33959845	TCP10L	TCP10L	-1.85
chr22	50918152	50920151	ADM2	ADM2	-1.85
chr20	55841708	55843707	BMP7	BMP7	-1.85
chr2	238766186	238768185	RAMP1	RAMP1	-1.85
chr6	389738	391737	IRF4	IRF4	-1.85
chr14	105951256	105953255	CRIP1	CRIP1	-1.85
chr5	148519045	148521044	ABLIM3	ABLIM3	-1.84
chr16	608421	610420	PRR35	PRR35	-1.84
chr6	49516112	49518111	C6orf141	C6orf141	-1.84
chr4	120054938	120056937	MYOZ2	MYOZ2	-1.84
chr18	74844775	74846774	MBP	MBP	-1.84
chr14	88459616	88461615	GALC	GALC	-1.83
chr8	52722006	52724005	PXDNL	PXDNL	-1.83
chr4	83483127	83485126	TMEM150C	TMEM150C	-1.83
chr4	1400231	1402230	NKX1-1	NKX1-1	-1.83
chr12	71148389	71150388	PTPRR	PTPRR	-1.83
chr12	71148540	71150539	PTPRR	PTPRR	-1.83
chr12	53045960	53047959	KRT2	KRT2	-1.83
chr11	105479410	105481409	GRIA4	GRIA4	-1.83
chr3	111576026	111578025	PHLDB2	PHLDB2	-1.83
chr15	76627064	76629063	ISL2	ISL2	-1.82
chr8	67874826	67876825	TCF24	TCF24	-1.82
chr3	3839114	3841113	LRRN1	LRRN1	-1.82
chr7	33942522	33944521	BMPER	BMPER	-1.81
chr16	56670577	56672576	MT1A	MT1A	-1.81
chr2	166060578	166062577	SCN3A	SCN3A	-1.81
chr15	22366477	22368476	OR4M2	OR4M2	-1.81
chr2	131973923	131975922	POTEE	POTEE	-1.81
chr19	8657081	8659080	ADAMTS10	ADAMTS10	-1.81
chr20	2359553	2361552	TGM6	TGM6	-1.81
chr18	12252317	12254316	CIDEA	CIDEA	-1.8
chr18	12252359	12254358	CIDEA	CIDEA	-1.8
chr5	524550	526549	SLC9A3	SLC9A3	-1.8
chr8	57026542	57028541	MOS	MOS	-1.8
chr9	14722716	14724715	CER1	CER1	-1.8
chr1	196910897	196912896	CFHR2	CFHR2	-1.8
chr2	165478361	165480360	GRB14	GRB14	-1.8
chr17	32905767	32907766	TMEM132E	TMEM132E	-1.8
chr17	74378689	74380688	SPHK1	SPHK1	-1.79
chr3	108672678	108674677	GUCA1C	GUCA1C	-1.79
chr11	111383509	111385508	C11orf88	C11orf88	-1.79
chr10	89621194	89623193	PTEN	PTEN	-1.79
chr20	57414656	57416655	GNAS	GNAS	-1.79
chr10	22498913	22500912	EBLN1	EBLN1	-1.78
chr15	41950609	41952608	MGA	MGA	-1.78
chr15	96874568	96876567	NR2F2	NR2F2	-1.78
chr4	178228990	178230989	NEIL3	NEIL3	-1.78
chr10	103984034	103986033	ELOVL3	ELOVL3	-1.78
chr6	153069931	153071930	VIP	VIP	-1.77
chr7	143582467	143584466	TCAF1	TCAF1	-1.77
chr4	74733108	74735107	CXCL1	CXCL1	-1.77
chr11	89653577	89655576	TRIM49D2	TRIM49D2	-1.77
chr11	5173600	5175599	OR52A1	OR52A1	-1.77
chr19	291436	293435	PLPP2	PLPP2	-1.77
chr8	72268747	72270746	EYA1	EYA1	-1.76
chr8	72268925	72270924	EYA1	EYA1	-1.76
chr11	35158416	35160415	CD44	CD44	-1.76
chr11	5878933	5880932	OR52E8	OR52E8	-1.76
chr16	10276264	10278263	GRIN2A	GRIN2A	-1.76
chr11	5408606	5410605	OR51M1	OR51M1	-1.76
chr3	48342902	48344901	NME6	NME6	-1.76
chr9	80646366	80648365	GNAQ	GNAQ	-1.76
chr3	16555223	16557222	RFTN1	RFTN1	-1.76
chr7	137028547	137030546	PTN	PTN	-1.76
chr21	15579271	15581270	LIPI	LIPI	-1.75
chr3	42305440	42307439	CCK	CCK	-1.75
chr5	172383731	172385730	RPL26L1	RPL26L1	-1.75
chr1	179710297	179712296	FAM163A	FAM163A	-1.75
chr15	43423721	43425720	TMEM62	TMEM62	-1.75
chr1	32825861	32827860	TSSK3	TSSK3	-1.75
chr6	26027481	26029480	HIST1H4B	HIST1H4B	-1.75
chr17	42731761	42733760	MEIOC	MEIOC	-1.75
chr14	69949470	69951469	PLEKHD1	PLEKHD1	-1.75
chr13	28543506	28545505	CDX2	CDX2	-1.75
chr3	158785040	158787039	IQCJ	IQCJ	-1.75
chr3	158785040	158787039	IQCJ-SCHIP1	IQCJ-SCHIP1	-1.75
chr17	43859645	43861644	CRHR1	CRHR1	-1.75
chr13	99959750	99961749	GPR183	GPR183	-1.74
chr15	66546076	66548075	MEGF11	MEGF11	-1.74
chr4	57369374	57371373	ARL9	ARL9	-1.74
chr13	79177696	79179695	POU4F1	POU4F1	-1.74
chr18	29075966	29077965	DSG2	DSG2	-1.74
chr1	235814055	235816054	GNG4	GNG4	-1.74
chr1	114696473	114698472	SYT6	SYT6	-1.73
chr7	151107125	151109124	WDR86	WDR86	-1.73
chr1	50572591	50574590	ELAVL4	ELAVL4	-1.73
chr11	826259	828258	CRACR2B	CRACR2B	-1.73
chr11	86383428	86385427	ME3	ME3	-1.73
chr1	60278532	60280531	HOOK1	HOOK1	-1.73
chr6	137365450	137367449	IL20RA	IL20RA	-1.72
chr8	61193983	61195982	CA8	CA8	-1.72
chr7	31724630	31726629	PPP1R17	PPP1R17	-1.72
chr15	35087928	35089927	ACTC1	ACTC1	-1.72
chr2	71017776	71019775	FIGLA	FIGLA	-1.72
chr6	70574447	70576446	COL19A1	COL19A1	-1.72
chr13	98793351	98795350	FARP1	FARP1	-1.72
chr6	71666789	71668788	B3GAT2	B3GAT2	-1.72
chr13	25252548	25254547	ATP12A	ATP12A	-1.71
chr1	165325479	165327478	LMX1A	LMX1A	-1.71
chr5	17214931	17216930	BASP1	BASP1	-1.71
chr10	50604063	50606062	DRGX	DRGX	-1.71
chr3	111314183	111316182	ZBED2	ZBED2	-1.71
chr6	78173740	78175739	HTR1B	HTR1B	-1.7
chr1	47697388	47699387	TAL1	TAL1	-1.7
chr16	57836937	57838936	KIFC3	KIFC3	-1.7
chr1	226926877	226928876	ITPKB	ITPKB	-1.7
chr15	96873793	96875792	NR2F2	NR2F2	-1.7
chr11	65151173	65153172	SLC25A45	SLC25A45	-1.7
chr1	36770707	36772706	SH3D21	SH3D21	-1.69
chr12	25102394	25104393	BCAT1	BCAT1	-1.69
chr1	55503148	55505147	PCSK9	PCSK9	-1.69
chr17	22020436	22022435	MTRNR2L1	MTRNR2L1	-1.69
chr14	100626013	100628012	DEGS2	DEGS2	-1.69
chr2	119605760	119607759	EN1	EN1	-1.69
chr9	37034477	37036476	PAX5	PAX5	-1.69
chr5	126986706	126988705	CTXN3	CTXN3	-1.69
chr11	85522203	85524202	SYTL2	SYTL2	-1.69
chr12	104607556	104609555	TXNRD1	TXNRD1	-1.68
chr4	113437329	113439328	NEUROG2	NEUROG2	-1.68
chr15	83774323	83776322	TM6SF1	TM6SF1	-1.68
chr16	19896234	19898233	GPRC5B	GPRC5B	-1.68
chr9	88714511	88716510	GOLM1	GOLM1	-1.68
chr16	55511080	55513079	MMP2	MMP2	-1.68
chr14	42074763	42076762	LRFN5	LRFN5	-1.68
chr7	54608017	54610016	VSTM2A	VSTM2A	-1.68
chr17	46799883	46801882	PRAC1	PRAC1	-1.68
chr4	2811945	2813944	SH3BP2	SH3BP2	-1.68
chr7	126892429	126894428	GRM8	GRM8	-1.68
chr10	35482054	35484053	CREM	CREM	-1.67
chr12	54785090	54787089	ZNF385A	ZNF385A	-1.67
chr17	37894219	37896218	GRB7	GRB7	-1.67
chr2	153189750	153191749	FMNL2	FMNL2	-1.67
chr11	66788815	66790814	SYT12	SYT12	-1.66
chr13	29069266	29071265	FLT1	FLT1	-1.66
chr12	55042278	55044277	DCD	DCD	-1.66
chr10	104611966	104613965	BORCS7	BORCS7	-1.66
chr1	6240195	6242194	CHD5	CHD5	-1.66
chr12	4380901	4382900	CCND2	CCND2	-1.66
chr4	95677127	95679126	BMPR1B	BMPR1B	-1.66
chr5	80689989	80691988	ACOT12	ACOT12	-1.65
chr17	40608861	40610860	ATP6V0A1	ATP6V0A1	-1.65
chr17	32906389	32908388	C17orf102	C17orf102	-1.65
chr15	26108350	26110349	ATP10A	ATP10A	-1.65
chr1	14024734	14026733	PRDM2	PRDM2	-1.65
chr17	26903952	26905951	ALDOC	ALDOC	-1.65
chr17	64958979	64960978	CACNG4	CACNG4	-1.65
chr5	76112801	76114800	F2RL1	F2RL1	-1.65
chr1	6482847	6484846	ESPN	ESPN	-1.65
chr1	202181282	202183281	LGR6	LGR6	-1.65
chr12	81108707	81110706	MYF5	MYF5	-1.65
chr1	75139423	75141422	ERICH3	ERICH3	-1.64
chr10	28287836	28289835	ARMC4	ARMC4	-1.64
chr1	201368670	201370669	LAD1	LAD1	-1.64
chr6	26056700	26058699	HIST1H1C	HIST1H1C	-1.64
chr19	821953	823952	PLPPR3	PLPPR3	-1.64
chr1	224802178	224804177	CNIH3	CNIH3	-1.64
chr1	228291164	228293163	C1orf35	C1orf35	-1.64
chr7	28220438	28222437	JAZF1	JAZF1	-1.64
chr2	95689399	95691398	MAL	MAL	-1.63
chr13	103719197	103721196	SLC10A2	SLC10A2	-1.63
chr7	70595522	70597521	WBSCR17	WBSCR17	-1.63
chr9	116325233	116327232	RGS3	RGS3	-1.63
chr2	47594286	47596285	EPCAM	EPCAM	-1.63
chr1	63786729	63788728	FOXD3	FOXD3	-1.63
chr9	140115776	140117775	RNF208	RNF208	-1.63
chr10	62493285	62495284	ANK3	ANK3	-1.63
chr11	5537957	5539956	UBQLNL	UBQLNL	-1.63
chr13	42620843	42622842	DGKH	DGKH	-1.62
chr16	89004446	89006445	LOC100129697	LOC100129697	-1.62
chr10	120787227	120789226	NANOS1	NANOS1	-1.62
chr8	22407250	22409249	SORBS3	SORBS3	-1.62
chr16	23192039	23194038	SCNN1G	SCNN1G	-1.62
chr12	12936540	12938539	APOLD1	APOLD1	-1.62
chr12	94540498	94542497	PLXNC1	PLXNC1	-1.62
chr12	77459361	77461360	E2F7	E2F7	-1.62
chr12	41219739	41221738	CNTN1	CNTN1	-1.61
chr4	155511919	155513918	FGA	FGA	-1.61
chr9	6645693	6647692	GLDC	GLDC	-1.61
chr6	110797845	110799844	SLC22A16	SLC22A16	-1.61
chr6	26238653	26240652	HIST1H4F	HIST1H4F	-1.61
chr6	134639197	134641196	SGK1	SGK1	-1.61
chr1	111217656	111219655	KCNA3	KCNA3	-1.61
chr3	139652026	139654025	CLSTN2	CLSTN2	-1.6
chr11	9113151	9115150	SCUBE2	SCUBE2	-1.6
chr1	201250579	201252578	PKP1	PKP1	-1.6
chr20	3218374	3220373	SLC4A11	SLC4A11	-1.6
chr6	24355130	24357129	KAAG1	KAAG1	-1.6
chr13	46961636	46963635	RUBCNL	RUBCNL	-1.6
chr10	99531757	99533756	SFRP5	SFRP5	-1.6
chr5	110557647	110559646	CAMK4	CAMK4	-1.6
chr12	51785201	51787200	GALNT6	GALNT6	-1.6
chr7	28998030	29000029	TRIL	TRIL	-1.6
chr19	9471695	9473694	ZNF177	ZNF177	-1.59
chr6	17280931	17282930	RBM24	RBM24	-1.59
chr17	7166265	7168264	CLDN7	CLDN7	-1.59
chr5	110557934	110559933	CAMK4	CAMK4	-1.59
chr21	43637266	43639265	ABCG1	ABCG1	-1.59
chr11	79151696	79153695	TENM4	TENM4	-1.59
chr17	47921271	47923270	FLJ45513	FLJ45513	-1.58
chr2	27307610	27309609	KHK	KHK	-1.58
chr19	570453	572452	BSG	BSG	-1.58
chr15	45670981	45672980	GATM	GATM	-1.58
chr15	48937986	48939985	FBN1	FBN1	-1.58
chr13	37003966	37005965	CCNA1	CCNA1	-1.58
chr11	124413551	124415550	OR8B12	OR8B12	-1.57
chr1	110228417	110230416	GSTM1	GSTM1	-1.57
chr2	10859774	10861773	ATP6V1C2	ATP6V1C2	-1.57
chr1	50573287	50575286	ELAVL4	ELAVL4	-1.57
chr10	134120727	134122726	STK32C	STK32C	-1.57
chr1	201123684	201125683	TMEM9	TMEM9	-1.56
chr18	24129400	24131399	KCTD1	KCTD1	-1.56
chr7	29232120	29234119	CHN2	CHN2	-1.56
chr7	31380539	31382538	NEUROD6	NEUROD6	-1.56
chr6	108487226	108489225	NR2E1	NR2E1	-1.56
chr16	55511909	55513908	MMP2	MMP2	-1.56
chr17	74073262	74075261	ZACN	ZACN	-1.56
chr22	46373009	46375008	WNT7B	WNT7B	-1.55
chr11	69519107	69521106	FGF19	FGF19	-1.55
chr7	559482	561481	PDGFA	PDGFA	-1.55
chr4	156298123	156300122	MAP9	MAP9	-1.55
chr4	118953499	118955498	NDST3	NDST3	-1.55
chr6	56817772	56819771	BEND6	BEND6	-1.55
chr3	51893644	51895643	IQCF2	IQCF2	-1.55
chr17	5019744	5021743	ZNF232	ZNF232	-1.55
chr11	67804461	67806460	TCIRG1	TCIRG1	-1.54
chr1	935553	937552	HES4	HES4	-1.54
chr14	95786246	95788245	CLMN	CLMN	-1.54
chr15	74420589	74422588	ISLR2	ISLR2	-1.54
chr2	74646849	74648848	WDR54	WDR54	-1.54
chr18	712518	714517	ENOSF1	ENOSF1	-1.54
chr18	712663	714662	ENOSF1	ENOSF1	-1.54
chr18	712665	714664	ENOSF1	ENOSF1	-1.54
chr5	172383911	172385910	RPL26L1	RPL26L1	-1.54
chr17	19435166	19437165	SLC47A1	SLC47A1	-1.54
chr10	64578928	64580927	EGR2	EGR2	-1.53
chr10	71906497	71908496	TYSND1	TYSND1	-1.53
chr16	68482410	68484409	SMPD3	SMPD3	-1.53
chr14	65014619	65016618	PPP1R36	PPP1R36	-1.53
chr11	33744274	33746273	CD59	CD59	-1.53
chr6	137494786	137496785	IL22RA2	IL22RA2	-1.53
chr10	94819020	94821019	CYP26C1	CYP26C1	-1.53
chr2	19558373	19560372	OSR1	OSR1	-1.52
chr3	111803181	111805180	C3orf52	C3orf52	-1.52
chr19	40732598	40734597	CNTD2	CNTD2	-1.52
chr20	49639676	49641675	KCNG1	KCNG1	-1.52
chr17	32483826	32485825	ASIC2	ASIC2	-1.52
chr2	204730510	204732509	CTLA4	CTLA4	-1.52
chr15	28567299	28569298	HERC2	HERC2	-1.52
chr17	43507664	43509663	ARHGAP27	ARHGAP27	-1.52
chr5	79329845	79331844	THBS4	THBS4	-1.52
chr3	123167393	123169392	ADCY5	ADCY5	-1.52
chr1	11751679	11753678	MAD2L2	MAD2L2	-1.52
chr11	125363109	125365108	LOC403312	LOC403312	-1.52
chr1	153600716	153602715	S100A13	S100A13	-1.51
chr10	4866368	4868367	AKR1E2	AKR1E2	-1.51
chr17	5017732	5019731	USP6	USP6	-1.51
chr19	45737470	45739469	EXOC3L2	EXOC3L2	-1.51
chr12	55378531	55380530	TESPA1	TESPA1	-1.51
chr3	119419868	119421867	MAATS1	MAATS1	-1.51
chr3	139258672	139260671	RBP1	RBP1	-1.51
chr14	100257744	100259743	EML1	EML1	-1.51
chr6	144385737	144387736	PLAGL1	PLAGL1	-1.51
chr3	40426735	40428734	ENTPD3	ENTPD3	-1.51
chr15	93631753	93633752	RGMA	RGMA	-1.5
chr1	152297680	152299679	FLG	FLG	-1.5
chr12	6418098	6420097	PLEKHG6	PLEKHG6	-1.5
chr19	17390453	17392452	ANKLE1	ANKLE1	-1.5
chr17	77028380	77030379	C1QTNF1	C1QTNF1	-1.5
chr5	68786589	68788588	OCLN	OCLN	-1.5
chr11	57789352	57791351	OR9Q1	OR9Q1	-1.5
chr20	1165320	1167319	TMEM74B	TMEM74B	-1.49
chr18	18820202	18822201	GREB1L	GREB1L	-1.49
chr5	67584466	67586465	PIK3R1	PIK3R1	-1.49
chr7	142455318	142457317	PRSS1	PRSS1	-1.49
chr2	224702320	224704319	AP1S3	AP1S3	-1.49
chr22	38964415	38966414	DMC1	DMC1	-1.49
chr11	5531154	5533153	UBQLN3	UBQLN3	-1.49
chr10	118998583	119000582	SLC18A2	SLC18A2	-1.49
chr20	46414809	46416808	SULF2	SULF2	-1.48
chr3	194404621	194406620	FAM43A	FAM43A	-1.48
chr19	39572944	39574943	ACP7	ACP7	-1.48
chr19	11198037	11200036	LDLR	LDLR	-1.48
chr15	91412768	91414767	FURIN	FURIN	-1.48
chr3	10204562	10206561	IRAK2	IRAK2	-1.48
chr4	37890704	37892703	TBC1D1	TBC1D1	-1.48
chr1	111770332	111772331	CHI3L2	CHI3L2	-1.47
chr10	106088751	106090750	ITPRIP	ITPRIP	-1.47
chr12	31077837	31079836	TSPAN11	TSPAN11	-1.47
chr10	118429482	118431481	C10orf82	C10orf82	-1.47
chr7	2854894	2856893	GNA12	GNA12	-1.47
chr5	176326334	176328333	HK3	HK3	-1.47
chr1	161601754	161603753	FCGR3B	FCGR3B	-1.47
chr22	24181200	24183199	DERL3	DERL3	-1.47
chr4	84031013	84033012	PLAC8	PLAC8	-1.47
chr6	24646384	24648383	KIAA0319	KIAA0319	-1.47
chr6	27789902	27791901	HIST1H4J	HIST1H4J	-1.47
chr10	46970602	46972601	SYT15	SYT15	-1.46
chr11	64612042	64614041	CDC42BPG	CDC42BPG	-1.46
chr15	82555105	82557104	EFL1	EFL1	-1.46
chr14	67878918	67880917	PLEK2	PLEK2	-1.46
chr10	124459339	124461338	C10orf120	C10orf120	-1.46
chr16	10275925	10277924	GRIN2A	GRIN2A	-1.46
chr7	73038871	73040870	MLXIPL	MLXIPL	-1.45
chr15	74420742	74422741	ISLR2	ISLR2	-1.45
chr16	77754388	77756387	NUDT7	NUDT7	-1.45
chr1	89664634	89666633	GBP4	GBP4	-1.45
chr14	77965211	77967210	ISM2	ISM2	-1.45
chr17	79359161	79361160	LOC100130370	LOC100130370	-1.45
chr12	80836125	80838124	PTPRQ	PTPRQ	-1.45
chr19	45996504	45998503	RTN2	RTN2	-1.45
chr2	85358582	85360581	TCF7L1	TCF7L1	-1.45
chr2	198649735	198651734	BOLL	BOLL	-1.45
chr10	135041777	135043776	UTF1	UTF1	-1.44
chr1	182558395	182560394	RNASEL	RNASEL	-1.44
chr8	69240956	69242955	C8orf34	C8orf34	-1.44
chr2	233792862	233794861	NGEF	NGEF	-1.44
chr22	19742225	19744224	TBX1	TBX1	-1.44
chr12	122354462	122356461	WDR66	WDR66	-1.44
chr7	97501478	97503477	ASNS	ASNS	-1.44
chr12	65216351	65218350	TBC1D30	TBC1D30	-1.44
chr3	168864094	168866093	MECOM	MECOM	-1.43
chr21	36260988	36262987	RUNX1	RUNX1	-1.43
chr19	6591164	6593163	CD70	CD70	-1.43
chr9	23821479	23823478	ELAVL2	ELAVL2	-1.43
chr8	105233562	105235561	RIMS2	RIMS2	-1.43
chr19	36019254	36021253	SBSN	SBSN	-1.43
chr5	147286102	147288101	C5orf46	C5orf46	-1.43
chr6	71121106	71123105	FAM135A	FAM135A	-1.43
chr2	8820112	8822111	ID2	ID2	-1.43
chr22	42322822	42324821	TNFRSF13C	TNFRSF13C	-1.43
chr20	25063016	25065015	VSX1	VSX1	-1.43
chr19	2427915	2429914	TIMM13	TIMM13	-1.43
chr17	19620044	19622043	SLC47A2	SLC47A2	-1.43
chr2	201168603	201170602	SPATS2L	SPATS2L	-1.43
chr11	6191557	6193556	OR52B2	OR52B2	-1.43
chr16	67280774	67282773	SLC9A5	SLC9A5	-1.43
chr3	49757239	49759238	AMIGO3	AMIGO3	-1.43
chr3	108539544	108541543	TRAT1	TRAT1	-1.43
chr11	64647186	64649185	EHD1	EHD1	-1.43
chr3	48936427	48938426	SLC25A20	SLC25A20	-1.42
chr4	141419532	141421531	MGAT4D	MGAT4D	-1.42
chr1	1182103	1184102	FAM132A	FAM132A	-1.42
chr6	130182417	130184416	TMEM244	TMEM244	-1.42
chr14	75389146	75391145	RPS6KL1	RPS6KL1	-1.42
chr13	22243214	22245213	FGF9	FGF9	-1.42
chr22	40289795	40291794	ENTHD1	ENTHD1	-1.41
chr20	39995499	39997498	EMILIN3	EMILIN3	-1.41
chr2	240985490	240987489	OR6B3	OR6B3	-1.41
chr15	41134245	41136244	SPINT1	SPINT1	-1.41
chr10	23214952	23216951	ARMC3	ARMC3	-1.41
chr6	26199522	26201521	HIST1H2AD	HIST1H2AD	-1.41
chr6	26199522	26201521	HIST1H3D	HIST1H3D	-1.41
chr2	187713898	187715897	ZSWIM2	ZSWIM2	-1.41
chr4	186062416	186064415	SLC25A4	SLC25A4	-1.41
chr7	97839565	97841564	BHLHA15	BHLHA15	-1.41
chr1	209846669	209848668	G0S2	G0S2	-1.41
chr2	24299315	24301314	SF3B6	SF3B6	-1.41
chr18	32288195	32290194	DTNA	DTNA	-1.41
chr14	71250170	71252169	MAP3K9	MAP3K9	-1.41
chr12	48963830	48965829	LALBA	LALBA	-1.4
chr12	93964301	93966300	SOCS2	SOCS2	-1.4
chr12	70004943	70006942	LRRC10	LRRC10	-1.4
chr3	187009811	187011810	MASP1	MASP1	-1.4
chr14	105635162	105637161	JAG2	JAG2	-1.4
chr3	13009199	13011198	IQSEC1	IQSEC1	-1.4
chr6	54709568	54711567	FAM83B	FAM83B	-1.4
chr17	9477943	9479942	CFAP52	CFAP52	-1.39
chr1	231296673	231298672	TRIM67	TRIM67	-1.39
chr5	79329121	79331120	THBS4	THBS4	-1.39
chr18	6414911	6416910	L3MBTL4	L3MBTL4	-1.39
chr7	139168458	139170457	KLRG2	KLRG2	-1.39
chr7	4923336	4925335	RADIL	RADIL	-1.38
chr16	19420056	19422055	TMC5	TMC5	-1.38
chr10	60935226	60937225	PHYHIPL	PHYHIPL	-1.38
chr17	80184281	80186280	SLC16A3	SLC16A3	-1.38
chr14	60973937	60975936	SIX6	SIX6	-1.38
chr11	78128869	78130868	GAB2	GAB2	-1.38
chr10	21463117	21465116	NEBL	NEBL	-1.38
chr7	51384516	51386515	COBL	COBL	-1.38
chr1	36547675	36549674	TEKT2	TEKT2	-1.38
chr20	1165118	1167117	TMEM74B	TMEM74B	-1.37
chr11	5507914	5509913	OR52D1	OR52D1	-1.37
chr4	155533903	155535902	FGG	FGG	-1.37
chr4	155533961	155535960	FGG	FGG	-1.37
chr3	48601202	48603201	UCN2	UCN2	-1.37
chr1	78954727	78956726	PTGFR	PTGFR	-1.37
chr1	208084684	208086683	CD34	CD34	-1.37
chr14	24804278	24806277	ADCY4	ADCY4	-1.37
chr7	93189123	93191122	CALCR	CALCR	-1.36
chr12	120103760	120105759	PRKAB1	PRKAB1	-1.36
chr1	171808617	171810616	DNM3	DNM3	-1.36
chr11	14665181	14667180	PSMA1	PSMA1	-1.36
chr21	44496041	44498040	CBS	CBS	-1.36
chr4	36283643	36285642	DTHD1	DTHD1	-1.36
chr4	1685719	1687718	FAM53A	FAM53A	-1.35
chr4	1685855	1687854	FAM53A	FAM53A	-1.35
chr4	1686041	1688040	FAM53A	FAM53A	-1.35
chr10	30025931	30027930	SVIL	SVIL	-1.35
chr16	69760572	69762571	NQO1	NQO1	-1.35
chr5	10439973	10441972	ROPN1L	ROPN1L	-1.35
chr6	24493196	24495195	ALDH5A1	ALDH5A1	-1.35
chr1	203094835	203096834	ADORA1	ADORA1	-1.35
chr11	128561810	128563809	FLI1	FLI1	-1.34
chr20	45521262	45523261	EYA2	EYA2	-1.34
chr19	291170	293169	PLPP2	PLPP2	-1.34
chr1	104238890	104240889	AMY1B	AMY1B	-1.34
chr1	104238912	104240911	AMY1C	AMY1C	-1.34
chr1	104238913	104240912	AMY1A	AMY1A	-1.34
chr1	104239074	104241073	AMY1A	AMY1A	-1.34
chr9	130157416	130159415	SLC2A8	SLC2A8	-1.34
chr3	185542828	185544827	IGF2BP2	IGF2BP2	-1.34
chr12	50353278	50355277	AQP5	AQP5	-1.34
chr8	57359294	57361293	PENK	PENK	-1.34
chr12	13347601	13349600	EMP1	EMP1	-1.34
chr7	2802775	2804774	GNA12	GNA12	-1.33
chr1	209825675	209827674	LAMB3	LAMB3	-1.33
chr16	4852952	4854951	ROGDI	ROGDI	-1.33
chr20	39317881	39319880	MAFB	MAFB	-1.33
chr10	28964423	28966422	BAMBI	BAMBI	-1.33
chr5	63799773	63801772	RGS7BP	RGS7BP	-1.33
chr1	11749780	11751779	DRAXIN	DRAXIN	-1.33
chr13	26625199	26627198	SHISA2	SHISA2	-1.33
chr15	62357175	62359174	C2CD4A	C2CD4A	-1.33
chr1	1979908	1981907	PRKCZ	PRKCZ	-1.33
chr4	155412878	155414877	DCHS2	DCHS2	-1.33
chr11	69453872	69455871	CCND1	CCND1	-1.33
chr2	182319618	182321617	ITGA4	ITGA4	-1.33
chr6	24646250	24648249	KIAA0319	KIAA0319	-1.33
chr3	190580466	190582465	GMNC	GMNC	-1.33
chr7	99527244	99529243	GJC3	GJC3	-1.32
chr21	39599836	39601835	KCNJ15	KCNJ15	-1.32
chr15	64441915	64443914	SNX22	SNX22	-1.32
chr19	18116976	18118975	ARRDC2	ARRDC2	-1.32
chr1	75598566	75600565	LHX8	LHX8	-1.32
chr9	140009196	140011195	DPP7	DPP7	-1.32
chr10	124905637	124907636	HMX2	HMX2	-1.32
chr6	168416552	168418551	KIF25	KIF25	-1.32
chr1	150952498	150954497	ANXA9	ANXA9	-1.32
chr7	115848546	115850545	TES	TES	-1.32
chr1	168698443	168700442	DPT	DPT	-1.32
chr10	108924467	108926466	SORCS1	SORCS1	-1.31
chr17	33568085	33570084	SLFN5	SLFN5	-1.31
chr11	14663268	14665267	PDE3B	PDE3B	-1.31
chr9	4300036	4302035	GLIS3	GLIS3	-1.31
chr9	21031459	21033458	HACD4	HACD4	-1.31
chr9	21031675	21033674	HACD4	HACD4	-1.31
chr1	204911353	204913352	NFASC	NFASC	-1.31
chr4	89297890	89299889	HERC6	HERC6	-1.31
chr2	1748320	1750319	PXDN	PXDN	-1.31
chr9	15511018	15513017	PSIP1	PSIP1	-1.3
chr17	54911257	54913256	C17orf67	C17orf67	-1.3
chr9	91267076	91269075	LOC286238	LOC286238	-1.3
chr22	25335315	25337314	TMEM211	TMEM211	-1.3
chr11	105478799	105480798	GRIA4	GRIA4	-1.3
chr10	112255624	112257623	DUSP5	DUSP5	-1.3
chr9	139741267	139743266	PHPT1	PHPT1	-1.3
chr3	68981762	68983761	FAM19A4	FAM19A4	-1.3
chr12	719580	721579	NINJ2	NINJ2	-1.29
chr5	44388785	44390784	FGF10	FGF10	-1.29
chr6	45983627	45985626	CLIC5	CLIC5	-1.29
chr8	82642687	82644686	CHMP4C	CHMP4C	-1.29
chr10	134121478	134123477	STK32C	STK32C	-1.29
chr11	4825611	4827610	OR52R1	OR52R1	-1.29
chr14	100068833	100070832	HHIPL1	HHIPL1	-1.29
chr6	87804866	87806865	CGA	CGA	-1.29
chr12	55367517	55369516	TESPA1	TESPA1	-1.29
chr3	40426646	40428645	ENTPD3	ENTPD3	-1.29
chr12	772908	774907	NINJ2	NINJ2	-1.29
chr7	97501855	97503854	ASNS	ASNS	-1.29
chr1	21044511	21046510	KIF17	KIF17	-1.29
chr6	97008898	97010897	FHL5	FHL5	-1.29
chr6	97009000	97010999	FHL5	FHL5	-1.29
chr2	209269554	209271553	PTH2R	PTH2R	-1.28
chr15	54303100	54305099	UNC13C	UNC13C	-1.28
chr15	74495221	74497220	STRA6	STRA6	-1.28
chr2	233269551	233271550	ALPPL2	ALPPL2	-1.28
chr14	23834843	23836842	EFS	EFS	-1.28
chr15	40543378	40545377	PAK6	PAK6	-1.28
chr5	78363546	78365545	BHMT2	BHMT2	-1.27
chr1	34631444	34633443	CSMD2	CSMD2	-1.27
chr12	123380713	123382712	VPS37B	VPS37B	-1.27
chr9	130517562	130519561	SH2D3C	SH2D3C	-1.27
chr9	130517584	130519583	SH2D3C	SH2D3C	-1.27
chr6	27105087	27107086	HIST1H4I	HIST1H4I	-1.27
chr15	40545111	40547110	C15orf56	C15orf56	-1.27
chr18	8607442	8609441	RAB12	RAB12	-1.27
chr17	40930648	40932647	WNK4	WNK4	-1.27
chr18	61418280	61420279	SERPINB7	SERPINB7	-1.27
chr5	157098489	157100488	SOX30	SOX30	-1.27
chr4	146860113	146862112	ZNF827	ZNF827	-1.27
chr15	102030188	102032187	PCSK6	PCSK6	-1.27
chr1	6445884	6447883	ACOT7	ACOT7	-1.27
chr14	30396900	30398899	PRKD1	PRKD1	-1.27
chr1	180880312	180882311	KIAA1614	KIAA1614	-1.27
chr16	68676738	68678737	CDH3	CDH3	-1.27
chr17	79987531	79989530	RAC3	RAC3	-1.27
chr8	56676540	56678539	TMEM68	TMEM68	-1.26
chr12	6419816	6421815	PLEKHG6	PLEKHG6	-1.26
chr16	55512444	55514443	MMP2	MMP2	-1.26
chr3	138151414	138153413	ESYT3	ESYT3	-1.26
chr1	51796237	51798236	TTC39A	TTC39A	-1.26
chr13	72441331	72443330	DACH1	DACH1	-1.26
chr1	50567581	50569580	ELAVL4	ELAVL4	-1.26
chr17	43129030	43131029	DCAKD	DCAKD	-1.26
chr1	247171396	247173395	ZNF695	ZNF695	-1.26
chr12	64062355	64064354	DPY19L2	DPY19L2	-1.26
chr3	11610399	11612398	VGLL4	VGLL4	-1.25
chr9	107299095	107301094	OR13C3	OR13C3	-1.25
chr6	167040766	167042765	RPS6KA2	RPS6KA2	-1.25
chr1	237167719	237169718	MT1HL1	MT1HL1	-1.25
chr8	76450202	76452201	HNF4G	HNF4G	-1.25
chr4	140201493	140203492	MGARP	MGARP	-1.25
chr2	164592518	164594517	FIGN	FIGN	-1.25
chr6	168839830	168841829	SMOC2	SMOC2	-1.25
chr5	148649400	148651399	AFAP1L1	AFAP1L1	-1.25
chr9	75764646	75766645	ANXA1	ANXA1	-1.25
chr1	2983741	2985740	PRDM16	PRDM16	-1.25
chr2	225907331	225909330	DOCK10	DOCK10	-1.25
chr11	33744499	33746498	CD59	CD59	-1.25
chr6	129202285	129204284	LAMA2	LAMA2	-1.25
chr5	69343349	69345348	SMN1	SMN1	-1.25
chr5	69343349	69345348	SMN2	SMN2	-1.25
chr16	46655312	46657311	SHCBP1	SHCBP1	-1.24
chr16	46655315	46657314	SHCBP1	SHCBP1	-1.24
chr10	28287980	28289979	ARMC4	ARMC4	-1.24
chr1	38100596	38102595	RSPO1	RSPO1	-1.24
chr16	31537297	31539296	AHSP	AHSP	-1.24
chr7	44141959	44143958	AEBP1	AEBP1	-1.24
chr18	57364645	57366644	CCBE1	CCBE1	-1.24
chr22	39636915	39638914	PDGFB	PDGFB	-1.24
chr9	839689	841688	DMRT1	DMRT1	-1.24
chr22	23484242	23486241	RSPH14	RSPH14	-1.24
chr5	37835930	37837929	GDNF	GDNF	-1.24
chr6	13923423	13925422	RNF182	RNF182	-1.24
chr18	52626740	52628739	CCDC68	CCDC68	-1.23
chr16	55687541	55689540	SLC6A2	SLC6A2	-1.23
chr3	39188922	39190921	CSRNP1	CSRNP1	-1.23
chr1	117753583	117755582	VTCN1	VTCN1	-1.23
chr1	152332483	152334482	FLG2	FLG2	-1.23
chr12	130645003	130647002	FZD10	FZD10	-1.23
chr17	77770916	77772915	CBX8	CBX8	-1.23
chr5	22853732	22855731	CDH12	CDH12	-1.22
chr3	35680509	35682508	ARPP21	ARPP21	-1.22
chr7	26398503	26400502	SNX10	SNX10	-1.22
chr9	97401924	97403923	FBP1	FBP1	-1.22
chr6	166958179	166960178	RPS6KA2	RPS6KA2	-1.22
chr14	92333881	92335880	TC2N	TC2N	-1.22
chr4	141075234	141077233	MAML3	MAML3	-1.22
chr8	7681413	7683412	DEFB105A	DEFB105A	-1.22
chr8	7681413	7683412	DEFB105B	DEFB105B	-1.22
chr6	132871822	132873821	TAAR8	TAAR8	-1.22
chr6	72924144	72926143	RIMS1	RIMS1	-1.22
chr6	72924462	72926461	RIMS1	RIMS1	-1.22
chr11	125032558	125034557	PKNOX2	PKNOX2	-1.21
chr12	10959580	10961579	TAS2R8	TAS2R8	-1.21
chr20	41818558	41820557	PTPRT	PTPRT	-1.21
chr2	27485961	27487960	SLC30A3	SLC30A3	-1.21
chr12	8765443	8767442	AICDA	AICDA	-1.21
chr5	132081136	132083135	CCNI2	CCNI2	-1.21
chr1	207143971	207145970	FCAMR	FCAMR	-1.21
chr16	49315743	49317742	CBLN1	CBLN1	-1.21
chr17	74379288	74381287	SPHK1	SPHK1	-1.21
chr1	111174097	111176096	KCNA2	KCNA2	-1.21
chr17	33700721	33702720	SLFN11	SLFN11	-1.21
chr22	32853374	32855373	BPIFC	BPIFC	-1.21
chr12	113909878	113911877	LHX5	LHX5	-1.21
chr4	115517557	115519556	UGT8	UGT8	-1.2
chr16	67217884	67219883	KIAA0895L	KIAA0895L	-1.2
chr11	2906996	2908995	CDKN1C	CDKN1C	-1.2
chr11	20383402	20385401	HTATIP2	HTATIP2	-1.2
chr3	66550846	66552845	LRIG1	LRIG1	-1.2
chr6	27114638	27116637	HIST1H2BK	HIST1H2BK	-1.2
chr10	26221001	26223000	MYO3A	MYO3A	-1.2
chr8	26724761	26726760	ADRA1A	ADRA1A	-1.2
chr10	7453449	7455448	SFMBT2	SFMBT2	-1.2
chr4	11430538	11432537	HS3ST1	HS3ST1	-1.19
chr4	165118864	165120863	ANP32C	ANP32C	-1.19
chr5	179780388	179782387	GFPT2	GFPT2	-1.19
chr7	129005963	129007962	AHCYL2	AHCYL2	-1.19
chr6	112194656	112196655	FYN	FYN	-1.19
chr19	36022313	36024312	GAPDHS	GAPDHS	-1.19
chr4	76555722	76557721	CDKL2	CDKL2	-1.19
chr2	239148766	239150765	HES6	HES6	-1.19
chr2	30668091	30670090	LCLAT1	LCLAT1	-1.19
chr3	158450276	158452275	RARRES1	RARRES1	-1.18
chr13	28674730	28676729	FLT3	FLT3	-1.18
chr11	20383686	20385685	HTATIP2	HTATIP2	-1.18
chr9	212864	214863	DOCK8	DOCK8	-1.18
chr5	80527138	80529137	CKMT2	CKMT2	-1.18
chr3	71803925	71805924	EIF4E3	EIF4E3	-1.18
chr9	71937487	71939486	FAM189A2	FAM189A2	-1.18
chr7	8301683	8303682	ICA1	ICA1	-1.18
chr5	147713121	147715120	SPINK9	SPINK9	-1.17
chr2	47797471	47799470	KCNK12	KCNK12	-1.17
chr1	150334586	150336585	RPRD2	RPRD2	-1.17
chr12	57914658	57916657	MBD6	MBD6	-1.17
chr1	177138523	177140522	BRINP2	BRINP2	-1.17
chr8	71316076	71318075	NCOA2	NCOA2	-1.17
chr8	71316474	71318473	NCOA2	NCOA2	-1.17
chr16	23311590	23313589	SCNN1B	SCNN1B	-1.17
chr8	72987820	72989819	TRPA1	TRPA1	-1.17
chr7	27142395	27144394	HOXA2	HOXA2	-1.17
chr6	31460657	31462656	MICB	MICB	-1.17
chr3	127542094	127544093	MGLL	MGLL	-1.17
chr1	82264081	82266080	ADGRL2	ADGRL2	-1.17
chr17	16256813	16258812	CENPV	CENPV	-1.17
chr11	65667998	65669997	FOSL1	FOSL1	-1.17
chr6	36644486	36646485	CDKN1A	CDKN1A	-1.16
chr1	206135264	206137263	FAM72A	FAM72A	-1.16
chr5	68786118	68788117	OCLN	OCLN	-1.16
chr11	59129931	59131930	OR5AN1	OR5AN1	-1.16
chr12	47219781	47221780	SLC38A4	SLC38A4	-1.16
chr7	2557478	2559477	LFNG	LFNG	-1.16
chr2	120282029	120284028	SCTR	SCTR	-1.16
chr17	37892161	37894160	GRB7	GRB7	-1.16
chr3	127639901	127641900	KBTBD12	KBTBD12	-1.15
chr1	119532180	119534179	TBX15	TBX15	-1.15
chr1	47698008	47700007	TAL1	TAL1	-1.15
chr11	76381045	76383044	LRRC32	LRRC32	-1.15
chr7	98030428	98032427	BAIAP2L1	BAIAP2L1	-1.15
chr18	10452624	10454623	APCDD1	APCDD1	-1.15
chr5	161492647	161494646	GABRG2	GABRG2	-1.15
chr12	10978869	10980868	TAS2R10	TAS2R10	-1.15
chr15	70390257	70392256	TLE3	TLE3	-1.15
chr1	112531778	112533777	KCND3	KCND3	-1.15
chr6	27858571	27860570	HIST1H3J	HIST1H3J	-1.15
chr12	752852	754851	NINJ2	NINJ2	-1.15
chr17	75445325	75447324	SEPT9	SEPT9	-1.15
chr16	228332	230331	HBQ1	HBQ1	-1.15
chr2	71062954	71064953	CD207	CD207	-1.15
chr12	7862049	7864048	DPPA3	DPPA3	-1.15
chr12	50595317	50597316	LIMA1	LIMA1	-1.15
chr6	29324055	29326054	OR5V1	OR5V1	-1.15
chr1	59043167	59045166	TACSTD2	TACSTD2	-1.15
chr16	67280854	67282853	SLC9A5	SLC9A5	-1.15
chr19	33555825	33557824	RHPN2	RHPN2	-1.14
chr5	147256273	147258272	SCGB3A2	SCGB3A2	-1.14
chr1	206728491	206730490	RASSF5	RASSF5	-1.14
chr15	69743158	69745157	RPLP1	RPLP1	-1.14
chr15	72490137	72492136	GRAMD2	GRAMD2	-1.14
chr6	33160246	33162245	COL11A2	COL11A2	-1.14
chr17	46799053	46801052	PRAC2	PRAC2	-1.14
chr1	17090976	17092975	MST1L	MST1L	-1.14
chr11	2950651	2952650	PHLDA2	PHLDA2	-1.14
chr2	99552685	99554684	KIAA1211L	KIAA1211L	-1.13
chr15	73661606	73663605	HCN4	HCN4	-1.13
chr7	8301912	8303911	ICA1	ICA1	-1.13
chr6	105627859	105629858	POPDC3	POPDC3	-1.13
chr17	39306055	39308054	KRTAP4-5	KRTAP4-5	-1.13
chr12	8693559	8695558	CLEC4E	CLEC4E	-1.13
chr5	31191761	31193760	CDH6	CDH6	-1.13
chr17	38928412	38930411	KRT26	KRT26	-1.13
chr17	18851988	18853987	SLC5A10	SLC5A10	-1.13
chr9	91793683	91795682	SHC3	SHC3	-1.13
chr1	163036395	163038394	RGS4	RGS4	-1.13
chr19	42569958	42571957	GRIK5	GRIK5	-1.13
chr19	42569968	42571967	GRIK5	GRIK5	-1.13
chr18	31802435	31804434	NOL4	NOL4	-1.13
chr6	10519567	10521566	GCNT2	GCNT2	-1.13
chr7	50861160	50863159	GRB10	GRB10	-1.13
chr14	21247209	21249208	RNASE6	RNASE6	-1.12
chr2	74774146	74776145	DOK1	DOK1	-1.12
chr1	209929842	209931841	TRAF3IP3	TRAF3IP3	-1.12
chr2	21344857	21346856	TDRD15	TDRD15	-1.12
chr2	26393959	26395958	GAREM2	GAREM2	-1.12
chr1	17307174	17309173	MFAP2	MFAP2	-1.12
chr1	171152346	171154345	FMO2	FMO2	-1.12
chr22	42679934	42681933	TCF20	TCF20	-1.12
chr2	27663232	27665231	KRTCAP3	KRTCAP3	-1.12
chr8	7680693	7682692	DEFB106A	DEFB106A	-1.12
chr8	7680693	7682692	DEFB106B	DEFB106B	-1.12
chr5	75697079	75699078	IQGAP2	IQGAP2	-1.11
chr14	38725576	38727575	CLEC14A	CLEC14A	-1.11
chr6	111406780	111408779	SLC16A10	SLC16A10	-1.11
chr15	57882101	57884100	GCOM1	GCOM1	-1.11
chr15	57882101	57884100	MYZAP	MYZAP	-1.11
chr4	1107353	1109352	RNF212	RNF212	-1.11
chr15	96872110	96874109	NR2F2	NR2F2	-1.11
chr22	45146437	45148436	ARHGAP8	ARHGAP8	-1.11
chr3	142836617	142838616	CHST2	CHST2	-1.11
chr17	46703836	46705835	HOXB9	HOXB9	-1.11
chr1	158390657	158392656	OR10K2	OR10K2	-1.11
chr12	88974251	88976250	KITLG	KITLG	-1.11
chr1	15571767	15573766	FHAD1	FHAD1	-1.11
chr8	93111917	93113916	RUNX1T1	RUNX1T1	-1.11
chr9	140317715	140319714	EXD3	EXD3	-1.1
chr16	3548944	3550943	CLUAP1	CLUAP1	-1.1
chr15	79237441	79239440	CTSH	CTSH	-1.1
chr13	44735394	44737393	SMIM2	SMIM2	-1.1
chr16	4362761	4364760	GLIS2	GLIS2	-1.1
chr1	209824680	209826679	LAMB3	LAMB3	-1.1
chr16	2568362	2570361	AMDHD2	AMDHD2	-1.1
chr4	128552086	128554085	INTU	INTU	-1.1
chr6	100052649	100054648	PRDM13	PRDM13	-1.1
chr1	3612609	3614608	TP73	TP73	-1.1
chr15	32320685	32322684	CHRNA7	CHRNA7	-1.1
chr12	92815734	92817733	CLLU1	CLLU1	-1.09
chr12	108714440	108716439	CMKLR1	CMKLR1	-1.09
chr14	73702204	73704203	PAPLN	PAPLN	-1.09
chr1	51795875	51797874	TTC39A	TTC39A	-1.09
chr15	45422060	45424059	DUOXA1	DUOXA1	-1.09
chr3	187454286	187456285	BCL6	BCL6	-1.09
chr16	58005021	58007020	CNGB1	CNGB1	-1.09
chr11	31828474	31830473	PAX6	PAX6	-1.09
chr5	160279220	160281219	ATP10B	ATP10B	-1.08
chr4	141348816	141350815	CLGN	CLGN	-1.08
chr20	4664796	4666795	PRNP	PRNP	-1.08
chr15	62457483	62459482	C2CD4B	C2CD4B	-1.08
chr10	100995633	100997632	HPSE2	HPSE2	-1.08
chr1	155098348	155100347	EFNA1	EFNA1	-1.08
chr16	88717493	88719492	CYBA	CYBA	-1.08
chr5	153857825	153859824	HAND1	HAND1	-1.08
chr11	58693101	58695100	GLYATL1	GLYATL1	-1.08
chr3	236278	238277	CHL1	CHL1	-1.08
chr1	112531189	112533188	LOC643355	LOC643355	-1.08
chr20	25038819	25040818	ACSS1	ACSS1	-1.08
chr17	17399710	17401709	RASD1	RASD1	-1.08
chr1	1656005	1658004	CDK11A	CDK11A	-1.07
chr3	24536314	24538313	THRB	THRB	-1.07
chr6	11382582	11384581	NEDD9	NEDD9	-1.07
chr11	76491356	76493355	TSKU	TSKU	-1.07
chr15	82554870	82556869	EFL1	EFL1	-1.07
chr1	51810789	51812788	TTC39A	TTC39A	-1.07
chr16	3068189	3070188	CLDN6	CLDN6	-1.07
chr2	191043680	191045679	C2orf88	C2orf88	-1.07
chr20	1973453	1975452	PDYN	PDYN	-1.07
chr20	1974395	1976394	PDYN	PDYN	-1.07
chr3	112693938	112695937	CD200R1	CD200R1	-1.07
chr17	75444612	75446611	SEPT9	SEPT9	-1.07
chr15	44067293	44069292	SERF2	SERF2	-1.07
chr4	7436701	7438700	PSAPL1	PSAPL1	-1.07
chr7	2725835	2727834	AMZ1	AMZ1	-1.06
chr18	55100916	55102915	ONECUT2	ONECUT2	-1.06
chr17	7346405	7348404	CHRNB1	CHRNB1	-1.06
chr11	123884281	123886280	OR10G4	OR10G4	-1.06
chr10	30024854	30026853	SVIL	SVIL	-1.06
chr20	50159259	50161258	NFATC2	NFATC2	-1.06
chr20	2274612	2276611	TGM3	TGM3	-1.06
chr17	6345734	6347733	FAM64A	FAM64A	-1.06
chr19	30015490	30017489	VSTM2B	VSTM2B	-1.06
chr4	47840124	47842123	CORIN	CORIN	-1.06
chr9	127537436	127539435	OLFML2A	OLFML2A	-1.06
chr2	86666583	86668582	KDM3A	KDM3A	-1.06
chr11	7818490	7820489	OR5P2	OR5P2	-1.06
chr1	54199878	54201877	GLIS1	GLIS1	-1.05
chr13	36705515	36707514	DCLK1	DCLK1	-1.05
chr2	191043588	191045587	C2orf88	C2orf88	-1.05
chr9	134376288	134378287	POMT1	POMT1	-1.05
chr1	234038457	234040456	SLC35F3	SLC35F3	-1.05
chr10	123870553	123872552	TACC2	TACC2	-1.05
chr12	27924210	27926209	MANSC4	MANSC4	-1.05
chr18	7117814	7119813	LAMA1	LAMA1	-1.05
chr5	133449297	133451296	TCF7	TCF7	-1.05
chr3	48343176	48345175	NME6	NME6	-1.05
chr5	54469006	54471005	CDC20B	CDC20B	-1.05
chr11	5248302	5250301	HBB	HBB	-1.05
chr12	111841751	111843750	SH2B3	SH2B3	-1.04
chr7	30958914	30960913	AQP1	AQP1	-1.04
chr7	30959104	30961103	AQP1	AQP1	-1.04
chr7	30959118	30961117	AQP1	AQP1	-1.04
chr22	32589467	32591466	RFPL2	RFPL2	-1.04
chr20	62524454	62526453	DNAJC5	DNAJC5	-1.04
chr1	36948916	36950915	CSF3R	CSF3R	-1.04
chr12	3488514	3490513	PRMT8	PRMT8	-1.04
chr6	84140939	84142938	ME1	ME1	-1.04
chr16	18801657	18803656	RPS15A	RPS15A	-1.04
chr15	94897163	94899162	MCTP2	MCTP2	-1.04
chr17	39183455	39185454	KRTAP1-5	KRTAP1-5	-1.04
chr5	150683335	150685334	SLC36A3	SLC36A3	-1.04
chr22	32751853	32753852	RFPL3	RFPL3	-1.04
chr7	92066629	92068628	LOC105375396	LOC105375396	-1.03
chr1	154472694	154474693	TDRD10	TDRD10	-1.03
chr1	151414682	151416681	POGZ	POGZ	-1.03
chr17	1663258	1665257	SERPINF1	SERPINF1	-1.03
chr4	100485215	100487214	TRMT10A	TRMT10A	-1.03
chr9	137531650	137533649	COL5A1	COL5A1	-1.03
chr14	57277195	57279194	OTX2	OTX2	-1.03
chr8	124544384	124546383	FBXO32	FBXO32	-1.03
chr16	53405042	53407041	LOC643802	LOC643802	-1.03
chr5	95995740	95997739	CAST	CAST	-1.03
chr16	52580807	52582806	TOX3	TOX3	-1.03
chr1	23751273	23753272	TCEA3	TCEA3	-1.03
chr6	28483571	28485570	GPX6	GPX6	-1.03
chr16	90086540	90088539	DBNDD1	DBNDD1	-1.03
chr3	134369865	134371864	KY	KY	-1.02
chr16	56664533	56666532	MT1M	MT1M	-1.02
chr10	133795518	133797517	BNIP3	BNIP3	-1.02
chr2	197675001	197677000	C2orf66	C2orf66	-1.02
chr7	96633289	96635288	DLX6	DLX6	-1.02
chr22	51174651	51176650	ACR	ACR	-1.02
chr12	57914301	57916300	DDIT3	DDIT3	-1.02
chr2	149932035	149934034	LYPD6B	LYPD6B	-1.02
chr3	112218409	112220408	BTLA	BTLA	-1.02
chr5	77944649	77946648	LHFPL2	LHFPL2	-1.02
chr17	37382041	37384040	STAC2	STAC2	-1.02
chr20	3765418	3767417	CDC25B	CDC25B	-1.02
chr18	29264687	29266686	B4GALT6	B4GALT6	-1.02
chr17	56268084	56270083	EPX	EPX	-1.02
chr2	74375040	74377039	BOLA3	BOLA3	-1.02
chr7	134210343	134212342	AKR1B10	AKR1B10	-1.02
chr12	103979068	103981067	STAB2	STAB2	-1.02
chr4	128702677	128704676	HSPA4L	HSPA4L	-1.01
chr15	51631712	51633711	GLDN	GLDN	-1.01
chr9	98279248	98281247	PTCH1	PTCH1	-1.01
chr19	30861299	30863298	ZNF536	ZNF536	-1.01
chr3	62861065	62863064	CADPS	CADPS	-1.01
chr7	115608368	115610367	TFEC	TFEC	-1.01
chr8	32451343	32453342	NRG1	NRG1	-1.01
chr1	894680	896679	NOC2L	NOC2L	-1.01
chr2	24270570	24272569	FKBP1B	FKBP1B	-1.01
chr18	20733788	20735787	CABLES1	CABLES1	-1.01
chr3	59035716	59037715	C3orf67	C3orf67	-1.01
chr2	211419322	211421321	CPS1	CPS1	-1.01
chr6	43478082	43480081	LRRC73	LRRC73	-1.01
chr1	120387504	120389503	NBPF7	NBPF7	-1.01
chr8	30240016	30242015	RBPMS	RBPMS	-1.01
chr1	43919661	43921660	HYI	HYI	-1.01
chr6	138481052	138483051	ARFGEF3	ARFGEF3	-1.01
chr6	106544736	106546735	PRDM1	PRDM1	-1.01
chr4	185937994	185939993	HELT	HELT	-1.01
chr5	146258349	146260348	PPP2R2B	PPP2R2B	-1.01
chr11	415000	416999	SIGIRR	SIGIRR	-1.01
chr6	36644455	36646454	CDKN1A	CDKN1A	-1
chr17	46692302	46694301	HOXB8	HOXB8	-1
chr11	32849480	32851479	PRRG4	PRRG4	-1
chr1	47899688	47901687	FOXD2	FOXD2	-1
chr9	113429050	113431049	MUSK	MUSK	-1
chr9	140117086	140119085	CYSRT1	CYSRT1	-1
chr21	32931291	32933290	TIAM1	TIAM1	-1
chr15	57208287	57210286	TCF12	TCF12	1
chr5	172662316	172664315	NKX2-5	NKX2-5	1
chr1	173886517	173888516	SERPINC1	SERPINC1	1
chr14	24732417	24734416	TGM1	TGM1	1
chr5	108081522	108083521	FER	FER	1
chr22	45703080	45705079	FAM118A	FAM118A	1
chr17	6937393	6939392	SLC16A13	SLC16A13	1
chr1	209979521	209981520	IRF6	IRF6	1
chr4	74847842	74849841	PF4	PF4	1
chr2	229046362	229048361	SPHKAP	SPHKAP	1
chr7	99277650	99279649	CYP3A5	CYP3A5	1
chr5	140512787	140514786	PCDHB5	PCDHB5	1.01
chr2	27603312	27605311	ZNF513	ZNF513	1.01
chr17	47570654	47572653	NGFR	NGFR	1.01
chr19	36399212	36401211	TYROBP	TYROBP	1.01
chr11	55133359	55135358	OR4A15	OR4A15	1.01
chr15	66857836	66859835	LCTL	LCTL	1.01
chr8	38008601	38010600	STAR	STAR	1.01
chr7	141693678	141695677	MGAM	MGAM	1.01
chr14	52182000	52183999	FRMD6	FRMD6	1.01
chr15	85425891	85427890	SLC28A1	SLC28A1	1.01
chr6	88030305	88032304	SMIM8	SMIM8	1.01
chr2	202935975	202937974	KIAA2012	KIAA2012	1.01
chr19	40919272	40921271	PRX	PRX	1.01
chr11	102401485	102403484	MMP7	MMP7	1.01
chr11	94036802	94038801	IZUMO1R	IZUMO1R	1.01
chr12	10122007	10124006	CLEC12A	CLEC12A	1.01
chr10	88717426	88719425	MMRN2	MMRN2	1.01
chr5	61712710	61714709	IPO11	IPO11	1.01
chr3	9920497	9922496	CIDEC	CIDEC	1.01
chr22	38217388	38219387	GALR3	GALR3	1.01
chr1	153001678	153003677	SPRR1B	SPRR1B	1.01
chr19	825825	827824	AZU1	AZU1	1.01
chr2	27369944	27371943	TCF23	TCF23	1.01
chr17	9940065	9942064	GAS7	GAS7	1.01
chr4	77354252	77356251	SHROOM3	SHROOM3	1.01
chr9	134163080	134165079	PLPP7	PLPP7	1.02
chr17	7326934	7328933	C17orf74	C17orf74	1.02
chr11	15168647	15170646	INSC	INSC	1.02
chr11	62783318	62785317	SLC22A8	SLC22A8	1.02
chr5	159797649	159799648	C1QTNF2	C1QTNF2	1.02
chr19	58109252	58111251	ZNF530	ZNF530	1.02
chr7	6591068	6593067	GRID2IP	GRID2IP	1.02
chr19	44218213	44220212	IRGC	IRGC	1.02
chr10	31605711	31607710	ZEB1	ZEB1	1.02
chr20	52687305	52689304	BCAS1	BCAS1	1.02
chr4	88244059	88246058	HSD17B13	HSD17B13	1.02
chr12	1724221	1726220	WNT5B	WNT5B	1.02
chr6	74064000	74065999	DPPA5	DPPA5	1.02
chr15	90317588	90319587	MESP2	MESP2	1.02
chr7	30809032	30811031	FAM188B	FAM188B	1.02
chr11	58388145	58390144	CNTF	CNTF	1.02
chr1	202170904	202172903	LGR6	LGR6	1.02
chr7	32467837	32469836	PDE1C	PDE1C	1.02
chr22	21317417	21319416	AIFM3	AIFM3	1.02
chr7	114053051	114055050	FOXP2	FOXP2	1.02
chr17	34429219	34431218	CCL4	CCL4	1.02
chr3	75834154	75836153	ZNF717	ZNF717	1.02
chr3	75834156	75836155	ZNF717	ZNF717	1.02
chr7	127879330	127881329	LEP	LEP	1.02
chr17	73661195	73663194	SAP30BP	SAP30BP	1.02
chr19	36523798	36525797	CLIP3	CLIP3	1.02
chr7	96743904	96745903	SDHAF3	SDHAF3	1.03
chr13	51418076	51420075	DLEU7	DLEU7	1.03
chr12	6879669	6881668	LAG3	LAG3	1.03
chr10	51574284	51576283	NCOA4	NCOA4	1.03
chr9	130524698	130526697	SH2D3C	SH2D3C	1.03
chr9	130524720	130526719	SH2D3C	SH2D3C	1.03
chr15	49460212	49462211	GALK2	GALK2	1.03
chr9	136039333	136041332	GBGT1	GBGT1	1.03
chr17	7321678	7323677	SPEM1	SPEM1	1.03
chr8	144633556	144635555	GSDMD	GSDMD	1.03
chr22	26961371	26963370	TPST2	TPST2	1.03
chr10	45474331	45476330	C10orf10	C10orf10	1.03
chr19	42133443	42135442	CEACAM4	CEACAM4	1.03
chr22	36600880	36602879	APOL4	APOL4	1.03
chr12	91572424	91574423	DCN	DCN	1.03
chr10	134148610	134150609	LRRC27	LRRC27	1.03
chr11	65363468	65365467	KCNK7	KCNK7	1.03
chr14	92198431	92200430	CATSPERB	CATSPERB	1.03
chr9	129087122	129089121	MVB12B	MVB12B	1.03
chr17	8661878	8663877	SPDYE4	SPDYE4	1.03
chr5	121463207	121465206	ZNF474	ZNF474	1.03
chr18	44139271	44141270	LOXHD1	LOXHD1	1.03
chr9	95818969	95820968	SUSD3	SUSD3	1.03
chr10	124639158	124641157	FAM24B	FAM24B	1.03
chr12	25148495	25150494	LOC645177	LOC645177	1.03
chr4	184241928	184243927	CLDN22	CLDN22	1.03
chr1	153013595	153015594	SPRR2D	SPRR2D	1.03
chr2	85841214	85843213	USP39	USP39	1.03
chr12	15114201	15116200	ARHGDIB	ARHGDIB	1.03
chr14	23233730	23235729	OXA1L	OXA1L	1.03
chr3	46614044	46616043	TDGF1	TDGF1	1.03
chr5	102463009	102465008	PPIP5K2	PPIP5K2	1.03
chr5	125798786	125800785	GRAMD3	GRAMD3	1.03
chr5	40907598	40909597	C7	C7	1.03
chr19	51456345	51458344	KLK5	KLK5	1.04
chr1	11107297	11109296	MASP2	MASP2	1.04
chr3	125655888	125657887	ALG1L	ALG1L	1.04
chr3	131098514	131100513	NUDT16	NUDT16	1.04
chr15	25099686	25101685	SNRPN	SNRPN	1.04
chr4	2818540	2820539	SH3BP2	SH3BP2	1.04
chr5	161275702	161277701	GABRA1	GABRA1	1.04
chr14	23588821	23590820	CEBPE	CEBPE	1.04
[truncated: 1,432 more rows]

## Sheet: OS promoter IC9 highLF GO
Category	Term	Count	%	PValue	Genes	List Total	Pop Hits	Pop Total	Fold Enrichment	Bonferroni	Benjamini	FDR
GOTERM_BP_DIRECT	GO:0006468~protein phosphorylation	2	0.505051	0.0535757	MAPK10, PRKD3	3	456	16792	24.5497	0.685368	0.685368	34.6342

## Sheet: OS promoter IC9 lowLF GO
Category	Term	Count	%	PValue	Genes	List Total	Pop Hits	Pop Total	Fold Enrichment	Bonferroni	Benjamini	FDR
GOTERM_BP_DIRECT	GO:0006334~nucleosome assembly	14	0.0569106	7.0833e-09	HIST1H2BB, HIST1H1D, HIST1H1B, HIST1H2BG, HIST1H2BH, HIST1H2BO, HIST1H2BM, HIST1H4A, HIST1H2BL, HIST1H3A, HIST1H2BJ, HIST1H4E, HIST1H4C, HIST3H2BB	226	119	16792	8.74128	1.18503e-05	1.18503e-05	1.19245e-05
GOTERM_BP_DIRECT	GO:0000122~negative regulation of transcription from RNA polymerase II promoter	30	0.121951	1.20932e-07	ETV7, USP2, ZEB2, NR2E1, HIC1, T, GATA2, BARX2, NKX6-2, FOXF1, GATA3, HEY2, GFI1, PITX2, INSM1, SATB2, HIST1H1D, TBX2, HIST1H1B, SOX11, FOXA1, ISL1, NKX6-1, FOXP1, DLX2, DLX1, HOXD8, SALL1, HEYL, TFAP2A	226	720	16792	3.09587	0.000202299	0.000101155	0.000203585
GOTERM_BP_DIRECT	GO:0006366~transcription from RNA polymerase II promoter	24	0.097561	4.308e-07	ETV7, IKZF3, EGR2, SOX11, OTX1, FOXA1, BARHL2, ISL1, NKX6-1, DLX2, GATA2, HOXD8, BARX2, MEOX2, GATA5, FOXF1, GATA3, HEYL, EBF1, GBX2, ETV1, TFAP2A, POU3F2, PITX2	226	513	16792	3.47606	0.000720469	0.000240214	0.000725236
GOTERM_BP_DIRECT	GO:0045944~positive regulation of transcription from RNA polymerase II promoter	34	0.138211	9.5398e-07	WNT5A, TLR2, ZEB2, GREM1, GDNF, NR2E1, GATA2, BARX2, CDKN2A, GATA5, GATA3, FOXF1, HEY2, GBX2, ETV1, POU3F2, PITX2, IKZF3, SATB2, EGR2, OTX1, SOX11, FOXA1, BARHL2, ISL1, NKX6-1, FOXP1, DLX2, HOXD8, MEOX2, SALL1, HEYL, EBF1, TFAP2A	226	981	16792	2.57516	0.00159474	0.000398923	0.00160598
GOTERM_BP_DIRECT	GO:0001822~kidney development	10	0.0406504	2.23015e-06	ALDH1A2, AGTR1, SOX11, SALL1, GATA3, TFAP2A, ROBO2, ADAMTS1, CA2, BCL2L11	226	86	16792	8.63964	0.0037241	0.000745931	0.00375432
GOTERM_BP_DIRECT	GO:0042472~inner ear morphogenesis	7	0.0284553	6.58772e-05	GATA2, BCR, OTX1, GATA3, GBX2, TFAP2A, HMX3	226	52	16792	10.002	0.10436	0.0182017	0.110844
GOTERM_BP_DIRECT	GO:0045666~positive regulation of neuron differentiation	8	0.0325203	8.3252e-05	NBL1, GATA2, GDF7, GDF6, SOX11, FOXA1, HEYL, NKX6-1	226	78	16792	7.6206	0.130021	0.0197014	0.14006
GOTERM_BP_DIRECT	GO:0008285~negative regulation of cell proliferation	17	0.0691057	9.10009e-05	INSM1, CYP1B1, TLR2, GJB6, FRZB, STK3, PTHLH, ALDH1A2, SPRY1, RASSF5, CDKN2A, GATA3, TFAP2A, ADAMTS1, IGFBP3, APC, F2R	226	396	16792	3.18968	0.141228	0.0188515	0.153087
GOTERM_BP_DIRECT	GO:0009954~proximal/distal pattern formation	5	0.0203252	0.000270145	ALDH1A2, DLX2, DLX1, CYP26B1, GREM1	226	24	16792	15.4794	0.363654	0.0489833	0.453809
GOTERM_BP_DIRECT	GO:0045165~cell fate commitment	6	0.0243902	0.000362022	WNT5A, GATA5, GDF7, GATA3, HEY2, NR2E1	226	46	16792	9.69142	0.454347	0.0587789	0.607709
GOTERM_BP_DIRECT	GO:0072092~ureteric bud invasion	3	0.0121951	0.000531509	FMN1, SALL1, KIF26B	226	3	16792	74.3009	0.589118	0.0776764	0.891022
GOTERM_BP_DIRECT	GO:0008284~positive regulation of cell proliferation	17	0.0691057	0.000572299	NKX2-6, TBX2, SOX11, EFNB2, IGF2, GREM1, ISL1, GDNF, PTHLH, PROK2, T, ALDH1A2, TNFRSF11A, CDCA7L, POU3F2, GLP2R, F2R	226	466	16792	2.71055	0.616237	0.076709	0.959094
GOTERM_BP_DIRECT	GO:0043065~positive regulation of apoptotic process	13	0.0528455	0.000751787	ALDH1A2, CDKN2A, CYP1B1, RASGRF2, BOK, ARHGEF7, GADD45G, FRZB, IGFBP3, BCL2L11, STK3, APC, DUSP6	226	300	16792	3.21971	0.715839	0.0922494	1.2581
GOTERM_BP_DIRECT	GO:0007411~axon guidance	9	0.0365854	0.00137339	NRP2, WNT5A, GDF7, GATA3, EFNB2, GBX2, ETV1, ROBO2, KIF26B	226	159	16792	4.20571	0.899667	0.151456	2.28709
GOTERM_BP_DIRECT	GO:0001709~cell fate determination	4	0.0162602	0.00166938	GATA2, GATA3, CYP26B1, BARHL2	226	18	16792	16.5113	0.938898	0.170015	2.77351
GOTERM_BP_DIRECT	GO:0032496~response to lipopolysaccharide	9	0.0365854	0.00168542	PTGER2, THBD, TNFRSF11A, BCR, PTGER4, TLR2, GJB6, FOXP1, F2R	226	164	16792	4.07749	0.940518	0.161701	2.7998
GOTERM_BP_DIRECT	GO:0007399~nervous system development	12	0.0487805	0.00173033	DPF3, NBL1, BARX2, ARHGEF7, ENC1, GBX2, NLGN1, GFRA1, ZEB2, NRN1, GDNF, NR2E1	226	287	16792	3.10666	0.94483	0.156699	2.87338
GOTERM_BP_DIRECT	GO:0060676~ureteric bud formation	3	0.0121951	0.00174051	GATA3, GREM1, GDNF	226	5	16792	44.5805	0.945764	0.149484	2.89006
GOTERM_BP_DIRECT	GO:0007275~multicellular organism development	17	0.0691057	0.00182932	WNT5A, ZAR1, ST6GAL2, PRR15, OTX1, ENC1, IGF2, FRZB, HIC1, MMP11, CLPTM1, HOXD8, HOXB7, MEOX2, GADD45G, EBF1, VCAN	226	521	16792	2.42441	0.953265	0.148899	3.0354
GOTERM_BP_DIRECT	GO:0007204~positive regulation of cytosolic calcium ion concentration	8	0.0325203	0.0022019	PROK2, AGTR1, GATA2, PTGER2, PTGER4, CXCR4, PTGDR, F2R	226	134	16792	4.43587	0.974974	0.16839	3.6429
GOTERM_BP_DIRECT	GO:0051290~protein heterotetramerization	5	0.0203252	0.00235712	HIST1H4A, HIST1H3A, HIST1H4E, NLGN1, HIST1H4C	226	42	16792	8.84534	0.980709	0.17139	3.89495
GOTERM_BP_DIRECT	GO:0001501~skeletal system development	8	0.0325203	0.00249493	PTHLH, SOX11, COL12A1, IGF2, VCAN, NPR3, FRZB, CDH11	226	137	16792	4.33874	0.98469	0.173012	4.11819
GOTERM_BP_DIRECT	GO:0031016~pancreas development	4	0.0162602	0.00264158	ALDH1A2, FOXF1, ISL1, NKX6-1	226	21	16792	14.1525	0.988028	0.175023	4.35521
GOTERM_BP_DIRECT	GO:0003151~outflow tract morphogenesis	5	0.0203252	0.00329631	TBX2, SOX11, HEYL, HEY2, ISL1	226	46	16792	8.07618	0.996009	0.205593	5.40674
GOTERM_BP_DIRECT	GO:0003337~mesenchymal to epithelial transition involved in metanephros morphogenesis	3	0.0121951	0.00359087	SALL1, GREM1, GDNF	226	7	16792	31.8432	0.997566	0.213949	5.87627
GOTERM_BP_DIRECT	GO:0008595~anterior/posterior axis specification, embryo	3	0.0121951	0.00359087	WNT5A, T, HOXD8	226	7	16792	31.8432	0.997566	0.213949	5.87627
GOTERM_BP_DIRECT	GO:0007155~cell adhesion	15	0.0609756	0.00367341	NRP2, CYP1B1, PCDH10, EFNB2, COL15A1, NLGN1, ACKR3, AJAP1, ITGA9, RGMB, COL12A1, ROBO2, VCAN, CDH11, APC	226	459	16792	2.42813	0.997881	0.210855	6.00745
GOTERM_BP_DIRECT	GO:0007189~adenylate cyclase-activating G-protein coupled receptor signaling pathway	5	0.0203252	0.00446258	PTHLH, PTGER2, PTGER4, PTGDR, NPR3	226	50	16792	7.43009	0.999437	0.242047	7.25295
GOTERM_BP_DIRECT	GO:0032200~telomere organization	4	0.0162602	0.00547655	HIST1H4A, HIST1H3A, HIST1H4E, HIST1H4C	226	27	16792	11.0075	0.999898	0.279726	8.83046
GOTERM_BP_DIRECT	GO:0060349~bone morphogenesis	4	0.0162602	0.00547655	T, CYP26B1, SP5, TFAP2A	226	27	16792	11.0075	0.999898	0.279726	8.83046
GOTERM_BP_DIRECT	GO:0007494~midgut development	3	0.0121951	0.00604789	WNT5A, ALDH1A2, FOXF1	226	9	16792	24.767	0.999961	0.295284	9.70819
GOTERM_BP_DIRECT	GO:0021983~pituitary gland development	4	0.0162602	0.00607384	ALDH1A2, GATA2, SALL1, ISL1	226	28	16792	10.6144	0.999963	0.288052	9.74787
GOTERM_BP_DIRECT	GO:0040007~growth	4	0.0162602	0.00607384	INHBB, ST6GAL2, GDF7, GDF6	226	28	16792	10.6144	0.999963	0.288052	9.74787
GOTERM_BP_DIRECT	GO:0042475~odontogenesis of dentin-containing tooth	5	0.0203252	0.00627471	DLX2, DLX1, CA2, BCL2L11, PITX2	226	55	16792	6.75463	0.999973	0.288015	10.0544
GOTERM_BP_DIRECT	GO:0090090~negative regulation of canonical Wnt signaling pathway	8	0.0325203	0.00646521	WNT5A, CTHRC1, HECW1, ISL1, FRZB, GREM1, STK3, APC	226	163	16792	3.64667	0.999981	0.287594	10.3443
GOTERM_BP_DIRECT	GO:0001570~vasculogenesis	5	0.0203252	0.00668775	T, FOXF1, HEY2, ACKR3, PITX2	226	56	16792	6.63401	0.999987	0.288363	10.6818
GOTERM_BP_DIRECT	GO:0045746~negative regulation of Notch signaling pathway	4	0.0162602	0.00670856	DLX2, GATA2, DLX1, HEY2	226	29	16792	10.2484	0.999987	0.281948	10.7132
GOTERM_BP_DIRECT	GO:0060412~ventricular septum morphogenesis	4	0.0162602	0.00670856	SOX11, HEYL, HEY2, PITX2	226	29	16792	10.2484	0.999987	0.281948	10.7132
GOTERM_BP_DIRECT	GO:0055015~ventricular cardiac muscle cell development	3	0.0121951	0.00749343	NKX2-6, HEY2, PITX2	226	10	16792	22.2903	0.999997	0.301999	11.8936
GOTERM_BP_DIRECT	GO:2000727~positive regulation of cardiac muscle cell differentiation	3	0.0121951	0.00749343	EFNB2, GREM1, FOXP1	226	10	16792	22.2903	0.999997	0.301999	11.8936
GOTERM_BP_DIRECT	GO:0009887~organ morphogenesis	6	0.0243902	0.00791108	GATA2, ETV7, GATA5, GATA3, EFNB2, NKX6-1	226	92	16792	4.84571	0.999998	0.308649	12.5156
GOTERM_BP_DIRECT	GO:0006335~DNA replication-dependent nucleosome assembly	4	0.0162602	0.00884266	HIST1H4A, HIST1H3A, HIST1H4E, HIST1H4C	226	32	16792	9.28761	1	0.330758	13.8883
GOTERM_BP_DIRECT	GO:0032092~positive regulation of protein binding	5	0.0203252	0.0090232	WNT5A, CTHRC1, PLK2, ARHGEF7, STK3	226	61	16792	6.09024	1	0.329051	14.152
GOTERM_BP_DIRECT	GO:0030182~neuron differentiation	6	0.0243902	0.00902668	WNT5A, ALDH1A2, SOX11, BARHL2, EMX2, POU3F2	226	95	16792	4.69269	1	0.322252	14.1571
GOTERM_BP_DIRECT	GO:0048646~anatomical structure formation involved in morphogenesis	3	0.0121951	0.00907824	GATA5, GATA3, FOXA1	226	11	16792	20.2639	1	0.317117	14.2323
GOTERM_BP_DIRECT	GO:0048565~digestive tract development	4	0.0162602	0.0113312	GATA2, NKX2-6, FOXF1, GATA3	226	35	16792	8.49153	1	0.371871	17.4567
GOTERM_BP_DIRECT	GO:0007507~heart development	8	0.0325203	0.0118177	NRP2, IRX4, GATA2, GATA5, FOXF1, SALL1, GATA3, CXADR	226	183	16792	3.24813	1	0.377209	18.1378
GOTERM_BP_DIRECT	GO:0003215~cardiac right ventricle morphogenesis	3	0.0121951	0.0126499	GATA3, HEY2, ISL1	226	13	16792	17.1464	1	0.390618	19.2907
GOTERM_BP_DIRECT	GO:0000183~chromatin silencing at rDNA	4	0.0162602	0.0131921	HIST1H4A, HIST1H3A, HIST1H4E, HIST1H4C	226	37	16792	8.03253	1	0.396457	20.0335
GOTERM_BP_DIRECT	GO:0001764~neuron migration	6	0.0243902	0.0135216	GATA2, SATB2, GATA3, BARHL2, NKX6-1, PITX2	226	105	16792	4.24576	1	0.397178	20.4818
GOTERM_BP_DIRECT	GO:0019933~cAMP-mediated signaling	4	0.0162602	0.014184	PDE3A, PDE4D, NPR3, RIMS2	226	38	16792	7.82115	1	0.405216	21.3759
GOTERM_BP_DIRECT	GO:0007420~brain development	8	0.0325203	0.0142629	DLX2, BCR, EGR2, CADM1, BOK, ROBO2, BCL2L11, HMX3	226	190	16792	3.12846	1	0.400316	21.4818
GOTERM_BP_DIRECT	GO:0030199~collagen fibril organization	4	0.0162602	0.015217	CYP1B1, COL12A1, GREM1, MMP11	226	39	16792	7.6206	1	0.41401	22.7515
GOTERM_BP_DIRECT	GO:0048468~cell development	4	0.0162602	0.0162915	INHBB, GATA5, GDF7, GDF6	226	40	16792	7.43009	1	0.429259	24.1582
GOTERM_BP_DIRECT	GO:0050729~positive regulation of inflammatory response	5	0.0203252	0.0166312	WNT5A, AGTR1, PTGER4, PLA2G7, TLR2	226	73	16792	5.0891	1	0.429454	24.598
GOTERM_BP_DIRECT	GO:0048485~sympathetic nervous system development	3	0.0121951	0.0167322	SOX11, GATA3, GDNF	226	15	16792	14.8602	1	0.425082	24.7283
GOTERM_BP_DIRECT	GO:0002042~cell migration involved in sprouting angiogenesis	3	0.0121951	0.0167322	EGR3, EFNB2, GREM1	226	15	16792	14.8602	1	0.425082	24.7283
GOTERM_BP_DIRECT	GO:0001658~branching involved in ureteric bud morphogenesis	4	0.0162602	0.0185653	SALL1, GREM1, GDNF, HOXD11	226	42	16792	7.07627	1	0.452786	27.056
GOTERM_BP_DIRECT	GO:0045599~negative regulation of fat cell differentiation	4	0.0162602	0.0185653	WNT5A, GATA2, GATA3, MMP11	226	42	16792	7.07627	1	0.452786	27.056
GOTERM_BP_DIRECT	GO:0003203~endocardial cushion morphogenesis	3	0.0121951	0.0189556	TBX2, HEYL, ISL1	226	16	16792	13.9314	1	0.453433	27.5429
GOTERM_BP_DIRECT	GO:0032924~activin receptor signaling pathway	3	0.0121951	0.0189556	INHBB, GDF7, GDF6	226	16	16792	13.9314	1	0.453433	27.5429
GOTERM_BP_DIRECT	GO:0060021~palate development	5	0.0203252	0.0190094	WNT5A, SATB2, MEOX2, TBX2, TFAP2A	226	76	16792	4.88822	1	0.448223	27.6098
GOTERM_BP_DIRECT	GO:0045766~positive regulation of angiogenesis	6	0.0243902	0.019325	WNT5A, GATA2, CYP1B1, ISL1, GREM1, NR2E1	226	115	16792	3.87657	1	0.447656	28.0007
GOTERM_BP_DIRECT	GO:0071310~cellular response to organic substance	3	0.0121951	0.0212957	SATB2, EGR2, POU3F2	226	17	16792	13.1119	1	0.47433	30.3982
GOTERM_BP_DIRECT	GO:0044267~cellular protein metabolic process	6	0.0243902	0.0213409	HIST1H4A, HIST1H3A, HIST1H4E, IGF2, HIST1H4C, IGFBP3	226	118	16792	3.77801	1	0.469086	30.4522
GOTERM_BP_DIRECT	GO:0050728~negative regulation of inflammatory response	5	0.0203252	0.021588	BCR, PTGER4, FOXF1, GATA3, ISL1	226	79	16792	4.70259	1	0.467154	30.7473
GOTERM_BP_DIRECT	GO:0010595~positive regulation of endothelial cell migration	4	0.0162602	0.0236144	NRP2, WNT5A, GATA3, FOXP1	226	46	16792	6.46095	1	0.492187	33.1227
GOTERM_BP_DIRECT	GO:0050885~neuromuscular process controlling balance	4	0.0162602	0.0236144	BCR, GRIN2C, NKX6-2, HMX3	226	46	16792	6.46095	1	0.492187	33.1227
GOTERM_BP_DIRECT	GO:0036342~post-anal tail morphogenesis	3	0.0121951	0.023749	WNT5A, T, SP5	226	18	16792	12.3835	1	0.48839	33.2777
GOTERM_BP_DIRECT	GO:0060037~pharyngeal system development	3	0.0121951	0.023749	NKX2-6, GATA3, ISL1	226	18	16792	12.3835	1	0.48839	33.2777
GOTERM_BP_DIRECT	GO:0048557~embryonic digestive tract morphogenesis	3	0.0121951	0.023749	SOX11, FOXF1, PITX2	226	18	16792	12.3835	1	0.48839	33.2777
GOTERM_BP_DIRECT	GO:0045653~negative regulation of megakaryocyte differentiation	3	0.0121951	0.023749	HIST1H4A, HIST1H4E, HIST1H4C	226	18	16792	12.3835	1	0.48839	33.2777
GOTERM_BP_DIRECT	GO:0042981~regulation of apoptotic process	8	0.0325203	0.0249532	INHBB, RASSF5, IKZF3, TNFRSF11A, GDF7, BOK, GDF6, IGFBP3	226	213	16792	2.79064	1	0.499954	34.6497
GOTERM_BP_DIRECT	GO:0006919~activation of cysteine-type endopeptidase activity involved in apoptotic process	5	0.0203252	0.0253444	CDKN2A, BOK, EGLN3, BCL2L11, F2R	226	83	16792	4.47596	1	0.499779	35.0897
GOTERM_BP_DIRECT	GO:0090190~positive regulation of branching involved in ureteric bud morphogenesis	3	0.0121951	0.0263121	HOXB7, GREM1, GDNF	226	19	16792	11.7317	1	0.507415	36.1662
GOTERM_BP_DIRECT	GO:0021893~cerebral cortex GABAergic interneuron fate commitment	2	0.00813008	0.0266197	DLX2, DLX1	226	2	16792	74.3009	1	0.506033	36.5049
GOTERM_BP_DIRECT	GO:0060029~convergent extension involved in organogenesis	2	0.00813008	0.0266197	WNT5A, FRZB	226	2	16792	74.3009	1	0.506033	36.5049
GOTERM_BP_DIRECT	GO:0045814~negative regulation of gene expression, epigenetic	4	0.0162602	0.0293329	HIST1H4A, HIST1H3A, HIST1H4E, HIST1H4C	226	50	16792	5.94407	1	0.53526	39.4195
GOTERM_BP_DIRECT	GO:0090103~cochlea morphogenesis	3	0.0121951	0.0346268	WNT5A, CTHRC1, FRZB	226	22	16792	10.1319	1	0.590694	44.7478
GOTERM_BP_DIRECT	GO:0071345~cellular response to cytokine stimulus	3	0.0121951	0.0346268	CXCR4, FOXF1, NKX6-1	226	22	16792	10.1319	1	0.590694	44.7478
GOTERM_BP_DIRECT	GO:0060173~limb development	3	0.0121951	0.0375961	MEOX2, SALL1, GREM1	226	23	16792	9.69142	1	0.615912	47.5402
GOTERM_BP_DIRECT	GO:0016233~telomere capping	3	0.0121951	0.0375961	HIST1H4A, HIST1H4E, HIST1H4C	226	23	16792	9.69142	1	0.615912	47.5402
GOTERM_BP_DIRECT	GO:0008584~male gonad development	5	0.0203252	0.0375981	WNT5A, BOK, GATA3, BCL2L11, PITX2	226	94	16792	3.95217	1	0.610488	47.542
GOTERM_BP_DIRECT	GO:0044691~tooth eruption	2	0.00813008	0.0396638	FAM20A, ADAMTS5	226	3	16792	49.5339	1	0.625175	49.4057
GOTERM_BP_DIRECT	GO:0021544~subpallium development	2	0.00813008	0.0396638	DLX2, DLX1	226	3	16792	49.5339	1	0.625175	49.4057
GOTERM_BP_DIRECT	GO:0045686~negative regulation of glial cell differentiation	2	0.00813008	0.0396638	NKX6-2, NKX6-1	226	3	16792	49.5339	1	0.625175	49.4057
GOTERM_BP_DIRECT	GO:0021912~regulation of transcription from RNA polymerase II promoter involved in spinal cord motor neuron fate specification	2	0.00813008	0.0396638	NKX6-2, NKX6-1	226	3	16792	49.5339	1	0.625175	49.4057
GOTERM_BP_DIRECT	GO:0021882~regulation of transcription from RNA polymerase II promoter involved in forebrain neuron fate commitment	2	0.00813008	0.0396638	DLX2, DLX1	226	3	16792	49.5339	1	0.625175	49.4057
GOTERM_BP_DIRECT	GO:0001701~in utero embryonic development	7	0.0284553	0.0403816	EMX1, FOXF1, GATA3, TPM1, BCL2L11, FOXP1, PITX2	226	187	16792	2.78132	1	0.626616	50.0386
GOTERM_BP_DIRECT	GO:0090102~cochlea development	3	0.0121951	0.0406591	GATA2, GATA3, HEY2	226	24	16792	9.28761	1	0.623971	50.2812
GOTERM_BP_DIRECT	GO:0006915~apoptotic process	14	0.0569106	0.042245	RASSF5, CDKN2A, CADM1, CXCR4, BOK, GDF6, GADD45G, TLR2, EGLN3, GJB6, GREM1, IGFBP3, BCL2L11, STK3	226	567	16792	1.83459	1	0.633203	51.6469
GOTERM_BP_DIRECT	GO:0045893~positive regulation of transcription, DNA-templated	13	0.0528455	0.0454924	WNT5A, EGR2, GDF7, PCBD1, GDF6, SOX11, RGMB, CDKN2A, GATA3, SALL1, FOXF1, TFAP2A, F2R	226	515	16792	1.87556	1	0.655977	54.3341
GOTERM_BP_DIRECT	GO:0006336~DNA replication-independent nucleosome assembly	3	0.0121951	0.0470542	HIST1H4A, HIST1H4E, HIST1H4C	226	26	16792	8.57318	1	0.663665	55.5758
GOTERM_BP_DIRECT	GO:0002053~positive regulation of mesenchymal cell proliferation	3	0.0121951	0.0470542	WNT5A, FOXF1, FOXP1	226	26	16792	8.57318	1	0.663665	55.5758
GOTERM_BP_DIRECT	GO:0001656~metanephros development	3	0.0121951	0.0503804	SPRY1, ROBO2, GDNF	226	27	16792	8.25565	1	0.684348	58.1153
GOTERM_BP_DIRECT	GO:0060395~SMAD protein signal transduction	4	0.0162602	0.0504307	INHBB, T, GDF7, GDF6	226	62	16792	4.79361	1	0.679896	58.1526
GOTERM_BP_DIRECT	GO:0045815~positive regulation of gene expression, epigenetic	4	0.0162602	0.0504307	HIST1H4A, HIST1H3A, HIST1H4E, HIST1H4C	226	62	16792	4.79361	1	0.679896	58.1526
GOTERM_BP_DIRECT	GO:0021913~regulation of transcription from RNA polymerase II promoter involved in ventral spinal cord interneuron specification	2	0.00813008	0.0525339	NKX6-2, NKX6-1	226	4	16792	37.1504	1	0.690406	59.6859
GOTERM_BP_DIRECT	GO:0035799~ureter maturation	2	0.00813008	0.0525339	ALDH1A2, GATA3	226	4	16792	37.1504	1	0.690406	59.6859
GOTERM_BP_DIRECT	GO:0021891~olfactory bulb interneuron development	2	0.00813008	0.0525339	WNT5A, ROBO2	226	4	16792	37.1504	1	0.690406	59.6859
GOTERM_BP_DIRECT	GO:0072107~positive regulation of ureteric bud formation	2	0.00813008	0.0525339	GATA3, GDNF	226	4	16792	37.1504	1	0.690406	59.6859
GOTERM_BP_DIRECT	GO:0003257~positive regulation of transcription from RNA polymerase II promoter involved in myocardial precursor cell differentiation	2	0.00813008	0.0525339	T, GREM1	226	4	16792	37.1504	1	0.690406	59.6859
GOTERM_BP_DIRECT	GO:1904861~excitatory synapse assembly	2	0.00813008	0.0525339	WNT5A, NLGN1	226	4	16792	37.1504	1	0.690406	59.6859
GOTERM_BP_DIRECT	GO:0045687~positive regulation of glial cell differentiation	2	0.00813008	0.0525339	NKX6-2, NKX6-1	226	4	16792	37.1504	1	0.690406	59.6859
GOTERM_BP_DIRECT	GO:0042421~norepinephrine biosynthetic process	2	0.00813008	0.0525339	INSM1, GATA3	226	4	16792	37.1504	1	0.690406	59.6859
GOTERM_BP_DIRECT	GO:0021559~trigeminal nerve development	2	0.00813008	0.0525339	TFAP2A, ISL1	226	4	16792	37.1504	1	0.690406	59.6859
GOTERM_BP_DIRECT	GO:0030574~collagen catabolic process	4	0.0162602	0.0545033	COL15A1, COL12A1, COL25A1, MMP11	226	64	16792	4.64381	1	0.699435	61.0736
GOTERM_BP_DIRECT	GO:0045214~sarcomere organization	3	0.0121951	0.057276	FHOD3, TPM1, FOXP1	226	29	16792	7.6863	1	0.713228	62.9514
GOTERM_BP_DIRECT	GO:0071773~cellular response to BMP stimulus	3	0.0121951	0.0608399	GATA5, GATA3, HEYL	226	30	16792	7.43009	1	0.730898	65.24
GOTERM_BP_DIRECT	GO:0048706~embryonic skeletal system development	3	0.0121951	0.0608399	WNT5A, T, DLX1	226	30	16792	7.43009	1	0.730898	65.24
GOTERM_BP_DIRECT	GO:0050796~regulation of insulin secretion	4	0.0162602	0.0608975	KCNS3, MARCKS, CPT1A, NKX6-1	226	67	16792	4.43587	1	0.726847	65.2758
GOTERM_BP_DIRECT	GO:0007156~homophilic cell adhesion via plasma membrane adhesion molecules	6	0.0243902	0.0617251	CADM1, PCDH10, ROBO2, ESAM, PCDH7, CDH11	226	158	16792	2.82155	1	0.727437	65.7874
GOTERM_BP_DIRECT	GO:0008016~regulation of heart contraction	3	0.0121951	0.0644777	GNAO1, TBX2, TPM1	226	31	16792	7.19041	1	0.739055	67.4384
GOTERM_BP_DIRECT	GO:0051964~negative regulation of synapse assembly	2	0.00813008	0.0652323	WNT5A, ROBO2	226	5	16792	29.7204	1	0.739075	67.8777
GOTERM_BP_DIRECT	GO:0014031~mesenchymal cell development	2	0.00813008	0.0652323	HEYL, HEY2	226	5	16792	29.7204	1	0.739075	67.8777
GOTERM_BP_DIRECT	GO:0090027~negative regulation of monocyte chemotaxis	2	0.00813008	0.0652323	NBL1, GREM1	226	5	16792	29.7204	1	0.739075	67.8777
GOTERM_BP_DIRECT	GO:0072178~nephric duct morphogenesis	2	0.00813008	0.0652323	GATA3, EFNB2	226	5	16792	29.7204	1	0.739075	67.8777
GOTERM_BP_DIRECT	GO:0050920~regulation of chemotaxis	2	0.00813008	0.0652323	CXCR4, EFNB2	226	5	16792	29.7204	1	0.739075	67.8777
GOTERM_BP_DIRECT	GO:0071300~cellular response to retinoic acid	4	0.0162602	0.0676252	WNT5A, ALDH1A2, T, CYP26B1	226	70	16792	4.24576	1	0.74796	69.2344
GOTERM_BP_DIRECT	GO:0006954~inflammatory response	10	0.0406504	0.0686287	PROK2, PTGER2, TNFRSF11A, CXCR4, AOX1, CYP26B1, PTGDR, TLR2, CDO1, F2R	226	379	16792	1.96045	1	0.749198	69.7871
GOTERM_BP_DIRECT	GO:0006355~regulation of transcription, DNA-templated	28	0.113821	0.072151	IRX4, DPF3, IRX2, HIC1, HOXD11, DBX2, NKX6-2, HEY2, GBX2, MKX, GFI1, PITX2, SATB2, EGR3, EGR2, EMX1, NKX2-6, EMX2, IGF2, ISL1, ZFHX4, DLX1, HOXB7, MEOX2, EBF1, SP5, CDCA7L, HMX3	226	1504	16792	1.38326	1	0.763085	71.6541
GOTERM_BP_DIRECT	GO:1902474~positive regulation of protein localization to synapse	2	0.00813008	0.0777612	WNT5A, NLGN1	226	6	16792	24.767	1	0.785402	74.4053
GOTERM_BP_DIRECT	GO:0048263~determination of dorsal identity	2	0.00813008	0.0777612	NBL1, GREM1	226	6	16792	24.767	1	0.785402	74.4053
GOTERM_BP_DIRECT	GO:0007623~circadian rhythm	4	0.0162602	0.0795501	PROK2, EGR3, HTR7, CPT1A	226	75	16792	3.96271	1	0.789484	75.2284
GOTERM_BP_DIRECT	GO:0071902~positive regulation of protein serine/threonine kinase activity	3	0.0121951	0.079716	FAM20A, IGF2, STK3	226	35	16792	6.36865	1	0.786525	75.3035
GOTERM_BP_DIRECT	GO:0001525~angiogenesis	7	0.0284553	0.0801396	NRP2, PROK2, TYMP, CYP1B1, MEOX2, COL15A1, ACKR3	226	223	16792	2.33231	1	0.784701	75.4941
GOTERM_BP_DIRECT	GO:0030509~BMP signaling pathway	4	0.0162602	0.082038	T, RGMB, GDF7, GDF6	226	76	16792	3.91057	1	0.789149	76.3318
GOTERM_BP_DIRECT	GO:0006352~DNA-templated transcription, initiation	3	0.0121951	0.0836851	HIST1H4A, HIST1H4E, HIST1H4C	226	36	16792	6.19174	1	0.792407	77.0366
GOTERM_BP_DIRECT	GO:0009409~response to cold	3	0.0121951	0.0836851	ADRB1, HSPA2, GMPR	226	36	16792	6.19174	1	0.792407	77.0366
GOTERM_BP_DIRECT	GO:0007188~adenylate cyclase-modulating G-protein coupled receptor signaling pathway	3	0.0121951	0.0877133	GNAO1, PTGER4, GLP2R	226	37	16792	6.0244	1	0.804825	78.6782
GOTERM_BP_DIRECT	GO:0048066~developmental pigmentation	2	0.00813008	0.0901229	ZEB2, BCL2L11	226	7	16792	21.2288	1	0.810476	79.6067
GOTERM_BP_DIRECT	GO:0060563~neuroepithelial cell differentiation	2	0.00813008	0.0901229	EMX1, SOX11	226	7	16792	21.2288	1	0.810476	79.6067
GOTERM_BP_DIRECT	GO:0021796~cerebral cortex regionalization	2	0.00813008	0.0901229	EMX1, EMX2	226	7	16792	21.2288	1	0.810476	79.6067
GOTERM_BP_DIRECT	GO:0021902~commitment of neuronal cell to specific neuron type in forebrain	2	0.00813008	0.0901229	GATA2, SATB2	226	7	16792	21.2288	1	0.810476	79.6067
GOTERM_BP_DIRECT	GO:2000049~positive regulation of cell-cell adhesion mediated by cadherin	2	0.00813008	0.0901229	WNT5A, FOXA1	226	7	16792	21.2288	1	0.810476	79.6067
GOTERM_BP_DIRECT	GO:0001657~ureteric bud development	3	0.0121951	0.0917982	SPRY1, SALL1, ROBO2	226	38	16792	5.86586	1	0.813259	80.2297
GOTERM_BP_DIRECT	GO:0060291~long-term synaptic potentiation	3	0.0121951	0.0917982	PLK2, NLGN1, NR2E1	226	38	16792	5.86586	1	0.813259	80.2297
GOTERM_BP_DIRECT	GO:0009952~anterior/posterior pattern specification	4	0.0162602	0.0923184	ALDH1A2, HOXB7, OTX1, EMX2	226	80	16792	3.71504	1	0.811869	80.4195
GOTERM_BP_DIRECT	GO:0048704~embryonic skeletal system morphogenesis	3	0.0121951	0.0959377	SATB2, HOXB7, SOX11	226	39	16792	5.71545	1	0.821251	81.6932
GOTERM_BP_DIRECT	GO:0001756~somitogenesis	3	0.0121951	0.0959377	WNT5A, T, FOXF1	226	39	16792	5.71545	1	0.821251	81.6932

## Sheet: OS gene body IC12 list
chr	start	end	genesymbol	symbol	Loadings
chr6	26104175	26104565	HIST1H4C	HIST1H4C	-9.03
chr18	21718919	21740033	CABYR	CABYR	-8.96
chr9	21967750	21974826	CDKN2A	CDKN2A	-8.12
chr9	21967750	21975132	CDKN2A	CDKN2A	-8.12
chr18	21718919	21741564	CABYR	CABYR	-7.97
chr6	1312674	1314993	FOXQ1	FOXQ1	-7.97
chr8	65492794	65496191	BHLHE22	BHLHE22	-7.9
chr1	228645807	228646259	HIST3H2BB	HIST3H2BB	-7.71
chr14	54416454	54423580	BMP4	BMP4	-7.68
chr7	13930855	14030865	ETV1	ETV1	-7.39
chr5	43039181	43040447	ANXA2R	ANXA2R	-7.38
chr20	23026269	23030301	THBD	THBD	-7.25
chr10	124895566	124897247	HMX3	HMX3	-7.24
chr1	63788729	63790797	FOXD3	FOXD3	-7.23
chr6	26204872	26205249	HIST1H4E	HIST1H4E	-7.17
chr15	60296420	60298142	FOXB1	FOXB1	-7.12
chr20	61637330	61638387	BHLHE23	BHLHE23	-7.1
chr2	175199820	175202268	SP9	SP9	-7.09
chr2	154333851	154335322	RPRM	RPRM	-7.03
chr4	124317949	124324915	SPRY1	SPRY1	-7.03
chr7	28992973	28998029	TRIL	TRIL	-7.02
chr11	2949502	2950650	PHLDA2	PHLDA2	-6.98
chr2	5832798	5841517	SOX11	SOX11	-6.94
chr6	26217147	26217711	HIST1H2AE	HIST1H2AE	-6.91
chr8	67858735	67874825	TCF24	TCF24	-6.88
chr11	10326526	10328949	ADM	ADM	-6.85
chr7	13930855	14029642	ETV1	ETV1	-6.72
chr10	72642037	72648543	PCBD1	PCBD1	-6.68
chr10	72643264	72648543	PCBD1	PCBD1	-6.68
chr8	91970705	91997485	C8orf88	C8orf88	-6.66
chr22	50968837	50971008	ODF3B	ODF3B	-6.66
chr7	19155090	19157295	TWIST1	TWIST1	-6.65
chr6	49518112	49519808	C6orf141	C6orf141	-6.61
chr3	160153290	160167626	TRIM59	TRIM59	-6.59
chr4	101107026	101111655	DDIT4L	DDIT4L	-6.58
chr7	13930855	14031050	ETV1	ETV1	-6.56
chr8	101145587	101158099	FBXO43	FBXO43	-6.53
chr1	2460183	2461684	HES5	HES5	-6.53
chr2	14772809	14780168	FAM84A	FAM84A	-6.47
chr3	181429711	181432223	SOX2	SOX2	-6.46
chr20	56791181	56803709	ANKRD60	ANKRD60	-6.38
chr1	47881743	47883724	FOXE3	FOXE3	-6.37
chr1	101003727	101007583	GPR88	GPR88	-6.36
chr2	171571856	171574498	SP5	SP5	-6.35
chr5	57749809	57755966	PLK2	PLK2	-6.35
chr8	144510229	144512602	MAFA	MAFA	-6.31
chr22	24108020	24110159	CHCHD10	CHCHD10	-6.3
chr1	228645064	228645560	HIST3H2A	HIST3H2A	-6.3
chr6	26250369	26250835	HIST1H3F	HIST1H3F	-6.29
chr12	14927269	14930936	H2AFJ	H2AFJ	-6.27
chr1	92940317	92952433	GFI1	GFI1	-6.25
chr1	92940317	92951628	GFI1	GFI1	-6.23
chr9	21967750	21994490	CDKN2A	CDKN2A	-6.23
chr6	46672052	46703430	PLA2G7	PLA2G7	-6.23
chr1	116378998	116383333	NHLH2	NHLH2	-6.23
chr9	80911990	80945009	PSAT1	PSAT1	-6.22
chr10	94833646	94837641	CYP26A1	CYP26A1	-6.2
chr11	63228875	63258680	HRASLS5	HRASLS5	-6.19
chr10	54074040	54077417	DKK1	DKK1	-6.15
chr10	134598319	134599537	NKX6-2	NKX6-2	-6.15
chr3	191178951	191179245	PYDC2	PYDC2	-6.1
chr2	111878490	111886423	BCL2L11	BCL2L11	-6.09
chr2	74724643	74726685	LBX2	LBX2	-6.04
chr4	89378267	89427319	HERC5	HERC5	-6.03
chr6	27839622	27840099	HIST1H3I	HIST1H3I	-5.96
chr4	53728494	53733002	RASL11B	RASL11B	-5.86
chr1	57110989	57181008	PRKAA2	PRKAA2	-5.84
chr17	17397752	17399709	RASD1	RASD1	-5.83
chr14	36985603	36988903	NKX2-1	NKX2-1	-5.83
chr6	26199011	26199521	HIST1H2AD	HIST1H2AD	-5.81
chr12	123259055	123311927	CCDC62	CCDC62	-5.81
chr4	134070444	134075030	PCDH10	PCDH10	-5.79
chr6	114178513	114184652	MARCKS	MARCKS	-5.77
chr2	160659867	160761267	LY75	LY75	-5.76
chr20	21491659	21494664	NKX2-2	NKX2-2	-5.73
chr8	57353512	57359293	PENK	PENK	-5.71
chr21	34442449	34444728	OLIG1	OLIG1	-5.71
chr20	21376004	21378047	NKX2-4	NKX2-4	-5.71
chr2	279560	288308	FAM150B	FAM150B	-5.71
chr1	226411318	226414756	MIXL1	MIXL1	-5.69
chr14	105953256	105955124	CRIP1	CRIP1	-5.67
chr1	116378998	116383747	NHLH2	NHLH2	-5.66
chr5	170736287	170739138	TLX3	TLX3	-5.65
chr4	124319540	124324915	SPRY1	SPRY1	-5.64
chr2	176957531	176960666	HOXD13	HOXD13	-5.63
chr1	29445936	29450421	TMEM200B	TMEM200B	-5.59
chr5	32710742	32791830	NPR3	NPR3	-5.58
chr18	21269406	21353786	LAMA3	LAMA3	-5.58
chr17	46652868	46655743	HOXB4	HOXB4	-5.57
chr19	8429010	8439259	ANGPTL4	ANGPTL4	-5.56
chr2	111878490	111903861	BCL2L11	BCL2L11	-5.54
chr10	90965693	90967071	CH25H	CH25H	-5.53
chr12	28111016	28124916	PTHLH	PTHLH	-5.53
chr12	28115253	28124916	PTHLH	PTHLH	-5.53
chr12	28111016	28122894	PTHLH	PTHLH	-5.51
chr12	28115253	28122894	PTHLH	PTHLH	-5.51
chr2	223158348	223163715	PAX3	PAX3	-5.51
chr4	30722029	30726957	PCDH7	PCDH7	-5.49
chr4	30722036	30732838	PCDH7	PCDH7	-5.49
chr6	27833106	27833576	HIST1H2AL	HIST1H2AL	-5.44
chr1	78956727	79006386	PTGFR	PTGFR	-5.43
chr4	156587861	156643721	GUCY1A3	GUCY1A3	-5.42
chr4	156587861	156658214	GUCY1A3	GUCY1A3	-5.42
chr6	26045638	26046097	HIST1H3C	HIST1H3C	-5.41
chr11	2289727	2292182	ASCL2	ASCL2	-5.41
chr22	19510546	19512860	CLDN5	CLDN5	-5.39
chr2	176994421	176997423	HOXD8	HOXD8	-5.39
chr2	237073878	237076652	GBX2	GBX2	-5.36
chr11	35639734	35642421	FJX1	FJX1	-5.36
chr14	38058756	38064325	FOXA1	FOXA1	-5.35
chr1	94994731	95007413	F3	F3	-5.33
chr14	64699746	64761128	ESR2	ESR2	-5.3
chr4	113434671	113437328	NEUROG2	NEUROG2	-5.29
chr9	140194082	140196703	NRARP	NRARP	-5.26
chr10	72643264	72648011	PCBD1	PCBD1	-5.25
chr4	156588148	156658214	GUCY1A3	GUCY1A3	-5.25
chr1	225589203	225616557	LBR	LBR	-5.24
chr10	103986034	103989344	ELOVL3	ELOVL3	-5.23
chr5	17216931	17276954	BASP1	BASP1	-5.22
chr3	194406621	194409766	FAM43A	FAM43A	-5.21
chr2	17691850	17711681	RAD51AP2	RAD51AP2	-5.21
chr12	65444403	65515346	WIF1	WIF1	-5.2
chr2	132118064	132121731	WTH3DI	WTH3DI	-5.18
chr6	117586720	117594728	VGLL2	VGLL2	-5.18
chr2	211052715	211090215	ACADL	ACADL	-5.17
chr10	119301955	119309057	EMX2	EMX2	-5.15
chr14	88399357	88459615	GALC	GALC	-5.14
chr4	156588114	156658214	GUCY1A3	GUCY1A3	-5.14
chr4	106816596	106892828	NPNT	NPNT	-5.12
chr20	30639990	30689657	HCK	HCK	-5.11
chr5	17217669	17276954	BASP1	BASP1	-5.11
chr19	10563632	10580307	PDE4A	PDE4A	-5.07
chr14	36942493	36982990	SFTA3	SFTA3	-5.06
chr6	26188937	26189304	HIST1H4D	HIST1H4D	-5.04
chr22	24115005	24126503	MMP11	MMP11	-5.03
chr2	176994467	176997423	HOXD8	HOXD8	-5.03
chr15	65345674	65360450	RASL12	RASL12	-5.03
chr4	54966247	54968122	GSX2	GSX2	-5
chr14	36985603	36989430	NKX2-1	NKX2-1	-5
chr2	200134222	200329831	SATB2	SATB2	-5
chr16	54952776	54962690	CRNDE	CRNDE	-4.98
chr22	38219388	38221502	GALR3	GALR3	-4.98
chr1	934341	935552	HES4	HES4	-4.98
chr1	934343	935552	HES4	HES4	-4.98
chr1	45792544	45794346	HPDL	HPDL	-4.97
chr13	95361878	95364797	SOX21	SOX21	-4.95
chr5	76011867	76031605	F2R	F2R	-4.95
chr13	43148290	43182149	TNFSF11	TNFSF11	-4.94
chr6	26234439	26235216	HIST1H1D	HIST1H1D	-4.94
chr16	230332	231178	HBQ1	HBQ1	-4.93
chr8	22545173	22550815	EGR3	EGR3	-4.92
chr16	31539172	31540125	AHSP	AHSP	-4.92
chr7	1272653	1276613	UNCX	UNCX	-4.91
chr10	94821020	94828454	CYP26C1	CYP26C1	-4.89
chr2	176972083	176974316	HOXD11	HOXD11	-4.89
chr11	17373308	17398868	NCR3LG1	NCR3LG1	-4.88
chr1	65991371	66091917	LEPR	LEPR	-4.81
chr1	65991371	66096095	LEPR	LEPR	-4.81
chr7	35242041	35293711	TBX20	TBX20	-4.81
chr7	35271111	35293711	TBX20	TBX20	-4.81
chr3	71820805	71834357	PROK2	PROK2	-4.8
chr2	39892637	39945104	TMEM178A	TMEM178A	-4.79
chr2	39893034	39945104	TMEM178A	TMEM178A	-4.79
chr15	84115979	84287493	SH3GL3	SH3GL3	-4.76
chr4	134070444	134115765	PCDH10	PCDH10	-4.75
chr1	38509522	38512450	POU3F1	POU3F1	-4.74
chr12	54348651	54350390	HOXC12	HOXC12	-4.72
chr2	182321618	182340945	ITGA4	ITGA4	-4.72
chr2	182321618	182403655	ITGA4	ITGA4	-4.72
chr9	92219926	92221469	GADD45G	GADD45G	-4.72
chr14	34393420	34420284	EGLN3	EGLN3	-4.71
chr4	157997276	158093242	GLRB	GLRB	-4.71
chr17	35294771	35301915	LHX1	LHX1	-4.7
chr16	47115430	47177936	NETO2	NETO2	-4.7
chr12	93966301	93970521	SOCS2	SOCS2	-4.69
chr19	39514662	39523236	FBXO27	FBXO27	-4.69
chr18	18822202	19102791	GREB1L	GREB1L	-4.67
chr17	46620018	46622393	HOXB2	HOXB2	-4.66
chr4	20253527	20622184	SLIT2	SLIT2	-4.66
chr10	102986732	102988717	LBX1	LBX1	-4.66
chr5	119799972	120023025	PRR16	PRR16	-4.65
chr9	33524410	33573001	ANKRD18B	ANKRD18B	-4.65
chr8	53852467	53853454	NPBWR1	NPBWR1	-4.64
chr15	33010204	33026870	GREM1	GREM1	-4.64
chr11	69513005	69519106	FGF19	FGF19	-4.62
chr15	62359175	62363116	C2CD4A	C2CD4A	-4.62
chr10	95326421	95349829	FFAR4	FFAR4	-4.59
chr5	94955979	94957284	GPR150	GPR150	-4.58
chr20	52769987	52790516	CYP24A1	CYP24A1	-4.57
chr6	94119371	94129300	EPHA7	EPHA7	-4.57
chr6	27860476	27860963	HIST1H2AM	HIST1H2AM	-4.57
chr9	87284594	87430623	NTRK2	NTRK2	-4.55
chr1	94634462	94703307	ARHGAP29	ARHGAP29	-4.55
chr17	52978051	53015397	TOM1L1	TOM1L1	-4.54
chr10	27961802	28034778	MKX	MKX	-4.52
chr19	10400654	10407454	ICAM5	ICAM5	-4.52
chr14	52734430	52743442	PTGDR	PTGDR	-4.51
chr6	137243378	137246798	SLC35D3	SLC35D3	-4.51
chr7	15650836	15726308	MEOX2	MEOX2	-4.49
chr5	32711437	32791830	NPR3	NPR3	-4.49
chr6	391738	411443	IRF4	IRF4	-4.49
chr13	100615274	100624178	ZIC5	ZIC5	-4.49
chr4	81118656	81125482	PRDM8	PRDM8	-4.48
chr14	29236277	29239483	FOXG1	FOXG1	-4.48
chr6	27840925	27841289	HIST1H4L	HIST1H4L	-4.47
chr6	26273203	26273640	HIST1H2BI	HIST1H2BI	-4.47
chr1	225589203	225615815	LBR	LBR	-4.46
chr12	93965456	93970521	SOCS2	SOCS2	-4.46
chr9	113127528	113342160	SVEP1	SVEP1	-4.44
chr6	50786438	50815326	TFAP2B	TFAP2B	-4.43
chr12	95910335	95942620	USP44	USP44	-4.41
chr7	29603426	29606911	PRR15	PRR15	-4.4
chr2	119599746	119605759	EN1	EN1	-4.4
chr16	31227282	31228414	PYDC1	PYDC1	-4.39
chr7	121941362	121944565	FEZF1	FEZF1	-4.39
chr2	136871918	136875725	CXCR4	CXCR4	-4.39
chr7	20821893	20826508	SP8	SP8	-4.39
chr2	111878490	111926022	BCL2L11	BCL2L11	-4.39
chr16	51169885	51185183	SALL1	SALL1	-4.38
chr21	36041461	36090525	CLIC6	CLIC6	-4.38
chr7	116916685	116963343	WNT2	WNT2	-4.37
chr20	55204357	55214338	TFAP2C	TFAP2C	-4.37
chr11	27015627	27018632	FIBIN	FIBIN	-4.36
chr10	94833231	94837641	CYP26A1	CYP26A1	-4.35
chr10	115803805	115806667	ADRB1	ADRB1	-4.35
chr20	20348764	20351592	INSM1	INSM1	-4.34
chr14	88399357	88460009	GALC	GALC	-4.32
chr3	119421868	119485949	MAATS1	MAATS1	-4.32
chr18	57567191	57571538	PMAIP1	PMAIP1	-4.32
chr2	74741595	74744275	TLX2	TLX2	-4.31
chr1	159557615	159558661	APCS	APCS	-4.31
chr6	10396915	10415470	TFAP2A	TFAP2A	-4.31
chr6	36333970	36355568	ETV7	ETV7	-4.31
chr6	36333970	36355577	ETV7	ETV7	-4.31
chr2	176944834	176948690	EVX2	EVX2	-4.3
chr15	64443915	64449680	SNX22	SNX22	-4.3
chr4	124320644	124324915	SPRY1	SPRY1	-4.3
chr14	65007185	65009954	HSPA2	HSPA2	-4.29
chr2	176987412	176989645	HOXD9	HOXD9	-4.28
chr21	34398215	34401503	OLIG2	OLIG2	-4.28
chr1	77333092	77533223	ST6GALNAC5	ST6GALNAC5	-4.27
chr6	26197011	26199521	HIST1H3D	HIST1H3D	-4.27
chr6	26020717	26021186	HIST1H3A	HIST1H3A	-4.27
chr12	45408538	45444882	DBX2	DBX2	-4.26
chr6	117073359	117086886	FAM162B	FAM162B	-4.26
chr2	17691985	17699706	RAD51AP2	RAD51AP2	-4.26
chr1	75600566	75627218	LHX8	LHX8	-4.25
chr14	64693750	64761128	ESR2	ESR2	-4.25
chr2	223066431	223163715	PAX3	PAX3	-4.24
chr6	116782532	116784934	FAM26F	FAM26F	-4.24
chr5	138727634	138730885	PROB1	PROB1	-4.24
chr1	198492351	198510075	ATP6V1G3	ATP6V1G3	-4.23
chr2	38294745	38303323	CYP1B1	CYP1B1	-4.2
chr3	112051793	112081658	CD200	CD200	-4.2
chr1	232940637	232946092	MAP10	MAP10	-4.19
chr6	27806439	27806888	HIST1H2BN	HIST1H2BN	-4.18
chr14	37049215	37051819	NKX2-8	NKX2-8	-4.17
chr2	105470525	105475031	POU3F3	POU3F3	-4.16
chr6	5998232	6007838	NRN1	NRN1	-4.16
chr19	46001730	46005764	PPM1N	PPM1N	-4.15
chr2	223064605	223163715	PAX3	PAX3	-4.15
chr10	72191691	72201465	NODAL	NODAL	-4.15
chr10	126135997	126138550	NKX1-2	NKX1-2	-4.14
chr22	20377668	20380440	TMEM191B	TMEM191B	-4.13
chr14	38677203	38682268	SSTR1	SSTR1	-4.13
chr14	34393420	34420032	EGLN3	EGLN3	-4.13
chr6	27805657	27806117	HIST1H2AK	HIST1H2AK	-4.12
chr16	77756388	77776157	NUDT7	NUDT7	-4.12
chr9	82186687	82341796	TLE4	TLE4	-4.12
chr5	114513235	114516243	TRIM36	TRIM36	-4.11
chr1	65991371	66101111	LEPR	LEPR	-4.11
chr1	180199432	180244188	LHX4	LHX4	-4.1
chr10	44872509	44880545	CXCL12	CXCL12	-4.09
chr20	25059178	25063015	VSX1	VSX1	-4.09
chr4	107842958	107957453	DKK2	DKK2	-4.08
chr6	26027123	26027480	HIST1H4B	HIST1H4B	-4.08
chr4	48492268	48496406	ZAR1	ZAR1	-4.07
chr6	26021906	26022278	HIST1H4A	HIST1H4A	-4.07
chr6	24357130	24358512	KAAG1	KAAG1	-4.06
chr3	138663065	138665982	FOXL2	FOXL2	-4.05
chr2	200134222	200335989	SATB2	SATB2	-4.05
chr10	117816441	118033157	GFRA1	GFRA1	-4.04
chr17	46689707	46692301	HOXB8	HOXB8	-4.04
chr18	72102962	72124503	FAM69C	FAM69C	-4.02
chr13	28366779	28368089	GSX1	GSX1	-4.01
chr1	10057254	10076078	RBP7	RBP7	-3.99
chr20	46286149	46415360	SULF2	SULF2	-3.99
chr1	53308182	53360247	ZYG11A	ZYG11A	-3.99
chr5	58264865	58335339	PDE4D	PDE4D	-3.98
chr3	164904507	164914640	SLITRK3	SLITRK3	-3.96
chr3	164904507	164914897	SLITRK3	SLITRK3	-3.96
chr22	45898718	45954591	FBLN1	FBLN1	-3.94
chr5	40680031	40693837	PTGER4	PTGER4	-3.94
chr7	24323806	24331484	NPY	NPY	-3.94
chr6	78170564	78173739	HTR1B	HTR1B	-3.94
chr10	102505467	102589698	PAX2	PAX2	-3.94
chr19	38755097	38783254	SPINT2	SPINT2	-3.94
chr12	70910631	71031220	PTPRB	PTPRB	-3.92
chr8	108911543	109095913	RSPO2	RSPO2	-3.92
chr20	25056071	25063015	VSX1	VSX1	-3.91
chr6	126070731	126082415	HEY2	HEY2	-3.91
chr20	9495004	9511171	LAMP5	LAMP5	-3.9
chr8	29190578	29208267	DUSP4	DUSP4	-3.9
chr5	153854531	153857824	HAND1	HAND1	-3.9
chr9	69199479	69202204	FOXD4L6	FOXD4L6	-3.89
chr9	100615536	100618997	FOXE1	FOXE1	-3.89
chr17	6588031	6616740	SLC13A5	SLC13A5	-3.89
chr6	26501494	26510652	BTN1A1	BTN1A1	-3.88
chr8	55370494	55373456	SOX17	SOX17	-3.88
chr14	20271928	20296531	OR4N2	OR4N2	-3.87
chr6	5998232	6007633	NRN1	NRN1	-3.86
chr15	50474392	50528589	SLC27A2	SLC27A2	-3.86
chr18	21719447	21741564	CABYR	CABYR	-3.86
chr12	95910335	95942048	USP44	USP44	-3.85
chr18	70501274	70532934	NETO1	NETO1	-3.85
chr4	156680124	156728794	GUCY1B3	GUCY1B3	-3.85
chr12	57628685	57634475	NDUFA4L2	NDUFA4L2	-3.84
chr5	134869971	134871639	NEUROG1	NEUROG1	-3.84
chr6	10396915	10419797	TFAP2A	TFAP2A	-3.83
chr4	55524094	55606881	KIT	KIT	-3.83
chr4	74962753	74964997	CXCL2	CXCL2	-3.82
chr11	5841565	5842531	OR52N2	OR52N2	-3.82
chr3	153839148	153975616	ARHGEF26	ARHGEF26	-3.81
chr12	122688227	122692084	B3GNT4	B3GNT4	-3.81
chr6	27100816	27101314	HIST1H2AG	HIST1H2AG	-3.8
chr14	31343740	31359822	COCH	COCH	-3.79
chr1	32826870	32827844	FAM229A	FAM229A	-3.79
chr1	41326727	41328018	CITED4	CITED4	-3.79
chr13	28494167	28500451	PDX1	PDX1	-3.78
chr15	58245621	58358121	ALDH1A2	ALDH1A2	-3.78
chr10	44865600	44880545	CXCL12	CXCL12	-3.77
chr10	44871314	44880545	CXCL12	CXCL12	-3.77
chr11	31806339	31839509	PAX6	PAX6	-3.77
chr6	46672052	46703151	PLA2G7	PLA2G7	-3.77
chr1	43613593	43622067	FAM183A	FAM183A	-3.77
chr11	82443045	82444906	FAM181B	FAM181B	-3.75
chr2	233344536	233352569	ECEL1	ECEL1	-3.75
chr7	12370508	12443852	VWDE	VWDE	-3.75
chr6	26240653	26241021	HIST1H4F	HIST1H4F	-3.75
chr5	43192169	43280952	NIM1K	NIM1K	-3.74
chr17	53342320	53402426	HLF	HLF	-3.74
chr6	26031816	26032288	HIST1H3B	HIST1H3B	-3.74
chr11	15095145	15100177	CALCB	CALCB	-3.74
chr14	36003247	36006260	INSM2	INSM2	-3.74
chr2	172964165	172967478	DLX2	DLX2	-3.73
chr3	40428646	40466490	ENTPD3	ENTPD3	-3.73
chr2	160625138	160761267	LY75-CD302	LY75-CD302	-3.73
chr19	45653007	45663408	NKPD1	NKPD1	-3.72
chr20	25051520	25063015	VSX1	VSX1	-3.72
chr11	22841808	22851117	SVIP	SVIP	-3.71
chr5	112043201	112181936	APC	APC	-3.71
chr4	57676025	57687908	SPINK2	SPINK2	-3.71
chr4	57676025	57688035	SPINK2	SPINK2	-3.71
chr17	59477256	59486827	TBX2	TBX2	-3.7
chr1	149784779	149785236	HIST2H3D	HIST2H3D	-3.7
chr11	2150341	2162354	IGF2	IGF2	-3.7
chr12	21525801	21532914	IAPP	IAPP	-3.7
chr12	58156116	58160976	CYP27B1	CYP27B1	-3.69
chr11	5757677	5758768	OR56B1	OR56B1	-3.69
chr7	156797546	156803347	MNX1	MNX1	-3.69
chr4	185939994	185941958	HELT	HELT	-3.68
chr9	87283372	87430623	NTRK2	NTRK2	-3.68
chr7	87133178	87342639	ABCB1	ABCB1	-3.67
chr5	114506798	114516243	TRIM36	TRIM36	-3.67
chr12	93964756	93970521	SOCS2	SOCS2	-3.67
chr1	19969722	19984949	NBL1	NBL1	-3.66
chr1	19969902	19984949	NBL1	NBL1	-3.66
chr4	74735108	74737019	CXCL1	CXCL1	-3.66
chr8	22545173	22549902	EGR3	EGR3	-3.66
chr8	22545173	22550093	EGR3	EGR3	-3.66
chr6	30710975	30712327	IER3	IER3	-3.65
chr4	57371374	57390058	ARL9	ARL9	-3.64
chr11	93063882	93171636	DEUP1	DEUP1	-3.64
chr6	10980992	11044624	ELOVL2	ELOVL2	-3.64
chr11	14988214	14993832	CALCA	CALCA	-3.64
chr11	14990047	14993832	CALCA	CALCA	-3.64
chr22	45809571	45828302	RIBC2	RIBC2	-3.64
chr3	12329348	12475855	PPARG	PPARG	-3.63
chr10	118892800	118897812	VAX1	VAX1	-3.63
chr2	223916647	223920357	KCNE4	KCNE4	-3.63
chr6	160327973	160329107	MAS1	MAS1	-3.62
chr6	27107087	27107457	HIST1H4I	HIST1H4I	-3.62
chr6	27861202	27861669	HIST1H2BO	HIST1H2BO	-3.61
chr3	161062579	161090738	SPTSSB	SPTSSB	-3.61
chr4	154701741	154710228	SFRP2	SFRP2	-3.61
chr1	19970207	19984949	NBL1	NBL1	-3.61
chr8	80676244	80678710	HEY1	HEY1	-3.6
chr2	27530267	27531313	UCN	UCN	-3.59
chr6	27775976	27776445	HIST1H2AI	HIST1H2AI	-3.59
chr6	7541807	7586950	DSP	DSP	-3.59
chr4	154631311	154681387	RNF175	RNF175	-3.58
chr2	130737234	130740311	RAB6C	RAB6C	-3.58
chr7	17338275	17385775	AHR	AHR	-3.58
chr20	46286149	46414808	SULF2	SULF2	-3.58
chr4	90645249	90759447	SNCA	SNCA	-3.56
chr20	3063201	3065370	AVP	AVP	-3.56
chr6	110745891	110797844	SLC22A16	SLC22A16	-3.56
chr17	1173857	1174565	BHLHA9	BHLHA9	-3.56
chr5	150399972	150408554	GPX3	GPX3	-3.55
chr3	96533424	96728971	EPHA6	EPHA6	-3.55
chr9	103947316	104087417	PLPPR1	PLPPR1	-3.55
chr8	7679487	7681412	DEFB105A	DEFB105A	-3.54
chr8	7679487	7681412	DEFB105B	DEFB105B	-3.54
chr7	120969089	120981158	WNT16	WNT16	-3.53
chr3	27757439	27764206	EOMES	EOMES	-3.53
chr16	69140128	69152619	HAS3	HAS3	-3.53
chr19	17392453	17398455	ANKLE1	ANKLE1	-3.53
chr2	171673199	171699269	GAD1	GAD1	-3.52
chr22	42305557	42310671	SHISA8	SHISA8	-3.51
chr12	95910335	95945266	USP44	USP44	-3.51
chr14	24037243	24048009	JPH4	JPH4	-3.51
chr13	43136871	43182149	TNFSF11	TNFSF11	-3.5
chr12	89741601	89746636	DUSP6	DUSP6	-3.5
chr3	191857181	192126838	FGF12	FGF12	-3.5
chr2	73144603	73162020	EMX1	EMX1	-3.49
chr8	127564682	127570711	FAM84B	FAM84B	-3.49
chr13	79173229	79177695	POU4F1	POU4F1	-3.49
chr13	100634025	100639019	ZIC2	ZIC2	-3.49
chr2	29033699	29073475	SPDYA	SPDYA	-3.48
chr2	145141941	145277958	ZEB2	ZEB2	-3.48
chr6	46126918	46138747	ENPP5	ENPP5	-3.46
chr9	85594499	85678043	RASEF	RASEF	-3.46
chr4	157997554	158093242	GLRB	GLRB	-3.46
chr10	22634373	22706539	SPAG6	SPAG6	-3.46
chr14	89081173	89259096	EML5	EML5	-3.45
chr10	64571755	64578927	EGR2	EGR2	-3.45
chr6	17281808	17294099	RBM24	RBM24	-3.45
chr2	223162865	223169936	CCDC140	CCDC140	-3.44
chr15	41136245	41149853	SPINT1	SPINT1	-3.44
chr6	26216428	26216872	HIST1H2BG	HIST1H2BG	-3.42
chr17	52978051	53039328	TOM1L1	TOM1L1	-3.41
chr6	27858092	27858570	HIST1H3J	HIST1H3J	-3.4
chr15	62455736	62457482	C2CD4B	C2CD4B	-3.4
chr21	18885223	18942429	CXADR	CXADR	-3.39
chr21	18885223	18965897	CXADR	CXADR	-3.39
chr2	183698004	183731498	FRZB	FRZB	-3.39
chr20	42543491	42698254	TOX2	TOX2	-3.39
chr2	63277191	63284966	OTX1	OTX1	-3.39
chr18	71920526	71959251	CYB5A	CYB5A	-3.39
chr7	16793350	16824161	TSPAN13	TSPAN13	-3.39
chr6	10396915	10412607	TFAP2A	TFAP2A	-3.37
chr11	31814752	31828473	PAX6	PAX6	-3.37
chr10	102891060	102897546	TLX1	TLX1	-3.35
chr8	57212206	57233335	SDR16C5	SDR16C5	-3.35
chr10	120789227	120793244	NANOS1	NANOS1	-3.34
chr8	108911543	109095431	RSPO2	RSPO2	-3.34
chr11	100900354	100999794	PGR	PGR	-3.34
chr11	20385230	20405329	HTATIP2	HTATIP2	-3.33
chr11	20385246	20405329	HTATIP2	HTATIP2	-3.33
chr4	53609683	53617807	ERVMER34-1	ERVMER34-1	-3.32
chr6	26055967	26056699	HIST1H1C	HIST1H1C	-3.32
chr8	95653363	95719694	ESRP1	ESRP1	-3.32
chr3	47603727	47621730	CSPG5	CSPG5	-3.31
chr5	76114801	76131140	F2RL1	F2RL1	-3.31
chr12	57637237	57644976	STAC3	STAC3	-3.29
chr8	22993100	23021543	TNFRSF10D	TNFRSF10D	-3.28
chr5	115140429	115152405	CDO1	CDO1	-3.28
chr3	147127180	147134506	ZIC1	ZIC1	-3.27
chr16	86600856	86602537	FOXC2	FOXC2	-3.27
chr1	62701836	62785083	KANK4	KANK4	-3.27
chr1	62701836	62785085	KANK4	KANK4	-3.27
chr17	47210130	47247351	B4GALNT2	B4GALNT2	-3.27
chr2	87011727	87018837	CD8A	CD8A	-3.27
chr9	135457992	135465640	BARHL1	BARHL1	-3.26
chr12	85674035	85695561	ALX1	ALX1	-3.26
chr3	48894355	48936426	SLC25A20	SLC25A20	-3.26
chr4	74702272	74704477	CXCL6	CXCL6	-3.25
chr11	20385288	20405329	HTATIP2	HTATIP2	-3.25
chr7	155592677	155601766	SHH	SHH	-3.25
chr8	23048969	23082680	TNFRSF10A	TNFRSF10A	-3.24
chr11	31806339	31833731	PAX6	PAX6	-3.24
chr11	31806339	31833890	PAX6	PAX6	-3.24
chr8	120220609	120257914	MAL2	MAL2	-3.23
chr14	73957638	73960105	C14orf169	C14orf169	-3.23
chr8	41502696	41504878	NKX6-3	NKX6-3	-3.23
chr14	95234559	95236499	GSC	GSC	-3.22
chr6	137321107	137366317	IL20RA	IL20RA	-3.22
chr6	43418089	43423362	DLK2	DLK2	-3.22
chr2	95691399	95719737	MAL	MAL	-3.22
chr4	156588814	156658214	GUCY1A3	GUCY1A3	-3.22
chr10	124907637	124910188	HMX2	HMX2	-3.21
chr5	43379295	43397366	CCL28	CCL28	-3.21
chr8	97154557	97173020	GDF6	GDF6	-3.2
chr13	37005966	37017019	CCNA1	CCNA1	-3.2
chr6	2832565	2842283	SERPINB1	SERPINB1	-3.2
chr19	2249277	2252072	AMH	AMH	-3.2
chr15	83924654	83953468	BNC1	BNC1	-3.19
chr1	111215073	111217655	KCNA3	KCNA3	-3.19
chr9	87284594	87492813	NTRK2	NTRK2	-3.19
chr9	103791030	104087417	PLPPR1	PLPPR1	-3.19
chr16	54965110	54968395	IRX5	IRX5	-3.19
chr16	69139466	69151570	HAS3	HAS3	-3.19
chr10	103989945	104001231	PITX3	PITX3	-3.19
chr12	49688908	49692481	PRPH	PRPH	-3.18
chr22	29708921	29711745	RASL10A	RASL10A	-3.17
chr3	182840002	182880667	LAMP3	LAMP3	-3.17
chr18	77724581	77730822	HSBP1L1	HSBP1L1	-3.17
chr10	102246402	102279595	SEC31B	SEC31B	-3.17
chr12	48366747	48398285	COL2A1	COL2A1	-3.17
chr11	2150341	2170833	IGF2	IGF2	-3.17
chr22	45898718	45959242	FBLN1	FBLN1	-3.16
chr18	12254317	12277594	CIDEA	CIDEA	-3.16
chr18	12254359	12277594	CIDEA	CIDEA	-3.16
chr10	129535537	129539450	FOXI2	FOXI2	-3.16
chr9	27325206	27529850	MOB3B	MOB3B	-3.15
chr11	100900354	101000458	PGR	PGR	-3.14
chr11	100900354	101000544	PGR	PGR	-3.14
chr2	73429385	73438340	NOTO	NOTO	-3.13
chr18	31158540	31331158	ASXL3	ASXL3	-3.12
chr11	31806339	31832901	PAX6	PAX6	-3.12
chr21	42836477	42880085	TMPRSS2	TMPRSS2	-3.12
chr11	5443340	5444436	OR51Q1	OR51Q1	-3.12
chr2	200134222	200322819	SATB2	SATB2	-3.11
chr9	111892572	111929571	FRRS1L	FRRS1L	-3.1
chr9	139738866	139741797	C9orf172	C9orf172	-3.1
chr3	153838791	153975616	ARHGEF26	ARHGEF26	-3.1
chr10	102495465	102589698	PAX2	PAX2	-3.1
chr14	20215586	20216528	OR4Q3	OR4Q3	-3.1
chr2	232786803	232791113	NPPC	NPPC	-3.09
chr4	57514153	57522688	HOPX	HOPX	-3.09
chr2	171673199	171717659	GAD1	GAD1	-3.09
chr2	163200582	163219148	GCA	GCA	-3.09
chr17	7338761	7340998	TMEM102	TMEM102	-3.09
chr17	7338791	7340998	TMEM102	TMEM102	-3.09
chr19	49570674	49576198	KCNA7	KCNA7	-3.09
chr10	89618917	89623194	KLLN	KLLN	-3.08
chr18	55102916	55158530	ONECUT2	ONECUT2	-3.08
chr20	50399255	50419062	SALL4	SALL4	-3.08
chr6	100054649	100063454	PRDM13	PRDM13	-3.08
chr10	119000583	119038941	SLC18A2	SLC18A2	-3.08
chr3	128198264	128212030	GATA2	GATA2	-3.08
chr4	1396719	1400230	NKX1-1	NKX1-1	-3.07
chr1	91177578	91182794	BARHL2	BARHL2	-3.07
chr7	26191846	26226756	NFE2L3	NFE2L3	-3.07
chr14	102027687	102029789	DIO3	DIO3	-3.07
chr1	53099015	53122737	FAM159A	FAM159A	-3.06
chr11	32409321	32457081	WT1	WT1	-3.06
chr9	70917782	70920000	FOXD4L3	FOXD4L3	-3.06
chr11	31806339	31832690	PAX6	PAX6	-3.06
chr2	20866423	20879001	GDF7	GDF7	-3.06
chr9	134378288	134399193	POMT1	POMT1	-3.06
chr20	62714732	62715712	LKAAEAR1	LKAAEAR1	-3.06
chr3	40428646	40470117	ENTPD3	ENTPD3	-3.05
chr5	180017104	180018487	SCGB3A1	SCGB3A1	-3.05
chr6	36321997	36355577	ETV7	ETV7	-3.05
chr7	45951843	45960871	IGFBP3	IGFBP3	-3.04
chr8	23559963	23564111	NKX2-6	NKX2-6	-3.04
chr5	79852573	79866304	ANKRD34B	ANKRD34B	-3.04
chr8	21971931	21988565	HR	HR	-3.03
chr4	119201192	119273922	PRSS12	PRSS12	-3.03
chr2	207139364	207179150	ZDBF2	ZDBF2	-3.02
chr19	49925670	49926698	PTH2	PTH2	-3.01
chr14	77731833	77737655	NGB	NGB	-3.01
chr11	118401802	118406550	TMEM25	TMEM25	-3.01
chr2	177053306	177055635	HOXD1	HOXD1	-3.01
chr10	99526507	99531756	SFRP5	SFRP5	-3
chr1	220863627	220872499	C1orf115	C1orf115	-3
chr10	118888031	118897812	VAX1	VAX1	-2.99
chr17	46800529	46802120	PRAC2	PRAC2	-2.99
chr7	155250823	155257526	EN2	EN2	-2.99
chr7	130417381	130418860	KLF14	KLF14	-2.99
chr16	215972	216767	HBM	HBM	-2.98
chr1	159682078	159684379	CRP	CRP	-2.98
chr1	113051369	113063910	WNT2B	WNT2B	-2.98
chr10	135043777	135045062	UTF1	UTF1	-2.98
chr12	54447660	54449814	HOXC4	HOXC4	-2.98
chr17	66263166	66287405	SLC16A6	SLC16A6	-2.97
chr6	30038042	30043626	RNF39	RNF39	-2.97
chr6	30038042	30043628	RNF39	RNF39	-2.97
chr14	75480466	75518235	MLH3	MLH3	-2.96
chr4	141481049	141489959	UCP1	UCP1	-2.96
chr16	54317211	54320378	IRX3	IRX3	-2.96
chr2	151324706	151344209	RND3	RND3	-2.96
chr2	151324709	151344209	RND3	RND3	-2.96
chr18	56934266	56940625	RAX	RAX	-2.95
chr17	7163221	7166512	CLDN7	CLDN7	-2.95
chr2	193041468	193059659	TMEFF2	TMEFF2	-2.95
chr1	182347227	182361341	GLUL	GLUL	-2.95
chr7	87257728	87461613	RUNDC3B	RUNDC3B	-2.95
chr3	129693235	129696781	TRH	TRH	-2.94
chr11	63341943	63381909	PLA2G16	PLA2G16	-2.94
chr11	63341943	63381941	PLA2G16	PLA2G16	-2.94
chr11	13030969	13033653	RASSF10	RASSF10	-2.94
chr1	159409511	159410600	OR10J1	OR10J1	-2.94
chr6	132617193	132722673	MOXD1	MOXD1	-2.94
chr3	42299315	42305439	CCK	CCK	-2.94
chr6	26033319	26033796	HIST1H2AB	HIST1H2AB	-2.93
chr14	64693429	64805268	ESR2	ESR2	-2.93
chr14	64693750	64805268	ESR2	ESR2	-2.93
chr12	103351451	103354294	ASCL1	ASCL1	-2.93
chr12	70910631	71003624	PTPRB	PTPRB	-2.93
chr20	2673523	2740754	EBF4	EBF4	-2.93
chr1	78511588	78604133	GIPC2	GIPC2	-2.92
chr11	32409321	32452363	WT1	WT1	-2.92
chr2	162848754	162931052	DPP4	DPP4	-2.92
chr5	1877540	1887098	IRX4	IRX4	-2.91
chr5	1877540	1887293	IRX4	IRX4	-2.91
chr9	72658496	72841888	MAMDC2	MAMDC2	-2.91
chr2	133400852	133429152	LYPD1	LYPD1	-2.9
chr17	41831098	41836156	SOST	SOST	-2.9
chr2	38893051	38961909	GALM	GALM	-2.89
chr7	27180670	27183287	HOXA5	HOXA5	-2.89
chr1	29445936	29449013	TMEM200B	TMEM200B	-2.89
chr17	36046433	36105069	HNF1B	HNF1B	-2.89
chr7	22478037	22539901	STEAP1B	STEAP1B	-2.89
chr7	123670969	123673523	TMEM229A	TMEM229A	-2.88
chr14	85996487	86094270	FLRT2	FLRT2	-2.88
chr1	171217609	171255117	FMO1	FMO1	-2.88
chr11	61276271	61278490	LRRC10B	LRRC10B	-2.88
chr10	112836789	112840662	ADRA2A	ADRA2A	-2.88
chr17	27030214	27038925	PROCA1	PROCA1	-2.87
chr12	93964174	93970521	SOCS2	SOCS2	-2.87
chr15	76629064	76634816	ISL2	ISL2	-2.86
chr16	58010338	58022017	TEPP	TEPP	-2.86
chr11	626315	627240	SCT	SCT	-2.86
chr1	156374043	156391558	C1orf61	C1orf61	-2.86
chr8	73976777	74005507	SBSPON	SBSPON	-2.86
chr4	55944425	55991762	KDR	KDR	-2.86
chr6	75794041	75915623	COL12A1	COL12A1	-2.85
chr14	38064403	38311830	TTC6	TTC6	-2.85
chr6	110567148	110679475	METTL24	METTL24	-2.85
chr4	30722036	31148423	PCDH7	PCDH7	-2.85
chr16	49311828	49315742	CBLN1	CBLN1	-2.85
chr13	33590570	33640282	KL	KL	-2.84
chr7	97361270	97369784	TAC1	TAC1	-2.84
chr12	66582977	66648394	IRAK3	IRAK3	-2.84
chr2	155555092	155556103	KCNJ3	KCNJ3	-2.84
chr22	43088120	43117307	A4GALT	A4GALT	-2.83
chr12	113587662	113597081	CFAP73	CFAP73	-2.83
chr6	17282294	17294099	RBM24	RBM24	-2.82
chr4	47644851	47840123	CORIN	CORIN	-2.82
chr11	31806339	31825785	PAX6	PAX6	-2.82
chr5	43376747	43412493	CCL28	CCL28	-2.82
chr5	43379295	43412493	CCL28	CCL28	-2.82
chr19	46522411	46526556	PGLYRP1	PGLYRP1	-2.81
chr5	14581890	14616287	FAM105A	FAM105A	-2.81
chr12	115108058	115121969	TBX3	TBX3	-2.81
chr6	150285109	150294849	ULBP1	ULBP1	-2.81
chr17	45401326	45508076	EFCAB13	EFCAB13	-2.81
chr17	45401326	45518677	EFCAB13	EFCAB13	-2.81
chr12	75728418	75764169	GLIPR1L1	GLIPR1L1	-2.81
chr4	166794409	166952111	TLL1	TLL1	-2.8
chr5	135364583	135399507	TGFBI	TGFBI	-2.8
chr2	201450730	201536217	AOX1	AOX1	-2.8
chr4	158141735	158287226	GRIA2	GRIA2	-2.8
chr4	158141819	158287226	GRIA2	GRIA2	-2.8
chr1	112533189	112541463	LOC643355	LOC643355	-2.8
chr12	49480438	49488602	DHH	DHH	-2.8
chr4	121956781	121993673	NDNF	NDNF	-2.79
chr22	19136503	19137796	GSC2	GSC2	-2.79
chr13	112721912	112726020	SOX1	SOX1	-2.79
chr2	107429531	107503563	ST6GAL2	ST6GAL2	-2.79
chr17	27887688	27894042	ABHD15	ABHD15	-2.78
chr1	158532440	158533394	OR6P1	OR6P1	-2.78
chr16	1031807	1036979	SOX8	SOX8	-2.78
chr11	75313904	75379479	MAP6	MAP6	-2.78
chr11	5344527	5345582	OR51B2	OR51B2	-2.78
chr19	1450147	1473243	APC2	APC2	-2.77
chr11	111164113	111169978	COLCA1	COLCA1	-2.77
chr17	13397348	13505259	HS3ST3A1	HS3ST3A1	-2.77
chr2	8822112	8824583	ID2	ID2	-2.77
chr1	94634462	94713316	ARHGAP29	ARHGAP29	-2.77
chr6	27276841	27280011	POM121L2	POM121L2	-2.77
chr7	116165062	116201239	CAV1	CAV1	-2.76
chr5	145718586	145720083	POU4F3	POU4F3	-2.76
chr18	74207476	74210045	C18orf65	C18orf65	-2.76
chr3	105085556	105244230	ALCAM	ALCAM	-2.76
chr15	76234327	76304785	NRG4	NRG4	-2.76
chr12	114791734	114846247	TBX5	TBX5	-2.75
chr12	93963597	93970521	SOCS2	SOCS2	-2.75
chr17	43506717	43510282	ARHGAP27	ARHGAP27	-2.75
chr10	105036919	105050108	INA	INA	-2.75
chr8	72109667	72274467	EYA1	EYA1	-2.75
chr11	5461771	5462783	OR51I1	OR51I1	-2.74
chr14	60975937	60978525	SIX6	SIX6	-2.73
chr12	96260825	96336428	CCDC38	CCDC38	-2.73
chr2	191014971	191068210	C2orf88	C2orf88	-2.73
chr7	98444110	98467673	TMEM130	TMEM130	-2.72
chr8	22960326	22974950	TNFRSF10C	TNFRSF10C	-2.72
chr9	140172279	140177093	TOR4A	TOR4A	-2.72
chr15	57884101	57977562	MYZAP	MYZAP	-2.72
chr11	125358095	125366206	FEZ1	FEZ1	-2.72
chr18	28569330	28622781	DSC3	DSC3	-2.72
chr7	94214535	94285521	SGCE	SGCE	-2.71
chr8	86376130	86393721	CA2	CA2	-2.71
chr14	52781015	52795322	PTGER2	PTGER2	-2.71
chr5	115140429	115152354	CDO1	CDO1	-2.71
chr2	127413510	127454251	GYPC	GYPC	-2.71
chr5	100221014	100238989	ST8SIA4	ST8SIA4	-2.7
chr17	7163221	7166264	CLDN7	CLDN7	-2.7
chr1	59041094	59043166	TACSTD2	TACSTD2	-2.7
chr6	27100094	27100575	HIST1H2BJ	HIST1H2BJ	-2.69
chr5	58264865	58571945	PDE4D	PDE4D	-2.69
chr5	58264865	58652727	PDE4D	PDE4D	-2.69
chr1	19970666	19984949	NBL1	NBL1	-2.69
chr2	155555092	155566362	KCNJ3	KCNJ3	-2.69
chr9	23690102	23821478	ELAVL2	ELAVL2	-2.69
chr5	37812778	37839782	GDNF	GDNF	-2.68
chr19	55861069	55866182	COX6B2	COX6B2	-2.68
chr13	29274217	29293150	SLC46A3	SLC46A3	-2.68
chr19	33790839	33793470	CEBPA	CEBPA	-2.68
chr9	79634570	79635869	FOXB2	FOXB2	-2.68
chr5	3596167	3601517	IRX1	IRX1	-2.67
chr10	91190050	91295313	SLC16A12	SLC16A12	-2.67
chr1	75594118	75627218	LHX8	LHX8	-2.67
chr7	139208673	139229731	CLEC2L	CLEC2L	-2.67
chr22	21821458	21824224	TMEM191C	TMEM191C	-2.67
chr3	89156673	89449495	EPHA3	EPHA3	-2.66
chr3	89156673	89531284	EPHA3	EPHA3	-2.66
chr16	2069520	2070756	NPW	NPW	-2.66
chr22	29876180	29887277	NEFH	NEFH	-2.66
chr1	159283459	159284449	OR10J3	OR10J3	-2.66
chr1	67773046	67862583	IL12RB2	IL12RB2	-2.65
chr10	60936347	61007534	PHYHIPL	PHYHIPL	-2.65
chr12	114791734	114843968	TBX5	TBX5	-2.65
chr8	54764367	54871864	RGS20	RGS20	-2.65
chr17	15207128	15244958	TEKT3	TEKT3	-2.65
chr17	45055521	45056614	RPRML	RPRML	-2.65
chr11	124623018	124632223	ESAM	ESAM	-2.65
chr4	187454808	187476721	MTNR1A	MTNR1A	-2.64
chr19	45988545	45996503	RTN2	RTN2	-2.64
chr4	155665122	155674271	LRAT	LRAT	-2.64
chr15	41056284	41059911	GCHFR	GCHFR	-2.64
chr17	22022436	22023991	MTRNR2L1	MTRNR2L1	-2.64
chr7	100318422	100321323	EPO	EPO	-2.63
chr11	11984542	12030917	DKK3	DKK3	-2.63
chr14	69726680	69821190	GALNT16	GALNT16	-2.63
chr1	156638555	156647189	NES	NES	-2.63
chr1	40365283	40367687	MYCL	MYCL	-2.61
chr7	45613738	45704271	ADCY1	ADCY1	-2.61
chr16	86544132	86548070	FOXF1	FOXF1	-2.61
chr4	157682762	157892546	PDGFC	PDGFC	-2.6
chr2	37571752	37600465	QPCT	QPCT	-2.6
chr1	228194722	228248972	WNT3A	WNT3A	-2.6
chr19	18893582	18902114	COMP	COMP	-2.6
chr8	122625270	122653630	HAS2	HAS2	-2.6
chr21	33783999	33887710	EVA1C	EVA1C	-2.6
chr16	56666533	56667898	MT1M	MT1M	-2.6
chr1	115572444	115576930	TSHB	TSHB	-2.59
chr15	75247442	75249775	RPP25	RPP25	-2.59
chr5	50678957	50690563	ISL1	ISL1	-2.59
chr4	47596014	47840123	CORIN	CORIN	-2.59
chr17	70117160	70122560	SOX9	SOX9	-2.58
chr1	161228516	161255240	PCP4L1	PCP4L1	-2.58
chr7	97481428	97501854	ASNS	ASNS	-2.58
chr6	106959729	107018324	AIM1	AIM1	-2.58
chr2	38813	46588	FAM110C	FAM110C	-2.57
chr11	26495448	26684836	ANO3	ANO3	-2.57
chr4	52917496	52963471	SPATA18	SPATA18	-2.57
chr1	192127591	192154945	RGS18	RGS18	-2.57
chr4	155661992	155674271	LRAT	LRAT	-2.57
chr9	23690102	23826063	ELAVL2	ELAVL2	-2.56
chr15	68112041	68126174	SKOR1	SKOR1	-2.56
chr21	38378862	38391958	RIPPLY3	RIPPLY3	-2.55
chr1	197886516	197899273	LHX9	LHX9	-2.55
chr2	121103717	121109384	INHBB	INHBB	-2.55
chr3	42299315	42307687	CCK	CCK	-2.55
chr8	24808468	24814383	NEFL	NEFL	-2.54
chr20	62679078	62680979	SOX18	SOX18	-2.54
chr4	90645249	90758350	SNCA	SNCA	-2.54
chr12	63536538	63546590	AVPR1A	AVPR1A	-2.54
chr17	46802126	46806111	HOXB13	HOXB13	-2.54
chr6	4115926	4135831	ECI2	ECI2	-2.54
chr10	73845983	73848790	SPOCK2	SPOCK2	-2.53
chr6	28493788	28502728	GPX5	GPX5	-2.53
chr1	156890423	156902880	LRRC71	LRRC71	-2.53
chr3	40428735	40470117	ENTPD3	ENTPD3	-2.53
chr2	191045588	191068210	C2orf88	C2orf88	-2.53
chr7	156797546	156802129	MNX1	MNX1	-2.53
chr20	54572412	54580528	CBLN4	CBLN4	-2.52
chr2	191002485	191068210	C2orf88	C2orf88	-2.52
chr5	176829138	176836577	F12	F12	-2.52
chr4	42399855	42404504	SHISA3	SHISA3	-2.52
chr18	11981426	12030885	IMPA2	IMPA2	-2.52
chr6	27834569	27835359	HIST1H1B	HIST1H1B	-2.52
chr11	110447758	110583912	ARHGAP20	ARHGAP20	-2.52
chr14	103388992	103397179	AMN	AMN	-2.52
chr16	51169885	51184508	SALL1	SALL1	-2.52
chr5	119867158	120023025	PRR16	PRR16	-2.51
chr17	47209821	47247351	B4GALNT2	B4GALNT2	-2.51
chr3	39850404	40301811	MYRIP	MYRIP	-2.51
chr15	79214091	79237440	CTSH	CTSH	-2.5
chr22	19744225	19754855	TBX1	TBX1	-2.5
chr18	61420280	61472610	SERPINB7	SERPINB7	-2.5
chr2	56093096	56151298	EFEMP1	EFEMP1	-2.49
chr6	43418089	43424370	DLK2	DLK2	-2.49
chr8	10581277	10588084	SOX7	SOX7	-2.49
chr17	1129184	1132974	ABR	ABR	-2.49
chr2	107418055	107503563	ST6GAL2	ST6GAL2	-2.49
chr22	45898718	45961581	FBLN1	FBLN1	-2.49
chr10	97889471	97923517	ZNF518A	ZNF518A	-2.48
chr11	20385402	20405329	HTATIP2	HTATIP2	-2.48
chr5	174151574	174157902	MSX2	MSX2	-2.48
chr6	26087508	26095469	HFE	HFE	-2.48
chr7	139138087	139168457	KLRG2	KLRG2	-2.48
chr5	119801325	120023025	PRR16	PRR16	-2.48
chr7	142457318	142460927	PRSS1	PRSS1	-2.48
chr19	38880839	38890523	SPRED3	SPRED3	-2.48
chr6	46097700	46114436	ENPP4	ENPP4	-2.47
chr17	79495416	79504156	FSCN2	FSCN2	-2.47
chr8	24771273	24776606	NEFM	NEFM	-2.46
chr1	101702304	101707076	S1PR1	S1PR1	-2.45
chr12	54393902	54397120	HOXC9	HOXC9	-2.45
chr3	45796940	45838035	SLC6A20	SLC6A20	-2.45
chr1	92940317	92949356	GFI1	GFI1	-2.45
chr6	24171982	24383520	DCDC2	DCDC2	-2.45
chr9	116230	118417	FOXD4	FOXD4	-2.45
chr20	34203805	34208971	SPAG4	SPAG4	-2.45
chr20	34203805	34209016	SPAG4	SPAG4	-2.45
chr3	105085556	105272014	ALCAM	ALCAM	-2.45
chr3	105085556	105295757	ALCAM	ALCAM	-2.45
chr11	2904447	2906995	CDKN1C	CDKN1C	-2.44
chr2	88747725	88752053	FOXI3	FOXI3	-2.44
chr15	45409563	45422074	DUOXA1	DUOXA1	-2.44
chr15	45409563	45422075	DUOXA1	DUOXA1	-2.44
chr1	120254418	120286849	PHGDH	PHGDH	-2.44
chr10	76993728	76995770	COMTD1	COMTD1	-2.44
chr1	75033794	75139422	ERICH3	ERICH3	-2.44
chr16	77233348	77246976	SYCE1L	SYCE1L	-2.44
chr2	133400852	133427943	LYPD1	LYPD1	-2.44
chr1	186640943	186649559	PTGS2	PTGS2	-2.44
chr11	75297962	75379479	MAP6	MAP6	-2.43
chr12	54332575	54340328	HOXC13	HOXC13	-2.43
chr2	26624779	26679579	DRC1	DRC1	-2.43
chr4	84011210	84031012	PLAC8	PLAC8	-2.43
chr12	81186299	81331694	LIN7A	LIN7A	-2.43
chr1	85018803	85040163	CTBS	CTBS	-2.43
chr11	22841808	22851408	SVIP	SVIP	-2.43
chr12	55038374	55042277	DCD	DCD	-2.43
chr6	42928491	42931618	GNMT	GNMT	-2.42
chr2	191894301	192015986	STAT4	STAT4	-2.42
chr16	87636492	87638254	JPH3	JPH3	-2.42
chr3	27257096	27410951	NEK10	NEK10	-2.41
chr6	27106071	27114637	HIST1H2BK	HIST1H2BK	-2.41
chr1	6475293	6479979	HES2	HES2	-2.41
chr15	83776323	83806111	TM6SF1	TM6SF1	-2.41
chr10	8096666	8117164	GATA3	GATA3	-2.41
chr10	35927176	35930362	FZD8	FZD8	-2.4
chr2	207139751	207179150	ZDBF2	ZDBF2	-2.4
chr1	60280532	60342050	HOOK1	HOOK1	-2.4
chr4	15969848	16085623	PROM1	PROM1	-2.4
chr14	25075685	25078926	GZMH	GZMH	-2.4
chr11	6340175	6341740	PRKCDBP	PRKCDBP	-2.4
chr17	47210328	47247351	B4GALNT2	B4GALNT2	-2.4
chr5	172741725	172756506	STC2	STC2	-2.4
chr6	13924676	13980240	RNF182	RNF182	-2.39
chr8	19796581	19824770	LPL	LPL	-2.39
chr12	113900693	113909877	LHX5	LHX5	-2.39
chr11	5509914	5510978	OR52D1	OR52D1	-2.39
chr2	224620046	224702319	AP1S3	AP1S3	-2.39
chr5	176875325	176883283	PRR7	PRR7	-2.38
chr15	22368477	22369561	OR4M2	OR4M2	-2.38
chr3	191857181	192445388	FGF12	FGF12	-2.38
chr9	1050345	1057554	DMRT2	DMRT2	-2.38
chr9	1050353	1057554	DMRT2	DMRT2	-2.38
chr9	1050619	1057554	DMRT2	DMRT2	-2.38
chr1	152078792	152087930	TCHH	TCHH	-2.38
chr17	42431100	42441235	FAM171A2	FAM171A2	-2.37
chr2	132285406	132291239	CCDC74A	CCDC74A	-2.37
chr17	40610861	40674597	ATP6V0A1	ATP6V0A1	-2.37
chr6	134490383	134499010	SGK1	SGK1	-2.37
chr15	45409563	45422059	DUOXA1	DUOXA1	-2.37
chr5	82767492	82878122	VCAN	VCAN	-2.37
chr11	43964105	43965433	C11orf96	C11orf96	-2.36
chr2	85063042	85108369	TRABD2A	TRABD2A	-2.36
chr2	107418055	107503297	ST6GAL2	ST6GAL2	-2.36
chr8	121137346	121385814	COL14A1	COL14A1	-2.36
chr6	137813335	137815531	OLIG3	OLIG3	-2.35
chr11	69587796	69590171	FGF4	FGF4	-2.35
chr6	166719167	166721871	PRR18	PRR18	-2.35
chr12	49372235	49376396	WNT1	WNT1	-2.35
chr15	45722726	45725647	C15orf48	C15orf48	-2.35
chr7	89783688	89794141	STEAP1	STEAP1	-2.35
chr12	21507893	21532914	IAPP	IAPP	-2.34
chr19	10397642	10399260	ICAM4	ICAM4	-2.34
chr11	7686325	7695474	CYB5R2	CYB5R2	-2.34
chr1	34326075	34330392	HMGB4	HMGB4	-2.34
chr5	127593600	127873735	FBN2	FBN2	-2.34
chr1	220087605	220101993	SLC30A10	SLC30A10	-2.34
chr17	46684594	46688383	HOXB7	HOXB7	-2.34
chr3	150644353	150690786	CLRN1	CLRN1	-2.34
chr6	105544698	105585049	BVES	BVES	-2.34
chr11	828259	831991	CRACR2B	CRACR2B	-2.34
chr14	37126772	37147011	PAX9	PAX9	-2.34
chr17	15635590	15648098	TBC1D26	TBC1D26	-2.33
chr8	54793431	54871864	RGS20	RGS20	-2.33
chr12	111284763	111345339	CCDC63	CCDC63	-2.33
chr2	105977282	106016124	FHL2	FHL2	-2.33
chr4	41258897	41270446	UCHL1	UCHL1	-2.33
chr7	107301079	107358252	SLC26A4	SLC26A4	-2.33
chr2	132552533	132559234	C2orf27B	C2orf27B	-2.33
chr1	50883222	50889119	DMRTA2	DMRTA2	-2.33
chr7	155594933	155604967	SHH	SHH	-2.33
chr9	121037	179075	CBWD1	CBWD1	-2.32
chr10	97889812	97923517	ZNF518A	ZNF518A	-2.32
chr2	160625138	160654766	CD302	CD302	-2.32
chr8	11534427	11617511	GATA4	GATA4	-2.32
chr6	26225382	26225844	HIST1H3E	HIST1H3E	-2.32
chr17	7284292	7293092	TNK1	TNK1	-2.32
chr7	27282163	27287438	EVX1	EVX1	-2.32
chr17	9479943	9546776	CFAP52	CFAP52	-2.32
chr2	158383278	158454072	ACVR1C	ACVR1C	-2.32
chr18	19749397	19782491	GATA6	GATA6	-2.32
chr3	154797435	154901518	MME	MME	-2.32
chr11	64067862	64072239	TEX40	TEX40	-2.31
chr11	5322243	5323176	OR51B4	OR51B4	-2.31
chr17	74070881	74073622	GALR2	GALR2	-2.31
chr11	110447758	110583451	ARHGAP20	ARHGAP20	-2.31
chr2	242498145	242513553	BOK	BOK	-2.31
chr4	11399987	11430537	HS3ST1	HS3ST1	-2.31
chr7	45927958	45933267	IGFBP1	IGFBP1	-2.31
chr9	87283372	87641985	NTRK2	NTRK2	-2.31
chr2	219854911	219858127	CRYBA2	CRYBA2	-2.31
chr4	166794409	167025609	TLL1	TLL1	-2.31
chr6	93949739	94129300	EPHA7	EPHA7	-2.3
chr2	16080559	16087129	MYCN	MYCN	-2.3
chr2	206547223	206608422	NRP2	NRP2	-2.3
chr15	53049159	53082209	ONECUT1	ONECUT1	-2.3
chr8	7669241	7673238	DEFB107A	DEFB107A	-2.3
chr8	7669241	7673238	DEFB107B	DEFB107B	-2.3
chr5	115298150	115363299	LVRN	LVRN	-2.3
chr7	116166346	116201239	CAV1	CAV1	-2.29
chr15	91498105	91506355	RCCD1	RCCD1	-2.29
chr5	112073555	112181936	APC	APC	-2.29
chr11	111164113	111170621	COLCA1	COLCA1	-2.29
chr6	133562494	133853258	EYA4	EYA4	-2.29
chr2	166604312	166650803	GALNT3	GALNT3	-2.29
chr21	38378449	38391958	RIPPLY3	RIPPLY3	-2.29
chr21	38378501	38391958	RIPPLY3	RIPPLY3	-2.29
chr1	166025154	166135992	FAM78B	FAM78B	-2.29
chr1	166038535	166135992	FAM78B	FAM78B	-2.29
chr1	224804178	224928249	CNIH3	CNIH3	-2.28
chr1	224804178	224928251	CNIH3	CNIH3	-2.28
chr22	19744225	19767068	TBX1	TBX1	-2.28
chr19	33166312	33169206	RGS9BP	RGS9BP	-2.28
chr1	156374043	156399340	C1orf61	C1orf61	-2.28
chr4	15704572	15733796	BST1	BST1	-2.28
chr15	74421714	74429143	ISLR2	ISLR2	-2.28
chr17	46801053	46802120	PRAC2	PRAC2	-2.27
chr2	114256660	114258727	FOXD4L1	FOXD4L1	-2.27
chr10	7200585	7451303	SFMBT2	SFMBT2	-2.27
chr12	112204690	112247789	ALDH2	ALDH2	-2.26
chr18	61442608	61472610	SERPINB7	SERPINB7	-2.25
chr18	61445010	61472610	SERPINB7	SERPINB7	-2.25
chr4	164265253	164273086	NPY5R	NPY5R	-2.25
chr3	190023489	190040235	CLDN1	CLDN1	-2.25
chr7	100805789	100808852	VGF	VGF	-2.25
chr7	116164838	116201239	CAV1	CAV1	-2.24
chr1	192605267	192629440	RGS13	RGS13	-2.24
chr14	61744088	61748530	TMEM30B	TMEM30B	-2.23
chr2	155555092	155714864	KCNJ3	KCNJ3	-2.23
chr9	71939487	72007370	FAM189A2	FAM189A2	-2.23
chr7	96635289	96640352	DLX6	DLX6	-2.23
chr2	219845808	219850379	FEV	FEV	-2.23
chr12	100967438	101022066	GAS2L3	GAS2L3	-2.22
chr15	69307033	69349501	NOX5	NOX5	-2.22
chr8	21881620	21894408	NPM2	NPM2	-2.22
chr10	95351592	95360993	RBP4	RBP4	-2.22
chr14	26939323	27066960	NOVA1	NOVA1	-2.22
chr1	2985741	3355185	PRDM16	PRDM16	-2.21
chr5	44305096	44388784	FGF10	FGF10	-2.21
chr4	68918915	68995587	TMPRSS11F	TMPRSS11F	-2.21
chr2	216807313	216878346	MREG	MREG	-2.21
chr7	48075107	48100894	C7orf57	C7orf57	-2.21
chr19	4324039	4338847	STAP2	STAP2	-2.2
chr17	4801063	4806369	CHRNE	CHRNE	-2.2
chr8	61097978	61193982	CA8	CA8	-2.2
chr8	61118583	61193982	CA8	CA8	-2.2
chr1	197881634	197899273	LHX9	LHX9	-2.19
chr22	19744225	19771112	TBX1	TBX1	-2.19
chr12	49740699	49747467	DNAJC22	DNAJC22	-2.19
chr1	215178884	215410436	KCNK2	KCNK2	-2.19
chr2	71205574	71212629	ANKRD53	ANKRD53	-2.18
chr4	111538579	111544254	PITX2	PITX2	-2.18
chr11	110447758	110582773	ARHGAP20	ARHGAP20	-2.18
chr17	72352554	72357958	BTBD17	BTBD17	-2.17
chr5	128795957	129074376	ADAMTS19	ADAMTS19	-2.17
chr2	18059113	18114225	KCNS3	KCNS3	-2.17
chr16	2286467	2288712	DNASE1L2	DNASE1L2	-2.17
chr10	28101092	28287979	ARMC4	ARMC4	-2.16
chr2	74724643	74730443	LBX2	LBX2	-2.16
chr4	174447651	174451378	HAND2	HAND2	-2.16
chr10	95351592	95361270	RBP4	RBP4	-2.16
chr4	77816081	77819002	SOWAHB	SOWAHB	-2.16
chr1	158746471	158747425	OR6N2	OR6N2	-2.16
chr5	76248679	76265299	CRHBP	CRHBP	-2.16
chr13	20761603	20767114	GJB2	GJB2	-2.16
chr2	108602969	108630443	SLC5A7	SLC5A7	-2.15
chr9	116853917	116861337	KIF12	KIF12	-2.15
chr4	155155526	155312449	DCHS2	DCHS2	-2.15
chr7	37945534	37956525	SFRP4	SFRP4	-2.15
chr5	114460458	114516243	TRIM36	TRIM36	-2.15
chr10	135168657	135171529	FUOM	FUOM	-2.14
chr6	28471072	28483570	GPX6	GPX6	-2.14
chr8	57025500	57026541	MOS	MOS	-2.14
chr10	101292689	101296280	NKX2-3	NKX2-3	-2.14
chr12	71833549	71980088	LGR5	LGR5	-2.14
chr15	74422742	74429143	ISLR2	ISLR2	-2.14
chr20	21686296	21699124	PAX1	PAX1	-2.14
chr10	71211225	71267423	TSPAN15	TSPAN15	-2.14
chr6	133562636	133853258	EYA4	EYA4	-2.14
chr16	2880172	2882285	ZG16B	ZG16B	-2.13
chr1	235710984	235814054	GNG4	GNG4	-2.13
chr17	32901141	32906388	C17orf102	C17orf102	-2.13
chr21	42836477	42879992	TMPRSS2	TMPRSS2	-2.13
chr11	17741109	17743678	MYOD1	MYOD1	-2.13
chr11	94277016	94283064	FUT4	FUT4	-2.12
chr21	28290230	28339439	ADAMTS5	ADAMTS5	-2.12
chr2	191894301	192016322	STAT4	STAT4	-2.12
chr17	46668618	46671103	HOXB5	HOXB5	-2.12
chr17	61773248	61777519	LIMD2	LIMD2	-2.12
chr20	22561641	22566101	FOXA2	FOXA2	-2.12
chr18	47349155	47721451	MYO5B	MYO5B	-2.12
chr3	182971031	182991179	B3GNT5	B3GNT5	-2.12
chr1	209848669	209849735	G0S2	G0S2	-2.12
chr8	19171080	19253729	SH2D4A	SH2D4A	-2.12
chr11	7817520	7818489	OR5P2	OR5P2	-2.11
chr6	26271145	26271612	HIST1H3G	HIST1H3G	-2.11
chr19	7981031	7983980	TGFBR3L	TGFBR3L	-2.11
chr7	19758937	19812404	TMEM196	TMEM196	-2.11
chr6	53512698	53530506	KLHL31	KLHL31	-2.11
chr18	57098170	57364644	CCBE1	CCBE1	-2.11
chr8	110099652	110131812	TRHR	TRHR	-2.11
chr17	47074773	47133507	IGF2BP1	IGF2BP1	-2.11
chr5	100142638	100238989	ST8SIA4	ST8SIA4	-2.11
chr1	19923470	19984949	MINOS1-NBL1	MINOS1-NBL1	-2.11
chr3	49754266	49757238	AMIGO3	AMIGO3	-2.11
chr17	37366788	37382040	STAC2	STAC2	-2.1
chr3	139244626	139258671	RBP1	RBP1	-2.1
chr3	139245246	139258671	RBP1	RBP1	-2.1
chr18	30252635	30352974	KLHL14	KLHL14	-2.1
chr3	99551987	99595047	FILIP1L	FILIP1L	-2.09
chr3	99566766	99595047	FILIP1L	FILIP1L	-2.09
chr6	7402879	7418270	RIOK1	RIOK1	-2.09
chr22	45898718	45997014	FBLN1	FBLN1	-2.09
chr11	64879325	64883707	TM7SF2	TM7SF2	-2.09
chr11	111164113	111170761	COLCA1	COLCA1	-2.09
chr6	166571145	166582157	T	T	-2.09
chr5	7830490	7851603	C5orf49	C5orf49	-2.08
chr4	85414435	85419387	NKX6-1	NKX6-1	-2.08
chr1	101185195	101204601	VCAM1	VCAM1	-2.08
chr11	27676441	27722600	BDNF	BDNF	-2.08
chr1	65886334	66096095	LEPR	LEPR	-2.07
chr7	22459062	22539901	STEAP1B	STEAP1B	-2.07
chr6	135502452	135540311	MYB	MYB	-2.07
chr1	86194915	86622121	COL24A1	COL24A1	-2.07
chr7	50344264	50437142	IKZF1	IKZF1	-2.07
chr7	50344264	50437537	IKZF1	IKZF1	-2.07
chr9	15464064	15511017	PSIP1	PSIP1	-2.07
chr9	15470641	15511017	PSIP1	PSIP1	-2.07
chr5	159343739	159400017	ADRA1B	ADRA1B	-2.07
chr14	57267424	57277194	OTX2	OTX2	-2.07
chr7	100240725	100254084	ACTL6B	ACTL6B	-2.07
chr1	26595773	26605301	CEP85	CEP85	-2.07
chr2	80529002	80531487	LRRTM1	LRRTM1	-2.06
chr20	4201277	4229659	ADRA1D	ADRA1D	-2.06
chr13	78469615	78492966	EDNRB	EDNRB	-2.06
chr2	85048790	85108369	TRABD2A	TRABD2A	-2.06
chr5	92919042	92930315	NR2F1	NR2F1	-2.06
chr5	54526980	54529545	CCNO	CCNO	-2.05
chr13	28536204	28543505	CDX2	CDX2	-2.05
chr16	56659584	56661024	MT1E	MT1E	-2.05
chr10	117816441	118031819	GFRA1	GFRA1	-2.05
chr5	140306301	140309097	PCDHAC1	PCDHAC1	-2.05
chr5	113698015	113832197	KCNN2	KCNN2	-2.05
chr15	45384851	45406359	DUOX2	DUOX2	-2.05
chr8	23699433	23712320	STC1	STC1	-2.05
chr17	37760020	37764175	NEUROD2	NEUROD2	-2.04
chr4	90645249	90758127	SNCA	SNCA	-2.04
chr1	85483764	85514223	MCOLN3	MCOLN3	-2.04
chr5	121398889	121414196	LOX	LOX	-2.04
chr17	7905987	7923658	GUCY2D	GUCY2D	-2.04
chr11	129245880	129322174	BARX2	BARX2	-2.04
chr20	6021191	6034726	LRRN4	LRRN4	-2.04
chr10	135340866	135352620	CYP2E1	CYP2E1	-2.04
chr10	82167584	82192753	FAM213A	FAM213A	-2.04
chr6	39266776	39282236	KCNK17	KCNK17	-2.04
chr6	39266776	39282237	KCNK17	KCNK17	-2.04
chr7	124385654	124406079	GPR37	GPR37	-2.03
chr13	28552242	28562774	URAD	URAD	-2.03
chr4	41746098	41750987	PHOX2B	PHOX2B	-2.03
chr9	91150015	91159462	NXNL2	NXNL2	-2.03
chr10	100216833	100995632	HPSE2	HPSE2	-2.03
chr2	105977282	106015681	FHL2	FHL2	-2.03
chr1	226736500	226796915	STUM	STUM	-2.03
chr15	74422589	74429143	ISLR2	ISLR2	-2.03
chr11	26580578	26593815	MUC15	MUC15	-2.02
chr4	165118158	165118863	ANP32C	ANP32C	-2.02
chr1	158149736	158154686	CD1D	CD1D	-2.02
chr1	158149736	158156216	CD1D	CD1D	-2.02
chr20	24449834	24647253	SYNDIG1	SYNDIG1	-2.02
chr19	55591759	55599291	EPS8L1	EPS8L1	-2.02
chr13	113979157	114018463	GRTP1	GRTP1	-2.02
chr3	139236275	139258671	RBP1	RBP1	-2.02
chr16	68678738	68732970	CDH3	CDH3	-2.02
chr1	21046224	21059133	SH2D5	SH2D5	-2.02
chr11	115044344	115375241	CADM1	CADM1	-2.02
chr6	10873455	10882098	GCM2	GCM2	-2.01
chr11	19245609	19263167	E2F8	E2F8	-2.01
chr11	19245609	19263202	E2F8	E2F8	-2.01
chr12	57866037	57871981	ARHGAP9	ARHGAP9	-2.01
chr3	157813799	157823952	SHOX2	SHOX2	-2.01
chr11	30252562	30256824	FSHB	FSHB	-2.01
chr13	113978478	114018463	GRTP1	GRTP1	-2.01
chr3	62355346	62359190	FEZF2	FEZF2	-2.01
chr14	61111416	61116155	SIX1	SIX1	-2.01
chr1	1177825	1182102	FAM132A	FAM132A	-2
chr6	134490383	134639196	SGK1	SGK1	-2
chr11	105480799	105784231	GRIA4	GRIA4	-2
chr4	140187316	140201492	MGARP	MGARP	-2
chr6	13925097	13980240	RNF182	RNF182	-2
chr8	99956630	99964332	OSR2	OSR2	-2
chr22	29469065	29542808	KREMEN1	KREMEN1	-2
chr7	150035406	150038763	RARRES2	RARRES2	-2
chr17	38599675	38613982	IGFBP4	IGFBP4	-1.99
chr12	54402889	54406545	HOXC8	HOXC8	-1.99
chr3	190146444	190167665	TMEM207	TMEM207	-1.99
chr15	74471807	74495556	STRA6	STRA6	-1.99
chr20	6748744	6760925	BMP2	BMP2	-1.99
chr8	11561659	11617511	GATA4	GATA4	-1.99
chr1	247712346	247740992	GCSAML	GCSAML	-1.99
chr2	217536827	217560272	IGFBP5	IGFBP5	-1.99
chr10	99079021	99081672	FRAT1	FRAT1	-1.99
chr3	98001731	98002676	OR5H2	OR5H2	-1.98
chr10	7200585	7453448	SFMBT2	SFMBT2	-1.98
chr11	5862185	5863127	OR52E6	OR52E6	-1.98
chr1	151955385	151966714	S100A10	S100A10	-1.98
chr22	46316247	46373008	WNT7B	WNT7B	-1.98
chr5	176827107	176827637	PFN3	PFN3	-1.97
chr10	25464289	25891157	GPR158	GPR158	-1.97
chr3	186739664	186796341	ST6GAL1	ST6GAL1	-1.97
chr4	15779887	15854866	CD38	CD38	-1.97
chr1	44870831	45117396	RNF220	RNF220	-1.96
chr7	49813256	49956346	VWC2	VWC2	-1.96
chr20	24450441	24647253	SYNDIG1	SYNDIG1	-1.96
chr6	85442215	85473954	TBX18	TBX18	-1.96
chr2	12856997	12882858	TRIB2	TRIB2	-1.96
chr4	140586921	140661899	MGST2	MGST2	-1.95
chr4	102711763	102995969	BANK1	BANK1	-1.95
chr3	154797704	154901518	MME	MME	-1.95
chr16	2039945	2044276	SYNGR3	SYNGR3	-1.95
chr19	859658	863569	CFD	CFD	-1.95
chr12	46576839	46663208	SLC38A1	SLC38A1	-1.95
chr12	46576840	46663208	SLC38A1	SLC38A1	-1.95
chr19	496489	505343	MADCAM1	MADCAM1	-1.95
chr8	24151552	24216531	ADAM28	ADAM28	-1.95
chr6	43968336	43975352	C6orf223	C6orf223	-1.94
chr10	95351592	95361501	RBP4	RBP4	-1.94
chr12	65218351	65274798	TBC1D30	TBC1D30	-1.94
chr11	111164113	111170957	COLCA1	COLCA1	-1.94
chr17	10293641	10325267	MYH8	MYH8	-1.94
chr14	51462784	51562422	TRIM9	TRIM9	-1.94
chr4	15969848	16085594	PROM1	PROM1	-1.94
chr18	44738459	44775554	SKOR2	SKOR2	-1.94
chr18	44757493	44775554	SKOR2	SKOR2	-1.94
chr2	177028804	177037826	HOXD3	HOXD3	-1.94
chr1	11114648	11120091	SRM	SRM	-1.93
chr1	65886334	66101111	LEPR	LEPR	-1.93
chr1	65886334	66103176	LEPR	LEPR	-1.93
chr17	46698518	46703835	HOXB9	HOXB9	-1.93
chr11	86152149	86383678	ME3	ME3	-1.93
chr17	1958392	1962981	HIC1	HIC1	-1.92
chr9	110247132	110252001	KLF4	KLF4	-1.92
chr9	110247137	110252001	KLF4	KLF4	-1.92
chr7	93514708	93520303	TFPI2	TFPI2	-1.92
chr6	26158348	26158835	HIST1H2BD	HIST1H2BD	-1.92
chr1	159750735	159752336	DUSP23	DUSP23	-1.92
chr1	159750792	159752336	DUSP23	DUSP23	-1.92
chr1	207818457	207897036	CR1L	CR1L	-1.92
chr4	94750077	94751142	ATOH1	ATOH1	-1.92
chr4	76501703	76555721	CDKL2	CDKL2	-1.92
chr10	23605519	23633772	C10orf67	C10orf67	-1.92
chr11	119225924	119252436	USP2	USP2	-1.92
chr12	53083410	53097247	KRT77	KRT77	-1.91
chr13	46916134	46964177	RUBCNL	RUBCNL	-1.91
chr20	42544781	42698254	TOX2	TOX2	-1.91
chr8	38965047	39142436	ADAM32	ADAM32	-1.91
chr18	32556891	32723432	MAPRE2	MAPRE2	-1.91
chr7	116166411	116201239	CAV1	CAV1	-1.91
chr16	61685914	62070739	CDH8	CDH8	-1.91
chr2	187692206	187713897	ZSWIM2	ZSWIM2	-1.9
chr7	31790792	32110474	PDE1C	PDE1C	-1.9
chr7	31823125	32110474	PDE1C	PDE1C	-1.9
chr5	76924536	76934522	OTP	OTP	-1.9
chr11	89057521	89225387	NOX4	NOX4	-1.9
chr12	40787195	40964557	MUC19	MUC19	-1.9
chr11	5474637	5475707	OR51I2	OR51I2	-1.9
chr14	74003927	74010498	ACOT1	ACOT1	-1.9
chr3	10857884	10875477	SLC6A11	SLC6A11	-1.89
chr7	149570056	149577801	ATP6V0E2	ATP6V0E2	-1.89
chr6	124124990	125146786	NKAIN2	NKAIN2	-1.89
chr6	125474874	125585552	TPD52L1	TPD52L1	-1.89
chr21	38071432	38122218	SIM2	SIM2	-1.89
chr12	48577365	48579709	CCDC184	CCDC184	-1.89
chr8	57073467	57123859	PLAG1	PLAG1	-1.89
chr17	37894161	37903538	GRB7	GRB7	-1.89
chr3	142838617	142842856	CHST2	CHST2	-1.89
chr19	38741876	38747231	PPP1R14A	PPP1R14A	-1.89
chr9	27524311	27526496	IFNK	IFNK	-1.89
chr19	1753661	1775444	ONECUT3	ONECUT3	-1.89
chr13	31480311	31499709	MEDAG	MEDAG	-1.89
chr3	37493812	37861281	ITGA9	ITGA9	-1.88
chr2	154728410	155310489	GALNT13	GALNT13	-1.88
chr2	27505296	27530307	TRIM54	TRIM54	-1.88
chr17	39679868	39684641	KRT19	KRT19	-1.88
chr15	59397283	59417244	CCNB2	CCNB2	-1.88
chr18	2847027	2914090	EMILIN2	EMILIN2	-1.88
chr17	74561460	74582145	ST6GALNAC2	ST6GALNAC2	-1.88
chr7	141951957	141957878	PRSS58	PRSS58	-1.88
chr1	85279085	85358896	LPAR3	LPAR3	-1.87
chr6	134490383	134497070	SGK1	SGK1	-1.87
chr6	27775256	27775709	HIST1H2BL	HIST1H2BL	-1.87
chr3	184097860	184107623	CHRD	CHRD	-1.87
chr17	43331759	43339479	SPATA32	SPATA32	-1.87
chr4	48485359	48491541	SLC10A4	SLC10A4	-1.87
chr12	49388932	49393088	DDN	DDN	-1.86
chr2	47596286	47614167	EPCAM	EPCAM	-1.86
chr15	74421995	74429143	ISLR2	ISLR2	-1.86
chr22	50964180	50968514	TYMP	TYMP	-1.86
chr2	222282746	222438922	EPHA4	EPHA4	-1.86
chr11	19245609	19262507	E2F8	E2F8	-1.86
chr11	5988782	5989724	OR56A5	OR56A5	-1.86
chr20	30598244	30619984	CCM2L	CCM2L	-1.86
chr10	64571755	64576140	EGR2	EGR2	-1.86
chr3	51989329	51991520	GPR62	GPR62	-1.86
chr18	905196	912173	ADCYAP1	ADCYAP1	-1.85
chr3	183817966	183824783	HTR3E	HTR3E	-1.85
chr1	107682539	108027521	NTNG1	NTNG1	-1.85
chr8	72933485	72987819	TRPA1	TRPA1	-1.85
chr15	38780298	38857007	RASGRP1	RASGRP1	-1.85
chr15	38780301	38857007	RASGRP1	RASGRP1	-1.85
chr1	47681961	47698007	TAL1	TAL1	-1.84
chr15	51348798	51386902	TNFAIP8L3	TNFAIP8L3	-1.84
chr3	148415657	148460790	AGTR1	AGTR1	-1.84
chr9	138413283	138418386	LCN1	LCN1	-1.84
chr5	138745891	138775214	DNAJC18	DNAJC18	-1.84
chr1	67218139	67244730	TCTEX1D1	TCTEX1D1	-1.84
chr5	78365546	78385897	BHMT2	BHMT2	-1.84
chr5	121398889	121412869	LOX	LOX	-1.84
chr5	121398889	121412918	LOX	LOX	-1.84
chr13	28973180	29069265	FLT1	FLT1	-1.84
chr11	11984542	12030629	DKK3	DKK3	-1.84
chr17	72840170	72856966	GRIN2C	GRIN2C	-1.84
chr1	3614609	3652765	TP73	TP73	-1.83
chr2	105977282	106015575	FHL2	FHL2	-1.83
chr11	27676441	27722447	BDNF	BDNF	-1.83
chr6	78359990	78636759	MEI4	MEI4	-1.83
chr2	187558788	187628512	FAM171B	FAM171B	-1.83
chr6	28292514	28304152	ZSCAN31	ZSCAN31	-1.83
chr1	40089102	40105348	HEYL	HEYL	-1.83
chr6	124604150	125146786	NKAIN2	NKAIN2	-1.83
chr19	45988545	46000313	RTN2	RTN2	-1.83
chr6	88849584	88875767	CNR1	CNR1	-1.83
chr11	59224433	59225378	OR4D6	OR4D6	-1.83
chr2	20883773	21022890	LDAH	LDAH	-1.83
chr4	122052563	122085495	TNIP3	TNIP3	-1.82
chr1	151810338	151813033	C2CD4D	C2CD4D	-1.82
chr10	21783420	21786213	CASC10	CASC10	-1.82
chr19	1067496	1087830	ARHGAP45	ARHGAP45	-1.82
chr2	120197418	120282028	SCTR	SCTR	-1.82
chr2	26785426	26802400	C2orf70	C2orf70	-1.82
chr18	904943	912173	ADCYAP1	ADCYAP1	-1.81
chr11	637304	640705	DRD4	DRD4	-1.81
chr6	45879359	45983626	CLIC5	CLIC5	-1.81
chr5	49692030	49737234	EMB	EMB	-1.81
chr6	26158348	26171576	HIST1H2BD	HIST1H2BD	-1.81
chr7	122634758	122635754	TAS2R16	TAS2R16	-1.81
chr1	170904611	171033906	MROH9	MROH9	-1.81
chr1	170904635	170967946	MROH9	MROH9	-1.81
chr6	26043454	26043885	HIST1H2BB	HIST1H2BB	-1.8
chr10	51946999	52008370	ASAH2	ASAH2	-1.8
chr12	100867550	100957645	NR1H4	NR1H4	-1.8
chr12	100897137	100957645	NR1H4	NR1H4	-1.8
chr1	78510645	78604133	GIPC2	GIPC2	-1.8
chr19	1286152	1301429	EFNA2	EFNA2	-1.8
chr17	48050129	48052323	DLX4	DLX4	-1.8
chr4	25749048	25864653	SEL1L3	SEL1L3	-1.8
chr4	81106423	81125482	PRDM8	PRDM8	-1.8
chr14	24787554	24804277	ADCY4	ADCY4	-1.8
chr12	46589507	46661770	SLC38A1	SLC38A1	-1.8
chr13	25254548	25285923	ATP12A	ATP12A	-1.79
chr5	35617988	35671676	SPEF2	SPEF2	-1.79
chr8	121547984	121824309	SNTB1	SNTB1	-1.79
chr3	182895791	183146057	MCF2L2	MCF2L2	-1.79
chr10	16555741	16564004	C1QL3	C1QL3	-1.79
chr5	58264865	58882324	PDE4D	PDE4D	-1.79
chr5	68788118	68853931	OCLN	OCLN	-1.79
chr11	88911039	89028927	TYR	TYR	-1.79
chr4	55095263	55164412	PDGFRA	PDGFRA	-1.79
chr11	27676441	27723180	BDNF	BDNF	-1.78
chr4	89299890	89364249	HERC6	HERC6	-1.78
chr12	104697509	104698982	EID3	EID3	-1.78
chr17	48046561	48052323	DLX4	DLX4	-1.78
chr9	6532463	6645692	GLDC	GLDC	-1.78
chr15	74471807	74495220	STRA6	STRA6	-1.78
chr1	71436463	71513491	PTGER3	PTGER3	-1.78
chr1	71471536	71513491	PTGER3	PTGER3	-1.78
chr6	36644236	36655116	CDKN1A	CDKN1A	-1.78
chr6	36644266	36655116	CDKN1A	CDKN1A	-1.78
chr6	36644313	36655116	CDKN1A	CDKN1A	-1.78
chr15	96876568	96883492	NR2F2	NR2F2	-1.78
chr18	74962007	74982096	GALR1	GALR1	-1.78
chr12	130647003	130650285	FZD10	FZD10	-1.78
chr4	76942268	76944689	CXCL10	CXCL10	-1.77
chr20	3639938	3644046	GFRA4	GFRA4	-1.77
chr16	31494438	31502091	SLC5A2	SLC5A2	-1.77
chr11	105481410	105784231	GRIA4	GRIA4	-1.77
chr6	74104284	74127289	DDX43	DDX43	-1.77
chr11	30031287	30038577	KCNA4	KCNA4	-1.77
chr11	35453375	35547579	PAMR1	PAMR1	-1.77
chr10	79395960	79397577	KCNMA1	KCNMA1	-1.77
chr12	43748011	43945724	ADAMTS20	ADAMTS20	-1.76
chr7	129142319	129152773	SMKR1	SMKR1	-1.76
chr3	97806016	97806946	OR5AC2	OR5AC2	-1.76
chr11	89057521	89224733	NOX4	NOX4	-1.76
chr8	7345190	7347115	DEFB105A	DEFB105A	-1.76
chr8	7345190	7347115	DEFB105B	DEFB105B	-1.76
chr18	43914186	44040783	RNF165	RNF165	-1.76
chr22	50702141	50708822	MAPK11	MAPK11	-1.76
chr6	111408780	111544606	SLC16A10	SLC16A10	-1.76
chr21	27838527	27945723	CYYR1	CYYR1	-1.76
chr1	145470507	145475647	ANKRD34A	ANKRD34A	-1.75
chr7	100813773	100823557	NAT16	NAT16	-1.75
chr2	87011727	87035519	CD8A	CD8A	-1.75
chr11	113558267	113577095	TMPRSS5	TMPRSS5	-1.75
chr2	172950207	172954401	DLX1	DLX1	-1.75
chr15	74471807	74500395	STRA6	STRA6	-1.75
chr9	91620685	91793682	SHC3	SHC3	-1.74
chr13	107142078	107187388	EFNB2	EFNB2	-1.74
chr14	26915088	27066960	NOVA1	NOVA1	-1.74
chr3	135741576	135866752	PPP2R3A	PPP2R3A	-1.74
chr2	27070968	27173219	DPYSL5	DPYSL5	-1.74
chr2	27071156	27173219	DPYSL5	DPYSL5	-1.74
chr7	112720467	112726542	GPR85	GPR85	-1.74
chr15	39542869	39547043	C15orf54	C15orf54	-1.74
chr14	90528108	90652201	KCNK13	KCNK13	-1.74
chr3	170136652	170152479	CLDN11	CLDN11	-1.74
chr4	164245116	164253947	NPY1R	NPY1R	-1.74
chr6	36646455	36655116	CDKN1A	CDKN1A	-1.74
chr21	40984866	41034816	B3GALT5	B3GALT5	-1.73
chr12	11460014	11463369	PRB4	PRB4	-1.73
chr1	24200459	24239817	CNR2	CNR2	-1.73
chr3	189674516	189838908	P3H2	P3H2	-1.73
chr7	120965420	120981158	WNT16	WNT16	-1.73
chr1	89472359	89488549	GBP3	GBP3	-1.73
chr12	106976684	107156582	RFX4	RFX4	-1.73
chr12	80603232	80772870	OTOGL	OTOGL	-1.73
chr19	49550894	49552368	CGB8	CGB8	-1.72
chr17	10346607	10372876	MYH4	MYH4	-1.72
chr2	228029280	228179508	COL4A3	COL4A3	-1.72
chr19	10222196	10226064	P2RY11	P2RY11	-1.72
chr5	161494647	161582545	GABRG2	GABRG2	-1.72
chr9	140065379	140066498	TMEM210	TMEM210	-1.72
chr16	19422056	19510434	TMC5	TMC5	-1.72
chr12	50355278	50359465	AQP5	AQP5	-1.72
chr18	47088400	47119279	LIPG	LIPG	-1.72
chr9	36833271	37034476	PAX5	PAX5	-1.72
chr3	97851541	97852483	OR5H1	OR5H1	-1.72
chr12	101988708	102079658	MYBPC1	MYBPC1	-1.72
chr11	124412617	124413550	OR8B12	OR8B12	-1.72
chr15	74486728	74501371	STRA6	STRA6	-1.72
chr1	223282747	223316624	TLR5	TLR5	-1.71
chr13	110406183	110438914	IRS2	IRS2	-1.71
chr17	46799081	46799882	PRAC1	PRAC1	-1.71
chr15	52401465	52404972	BCL2L10	BCL2L10	-1.71
chr2	74759385	74776790	LOXL3	LOXL3	-1.71
chr5	140346351	140349006	PCDHAC2	PCDHAC2	-1.71
chr15	45459411	45493373	SHF	SHF	-1.71
chr11	89057521	89322779	NOX4	NOX4	-1.7
chr18	52568739	52626739	CCDC68	CCDC68	-1.7
chr16	68771192	68869445	CDH1	CDH1	-1.7
chr19	45574757	45579846	ZNF296	ZNF296	-1.7
chr2	74011315	74044274	C2orf78	C2orf78	-1.7
chr9	70971814	71145977	PGM5	PGM5	-1.7
chr16	3077867	3085542	BICDL2	BICDL2	-1.7
chr15	51633712	51700209	GLDN	GLDN	-1.7
chr19	1076632	1087830	ARHGAP45	ARHGAP45	-1.7
chr18	14511736	14543599	POTEC	POTEC	-1.7
chr15	41795839	41806085	LTK	LTK	-1.69
chr12	54426831	54429144	HOXC5	HOXC5	-1.69
chr20	18004795	18039832	OVOL2	OVOL2	-1.69
chr12	57866037	57873424	ARHGAP9	ARHGAP9	-1.69
chr12	57866037	57873655	ARHGAP9	ARHGAP9	-1.69
chr1	154474694	154520623	TDRD10	TDRD10	-1.69
chr11	73685715	73693889	UCP2	UCP2	-1.69
chr14	94640648	94694182	PPP4R4	PPP4R4	-1.69
chr1	196857143	196887843	CFHR4	CFHR4	-1.69
chr2	42994228	43019751	HAAO	HAAO	-1.69
chr11	118398209	118401740	TTC36	TTC36	-1.69
chr10	44788197	44790097	C10orf142	C10orf142	-1.69
chr19	1067164	1087830	ARHGAP45	ARHGAP45	-1.69
chr1	3607235	3652765	TP73	TP73	-1.69
chr11	35272751	35441610	SLC1A2	SLC1A2	-1.69
chr18	60985186	60986613	BCL2	BCL2	-1.69
chr6	5998232	6004277	NRN1	NRN1	-1.69
chr22	43088120	43116916	A4GALT	A4GALT	-1.69
chr16	19421860	19510434	TMC5	TMC5	-1.69
chr13	49794473	49796513	MLNR	MLNR	-1.69
chr7	155293952	155326539	CNPY1	CNPY1	-1.68
chr2	112656190	112786945	MERTK	MERTK	-1.68
chr10	86004808	86018944	RGR	RGR	-1.68
chr1	197237333	197447585	CRB1	CRB1	-1.68
chr19	49244144	49250166	IZUMO1	IZUMO1	-1.68
chr1	31838099	31846135	FABP3	FABP3	-1.68
chr1	215256559	215410436	KCNK2	KCNK2	-1.68
chr3	128198264	128207373	GATA2	GATA2	-1.67
chr10	103529886	103540126	FGF8	FGF8	-1.67
chr4	156263811	156298122	MAP9	MAP9	-1.67
chr12	5019072	5027422	KCNA1	KCNA1	-1.67
chr5	92953430	93447404	FAM172A	FAM172A	-1.67
chr4	81187741	81212171	FGF5	FGF5	-1.67
chr7	143548460	143582466	TCAF1	TCAF1	-1.67
chr14	38723204	38725575	CLEC14A	CLEC14A	-1.67
chr20	32254303	32256331	ACTL10	ACTL10	-1.67
chr10	73818791	73848790	SPOCK2	SPOCK2	-1.67
chr6	27782821	27783267	HIST1H2BM	HIST1H2BM	-1.67
chr1	117686208	117753582	VTCN1	VTCN1	-1.67
chr17	66255322	66417000	ARSG	ARSG	-1.67
chr7	50348275	50437537	IKZF1	IKZF1	-1.67
chr3	169511215	169530574	LRRC34	LRRC34	-1.67
chr3	169513428	169530574	LRRC34	LRRC34	-1.67
chr13	28959687	29069265	FLT1	FLT1	-1.67
chr17	80332152	80333462	UTS2R	UTS2R	-1.67
chr22	28144264	28197486	MN1	MN1	-1.67
chr19	12995236	12998017	KLF1	KLF1	-1.67
chr4	159442865	159574521	RXFP1	RXFP1	-1.67
chr4	165878099	165880273	FAM218A	FAM218A	-1.66
chr3	142680073	142682178	PAQR9	PAQR9	-1.66
chr4	164264998	164273086	NPY5R	NPY5R	-1.66
chr6	45866189	45983626	CLIC5	CLIC5	-1.66
chr4	74902311	74904490	CXCL3	CXCL3	-1.66
chr1	23707401	23751272	TCEA3	TCEA3	-1.66
chr3	62304647	62309808	C3orf14	C3orf14	-1.66
chr1	119957553	119965662	HSD3B2	HSD3B2	-1.66
chr1	119957742	119965662	HSD3B2	HSD3B2	-1.66
chr17	34105508	34122711	MMP28	MMP28	-1.65
chr9	100263461	100364025	TMOD1	TMOD1	-1.65
chr9	100263920	100364025	TMOD1	TMOD1	-1.65
chr14	60062693	60097532	RTN1	RTN1	-1.65
chr9	90112142	90323549	DAPK1	DAPK1	-1.65
chr9	23690102	23821843	ELAVL2	ELAVL2	-1.65
chr2	45169036	45173216	SIX3	SIX3	-1.65
chr14	70036530	70041600	CCDC177	CCDC177	-1.65
chr3	184089722	184095996	THPO	THPO	-1.64
chr22	24176689	24181199	DERL3	DERL3	-1.64
chr3	71803200	71804328	GPR27	GPR27	-1.64
chr19	18496967	18499986	GDF15	GDF15	-1.64
chr19	917341	921015	KISS1R	KISS1R	-1.64
chr10	73818791	73848531	SPOCK2	SPOCK2	-1.64
chr20	32848170	32857148	ASIP	ASIP	-1.64
chr19	1071219	1087830	ARHGAP45	ARHGAP45	-1.64
chr5	132083136	132090095	CCNI2	CCNI2	-1.64
chr18	72907064	72917468	ZADH2	ZADH2	-1.64
chr2	212240441	213403352	ERBB4	ERBB4	-1.64
chr19	45116939	45140081	IGSF23	IGSF23	-1.64
chr21	43639266	43717354	ABCG1	ABCG1	-1.64
chr3	39851150	40301811	MYRIP	MYRIP	-1.64
chr16	69141442	69151570	HAS3	HAS3	-1.63
chr5	147258273	147261756	SCGB3A2	SCGB3A2	-1.63
chr8	39601254	39695808	ADAM2	ADAM2	-1.63
chr11	114392436	114430617	NXPE1	NXPE1	-1.63
chr11	27676440	27743605	BDNF	BDNF	-1.63
chr18	43405544	43422521	SIGLEC15	SIGLEC15	-1.63
chr11	35453375	35551848	PAMR1	PAMR1	-1.63
chr1	47681961	47697387	TAL1	TAL1	-1.63
chr5	16067473	16179897	MARCH11	MARCH11	-1.63
chr2	71004441	71017775	FIGLA	FIGLA	-1.63
chr2	219919141	219925238	IHH	IHH	-1.63
chr13	46916134	46961635	RUBCNL	RUBCNL	-1.63
chr22	29469065	29564321	KREMEN1	KREMEN1	-1.63
chr6	100367785	100442114	MCHR2	MCHR2	-1.62
chr11	787109	790126	CEND1	CEND1	-1.62
chr17	37913967	38020441	IKZF3	IKZF3	-1.62
chr11	27676441	27741294	BDNF	BDNF	-1.62
chr7	8473584	8792593	NXPH1	NXPH1	-1.62
chr6	27878962	27880174	OR2B2	OR2B2	-1.62
chr3	186435097	186462199	KNG1	KNG1	-1.62
chr5	140855568	140858362	PCDHGC3	PCDHGC3	-1.62
chr7	29186162	29553951	CHN2	CHN2	-1.62
chr6	24544331	24583455	KIAA0319	KIAA0319	-1.62
chr12	69244955	69326979	CPM	CPM	-1.62
chr11	107661716	107729914	SLC35F2	SLC35F2	-1.62
chr2	56411257	56613309	CCDC85A	CCDC85A	-1.62
chr1	40361095	40367687	MYCL	MYCL	-1.62
chr1	24834083	24863510	RCAN3	RCAN3	-1.61
chr1	24840803	24863510	RCAN3	RCAN3	-1.61
chr22	45277042	45405809	PHF21B	PHF21B	-1.61
chr2	175664041	175870107	CHN1	CHN1	-1.61
chr19	50191941	50194247	ADM5	ADM5	-1.61
chr11	88237743	88781240	GRM5	GRM5	-1.61
chr11	111169270	111179460	COLCA2	COLCA2	-1.61
chr9	38571360	38620360	ANKRD18A	ANKRD18A	-1.61
chr21	22370632	22912517	NCAM2	NCAM2	-1.61
chr8	77593514	77779521	ZFHX4	ZFHX4	-1.61
chr11	30885149	31014233	DCDC5	DCDC5	-1.61
chr8	7327829	7332604	DEFB104A	DEFB104A	-1.6
chr8	7327829	7332604	DEFB104B	DEFB104B	-1.6
chr7	136912091	137028611	PTN	PTN	-1.6
chr2	191045680	191068210	C2orf88	C2orf88	-1.6
chr15	45406522	45410301	DUOXA2	DUOXA2	-1.6
chr16	55689541	55737700	SLC6A2	SLC6A2	-1.6
chr17	40831419	40833845	CCR10	CCR10	-1.6
chr9	107543283	107690527	ABCA1	ABCA1	-1.6
chr7	112720467	112726393	GPR85	GPR85	-1.6
chr6	7726331	7881961	BMP6	BMP6	-1.59
chr19	1065921	1087830	ARHGAP45	ARHGAP45	-1.59
chr20	55743808	55841707	BMP7	BMP7	-1.59
chr4	25749048	25865217	SEL1L3	SEL1L3	-1.59
chr19	18118976	18124911	ARRDC2	ARRDC2	-1.59
chr1	154451953	154474526	SHE	SHE	-1.59
chr8	71581599	71648177	XKR9	XKR9	-1.59
chr12	55342086	55375622	TESPA1	TESPA1	-1.59
chr1	165370158	165414592	RXRG	RXRG	-1.59
chr17	39133967	39143387	KRT40	KRT40	-1.59
chr18	23713810	23773319	PSMA8	PSMA8	-1.59
chr18	23713815	23773319	PSMA8	PSMA8	-1.59
chr10	63422718	63526091	C10orf107	C10orf107	-1.58
chr6	166822851	166958178	RPS6KA2	RPS6KA2	-1.58
chr13	96204946	96232010	CLDN10	CLDN10	-1.58
chr18	12093847	12129748	ANKRD62	ANKRD62	-1.58
chr1	115590632	115632121	TSPAN2	TSPAN2	-1.58
chr21	33784688	33887710	EVA1C	EVA1C	-1.58
chr21	33784744	33887710	EVA1C	EVA1C	-1.58
chr8	106331146	106816767	ZFPM2	ZFPM2	-1.58
chr1	162348695	162353501	C1orf226	C1orf226	-1.58
chr2	208986330	208989313	CRYGD	CRYGD	-1.58
chr5	2746278	2751769	IRX2	IRX2	-1.58
chr4	66185280	66536213	EPHA5	EPHA5	-1.58
chr4	66196276	66536213	EPHA5	EPHA5	-1.58
chr12	52211675	52225701	FIGNL2	FIGNL2	-1.57
chr21	32490735	32931290	TIAM1	TIAM1	-1.57
chr3	168801286	169381563	MECOM	MECOM	-1.57
chr3	160801670	160823160	B3GALNT1	B3GALNT1	-1.57
chr6	47845763	48036425	PTCHD4	PTCHD4	-1.57
chr6	47867344	48036425	PTCHD4	PTCHD4	-1.57
chr19	51409607	51413994	KLK4	KLK4	-1.57
chr17	37894575	37903538	GRB7	GRB7	-1.57
chr11	27676441	27742326	BDNF	BDNF	-1.57
chr9	841689	969090	DMRT1	DMRT1	-1.57
chr12	85253266	85306608	SLC6A15	SLC6A15	-1.57
chr12	85274628	85306608	SLC6A15	SLC6A15	-1.57
chr2	70674411	70780770	TGFA	TGFA	-1.57
chr12	72666528	73059422	TRHDE	TRHDE	-1.57
chr22	44639556	44708731	KIAA1644	KIAA1644	-1.56
chr20	1161204	1166077	TMEM74B	TMEM74B	-1.56
chr11	73977693	74022721	P4HA3	P4HA3	-1.56
chr19	36245466	36247930	HSPB6	HSPB6	-1.56
chr5	176873795	176883287	PRR7	PRR7	-1.56
chr7	136553983	136701771	CHRM2	CHRM2	-1.56
chr7	136553992	136701771	CHRM2	CHRM2	-1.56
chr1	206680862	206762616	RASSF5	RASSF5	-1.56
chr11	7846583	7847519	OR5P3	OR5P3	-1.56
chr1	169558087	169599377	SELP	SELP	-1.56
chr8	105391651	105479277	DPYS	DPYS	-1.56
chr11	111164113	111175773	COLCA1	COLCA1	-1.56
chr2	176981491	176984670	HOXD10	HOXD10	-1.56
chr1	3569128	3652765	TP73	TP73	-1.56
chr11	119225924	119234892	USP2	USP2	-1.55
chr2	113763037	113765621	IL36A	IL36A	-1.55
chr14	21058239	21058982	RNASE12	RNASE12	-1.55
chr2	162272604	162282378	TBR1	TBR1	-1.55
chr4	147627789	147867038	TTC29	TTC29	-1.55
chr5	54320106	54329960	GZMK	GZMK	-1.55
chr1	161952981	161994255	OLFML2B	OLFML2B	-1.55
chr1	111489811	111506566	LRIF1	LRIF1	-1.55
chr11	6128913	6130065	OR56B4	OR56B4	-1.55
chr15	54305100	54920806	UNC13C	UNC13C	-1.55
chr11	55418379	55419315	OR4S2	OR4S2	-1.55
chr4	7432020	7436700	PSAPL1	PSAPL1	-1.54
chr12	88886569	88974250	KITLG	KITLG	-1.54
chr3	147103834	147122071	ZIC4	ZIC4	-1.54
chr17	41177257	41184058	RND2	RND2	-1.54
chr15	69222838	69349501	NOX5	NOX5	-1.54
chr11	27676441	27722035	BDNF	BDNF	-1.54
chr14	35030617	35099315	SNX6	SNX6	-1.54
chr14	35030617	35099366	SNX6	SNX6	-1.54
chr7	136912091	137028546	PTN	PTN	-1.54
chr3	8792094	8811300	OXTR	OXTR	-1.54
chr5	33523639	33892297	ADAMTS12	ADAMTS12	-1.54
chr5	79287118	79379107	THBS4	THBS4	-1.54
chr14	71108503	71142077	TTC9	TTC9	-1.54
chr8	8993763	9009152	PPP1R3B	PPP1R3B	-1.54
chr6	27782079	27782518	HIST1H2AJ	HIST1H2AJ	-1.53
chr12	69244955	69357020	CPM	CPM	-1.53
chr4	93225549	94695706	GRID2	GRID2	-1.53
chr3	138666075	138672830	FOXL2NB	FOXL2NB	-1.53
chr21	38071432	38118219	SIM2	SIM2	-1.53
chr13	22245214	22278640	FGF9	FGF9	-1.53
chr19	30863299	31048966	ZNF536	ZNF536	-1.53
chr2	21346857	21367238	TDRD15	TDRD15	-1.53
chr22	45680867	45691755	UPK3A	UPK3A	-1.52
chr19	49932654	49944808	SLC17A7	SLC17A7	-1.52
chr8	37820513	37824184	ADRB3	ADRB3	-1.52
chr15	74471807	74501371	STRA6	STRA6	-1.52
chr4	71494460	71512536	ENAM	ENAM	-1.52
chr6	28962561	28971842	ZNF311	ZNF311	-1.52
chr17	6679551	6690965	FBXO39	FBXO39	-1.52
chr12	133195365	133198972	P2RX2	P2RX2	-1.52
chr6	29555682	29556745	OR2H2	OR2H2	-1.52
chr5	148521045	148640001	ABLIM3	ABLIM3	-1.52
chr20	51588945	52111869	TSHZ2	TSHZ2	-1.52
chr1	32712817	32714461	FAM167B	FAM167B	-1.52
chr2	70889215	70995375	ADD2	ADD2	-1.52
chr2	70902215	70995375	ADD2	ADD2	-1.52
chr5	148206155	148208197	ADRB2	ADRB2	-1.52
chr18	14748238	14852737	ANKRD30B	ANKRD30B	-1.52
chr3	38080695	38164232	DLEC1	DLEC1	-1.52
chr14	37667117	38020464	MIPOL1	MIPOL1	-1.52
chr5	75699079	76003957	IQGAP2	IQGAP2	-1.52
chr1	47681961	47697561	TAL1	TAL1	-1.51
chr11	118401802	118417313	TMEM25	TMEM25	-1.51
chr4	10491837	10686386	CLNK	CLNK	-1.51
chr12	49297892	49315359	CCDC65	CCDC65	-1.51
chr4	84015306	84035911	PLAC8	PLAC8	-1.51
chr16	55690351	55737700	SLC6A2	SLC6A2	-1.51
chr1	229566992	229569843	ACTA1	ACTA1	-1.5
chr5	79331121	79379107	THBS4	THBS4	-1.5
chr22	16256331	16287937	POTEH	POTEH	-1.5
chr3	49726931	49758962	RNF123	RNF123	-1.5
chr6	159309618	159331385	C6orf99	C6orf99	-1.5
chr4	178230990	178284092	NEIL3	NEIL3	-1.5
chr15	48010685	48057677	SEMA6D	SEMA6D	-1.5
chr15	48010685	48066420	SEMA6D	SEMA6D	-1.5
chr8	35092974	35654068	UNC5D	UNC5D	-1.5
chr12	31433519	31479159	FAM60A	FAM60A	-1.5
chr7	27202056	27205149	HOXA9	HOXA9	-1.5
chr1	184760158	184943718	FAM129A	FAM129A	-1.49
chr10	28101092	28287835	ARMC4	ARMC4	-1.49
chr6	125475334	125585552	TPD52L1	TPD52L1	-1.49
chr1	231762560	231838307	DISC1	DISC1	-1.49
chr6	152128453	152424408	ESR1	ESR1	-1.49
chr10	116190868	116418058	ABLIM1	ABLIM1	-1.49
chr19	10623417	10628126	S1PR5	S1PR5	-1.49
chr1	159259503	159278014	FCER1A	FCER1A	-1.49
chr19	47421932	47508333	ARHGAP35	ARHGAP35	-1.49
chr1	47901688	47906363	FOXD2	FOXD2	-1.49
chr11	66081957	66084515	CD248	CD248	-1.49
chr11	88026759	88070955	CTSC	CTSC	-1.49
chr11	88053978	88070955	CTSC	CTSC	-1.49
chr8	69242956	69448062	C8orf34	C8orf34	-1.49
chr3	169484710	169487683	ACTRT3	ACTRT3	-1.49
chr6	32627240	32634466	HLA-DQB1	HLA-DQB1	-1.48
chr8	145106166	145115606	OPLAH	OPLAH	-1.48
chr12	71518876	71551779	TSPAN8	TSPAN8	-1.48
chr3	183814851	183824783	HTR3E	HTR3E	-1.48
chr16	12995476	13005507	SHISA9	SHISA9	-1.48
chr1	233463513	233520894	KIAA1804	KIAA1804	-1.48
chr5	58264865	59064438	PDE4D	PDE4D	-1.48
chr6	70925742	71012786	COL9A1	COL9A1	-1.48
chr11	86152149	86383427	ME3	ME3	-1.48
chr9	124964855	124990707	LHX6	LHX6	-1.48
chr6	159290898	159331385	C6orf99	C6orf99	-1.48
chr22	37763999	37823505	ELFN2	ELFN2	-1.48
chr18	61369537	61391127	SERPINB11	SERPINB11	-1.48
chr18	61370192	61391127	SERPINB11	SERPINB11	-1.48
chr19	43696853	43709926	PSG4	PSG4	-1.47
chr17	71161159	71168062	SSTR2	SSTR2	-1.47
chr16	55880065	55909282	CES5A	CES5A	-1.47
chr2	27071291	27173219	DPYSL5	DPYSL5	-1.47
chr9	19115758	19127604	PLIN2	PLIN2	-1.47
chr13	28942233	29069265	FLT1	FLT1	-1.47
chr22	48972117	49147747	FAM19A5	FAM19A5	-1.47
chr9	91150015	91190704	NXNL2	NXNL2	-1.47
chr15	51348798	51397473	TNFAIP8L3	TNFAIP8L3	-1.47
chr6	73076431	73112845	RIMS1	RIMS1	-1.47
chr1	158516917	158517895	OR6Y1	OR6Y1	-1.47
chr3	48673895	48700348	CELSR3	CELSR3	-1.46
chr2	233498206	233547491	EFHD1	EFHD1	-1.46
chr4	57396774	57469489	THEGL	THEGL	-1.46
chr3	186964141	187009810	MASP1	MASP1	-1.46
chr14	51441980	51562422	TRIM9	TRIM9	-1.46
chr10	71897736	71906496	TYSND1	TYSND1	-1.46
chr5	101569691	101632253	SLCO4C1	SLCO4C1	-1.46
chr3	152552481	152559228	P2RY1	P2RY1	-1.46
chr9	504694	746106	KANK1	KANK1	-1.46
chr22	32545518	32555243	C22orf42	C22orf42	-1.46
chr8	22877647	22926700	TNFRSF10B	TNFRSF10B	-1.46
chr8	11565364	11617511	GATA4	GATA4	-1.46
chr20	24986865	25038818	ACSS1	ACSS1	-1.46
chr19	58865722	58874214	ZNF497	ZNF497	-1.46
chr14	60902673	60952764	C14orf39	C14orf39	-1.46
chr12	94542498	94701451	PLXNC1	PLXNC1	-1.45
chr6	28292514	28303911	ZSCAN31	ZSCAN31	-1.45
chr6	54711568	54809897	FAM83B	FAM83B	-1.45
chr6	27114860	27115341	HIST1H2AH	HIST1H2AH	-1.45
chr4	155484131	155493915	FGB	FGB	-1.45
chr5	1877540	1882880	IRX4	IRX4	-1.45
chr2	216279383	216300791	FN1	FN1	-1.45
chr6	26251878	26252303	HIST1H2BH	HIST1H2BH	-1.45
chr1	71318035	71513491	PTGER3	PTGER3	-1.45
chr12	94960899	95044338	TMCC3	TMCC3	-1.45
chr8	80676244	80680098	HEY1	HEY1	-1.45
chr7	110731061	110765509	LRRN3	LRRN3	-1.45
chr19	30017490	30055226	VSTM2B	VSTM2B	-1.45
chr3	111718006	111732735	TAGLN3	TAGLN3	-1.45
chr3	147103834	147123307	ZIC4	ZIC4	-1.44
chr17	16284778	16286059	UBB	UBB	-1.44
chr1	39957317	39995541	BMP8A	BMP8A	-1.44
chr3	48333806	48343175	NME6	NME6	-1.44
chr19	46171501	46186982	GIPR	GIPR	-1.44
chr5	73935847	74017113	HEXB	HEXB	-1.44
chr7	20370724	20455382	ITGB8	ITGB8	-1.44
chr19	10623417	10628668	S1PR5	S1PR5	-1.44
chr22	48885271	49147747	FAM19A5	FAM19A5	-1.43
chr2	206547223	206641880	NRP2	NRP2	-1.43
chr8	10383055	10396333	PRSS55	PRSS55	-1.43
chr22	42321035	42322821	TNFRSF13C	TNFRSF13C	-1.43
chr14	69951470	69995215	PLEKHD1	PLEKHD1	-1.43
chr8	24772454	24776606	NEFM	NEFM	-1.43
chr18	20714527	20840434	CABLES1	CABLES1	-1.43
chr11	278569	285388	NLRP6	NLRP6	-1.43
chr3	170139027	170152479	CLDN11	CLDN11	-1.43
chr1	111145775	111148975	KCNA2	KCNA2	-1.43
chr7	31790792	32111048	PDE1C	PDE1C	-1.43
chr7	31823125	32111048	PDE1C	PDE1C	-1.43
chr4	111538579	111563279	PITX2	PITX2	-1.43
chr2	228226753	228244022	TM4SF20	TM4SF20	-1.43
chr20	43922085	43936937	MATN4	MATN4	-1.43
chr20	43922085	43936967	MATN4	MATN4	-1.43
chr20	52183609	52199636	ZNF217	ZNF217	-1.43
chr16	64977656	65156040	CDH11	CDH11	-1.43
chr12	29301935	29488549	FAR2	FAR2	-1.42
chr15	96874110	96883492	NR2F2	NR2F2	-1.42
chr7	27139972	27142394	HOXA2	HOXA2	-1.42
chr9	74729510	74867140	GDA	GDA	-1.42
chr3	62304647	62321888	C3orf14	C3orf14	-1.42
chr3	62304717	62321888	C3orf14	C3orf14	-1.42
chr9	90497771	90503814	SPATA31E1	SPATA31E1	-1.42
chr2	17721806	17837706	VSNL1	VSNL1	-1.42
chr3	186435097	186460678	KNG1	KNG1	-1.42
chr15	71402582	71407839	CT62	CT62	-1.42
chr9	77595709	77642067	CARNMT1	CARNMT1	-1.42
chr19	3178735	3180330	S1PR4	S1PR4	-1.42
chr13	102104943	102368796	ITGBL1	ITGBL1	-1.42
chr13	102104943	102373207	ITGBL1	ITGBL1	-1.42
chr4	155243805	155412877	DCHS2	DCHS2	-1.42
chr5	35055801	35230691	PRLR	PRLR	-1.42
chr15	96875793	96883492	NR2F2	NR2F2	-1.42
chr1	71418114	71513491	PTGER3	PTGER3	-1.41
chr15	41952609	42062141	MGA	MGA	-1.41
chr14	94640648	94746072	PPP4R4	PPP4R4	-1.41
chr13	92050872	93519487	GPC5	GPC5	-1.41
chr14	37147125	37641865	SLC25A21	SLC25A21	-1.41
chr15	53805937	54051859	WDR72	WDR72	-1.41
chr6	72596405	73112845	RIMS1	RIMS1	-1.41
chr12	103981068	104160502	STAB2	STAB2	-1.41
chr21	43636186	43717354	ABCG1	ABCG1	-1.41
chr3	173116237	174001139	NLGN1	NLGN1	-1.41
chr17	10424464	10452940	MYH2	MYH2	-1.41
chr9	140317846	140328858	NOXA1	NOXA1	-1.41
chr7	95212808	95225925	PDK4	PDK4	-1.41
chr3	97868229	97869162	OR5H14	OR5H14	-1.41
chr2	105977282	106055230	FHL2	FHL2	-1.4
chr4	40751913	40812002	NSUN7	NSUN7	-1.4
chr11	124134722	124135763	OR8G5	OR8G5	-1.4
chr14	92246095	92302870	TC2N	TC2N	-1.4
chr11	35272751	35441105	SLC1A2	SLC1A2	-1.4
chr1	82266081	82458422	ADGRL2	ADGRL2	-1.4
chr20	22561641	22565101	FOXA2	FOXA2	-1.4
chr6	42896867	42931618	CNPY3-GNMT	CNPY3-GNMT	-1.4
chr6	166822851	167040765	RPS6KA2	RPS6KA2	-1.4
chr12	66218239	66309307	HMGA2	HMGA2	-1.4
chr11	62931295	62997124	SLC22A25	SLC22A25	-1.39
chr14	22133296	22134238	OR4E2	OR4E2	-1.39
chr2	131486642	131487909	GPR148	GPR148	-1.39
chr9	74764266	74867140	GDA	GDA	-1.39
chr13	25735816	25746305	AMER2	AMER2	-1.39
chr13	25735816	25746421	AMER2	AMER2	-1.39
chr4	48988658	49064095	CWH43	CWH43	-1.39
chr10	116054582	116164537	AFAP1L2	AFAP1L2	-1.39
chr12	13236470	13256630	GSG1	GSG1	-1.39
chr3	108677086	108836993	MORC1	MORC1	-1.39
chr14	19983953	20020272	POTEM	POTEM	-1.39
chr6	150464187	150571528	PPP1R14C	PPP1R14C	-1.39
chr6	28539406	28583954	ZBED9	ZBED9	-1.38
chr17	9548853	9633003	USP43	USP43	-1.38
chr1	20512570	20522541	UBXN10	UBXN10	-1.38
chr12	101549993	101604016	SLC5A8	SLC5A8	-1.38
chr11	105480799	105852819	GRIA4	GRIA4	-1.38
chr14	94184643	94254766	PRIMA1	PRIMA1	-1.38
chr9	5334931	5339873	RLN1	RLN1	-1.38
chr1	162351519	162356608	C1orf226	C1orf226	-1.38
chr8	11831445	11832108	DEFB136	DEFB136	-1.38
chr1	113009162	113063910	WNT2B	WNT2B	-1.38
chr6	128029338	128222226	THEMIS	THEMIS	-1.38
chr1	120927646	120935944	FCGR1B	FCGR1B	-1.38
chr1	92495532	92529093	EPHX4	EPHX4	-1.38
chr7	136553868	136701771	CHRM2	CHRM2	-1.38
chr18	25530926	25757410	CDH2	CDH2	-1.37
chr15	58245621	58306295	ALDH1A2	ALDH1A2	-1.37
chr5	110559350	110830582	CAMK4	CAMK4	-1.37
chr6	45866189	46048085	CLIC5	CLIC5	-1.37
chr15	44064797	44069502	ELL3	ELL3	-1.37
chr6	62389864	62996132	KHDRBS2	KHDRBS2	-1.37
chr2	206547223	206662857	NRP2	NRP2	-1.37
chr11	5535622	5537956	UBQLNL	UBQLNL	-1.37
chr5	33751301	33892297	ADAMTS12	ADAMTS12	-1.37
chr4	84011210	84035911	PLAC8	PLAC8	-1.37
chr6	167738573	167756177	TTLL2	TTLL2	-1.37
chr12	41582249	41968392	PDZRN4	PDZRN4	-1.37
chr10	82095860	82116514	DYDC1	DYDC1	-1.37
chr6	70925742	70992911	COL9A1	COL9A1	-1.37
chr6	43612766	43638748	RSPH9	RSPH9	-1.37
chr1	155100348	155107386	EFNA1	EFNA1	-1.37
chr11	89392464	89431886	FOLH1B	FOLH1B	-1.37
chr19	6585849	6591163	CD70	CD70	-1.36
chr10	90694830	90712580	ACTA2	ACTA2	-1.36
chr5	10277706	10308168	CMBL	CMBL	-1.36
chr17	5009028	5026337	ZNF232	ZNF232	-1.36
chr19	48988527	49016446	LMTK3	LMTK3	-1.36
chr17	8924858	9147317	NTN1	NTN1	-1.36
chr5	80256507	80525981	RASGRF2	RASGRF2	-1.36
chr11	124266305	124267247	OR8B3	OR8B3	-1.36
chr3	47603727	47620359	CSPG5	CSPG5	-1.36
chr9	124964855	124991091	LHX6	LHX6	-1.36
chr8	25699245	25902640	EBF2	EBF2	-1.36
chr15	41221530	41231258	DLL4	DLL4	-1.36
chr10	116190868	116444414	ABLIM1	ABLIM1	-1.35
chr11	7949264	7950209	OR10A6	OR10A6	-1.35
chr12	62102028	62586620	FAM19A2	FAM19A2	-1.35
chr9	71151497	71155783	TMEM252	TMEM252	-1.35
chr17	4802947	4806227	C17orf107	C17orf107	-1.35
chr16	31225341	31236510	TRIM72	TRIM72	-1.35
chr22	32753853	32757148	RFPL3	RFPL3	-1.35
chr1	231762560	231859820	DISC1	DISC1	-1.35
chr4	42112869	42154895	BEND4	BEND4	-1.35
chr14	94953610	94970559	SERPINA12	SERPINA12	-1.35
chr17	80278899	80291921	SECTM1	SECTM1	-1.35
chr19	55587220	55599291	EPS8L1	EPS8L1	-1.35
chr17	38933059	38938786	KRT27	KRT27	-1.35
chr3	128198264	128206764	GATA2	GATA2	-1.35
chr1	76262555	76378923	MSH4	MSH4	-1.34
chr22	51113069	51171640	SHANK3	SHANK3	-1.34
chr9	131464782	131483199	PKN3	PKN3	-1.34
chr6	36646486	36655116	CDKN1A	CDKN1A	-1.34
chr3	189674516	189840226	P3H2	P3H2	-1.34
chr6	101846860	102517958	GRIK2	GRIK2	-1.34
chr14	64694535	64749793	ESR2	ESR2	-1.34
chr14	64699746	64749793	ESR2	ESR2	-1.34
chr3	190570525	190580465	GMNC	GMNC	-1.34
chr5	63871476	63908121	RGS7BP	RGS7BP	-1.34
chr1	17300998	17308081	MFAP2	MFAP2	-1.34
chr6	26184023	26184458	HIST1H2BE	HIST1H2BE	-1.34
chr1	160007256	160040051	KCNJ10	KCNJ10	-1.34
chr13	72012097	72441330	DACH1	DACH1	-1.34
chr10	103529886	103535759	FGF8	FGF8	-1.34
chr6	46188466	46293629	RCAN2	RCAN2	-1.34
chr21	28208605	28217728	ADAMTS1	ADAMTS1	-1.33
chr6	96463844	96663488	FUT9	FUT9	-1.33
chr2	175664041	175869981	CHN1	CHN1	-1.33
chr6	10887063	10974541	SYCP2L	SYCP2L	-1.33
chr19	1505016	1513188	ADAMTSL5	ADAMTSL5	-1.33
chr12	66218239	66346311	HMGA2	HMGA2	-1.33
chr19	7049350	7051746	MBD3L2	MBD3L2	-1.33
chr16	46612504	46655314	SHCBP1	SHCBP1	-1.33
chr16	46614467	46655311	SHCBP1	SHCBP1	-1.33
chr9	124964855	124984019	LHX6	LHX6	-1.33
chr7	50343678	50472798	IKZF1	IKZF1	-1.33
chr17	54911459	54946036	DGKE	DGKE	-1.33
chr10	104162373	104178901	PSD	PSD	-1.33
chr17	37895023	37903538	GRB7	GRB7	-1.33
chr1	158724605	158725637	OR6K6	OR6K6	-1.33
chr3	168801286	168864400	MECOM	MECOM	-1.33
chr4	81952118	81978779	BMP3	BMP3	-1.33
chr20	44637546	44645200	MMP9	MMP9	-1.33
chr16	55880065	55989943	CES5A	CES5A	-1.33
chr21	43619798	43717354	ABCG1	ABCG1	-1.33
chr21	43619921	43717354	ABCG1	ABCG1	-1.33
chr3	111717585	111732735	TAGLN3	TAGLN3	-1.33
chr11	5289579	5291373	HBE1	HBE1	-1.33
chr3	10857884	10982419	SLC6A11	SLC6A11	-1.32
chr11	706119	727727	EPS8L2	EPS8L2	-1.32
chr1	84335056	84464833	TTLL7	TTLL7	-1.32
chr2	113125964	113191107	RGPD5	RGPD5	-1.32
chr21	45875368	45878739	LRRC3	LRRC3	-1.32
chr1	82165454	82458422	ADGRL2	ADGRL2	-1.32
chr1	17300998	17307173	MFAP2	MFAP2	-1.32
chr20	3052265	3053163	OXT	OXT	-1.32
chr13	37006408	37017019	CCNA1	CCNA1	-1.32
chr14	59930239	59932059	GPR135	GPR135	-1.32
chr10	63166399	63213208	TMEM26	TMEM26	-1.32
chr14	74058409	74062470	ACOT4	ACOT4	-1.32
chr15	45653321	45670980	GATM	GATM	-1.31
chr6	29794755	29798899	HLA-G	HLA-G	-1.31
chr11	66790189	66818334	SYT12	SYT12	-1.31
chr16	56225250	56382111	GNAO1	GNAO1	-1.31
chr1	117686208	117746458	VTCN1	VTCN1	-1.31
chr1	161511549	161520527	FCGR3A	FCGR3A	-1.31
chr1	161511550	161520413	FCGR3A	FCGR3A	-1.31
chr1	44584521	44600809	KLF17	KLF17	-1.31
chr5	80625946	80689988	ACOT12	ACOT12	-1.31
chr17	39114668	39123144	KRT39	KRT39	-1.31
chr6	88849584	88855056	CNR1	CNR1	-1.31
chr16	67218281	67224107	EXOC3L1	EXOC3L1	-1.31
chr2	222282746	222437078	EPHA4	EPHA4	-1.3
chr2	166152282	166248820	SCN2A	SCN2A	-1.3
chr22	22890117	22900174	PRAME	PRAME	-1.3
chr4	122680087	122686555	TMEM155	TMEM155	-1.3
chr12	68642024	68647281	IL22	IL22	-1.3
chr7	102123585	102158224	RASA4B	RASA4B	-1.3
chr3	32859509	32939318	TRIM71	TRIM71	-1.3
chr6	161123224	161132904	PLG	PLG	-1.3
chr6	161123224	161175085	PLG	PLG	-1.3
chr10	92500575	92617671	HTR7	HTR7	-1.3
chr7	150382793	150390728	GIMAP2	GIMAP2	-1.3
chr17	78440632	78450404	NPTX1	NPTX1	-1.3
chr2	103235992	103327809	SLC9A2	SLC9A2	-1.3
chr1	235710984	235813293	GNG4	GNG4	-1.3
chr3	40547529	40559712	ZNF620	ZNF620	-1.29
chr4	980784	998345	IDUA	IDUA	-1.29
chr5	71403094	71505397	MAP1B	MAP1B	-1.29
chr3	187439164	187463513	BCL6	BCL6	-1.29
chr6	134490383	134496034	SGK1	SGK1	-1.29
chr6	105605774	105627858	POPDC3	POPDC3	-1.29
chr8	133073732	133117512	HHLA1	HHLA1	-1.29
chr4	140586921	140625406	MGST2	MGST2	-1.29
chr3	12330435	12475855	PPARG	PPARG	-1.29
chr6	170599790	170716159	FAM120B	FAM120B	-1.29
chr3	186383740	186396029	HRG	HRG	-1.29
chr13	58205788	58303065	PCDH17	PCDH17	-1.29
chr5	72416387	72427644	TMEM171	TMEM171	-1.29
chr11	116706466	116708302	APOA1	APOA1	-1.29
chr11	116706466	116708325	APOA1	APOA1	-1.29
chr12	22346324	22487648	ST8SIA1	ST8SIA1	-1.29
chr18	52889561	53071226	TCF4	TCF4	-1.29
chr18	52889561	53089723	TCF4	TCF4	-1.29
chr4	36283236	36346407	DTHD1	DTHD1	-1.28
chr2	219745254	219758651	WNT10A	WNT10A	-1.28
chr21	43766466	43771208	TFF2	TFF2	-1.28
chr6	132129155	132216295	ENPP1	ENPP1	-1.28
chr7	136553831	136701771	CHRM2	CHRM2	-1.28
chr1	158735533	158736472	OR6N1	OR6N1	-1.28
chr15	83924654	83952209	BNC1	BNC1	-1.28
chr2	223288770	223427341	SGPP2	SGPP2	-1.28
chr8	10753656	11058875	XKR6	XKR6	-1.28
chr4	3768295	3770253	ADRA2C	ADRA2C	-1.28
chr6	18120717	18122851	NHLRC1	NHLRC1	-1.28
chr4	165875597	165898818	TRIM61	TRIM61	-1.28
chr17	16284603	16286059	UBB	UBB	-1.28
chr17	16284654	16286059	UBB	UBB	-1.28
chr17	7975953	7991021	ALOX12B	ALOX12B	-1.28
chr2	63277936	63284966	OTX1	OTX1	-1.28
chr15	66782085	66790153	SNAPC5	SNAPC5	-1.28
chr15	66785805	66790153	SNAPC5	SNAPC5	-1.28
chr3	12393000	12475855	PPARG	PPARG	-1.28
chr16	811072	818865	MSLN	MSLN	-1.27
chr8	100973165	101118344	RGS22	RGS22	-1.27
chr12	20522178	20837041	PDE3A	PDE3A	-1.27
chr15	74471807	74502046	STRA6	STRA6	-1.27
chr16	222845	223709	HBA2	HBA2	-1.27
chr6	152126807	152424408	ESR1	ESR1	-1.27
chr1	231762560	231907408	DISC1	DISC1	-1.27
chr4	75858284	75975325	PARM1	PARM1	-1.27
chr19	52266641	52273779	FPR2	FPR2	-1.27
chr9	33041849	33076714	SMU1	SMU1	-1.27
chr1	156213111	156217908	PAQR6	PAQR6	-1.27
chr1	65613849	65697828	AK4	AK4	-1.27
chr13	52638899	52703228	NEK5	NEK5	-1.27
chr11	61025757	61062788	VWCE	VWCE	-1.27
chr14	57267424	57272381	OTX2	OTX2	-1.27
chr17	5009028	5019743	ZNF232	ZNF232	-1.26
chr19	52196596	52208443	SPACA6	SPACA6	-1.26
chr6	72926144	73112845	RIMS1	RIMS1	-1.26
chr6	72926462	73112845	RIMS1	RIMS1	-1.26
chr5	60047615	60140101	ELOVL7	ELOVL7	-1.26
chr6	108487261	108510013	NR2E1	NR2E1	-1.26
chr1	168545710	168551315	XCL1	XCL1	-1.26
chr6	134210259	134213393	TCF21	TCF21	-1.26
chr2	106682112	106694609	C2orf40	C2orf40	-1.26
chr17	38024454	38034149	ZPBP2	ZPBP2	-1.26
chr1	118148603	118171011	FAM46C	FAM46C	-1.26
chr17	46626231	46651810	HOXB3	HOXB3	-1.26
chr17	64960979	65029518	CACNG4	CACNG4	-1.26
chr15	84322837	84708593	ADAMTSL3	ADAMTSL3	-1.26
chr12	4918341	4960278	KCNA6	KCNA6	-1.26
chr11	6047900	6048971	OR56A1	OR56A1	-1.26
chr1	204159468	204165619	KISS1	KISS1	-1.26
chr2	27477439	27485960	SLC30A3	SLC30A3	-1.26
chr3	27152393	27410951	NEK10	NEK10	-1.26
chr11	32851480	32879669	PRRG4	PRRG4	-1.26
chr5	52083773	52098452	PELO	PELO	-1.26
chr11	20385686	20389200	HTATIP2	HTATIP2	-1.26
chr7	100663363	100702140	MUC17	MUC17	-1.25
chr4	57514153	57547872	HOPX	HOPX	-1.25
chr1	155051347	155060014	EFNA3	EFNA3	-1.25
chr1	207669472	207815110	CR1	CR1	-1.25
chr11	124189157	124190093	OR8D2	OR8D2	-1.25
chr12	55342086	55378530	TESPA1	TESPA1	-1.25
chr5	35960857	36001130	UGT3A1	UGT3A1	-1.25
chr1	53361581	53387446	ECHDC2	ECHDC2	-1.25
chr1	53361581	53387457	ECHDC2	ECHDC2	-1.25
chr11	44282277	44331716	ALX4	ALX4	-1.25
chr18	44416208	44500130	PIAS2	PIAS2	-1.25
chr1	67557858	67600654	C1orf141	C1orf141	-1.25
chr13	96743092	97491816	HS6ST3	HS6ST3	-1.25
chr2	27309610	27323619	KHK	KHK	-1.25
chr1	17393255	17445948	PADI2	PADI2	-1.25
chr12	51985019	52206648	SCN8A	SCN8A	-1.25
chr9	34379016	34381598	C9orf24	C9orf24	-1.25
[truncated: 2,151 more rows]

## Sheet: OS gene body IC12 highLF GO
Category	Term	Count	%	PValue	Genes	List Total	Pop Hits	Pop Total	Fold Enrichment	Bonferroni	Benjamini	FDR
GOTERM_BP_DIRECT	GO:0006368~transcription elongation from RNA polymerase II promoter	2	0.214823	0.0402532	TCEB3CL, TCEB3C	9	86	16792	43.3902	0.790128	0.790128	31.0167

## Sheet: OS gene body IC12  lowLF GO
Category	Term	Count	%	PValue	Genes	List Total	Pop Hits	Pop Total	Fold Enrichment	Bonferroni	Benjamini	FDR
GOTERM_BP_DIRECT	GO:0032200~telomere organization	11	0.0351629	1.00971e-12	HIST1H4L, HIST1H4A, HIST1H4B, HIST1H3A, HIST1H4E, HIST1H3C, HIST1H3D, HIST1H4C, HIST1H4D, HIST1H3F, HIST1H3I	225	27	16792	30.4053	1.50755e-09	1.50755e-09	1.67678e-09
GOTERM_BP_DIRECT	GO:0006335~DNA replication-dependent nucleosome assembly	11	0.0351629	7.28447e-12	HIST1H4L, HIST1H4A, HIST1H4B, HIST1H3A, HIST1H4E, HIST1H3C, HIST1H3D, HIST1H4C, HIST1H4D, HIST1H3F, HIST1H3I	225	32	16792	25.6544	1.08758e-08	5.43788e-09	1.20966e-08
GOTERM_BP_DIRECT	GO:0000183~chromatin silencing at rDNA	11	0.0351629	3.71071e-11	HIST1H4L, HIST1H4A, HIST1H4B, HIST1H3A, HIST1H4E, HIST1H3C, HIST1H3D, HIST1H4C, HIST1H4D, HIST1H3F, HIST1H3I	225	37	16792	22.1876	5.54009e-08	1.8467e-08	6.16199e-08
GOTERM_BP_DIRECT	GO:0045944~positive regulation of transcription from RNA polymerase II promoter	42	0.134258	5.46215e-11	TBX20, SOX2, HOXD13, PAX3, GREM1, WNT2, CDKN2A, GALR3, CCDC62, GBX2, POU3F3, ETV1, NKX2-1, POU3F1, NKX2-2, TWIST1, FOXD3, BMP4, FOXL2, SATB2, BHLHE23, SOX11, NODAL, FOXA1, NKX2-8, GSX1, EN1, MIXL1, HOXD9, HOXB4, HOXD8, TNFSF11, HES5, MEOX2, SALL1, TFAP2B, TFAP2A, VGLL2, NHLH2, IRF4, TFAP2C, MAFA	225	981	16792	3.19522	8.15499e-08	2.03875e-08	9.07043e-08
GOTERM_BP_DIRECT	GO:0051290~protein heterotetramerization	11	0.0351629	1.47885e-10	HIST1H4L, HIST1H4A, HIST1H4B, HIST1H3A, HIST1H4E, HIST1H3C, HIST1H3D, HIST1H4C, HIST1H4D, HIST1H3F, HIST1H3I	225	42	16792	19.5462	2.20792e-07	4.41584e-08	2.45577e-07
GOTERM_BP_DIRECT	GO:0006334~nucleosome assembly	15	0.0479494	6.46062e-10	HIST1H4L, HIST1H1D, HIST1H2BN, HIST1H4A, HIST1H4B, HIST1H2BI, HIST1H3A, HIST1H4E, HIST1H3C, HIST1H4C, HIST1H3D, HIST1H4D, HIST3H2BB, HIST1H3F, HIST1H3I	225	119	16792	9.40728	9.64569e-07	1.60762e-07	1.07285e-06
GOTERM_BP_DIRECT	GO:0045814~negative regulation of gene expression, epigenetic	11	0.0351629	9.40594e-10	HIST1H4L, HIST1H4A, HIST1H4B, HIST1H3A, HIST1H4E, HIST1H3C, HIST1H3D, HIST1H4C, HIST1H4D, HIST1H3F, HIST1H3I	225	50	16792	16.4188	1.40431e-06	2.00615e-07	1.56195e-06
GOTERM_BP_DIRECT	GO:0000122~negative regulation of transcription from RNA polymerase II promoter	32	0.102292	8.20711e-09	ETV7, TBX20, SOX2, NRARP, NKX6-2, NKX2-1, OLIG2, GFI1, TWIST1, FOXD3, INSM1, BMP4, SATB2, FOXL2, HIST1H1D, SOX11, NODAL, FOXA1, TLE4, EN1, ESR2, ASCL2, FEZF1, HOXD9, HOXB4, HOXD8, DKK1, HES5, SALL1, TFAP2B, TFAP2A, TFAP2C	225	720	16792	3.31694	1.22531e-05	1.53165e-06	1.36287e-05
GOTERM_BP_DIRECT	GO:0045815~positive regulation of gene expression, epigenetic	11	0.0351629	8.56218e-09	HIST1H4L, HIST1H4A, HIST1H4B, HIST1H3A, HIST1H4E, HIST1H3C, HIST1H3D, HIST1H4C, HIST1H4D, HIST1H3F, HIST1H3I	225	62	16792	13.241	1.27833e-05	1.42037e-06	1.42183e-05
GOTERM_BP_DIRECT	GO:0044267~cellular protein metabolic process	13	0.0415561	5.81839e-08	HIST1H4L, APCS, HIST1H4A, HIST1H4B, HIST1H3A, SFTA3, HIST1H4E, HIST1H3C, HIST1H3D, HIST1H4C, HIST1H4D, HIST1H3F, HIST1H3I	225	118	16792	8.22207	8.68648e-05	8.68682e-06	9.66199e-05
GOTERM_BP_DIRECT	GO:0006351~transcription, DNA-templated	55	0.175814	1.18994e-07	SOX21, PAX3, HOXD11, CDKN2A, OLIG1, FOXB1, OLIG2, TWIST1, SATB2, EGR3, LBX1, PCBD1, NKX2-8, TLE4, ESR2, HOXD9, ASCL2, PRDM8, HOXC12, HES5, HES4, FOXG1, VGLL2, LBX2, HMX3, UNCX, FOXQ1, LHX4, POU3F3, NKX2-1, POU3F1, GFI1, PRKAA2, LHX8, TLX2, TCF24, NKX2-2, FOXD3, INSM1, BHLHE23, BHLHE22, GSX2, NEUROG2, VSX1, FEZF1, HOXB4, HOXB2, HOXB8, SALL1, SP5, NHLH2, MAFA, SP8, SP9, FOXE3	225	1955	16792	2.0996	0.000177643	1.61507e-05	0.000197602
GOTERM_BP_DIRECT	GO:0006355~regulation of transcription, DNA-templated	44	0.140651	1.2844e-06	SOX21, EVX2, SOX2, HOXD13, HOXD11, DBX2, NKX1-2, LHX1, NKX6-2, GBX2, LHX4, MKX, OLIG1, PRKAA2, GFI1, LHX8, NKX2-4, TLX3, TLX2, TCF24, SATB2, EGR3, BHLHE23, GSX2, EMX2, ESR2, VSX1, MIXL1, ASCL2, PRDM8, HOXC12, HOXB2, HES5, MEOX2, HOXB8, HES4, SP5, TFAP2B, SP8, MAFA, SP9, LBX2, HMX3, UNCX	225	1504	16792	2.18336	0.00191578	0.000159788	0.00213285
GOTERM_BP_DIRECT	GO:0031047~gene silencing by RNA	11	0.0351629	2.32316e-06	HIST1H4L, HIST1H4A, HIST1H4B, HIST1H3A, HIST1H4E, HIST1H3C, HIST1H3D, HIST1H4C, HIST1H4D, HIST1H3F, HIST1H3I	225	111	16792	7.39588	0.00346247	0.000266771	0.00385776
GOTERM_BP_DIRECT	GO:0045653~negative regulation of megakaryocyte differentiation	6	0.0191797	3.00422e-06	HIST1H4L, HIST1H4A, HIST1H4B, HIST1H4E, HIST1H4C, HIST1H4D	225	18	16792	24.877	0.00447526	0.000320327	0.00498867
GOTERM_BP_DIRECT	GO:0006366~transcription from RNA polymerase II promoter	22	0.0703257	5.43884e-06	ETV7, FOXL2, SOX11, FOXA1, TBX20, SOX2, GSX1, NKX2-8, HOXD13, PAX3, MIXL1, HOXD8, MEOX2, LHX1, GBX2, TFAP2B, ETV1, TFAP2A, IRF4, MAFA, TFAP2C, FOXE3	225	513	16792	3.20055	0.00808733	0.000541201	0.00903133
GOTERM_BP_DIRECT	GO:0060968~regulation of gene silencing	5	0.0159831	9.45271e-06	HIST1H3A, HIST1H3C, HIST1H3D, HIST1H3F, HIST1H3I	225	11	16792	33.9232	0.0140138	0.000881671	0.015696
GOTERM_BP_DIRECT	GO:0016233~telomere capping	6	0.0191797	1.11734e-05	HIST1H4L, HIST1H4A, HIST1H4B, HIST1H4E, HIST1H4C, HIST1H4D	225	23	16792	19.469	0.0165435	0.000980807	0.0185528
GOTERM_BP_DIRECT	GO:0006336~DNA replication-independent nucleosome assembly	6	0.0191797	2.11415e-05	HIST1H4L, HIST1H4A, HIST1H4B, HIST1H4E, HIST1H4C, HIST1H4D	225	26	16792	17.2226	0.0310717	0.00175206	0.0351018
GOTERM_BP_DIRECT	GO:1904837~beta-catenin-TCF complex assembly	7	0.0223764	2.12693e-05	HIST1H4L, HIST1H4A, HIST1H4B, HIST1H4E, TLE4, HIST1H4C, HIST1H4D	225	43	16792	12.1493	0.0312565	0.00166994	0.0353139
GOTERM_BP_DIRECT	GO:0006342~chromatin silencing	7	0.0223764	2.77919e-05	HIST1H2AD, HIST1H2AE, HIST3H2A, HIST1H2AK, H2AFJ, HIST1H2AM, HIST1H2AL	225	45	16792	11.6093	0.0406448	0.00207254	0.0461411
GOTERM_BP_DIRECT	GO:0009953~dorsal/ventral pattern formation	6	0.0191797	6.06387e-05	HOXB2, LHX1, TBX20, EN1, SP8, HOXD11	225	32	16792	13.9933	0.0865588	0.00430197	0.100649
GOTERM_BP_DIRECT	GO:0009952~anterior/posterior pattern specification	8	0.025573	9.51825e-05	HOXD9, HOXB4, HOXB2, CYP26C1, HOXB8, LHX1, EMX2, HOXD13	225	80	16792	7.46311	0.132478	0.00643892	0.157942
GOTERM_BP_DIRECT	GO:0006352~DNA-templated transcription, initiation	6	0.0191797	0.000108701	HIST1H4L, HIST1H4A, HIST1H4B, HIST1H4E, HIST1H4C, HIST1H4D	225	36	16792	12.4385	0.149814	0.00703167	0.180356
GOTERM_BP_DIRECT	GO:0001657~ureteric bud development	6	0.0191797	0.000141626	BMP4, SPRY1, LHX1, SALL1, NPNT, SLIT2	225	38	16792	11.7839	0.190601	0.00877225	0.234924
GOTERM_BP_DIRECT	GO:0048704~embryonic skeletal system morphogenesis	6	0.0191797	0.000160704	HOXD9, HOXB4, SATB2, HOXB2, HOXB8, SOX11	225	39	16792	11.4817	0.213333	0.00955207	0.266529
GOTERM_BP_DIRECT	GO:0045893~positive regulation of transcription, DNA-templated	19	0.0607359	0.000195716	BMP4, FOXL2, PCBD1, SOX11, SOX2, ESR2, PAX3, FEZF1, CDKN2A, HES5, LHX1, SALL1, TFAP2B, NKX2-1, TFAP2A, POU3F3, IRF4, POU3F1, F2R	225	515	16792	2.75338	0.253405	0.0111768	0.324509
GOTERM_BP_DIRECT	GO:0001658~branching involved in ureteric bud morphogenesis	6	0.0191797	0.000229849	BMP4, LHX1, SALL1, NPNT, GREM1, HOXD11	225	42	16792	10.6616	0.290507	0.0126308	0.381003
GOTERM_BP_DIRECT	GO:0034080~CENP-A containing nucleosome assembly	6	0.0191797	0.000257294	HIST1H4L, HIST1H4A, HIST1H4B, HIST1H4E, HIST1H4C, HIST1H4D	225	43	16792	10.4136	0.318998	0.0136273	0.426405
GOTERM_BP_DIRECT	GO:0008015~blood circulation	6	0.0191797	0.000319579	HOXB2, ADM, MEOX2, TBX20, GUCY1A3, CXCL12	225	45	16792	9.95081	0.379486	0.0163208	0.52937
GOTERM_BP_DIRECT	GO:0043066~negative regulation of apoptotic process	17	0.0543426	0.000415143	BMP4, EGR3, FFAR4, SOCS2, HCK, GREM1, PTGFR, PROK2, PLK2, LHX4, TFAP2B, POU3F3, TFAP2A, PRKAA2, FOXE3, ANGPTL4, TWIST1	225	455	16792	2.78842	0.462022	0.0204525	0.687156
GOTERM_BP_DIRECT	GO:0051091~positive regulation of sequence-specific DNA binding transcription factor activity	8	0.025573	0.000514986	WNT2, TNFSF11, NODAL, FOXA1, NHLH2, NEUROG2, ESR2, NKX2-2	225	105	16792	5.68618	0.536557	0.0245036	0.851755
GOTERM_BP_DIRECT	GO:0001764~neuron migration	8	0.025573	0.000514986	FEZF1, SATB2, TBX20, NTRK2, NKX2-1, TLX3, CXCL12, TWIST1	225	105	16792	5.68618	0.536557	0.0245036	0.851755
GOTERM_BP_DIRECT	GO:0048665~neuron fate specification	4	0.0127865	0.000764765	GSX2, FOXA1, TLX3, NKX2-2	225	14	16792	21.3232	0.680894	0.0350652	1.26242
GOTERM_BP_DIRECT	GO:0045665~negative regulation of neuron differentiation	6	0.0191797	0.000887314	LBX1, HES5, SOX2, OLIG2, TLX3, NKX2-2	225	56	16792	7.99619	0.734289	0.0393662	1.46331
GOTERM_BP_DIRECT	GO:0048714~positive regulation of oligodendrocyte differentiation	4	0.0127865	0.000946583	GSX2, CXCR4, OLIG2, NKX2-2	225	15	16792	19.9016	0.756811	0.040733	1.56034
GOTERM_BP_DIRECT	GO:0001822~kidney development	7	0.0223764	0.0010193	BMP4, LHX1, SOX11, SALL1, TFAP2B, TFAP2A, BCL2L11	225	86	16792	6.07463	0.781855	0.0425701	1.67926
GOTERM_BP_DIRECT	GO:0021889~olfactory bulb interneuron differentiation	3	0.00958987	0.00104433	GSX2, SALL1, UNCX	225	4	16792	55.9733	0.789865	0.042408	1.72015
GOTERM_BP_DIRECT	GO:0045892~negative regulation of transcription, DNA-templated	17	0.0543426	0.00111029	BMP4, FOXL2, TBX20, BASP1, GREM1, FEZF1, CDKN2A, LHX1, SALL1, FOXG1, TFAP2B, POU3F3, NKX2-1, TFAP2A, GFI1, RASD1, TWIST1	225	499	16792	2.54254	0.809593	0.0438369	1.82786
GOTERM_BP_DIRECT	GO:0048663~neuron fate commitment	4	0.0127865	0.0013871	BMP4, GSX1, OLIG1, OLIG2	225	17	16792	17.5603	0.874113	0.0530757	2.27864
GOTERM_BP_DIRECT	GO:0006303~double-strand break repair via nonhomologous end joining	6	0.0191797	0.00151426	HIST1H4L, HIST1H4A, HIST1H4B, HIST1H4E, HIST1H4C, HIST1H4D	225	63	16792	7.10772	0.895911	0.0563623	2.48508
GOTERM_BP_DIRECT	GO:0061743~motor learning	3	0.00958987	0.00172524	DKK1, EN1, GPR88	225	5	16792	44.7787	0.924075	0.0624174	2.82669
GOTERM_BP_DIRECT	GO:0043280~positive regulation of cysteine-type endopeptidase activity involved in apoptotic process	5	0.0159831	0.00193349	FOXL2, NODAL, PMAIP1, BCL2L11, F2R	225	40	16792	9.32889	0.944396	0.0680494	3.16276
GOTERM_BP_DIRECT	GO:0001938~positive regulation of endothelial cell proliferation	6	0.0191797	0.00227007	WNT2, BMP4, EGR3, NRARP, F3, CXCL12	225	69	16792	6.48966	0.966394	0.0776101	3.70362
GOTERM_BP_DIRECT	GO:0043525~positive regulation of neuron apoptotic process	5	0.0159831	0.00253089	EPHA7, TFAP2B, TFAP2A, PMAIP1, BCL2L11	225	43	16792	8.67804	0.977255	0.0842265	4.1208
GOTERM_BP_DIRECT	GO:0003180~aortic valve morphogenesis	3	0.00958987	0.00256513	BMP4, TBX20, TWIST1	225	6	16792	37.3156	0.978391	0.0834616	4.17544
GOTERM_BP_DIRECT	GO:0008285~negative regulation of cell proliferation	14	0.0447527	0.00261556	BMP4, INSM1, CYP1B1, LBX1, HIST1H2AE, PTHLH, FEZF1, SPRY1, CDKN2A, ADM, SSTR1, TFAP2B, TFAP2A, F2R	225	396	16792	2.63847	0.979963	0.0832242	4.25587
GOTERM_BP_DIRECT	GO:0010842~retina layer formation	4	0.0127865	0.00299083	LHX1, FJX1, TFAP2B, TFAP2A	225	22	16792	13.5693	0.988576	0.0926413	4.85233
GOTERM_BP_DIRECT	GO:0030900~forebrain development	5	0.0159831	0.00324414	DKK1, SSTR1, SOX2, NKX2-1, POU3F1	225	46	16792	8.11208	0.992182	0.0980723	5.25297
GOTERM_BP_DIRECT	GO:0014003~oligodendrocyte development	4	0.0127865	0.00340591	PRDM8, HES5, SOX11, NKX2-2	225	23	16792	12.9793	0.993865	0.100682	5.50799
GOTERM_BP_DIRECT	GO:0003337~mesenchymal to epithelial transition involved in metanephros morphogenesis	3	0.00958987	0.00355966	BMP4, SALL1, GREM1	225	7	16792	31.9848	0.995127	0.102959	5.74978
GOTERM_BP_DIRECT	GO:0009954~proximal/distal pattern formation	4	0.0127865	0.00385452	HOXD9, EN1, SP8, GREM1	225	24	16792	12.4385	0.996867	0.108918	6.21186
GOTERM_BP_DIRECT	GO:0007275~multicellular organism development	16	0.051146	0.00442766	ZAR1, PRR15, LEPR, HOXD13, MMP11, DKK2, WNT2, HOXC12, HOXB2, HOXD8, MEOX2, HOXB8, NKX1-2, GADD45G, WIF1, NKX2-4	225	521	16792	2.29193	0.998673	0.121821	7.10392
GOTERM_BP_DIRECT	GO:0045766~positive regulation of angiogenesis	7	0.0223764	0.00443771	CYP1B1, ADM, F3, NODAL, GREM1, TWIST1, ANGPTL4	225	115	16792	4.54276	0.998693	0.11988	7.11949
GOTERM_BP_DIRECT	GO:0006766~vitamin metabolic process	3	0.00958987	0.0047046	CYP24A1, CYP26C1, CYP26A1	225	8	16792	27.9867	0.999124	0.124395	7.53211
GOTERM_BP_DIRECT	GO:0006919~activation of cysteine-type endopeptidase activity involved in apoptotic process	6	0.0191797	0.00504838	CDKN2A, F3, EGLN3, PMAIP1, BCL2L11, F2R	225	83	16792	5.39502	0.999477	0.130583	8.06106
GOTERM_BP_DIRECT	GO:0035987~endodermal cell differentiation	4	0.0127865	0.00540929	LAMA3, NODAL, ITGA4, MIXL1	225	27	16792	11.0565	0.999696	0.13691	8.61331
GOTERM_BP_DIRECT	GO:0021983~pituitary gland development	4	0.0127865	0.00599951	BMP4, SALL1, SOX2, NKX2-1	225	28	16792	10.6616	0.999875	0.148225	9.50971
GOTERM_BP_DIRECT	GO:0007517~muscle organ development	6	0.0191797	0.00676962	EGR3, LBX1, ETV1, MKX, PAX3, TWIST1	225	89	16792	5.03131	0.999961	0.16299	10.6669
GOTERM_BP_DIRECT	GO:0007267~cell-cell signaling	10	0.0319662	0.00716126	PTHLH, WNT2, ADRB1, ADM, SSTR1, LHX1, FJX1, TFAP2C, ESR2, GREM1	225	254	16792	2.93823	0.999978	0.168899	11.2501
GOTERM_BP_DIRECT	GO:0048935~peripheral nervous system neuron development	3	0.00958987	0.00742918	HOXD9, NTRK2, ETV1	225	10	16792	22.3893	0.999985	0.171963	11.6469
GOTERM_BP_DIRECT	GO:0009887~organ morphogenesis	6	0.0191797	0.00776818	ETV7, TNFSF11, LHX1, LHX4, PAX3, PHLDA2	225	92	16792	4.86725	0.999991	0.176386	12.1467
GOTERM_BP_DIRECT	GO:0048701~embryonic cranial skeleton morphogenesis	4	0.0127865	0.00799448	BMP4, NODAL, TFAP2A, TWIST1	225	31	16792	9.62982	0.999994	0.178361	12.4788
GOTERM_BP_DIRECT	GO:0045595~regulation of cell differentiation	4	0.0127865	0.00873596	HES5, TFAP2B, TFAP2A, UNCX	225	32	16792	9.32889	0.999998	0.190462	13.5589
GOTERM_BP_DIRECT	GO:0035115~embryonic forelimb morphogenesis	4	0.0127865	0.00873596	HOXD9, TFAP2A, EN1, TWIST1	225	32	16792	9.32889	0.999998	0.190462	13.5589
GOTERM_BP_DIRECT	GO:0003323~type B pancreatic cell development	3	0.00958987	0.00900076	INSM1, BMP4, NKX2-2	225	11	16792	20.3539	0.999999	0.192869	13.9415
GOTERM_BP_DIRECT	GO:0048646~anatomical structure formation involved in morphogenesis	3	0.00958987	0.00900076	LHX1, FOXA1, NKX2-1	225	11	16792	20.3539	0.999999	0.192869	13.9415
GOTERM_BP_DIRECT	GO:0008284~positive regulation of cell proliferation	14	0.0447527	0.00998482	FGF19, SOX11, HCK, PTGFR, GREM1, PTHLH, WNT2, PROK2, ADM, HES5, NTRK2, TFAP2B, POU3F3, F2R	225	466	16792	2.24214	1	0.208716	15.3496
GOTERM_BP_DIRECT	GO:0001706~endoderm formation	3	0.00958987	0.0107066	DKK1, LHX1, TBX20	225	12	16792	18.6578	1	0.219054	16.3687
GOTERM_BP_DIRECT	GO:0010468~regulation of gene expression	6	0.0191797	0.0109228	PTHLH, INSM1, CRIP1, LHX1, SOX2, PHLDA2	225	100	16792	4.47787	1	0.219989	16.6717
GOTERM_BP_DIRECT	GO:0001890~placenta development	4	0.0127865	0.011196	ASCL2, NODAL, LHX4, PHLDA2	225	35	16792	8.52927	1	0.221895	17.053
GOTERM_BP_DIRECT	GO:0007218~neuropeptide signaling pathway	6	0.0191797	0.0113704	PROK2, GLRB, PENK, SSTR1, NPBWR1, GALR3	225	101	16792	4.43353	1	0.222038	17.2956
GOTERM_BP_DIRECT	GO:0007596~blood coagulation	8	0.025573	0.0117914	THBD, F3, HIST1H3A, HIST1H3C, HIST1H3D, HIST1H3F, HIST1H3I, F2R	225	184	16792	3.24483	1	0.226364	17.8785
GOTERM_BP_DIRECT	GO:0061029~eyelid development in camera-type eye	3	0.00958987	0.0125429	SOX11, TFAP2A, TWIST1	225	13	16792	17.2226	1	0.236021	18.9096
GOTERM_BP_DIRECT	GO:0021527~spinal cord association neuron differentiation	3	0.00958987	0.0125429	GSX2, LHX1, GSX1	225	13	16792	17.2226	1	0.236021	18.9096
GOTERM_BP_DIRECT	GO:0021549~cerebellum development	4	0.0127865	0.0130358	SSTR1, LHX1, GBX2, EN1	225	37	16792	8.06823	1	0.241127	19.579
GOTERM_BP_DIRECT	GO:0007420~brain development	8	0.025573	0.0138745	EPHA7, HES5, NODAL, FOXG1, NKX2-1, NKX2-2, BCL2L11, HMX3	225	190	16792	3.14236	1	0.251524	20.7063
GOTERM_BP_DIRECT	GO:0021794~thalamus development	3	0.00958987	0.014506	GBX2, OLIG2, FOXB1	225	14	16792	15.9924	1	0.258329	21.5454
GOTERM_BP_DIRECT	GO:0032088~negative regulation of NF-kappaB transcription factor activity	5	0.0159831	0.0149321	CDKN2A, CYP1B1, GFI1, PYDC1, PYDC2	225	71	16792	5.25571	1	0.261798	22.1069
GOTERM_BP_DIRECT	GO:0030326~embryonic limb morphogenesis	4	0.0127865	0.0161005	DKK1, SP8, GREM1, SP9	225	40	16792	7.46311	1	0.276109	23.6269
GOTERM_BP_DIRECT	GO:0060441~epithelial tube branching involved in lung morphogenesis	3	0.00958987	0.016592	BMP4, FOXA1, NKX2-1	225	15	16792	14.9262	1	0.280127	24.2581
GOTERM_BP_DIRECT	GO:0002042~cell migration involved in sprouting angiogenesis	3	0.00958987	0.016592	EGR3, GREM1, SLIT2	225	15	16792	14.9262	1	0.280127	24.2581
GOTERM_BP_DIRECT	GO:0060021~palate development	5	0.0159831	0.0187342	SATB2, MEOX2, CLDN5, TFAP2A, TWIST1	225	76	16792	4.90994	1	0.306979	26.9518
GOTERM_BP_DIRECT	GO:0045666~positive regulation of neuron differentiation	5	0.0159831	0.020408	FEZF1, BMP4, SOX11, FOXA1, NKX2-2	225	78	16792	4.78405	1	0.326099	28.9937
GOTERM_BP_DIRECT	GO:0021537~telencephalon development	3	0.00958987	0.0211189	BMP4, HES5, LHX1	225	17	16792	13.1702	1	0.331952	29.8445
GOTERM_BP_DIRECT	GO:0032331~negative regulation of chondrocyte differentiation	3	0.00958987	0.0211189	PTHLH, BMP4, GREM1	225	17	16792	13.1702	1	0.331952	29.8445
GOTERM_BP_DIRECT	GO:0021522~spinal cord motor neuron differentiation	3	0.00958987	0.0211189	LBX1, OLIG2, NKX2-2	225	17	16792	13.1702	1	0.331952	29.8445
GOTERM_BP_DIRECT	GO:0007263~nitric oxide mediated signal transduction	3	0.00958987	0.0260957	GUCY1A3, MAFA, RASD1	225	19	16792	11.7839	1	0.3895	35.5382
GOTERM_BP_DIRECT	GO:0008045~motor neuron axon guidance	3	0.00958987	0.0260957	LHX1, LHX4, SLIT2	225	19	16792	11.7839	1	0.3895	35.5382
GOTERM_BP_DIRECT	GO:0046879~hormone secretion	2	0.00639325	0.0265022	ADM, FFAR4	225	2	16792	74.6311	1	0.390478	35.9836
GOTERM_BP_DIRECT	GO:2001111~positive regulation of lens epithelial cell proliferation	2	0.00639325	0.0265022	SOX11, FOXE3	225	2	16792	74.6311	1	0.390478	35.9836
GOTERM_BP_DIRECT	GO:0002930~trabecular meshwork development	2	0.00639325	0.0265022	CYP1B1, FOXE3	225	2	16792	74.6311	1	0.390478	35.9836
GOTERM_BP_DIRECT	GO:0001666~response to hypoxia	7	0.0223764	0.0278065	ASCL2, ADM, PENK, CXCR4, EGLN3, CXCL12, ANGPTL4	225	172	16792	3.03731	1	0.401575	37.3931
GOTERM_BP_DIRECT	GO:0007189~adenylate cyclase-activating G-protein coupled receptor signaling pathway	4	0.0127865	0.0290013	PTHLH, PTGDR, NPR3, PTGFR	225	50	16792	5.97049	1	0.411035	38.6586
GOTERM_BP_DIRECT	GO:0070374~positive regulation of ERK1 and ERK2 cascade	7	0.0223764	0.0299106	FGF19, BMP4, FFAR4, NODAL, NPNT, FAM150B, F2R	225	175	16792	2.98524	1	0.417099	39.6056
GOTERM_BP_DIRECT	GO:0045987~positive regulation of smooth muscle contraction	3	0.00958987	0.0314954	PROK2, NPNT, F2R	225	21	16792	10.6616	1	0.429993	41.2233
GOTERM_BP_DIRECT	GO:0008344~adult locomotory behavior	4	0.0127865	0.0320779	HOXD9, HOXB8, EN1, CXCL12	225	52	16792	5.74085	1	0.432216	41.8076
GOTERM_BP_DIRECT	GO:0007204~positive regulation of cytosolic calcium ion concentration	6	0.0191797	0.0338346	PROK2, ADM, CXCR4, PTGDR, PTGFR, F2R	225	134	16792	3.34169	1	0.446051	43.5368
GOTERM_BP_DIRECT	GO:0046427~positive regulation of JAK-STAT cascade	3	0.00958987	0.0343459	CYP1B1, HES5, F2R	225	22	16792	10.177	1	0.447306	44.031
GOTERM_BP_DIRECT	GO:0042475~odontogenesis of dentin-containing tooth	4	0.0127865	0.0369994	BMP4, ADM, LHX8, BCL2L11	225	55	16792	5.42772	1	0.468711	46.5308
GOTERM_BP_DIRECT	GO:0060173~limb development	3	0.00958987	0.0372926	MEOX2, SALL1, GREM1	225	23	16792	9.73449	1	0.46766	46.8005
GOTERM_BP_DIRECT	GO:0009880~embryonic pattern specification	3	0.00958987	0.0372926	SATB2, LHX1, NODAL	225	23	16792	9.73449	1	0.46766	46.8005
GOTERM_BP_DIRECT	GO:0030182~neuron differentiation	5	0.0159831	0.0383237	WNT2, SOX11, NTRK2, EMX2, NEUROG2	225	95	16792	3.92795	1	0.473301	47.7389
GOTERM_BP_DIRECT	GO:0042733~embryonic digit morphogenesis	4	0.0127865	0.0387209	BMP4, SALL1, HOXD13, TWIST1	225	56	16792	5.33079	1	0.473162	48.0962
GOTERM_BP_DIRECT	GO:0007399~nervous system development	9	0.0287696	0.0389768	FGF19, GLRB, HES4, LHX1, ZIC5, GBX2, GFRA1, PAX3, NRN1	225	287	16792	2.34035	1	0.471782	48.3252
GOTERM_BP_DIRECT	GO:0021530~spinal cord oligodendrocyte cell fate specification	2	0.00639325	0.0394899	OLIG2, NKX2-2	225	3	16792	49.7541	1	0.472675	48.7814
GOTERM_BP_DIRECT	GO:0022029~telencephalon cell migration	2	0.00639325	0.0394899	FOXB1, CXCL12	225	3	16792	49.7541	1	0.472675	48.7814
GOTERM_BP_DIRECT	GO:0021781~glial cell fate commitment	2	0.00639325	0.0394899	HES5, SOX2	225	3	16792	49.7541	1	0.472675	48.7814
GOTERM_BP_DIRECT	GO:0002158~osteoclast proliferation	2	0.00639325	0.0394899	TNFSF11, NPR3	225	3	16792	49.7541	1	0.472675	48.7814
GOTERM_BP_DIRECT	GO:0072049~comma-shaped body morphogenesis	2	0.00639325	0.0394899	HES5, LHX1	225	3	16792	49.7541	1	0.472675	48.7814
GOTERM_BP_DIRECT	GO:0060741~prostate gland stromal morphogenesis	2	0.00639325	0.0394899	CRIP1, FOXA1	225	3	16792	49.7541	1	0.472675	48.7814
GOTERM_BP_DIRECT	GO:0048709~oligodendrocyte differentiation	3	0.00958987	0.0434624	NTRK2, NKX2-1, OLIG1	225	25	16792	8.95573	1	0.502587	52.1878
GOTERM_BP_DIRECT	GO:0031018~endocrine pancreas development	3	0.00958987	0.0466796	INSM1, NKX6-2, NKX2-2	225	26	16792	8.61128	1	0.524532	54.7893
GOTERM_BP_DIRECT	GO:0043065~positive regulation of apoptotic process	9	0.0287696	0.0484651	BMP4, FOXL2, CDKN2A, CYP1B1, ADM, GADD45G, PMAIP1, BCL2L11, SLIT2	225	300	16792	2.23893	1	0.534501	56.1751
GOTERM_BP_DIRECT	GO:0001649~osteoblast differentiation	5	0.0159831	0.0505475	BMP4, CYP24A1, PENK, SOX2, TWIST1	225	104	16792	3.58803	1	0.546255	57.7408
GOTERM_BP_DIRECT	GO:0034653~retinoic acid catabolic process	2	0.00639325	0.0523051	CYP26C1, CYP26A1	225	4	16792	37.3156	1	0.555223	59.0213
GOTERM_BP_DIRECT	GO:0090191~negative regulation of branching involved in ureteric bud morphogenesis	2	0.00639325	0.0523051	BMP4, GREM1	225	4	16792	37.3156	1	0.555223	59.0213
GOTERM_BP_DIRECT	GO:0072050~S-shaped body morphogenesis	2	0.00639325	0.0523051	HES5, LHX1	225	4	16792	37.3156	1	0.555223	59.0213
GOTERM_BP_DIRECT	GO:0001569~patterning of blood vessels	3	0.00958987	0.0533645	NRARP, TBX20, GBX2	225	28	16792	7.99619	1	0.55903	59.7753
GOTERM_BP_DIRECT	GO:0035019~somatic stem cell population maintenance	4	0.0127865	0.0559922	ASCL2, SALL1, SOX2, FOXD3	225	65	16792	4.59268	1	0.573337	61.5899
GOTERM_BP_DIRECT	GO:0007411~axon guidance	6	0.0191797	0.0616355	FEZF1, GBX2, ETV1, NKX2-1, CXCL12, SLIT2	225	159	16792	2.81627	1	0.60591	65.2301
GOTERM_BP_DIRECT	GO:0010628~positive regulation of gene expression	8	0.025573	0.0621074	SOX11, NTRK2, TFAP2A, NKX2-1, POU3F3, POU3F1, PTGFR, TWIST1	225	262	16792	2.27881	1	0.60522	65.5193
GOTERM_BP_DIRECT	GO:0030513~positive regulation of BMP signaling pathway	3	0.00958987	0.0639765	BMP4, HES5, SOX11	225	31	16792	7.22237	1	0.612921	66.6428
GOTERM_BP_DIRECT	GO:1900226~negative regulation of NLRP3 inflammasome complex assembly	2	0.00639325	0.0649501	PYDC1, PYDC2	225	5	16792	29.8524	1	0.615144	67.2143
GOTERM_BP_DIRECT	GO:0072178~nephric duct morphogenesis	2	0.00639325	0.0649501	EPHA7, LHX1	225	5	16792	29.8524	1	0.615144	67.2143
GOTERM_BP_DIRECT	GO:0090027~negative regulation of monocyte chemotaxis	2	0.00639325	0.0649501	GREM1, SLIT2	225	5	16792	29.8524	1	0.615144	67.2143
GOTERM_BP_DIRECT	GO:0033088~negative regulation of immature T cell proliferation in thymus	2	0.00639325	0.0649501	BMP4, CDKN2A	225	5	16792	29.8524	1	0.615144	67.2143
GOTERM_BP_DIRECT	GO:0006954~inflammatory response	10	0.0319662	0.0672307	LY75, PROK2, CXCR4, HCK, PTGDR, TRIL, PTGFR, CXCL12, PYDC2, F2R	225	379	16792	1.96916	1	0.624791	68.5173
GOTERM_BP_DIRECT	GO:0030334~regulation of cell migration	4	0.0127865	0.0762999	LAMA3, GSX2, CXCR4, PHLDA2	225	74	16792	4.03411	1	0.669597	73.2324
GOTERM_BP_DIRECT	GO:0007417~central nervous system development	5	0.0159831	0.0769242	SH3GL3, CYP26C1, NHLH2, POU3F3, TLX3	225	120	16792	3.10963	1	0.669296	73.5313
GOTERM_BP_DIRECT	GO:0021984~adenohypophysis development	2	0.00639325	0.0774271	SOX2, GSX1	225	6	16792	24.877	1	0.668406	73.7697
GOTERM_BP_DIRECT	GO:0060363~cranial suture morphogenesis	2	0.00639325	0.0774271	BMP4, TWIST1	225	6	16792	24.877	1	0.668406	73.7697
GOTERM_BP_DIRECT	GO:0021978~telencephalon regionalization	2	0.00639325	0.0774271	BMP4, GSX2	225	6	16792	24.877	1	0.668406	73.7697
GOTERM_BP_DIRECT	GO:0071799~cellular response to prostaglandin D stimulus	2	0.00639325	0.0774271	PTGDR, PTGFR	225	6	16792	24.877	1	0.668406	73.7697
GOTERM_BP_DIRECT	GO:1900116~extracellular negative regulation of signal transduction	2	0.00639325	0.0774271	DKK1, ESR2	225	6	16792	24.877	1	0.668406	73.7697
GOTERM_BP_DIRECT	GO:0021884~forebrain neuron development	2	0.00639325	0.0774271	GBX2, LHX8	225	6	16792	24.877	1	0.668406	73.7697
GOTERM_BP_DIRECT	GO:0009409~response to cold	3	0.00958987	0.08305	ADRB1, HSPA2, ADM	225	36	16792	6.21926	1	0.691733	76.3019
GOTERM_BP_DIRECT	GO:0001844~protein insertion into mitochondrial membrane involved in apoptotic signaling pathway	2	0.00639325	0.0897383	PMAIP1, BCL2L11	225	7	16792	21.3232	1	0.717663	79.0146
GOTERM_BP_DIRECT	GO:0050713~negative regulation of interleukin-1 beta secretion	2	0.00639325	0.0897383	PYDC1, PYDC2	225	7	16792	21.3232	1	0.717663	79.0146
GOTERM_BP_DIRECT	GO:0021798~forebrain dorsal/ventral pattern formation	2	0.00639325	0.0897383	GSX2, NKX2-1	225	7	16792	21.3232	1	0.717663	79.0146
GOTERM_BP_DIRECT	GO:0002043~blood vessel endothelial cell proliferation involved in sprouting angiogenesis	2	0.00639325	0.0897383	BMP4, NRARP	225	7	16792	21.3232	1	0.717663	79.0146
GOTERM_BP_DIRECT	GO:0060449~bud elongation involved in lung branching	2	0.00639325	0.0897383	BMP4, SPRY1	225	7	16792	21.3232	1	0.717663	79.0146
GOTERM_BP_DIRECT	GO:0021516~dorsal spinal cord development	2	0.00639325	0.0897383	HOXB8, UNCX	225	7	16792	21.3232	1	0.717663	79.0146
GOTERM_BP_DIRECT	GO:0048642~negative regulation of skeletal muscle tissue development	2	0.00639325	0.0897383	DKK1, TWIST1	225	7	16792	21.3232	1	0.717663	79.0146
GOTERM_BP_DIRECT	GO:0022010~central nervous system myelination	2	0.00639325	0.0897383	HES5, NKX6-2	225	7	16792	21.3232	1	0.717663	79.0146
GOTERM_BP_DIRECT	GO:0014009~glial cell proliferation	2	0.00639325	0.0897383	PENK, SOX11	225	7	16792	21.3232	1	0.717663	79.0146
GOTERM_BP_DIRECT	GO:0060687~regulation of branching involved in prostate gland morphogenesis	2	0.00639325	0.0897383	BMP4, HOXD13	225	7	16792	21.3232	1	0.717663	79.0146
GOTERM_BP_DIRECT	GO:0030199~collagen fibril organization	3	0.00958987	0.0952202	CYP1B1, GREM1, MMP11	225	39	16792	5.74085	1	0.736548	81.0175
GOTERM_BP_DIRECT	GO:0030819~positive regulation of cAMP biosynthetic process	3	0.00958987	0.0993844	PTHLH, ADRB1, ADM	225	40	16792	5.59733	1	0.749183	82.4174
