# Supplementary material for: Base-resolution methylomes of gliomas bearing histone H3.3 mutations reveal a G34 mutant-specific signature shared with bone tumors
Source: Sci Rep. 2020 Sep 30;10:16162. doi: 10.1038/s41598-020-73116-x (PMC7527345; doi:10.1038/s41598-020-73116-x)
Supplement: Supplementary file 5 — Supplementary Table S6. [file 41598_2020_73116_MOESM5_ESM.xlsx]

## Sheet: Legends
Table S6_DMRs between parental and G34V allele-deleted KNS-42 cells
Table S6 contains five shees listed below to provide the details of DMRs between parental and G34V allele-deleted KNS-42-cells.
KNS-42-hyper-DMRs and KNS-42-hypo-DMRs indicate DMRs hyper- and hypo-methylated in parental KNS-42 cells compared to the deletants, respectively.
1) DMR list: list of hyper- and hypo-DMRs with methylaion difference >30%
2) KNS-42-hyper-DMRs_q001 GO: list of GO terms enriched for the nearest neighbor genes of DMRs hypermethylated in the parental KNS-42 cells with q-value < 0.01
3) KNS-42-hyper-DMRs_p1e-5 GO: list of GO terms enriched for the nearest neighbor genes of DMRs hypermethylated in the parental KNS-42 cells with p-value < 0.00001
4) KNS-42-hypo-DMRs_p001GO: list of GO terms enriched for the nearest neighbor genes of DMRs hypomethylated in the parental KNS-42 cells with p-value < 0.01
5) KNS-42-hyper-DMRs_p001 GO: list of GO terms enriched for the nearest neighbor genes of DMRs hypermethylated in the parental KNS-42 cells with p-value < 0.01

## Sheet: DMR list
chr	start	stop	q.value	mean.methylation.difference	CpGs	p.MWU.	p.2D.KS.	mean.g1	mean.g2	chr_closestGene	start_closestGene	end_closestGene	strand_closestGene	GeneSymbol	distance
chr4	165118165	165118473	1	0.404395	10	0.00031	0.0017	0.82721	0.42281	chr4	164445449	165304407	-	MARCH1	0
chr4	165458820	165460014	1	0.376038	11	0.00068	0.0097	0.70686	0.33082	chr4	164445449	165304407	-	MARCH1	154414
chr4	165254765	165255539	1	0.373724	10	0.022	0.0071	0.80813	0.43441	chr4	164445449	165304407	-	MARCH1	0
chr4	165449184	165449714	1	0.365833	10	0.00026	0.00038	0.86993	0.50409	chr4	164445449	165304407	-	MARCH1	144778
chr4	165290217	165290831	1	0.348078	10	0.00083	0.00061	0.71912	0.37104	chr4	164445449	165304407	-	MARCH1	0
chr4	165206718	165206848	1	0.329528	10	0.00037	0.0019	0.9281	0.59857	chr4	164445449	165304407	-	MARCH1	0
chr4	165328081	165329373	1	0.310106	10	0.0042	0.0018	0.70559	0.39548	chr4	164445449	165304407	-	MARCH1	23675
chr4	165221355	165223169	1	0.302567	17	4.3e-06	2.6e-06	0.90288	0.60031	chr4	164445449	165304407	-	MARCH1	0
chr17	60975758	60976340	1	0.398556	13	0.00028	0.0027	0.76601	0.36746	chr17	60778674	60885742	-	MARCH10	90017
chr17	60975758	60976340	1	0.398556	13	0.00028	0.0027	0.76601	0.36746	chr17	60782265	60885742	-	MARCH10	90017
chr22	19679297	19679424	1	0.345942	10	0.00026	0.0017	0.62074	0.2748	chr22	19701986	19710845	+	SEPT5	22563
chr17	75360268	75360508	1	0.399526	14	1.4e-05	2.1e-05	0.55399	0.15446	chr17	75277491	75496678	+	SEPT9	0
chr17	75360268	75360508	1	0.399526	14	1.4e-05	2.1e-05	0.55399	0.15446	chr17	75283972	75496678	+	SEPT9	0
chr17	75360268	75360508	1	0.399526	14	1.4e-05	2.1e-05	0.55399	0.15446	chr17	75315596	75496678	+	SEPT9	0
chr17	75317931	75318058	1	0.358063	10	2.4e-05	0.00019	0.79948	0.44142	chr17	75277491	75496678	+	SEPT9	0
chr17	75317931	75318058	1	0.358063	10	2.4e-05	0.00019	0.79948	0.44142	chr17	75283972	75496678	+	SEPT9	0
chr17	75317931	75318058	1	0.358063	10	2.4e-05	0.00019	0.79948	0.44142	chr17	75315596	75496678	+	SEPT9	0
chr17	75318440	75318833	1	0.348691	19	3.4e-08	5.9e-06	0.4823	0.13361	chr17	75277491	75496678	+	SEPT9	0
chr17	75318440	75318833	1	0.348691	19	3.4e-08	5.9e-06	0.4823	0.13361	chr17	75283972	75496678	+	SEPT9	0
chr17	75318440	75318833	1	0.348691	19	3.4e-08	5.9e-06	0.4823	0.13361	chr17	75315596	75496678	+	SEPT9	0
chr17	75317748	75317883	1	0.332253	10	0.00037	0.001	0.87165	0.5394	chr17	75277491	75496678	+	SEPT9	0
chr17	75317748	75317883	1	0.332253	10	0.00037	0.001	0.87165	0.5394	chr17	75283972	75496678	+	SEPT9	0
chr17	75317748	75317883	1	0.332253	10	0.00037	0.001	0.87165	0.5394	chr17	75315596	75496678	+	SEPT9	0
chr9	118147337	118149262	1	-0.335401	29	9.8e-06	0.00047	0.21437	0.54977	chr9	117904096	118164923	+	DEC1	0
chr9	118112708	118113878	1	-0.343147	10	0.00026	0.0027	0.17947	0.52261	chr9	117904096	118164923	+	DEC1	0
chr9	118140036	118140260	1	-0.381296	10	0.0028	0.0017	0.32621	0.7075	chr9	117904096	118164923	+	DEC1	0
chr9	118141557	118142506	1	-0.483151	10	1.3e-05	9.1e-06	0.22426	0.70741	chr9	117904096	118164923	+	DEC1	0
chr9	118152755	118153263	1	-0.507881	10	1.1e-05	1.6e-05	0.38652	0.8944	chr9	117904096	118164923	+	DEC1	0
chr22	43116610	43116655	1	0.365603	10	0.00037	0.0047	0.60174	0.23613	chr22	43088120	43116916	-	A4GALT	0
chr22	43116610	43116655	1	0.365603	10	0.00037	0.0047	0.60174	0.23613	chr22	43088120	43117307	-	A4GALT	0
chr12	125578169	125578551	0.034	0.546749	21	6.3e-10	6.8e-09	0.70043	0.15368	chr12	125549912	125627879	+	AACS	0
chr12	125576916	125577487	1	0.304559	10	0.00051	0.00068	0.4805	0.17594	chr12	125549912	125627879	+	AACS	0
chr1	12747679	12748416	1	0.376815	10	0.00031	0.0017	0.84765	0.47083	chr1	12704565	12727097	+	AADACL4	20583
chr8	117951902	117952908	1	0.4022	14	0.00015	0.00062	0.75443	0.35223	chr8	117950463	117956239	+	AARD	0
chr8	117943960	117944640	1	0.332136	14	0.0026	0.0048	0.519	0.18687	chr8	117950463	117956239	+	AARD	5824
chr7	48914925	48915418	1	0.326745	10	0.00051	0.0032	0.85293	0.52619	chr7	48211056	48687091	+	ABCA13	227835
chr17	67126183	67127255	1	0.3743	10	0.00071	0.0044	0.69877	0.32447	chr17	67074846	67138015	-	ABCA6	0
chr17	67130095	67131264	1	0.309298	10	0.0032	0.0046	0.76678	0.45748	chr17	67074846	67138015	-	ABCA6	0
chr17	66958840	66959383	1	0.395914	12	2e-05	0.00051	0.63639	0.24048	chr17	66863427	66951533	-	ABCA8	7308
chr17	66872242	66872663	1	0.389039	10	6.2e-05	0.0002	0.81203	0.42299	chr17	66863427	66951533	-	ABCA8	0
chr17	66934155	66937003	1	0.388118	26	4.3e-09	6.5e-07	0.80876	0.42064	chr17	66863427	66951533	-	ABCA8	0
chr17	66914844	66915049	1	0.341634	10	0.0037	0.0078	0.81779	0.47615	chr17	66863427	66951533	-	ABCA8	0
chr17	67004353	67005268	1	0.371737	12	0.00011	0.0013	0.76842	0.39668	chr17	66970772	67057136	-	ABCA9	0
chr17	67027815	67029492	1	0.363395	16	0.00011	0.003	0.69097	0.32757	chr17	66970772	67057136	-	ABCA9	0
chr17	67055104	67056269	1	0.327376	12	0.0002	0.0013	0.78637	0.459	chr17	66970772	67057136	-	ABCA9	0
chr17	66990630	66991445	1	0.321806	10	0.0011	0.00063	0.66308	0.34127	chr17	66970772	67057136	-	ABCA9	0
chr16	16082898	16083493	1	0.528145	18	1.4e-08	9.3e-07	0.77669	0.24855	chr16	16043433	16236930	+	ABCC1	0
chr13	95619818	95619941	1	0.577531	10	1.1e-05	4.5e-06	0.65217	0.07464	chr13	95672082	95953700	-	ABCC4	52142
chr13	95767835	95768170	1	0.372144	10	5.2e-05	0.00058	0.84183	0.46969	chr13	95672082	95953700	-	ABCC4	0
chr13	95767835	95768170	1	0.372144	10	5.2e-05	0.00058	0.84183	0.46969	chr13	95748024	95953700	-	ABCC4	0
chr12	21956316	21957552	1	0.371659	11	0.00011	0.0039	0.48116	0.1095	chr12	21950323	22089628	-	ABCC9	0
chr12	21954065	21954675	1	0.352425	10	1.3e-05	0.0001	0.37009	0.017669	chr12	21950323	22089628	-	ABCC9	0
chr12	21948003	21949003	1	0.345096	19	6.5e-05	0.0029	0.56854	0.22345	chr12	21950323	22089628	-	ABCC9	1321
chr12	39982164	39982639	1	0.412543	10	0.00071	0.0045	0.91042	0.49788	chr12	39945021	40013843	-	ABCD2	0
chr12	39936597	39938718	1	0.349353	13	0.0067	0.0011	0.86539	0.51604	chr12	39945021	40013843	-	ABCD2	6304
chr3	100560147	100561361	1	0.483154	10	0.00015	0.0002	0.87344	0.39029	chr3	100468178	100712334	-	ABI3BP	0
chr3	100546955	100547823	1	0.397347	10	0.0028	0.0084	0.68592	0.28857	chr3	100468178	100712334	-	ABI3BP	0
chr9	133656218	133656857	1	0.468496	10	0.00018	0.00058	0.65272	0.18422	chr9	133589267	133763062	+	ABL1	0
chr9	133587555	133587753	1	0.332163	10	0.00037	0.0028	0.75803	0.42587	chr9	133589267	133763062	+	ABL1	1515
chr10	116398631	116399542	1	0.443933	10	0.00037	0.001	0.62788	0.18395	chr10	116190868	116527984	-	ABLIM1	0
chr10	116398631	116399542	1	0.443933	10	0.00037	0.001	0.62788	0.18395	chr10	116190868	116444414	-	ABLIM1	0
chr10	116398631	116399542	1	0.443933	10	0.00037	0.001	0.62788	0.18395	chr10	116190868	116418058	-	ABLIM1	0
chr4	8179822	8180104	1	-0.404757	10	4.3e-05	0.0027	0.066939	0.4717	chr4	7967036	8160559	-	ABLIM2	19264
chr4	8179822	8180104	1	-0.404757	10	4.3e-05	0.0027	0.066939	0.4717	chr4	8008747	8160559	-	ABLIM2	19264
chr17	1060182	1060477	1	0.489089	10	2e-05	5.7e-05	0.79755	0.30846	chr17	906757	1083268	-	ABR	0
chr17	1060182	1060477	1	0.489089	10	2e-05	5.7e-05	0.79755	0.30846	chr17	906757	1090616	-	ABR	0
chr17	1060182	1060477	1	0.489089	10	2e-05	5.7e-05	0.79755	0.30846	chr17	906757	1132974	-	ABR	0
chr17	959191	959529	1	0.323984	12	0.00055	0.00083	0.55893	0.23495	chr17	906757	1012340	-	ABR	0
chr17	959191	959529	1	0.323984	12	0.00055	0.00083	0.55893	0.23495	chr17	906757	1029900	-	ABR	0
chr17	959191	959529	1	0.323984	12	0.00055	0.00083	0.55893	0.23495	chr17	906757	1083268	-	ABR	0
chr17	959191	959529	1	0.323984	12	0.00055	0.00083	0.55893	0.23495	chr17	906757	1090616	-	ABR	0
chr17	959191	959529	1	0.323984	12	0.00055	0.00083	0.55893	0.23495	chr17	906757	1132974	-	ABR	0
chr17	959191	959529	1	0.323984	12	0.00055	0.00083	0.55893	0.23495	chr17	906757	982386	-	ABR	0
chr17	932387	933027	1	0.307174	19	0.00035	0.0077	0.58525	0.27807	chr17	906757	1012340	-	ABR	0
chr17	932387	933027	1	0.307174	19	0.00035	0.0077	0.58525	0.27807	chr17	906757	1029900	-	ABR	0
chr17	932387	933027	1	0.307174	19	0.00035	0.0077	0.58525	0.27807	chr17	906757	1083268	-	ABR	0
chr17	932387	933027	1	0.307174	19	0.00035	0.0077	0.58525	0.27807	chr17	906757	1090616	-	ABR	0
chr17	932387	933027	1	0.307174	19	0.00035	0.0077	0.58525	0.27807	chr17	906757	1132974	-	ABR	0
chr17	932387	933027	1	0.307174	19	0.00035	0.0077	0.58525	0.27807	chr17	906757	935081	-	ABR	0
chr17	932387	933027	1	0.307174	19	0.00035	0.0077	0.58525	0.27807	chr17	906757	982386	-	ABR	0
chr8	107870182	107870825	1	0.578229	12	1.9e-06	6.9e-06	0.64488	0.066651	chr8	107771710	107782472	-	ABRA	87711
chr11	34244593	34245233	1	0.5006	16	4.6e-08	1.9e-05	0.87838	0.37778	chr11	34172533	34379555	-	ABTB2	0
chr11	34320847	34321361	1	0.374092	10	0.00071	0.00038	0.53713	0.16304	chr11	34172533	34379555	-	ABTB2	0
chr17	35466537	35467127	1	0.405531	10	0.0056	0.0054	0.74843	0.3429	chr17	35441926	35656692	-	ACACA	0
chr17	35466537	35467127	1	0.405531	10	0.0056	0.0054	0.74843	0.3429	chr17	35441926	35716059	-	ACACA	0
chr17	35466537	35467127	1	0.405531	10	0.0056	0.0054	0.74843	0.3429	chr17	35441926	35766902	-	ACACA	0
chr12	109704845	109705410	1	0.335249	10	4.3e-05	0.0004	0.89347	0.55822	chr12	109577201	109706030	+	ACACB	0
chr12	109703499	109704068	1	0.32907	10	0.00015	6.1e-05	0.92087	0.5918	chr12	109577201	109706030	+	ACACB	0
chr12	109705975	109706769	1	0.317684	12	5e-06	0.00031	0.81266	0.49498	chr12	109577201	109706030	+	ACACB	0
chr10	27547725	27547795	1	0.471911	10	7.5e-05	0.001	0.69545	0.22354	chr10	27484142	27531068	-	ACBD5	16658
chr1	180496098	180497108	1	0.373077	10	0.0028	0.0071	0.58387	0.21079	chr1	180257351	180472022	-	ACBD6	24077
chr9	19408414	19408690	1	-0.366085	18	1.4e-05	0.00028	0.28927	0.65535	chr9	19408924	19452500	+	ACER2	235
chr2	237609520	237610364	1	-0.30721	13	7.9e-06	0.00011	0.24972	0.55693	chr2	237478379	237490994	+	ACKR3	118527
chr1	55080361	55080766	1	-0.316138	11	0.0037	0.0039	0.13959	0.45573	chr1	55013806	55100417	+	ACOT11	0
chr1	54974893	54975548	1	-0.316304	10	0.00051	0.0072	0.087081	0.40338	chr1	55013806	55076005	+	ACOT11	38259
chr1	54974893	54975548	1	-0.316304	10	0.00051	0.0072	0.087081	0.40338	chr1	55013806	55100417	+	ACOT11	38259
chr1	55075433	55077535	1	-0.321289	40	0.00014	0.0013	0.34617	0.62448	chr1	55013806	55076005	+	ACOT11	0
chr1	55075433	55077535	1	-0.321289	40	0.00014	0.0013	0.34617	0.62448	chr1	55013806	55100417	+	ACOT11	0
chr1	54996575	54997577	1	-0.321656	16	0.00031	0.003	0.17676	0.49842	chr1	55013806	55076005	+	ACOT11	16230
chr1	54996575	54997577	1	-0.321656	16	0.00031	0.003	0.17676	0.49842	chr1	55013806	55100417	+	ACOT11	16230
chr1	55024056	55024819	1	-0.326771	12	0.00089	0.00019	0.18248	0.50926	chr1	55013806	55076005	+	ACOT11	0
chr1	55024056	55024819	1	-0.326771	12	0.00089	0.00019	0.18248	0.50926	chr1	55013806	55100417	+	ACOT11	0
chr1	55030471	55031308	1	-0.36203	10	0.00022	0.00036	0.13298	0.49501	chr1	55013806	55076005	+	ACOT11	0
chr1	55030471	55031308	1	-0.36203	10	0.00022	0.00036	0.13298	0.49501	chr1	55013806	55100417	+	ACOT11	0
chr1	54983172	54984293	1	-0.377088	16	9e-06	1.1e-05	0.12158	0.49867	chr1	55013806	55076005	+	ACOT11	29514
chr1	54983172	54984293	1	-0.377088	16	9e-06	1.1e-05	0.12158	0.49867	chr1	55013806	55100417	+	ACOT11	29514
chr1	55069294	55069681	1	-0.419518	10	0.00037	0.0018	0.080887	0.5004	chr1	55013806	55076005	+	ACOT11	0
chr1	55069294	55069681	1	-0.419518	10	0.00037	0.0018	0.080887	0.5004	chr1	55013806	55100417	+	ACOT11	0
chr1	55065027	55067739	0.13	-0.435816	55	1.7e-13	2.6e-08	0.27178	0.70759	chr1	55013806	55076005	+	ACOT11	0
chr1	55065027	55067739	0.13	-0.435816	55	1.7e-13	2.6e-08	0.27178	0.70759	chr1	55013806	55100417	+	ACOT11	0
chr1	54971848	54972625	1	-0.470815	10	0.00022	0.0006	0.11486	0.58567	chr1	55013806	55076005	+	ACOT11	41182
chr1	54971848	54972625	1	-0.470815	10	0.00022	0.0006	0.11486	0.58567	chr1	55013806	55100417	+	ACOT11	41182
chr1	55037626	55039143	1	-0.479385	15	8.7e-05	0.0012	0.23556	0.71495	chr1	55013806	55076005	+	ACOT11	0
chr1	55037626	55039143	1	-0.479385	15	8.7e-05	0.0012	0.23556	0.71495	chr1	55013806	55100417	+	ACOT11	0
chr1	55068664	55069170	1	-0.479422	10	6.2e-05	0.00011	0.11549	0.59492	chr1	55013806	55076005	+	ACOT11	0
chr1	55068664	55069170	1	-0.479422	10	6.2e-05	0.00011	0.11549	0.59492	chr1	55013806	55100417	+	ACOT11	0
chr1	55050611	55052464	1	-0.48669	27	3.4e-08	3.7e-07	0.33759	0.82428	chr1	55013806	55076005	+	ACOT11	0
chr1	55050611	55052464	1	-0.48669	27	3.4e-08	3.7e-07	0.33759	0.82428	chr1	55013806	55100417	+	ACOT11	0
chr1	55060350	55060745	1	-0.495416	10	0.00011	0.001	0.11229	0.60771	chr1	55013806	55076005	+	ACOT11	0
chr1	55060350	55060745	1	-0.495416	10	0.00011	0.001	0.11229	0.60771	chr1	55013806	55100417	+	ACOT11	0
chr1	55040106	55041941	1	-0.505501	23	6.8e-08	0.00011	0.16922	0.67472	chr1	55013806	55076005	+	ACOT11	0
chr1	55040106	55041941	1	-0.505501	23	6.8e-08	0.00011	0.16922	0.67472	chr1	55013806	55100417	+	ACOT11	0
chr1	55059548	55059931	1	-0.556633	10	9e-05	0.00099	0.13151	0.68814	chr1	55013806	55076005	+	ACOT11	0
chr1	55059548	55059931	1	-0.556633	10	9e-05	0.00099	0.13151	0.68814	chr1	55013806	55100417	+	ACOT11	0
chr1	55045370	55046826	1	-0.576534	17	1.2e-07	6.8e-05	0.11889	0.69543	chr1	55013806	55076005	+	ACOT11	0
chr1	55045370	55046826	1	-0.576534	17	1.2e-07	6.8e-05	0.11889	0.69543	chr1	55013806	55100417	+	ACOT11	0
chr1	55031716	55032705	1	-0.582107	10	0.00022	0.00019	0.073859	0.65597	chr1	55013806	55076005	+	ACOT11	0
chr1	55031716	55032705	1	-0.582107	10	0.00022	0.00019	0.073859	0.65597	chr1	55013806	55100417	+	ACOT11	0
chr1	55068228	55068446	1	-0.589275	10	2e-05	6.8e-05	0.2568	0.84608	chr1	55013806	55076005	+	ACOT11	0
chr1	55068228	55068446	1	-0.589275	10	2e-05	6.8e-05	0.2568	0.84608	chr1	55013806	55100417	+	ACOT11	0
chr1	55069697	55073335	2.2e-11	-0.652997	57	4.2e-14	4.5e-18	0.058157	0.71115	chr1	55013806	55076005	+	ACOT11	0
chr1	55069697	55073335	2.2e-11	-0.652997	57	4.2e-14	4.5e-18	0.058157	0.71115	chr1	55013806	55100417	+	ACOT11	0
chr1	55073717	55075410	1	-0.663749	30	9.1e-07	1.3e-05	0.13144	0.74985	chr1	55013806	55076005	+	ACOT11	0
chr1	55073717	55075410	1	-0.663749	30	9.1e-07	1.3e-05	0.13144	0.74985	chr1	55013806	55100417	+	ACOT11	0
chr5	80689914	80690040	1	0.313261	14	1.2e-05	7.6e-06	0.72634	0.41308	chr5	80625946	80689988	-	ACOT12	0
chr2	111875241	111875338	1	0.370888	10	1.1e-05	4.9e-06	0.75632	0.38543	chr2	111490149	111875799	+	ACOXL	0
chr2	111788824	111790004	1	0.331583	18	9.8e-06	0.00066	0.68213	0.35055	chr2	111490149	111875799	+	ACOXL	0
chr19	39573358	39573992	1	-0.31135	10	0.0042	0.0077	0.42421	0.73556	chr19	39574944	39602128	+	ACP7	953
chr16	89114431	89114613	1	-0.314906	10	0.0011	0.0071	0.35518	0.67008	chr16	89160216	89222254	+	ACSF3	45604
chr2	223652639	223653194	1	0.397231	19	1.3e-06	5e-05	0.78885	0.39162	chr2	223725731	223808119	+	ACSL3	72538
chr10	96943104	96943537	7.4e-13	0.3062	48	4.1e-14	1.5e-19	0.48719	0.18099	chr10	96953956	96988686	+	ACSM6	10420
chr17	79485903	79486253	1	0.326426	34	3.2e-12	2.1e-07	0.54858	0.22216	chr17	79476996	79479892	-	ACTG1	6012
chr17	79480331	79480396	1	0.319406	10	6.2e-05	4.1e-05	0.51432	0.19491	chr17	79476996	79479892	-	ACTG1	440
chr19	8747637	8747792	1	-0.330268	13	1.8e-05	0.00046	0.14027	0.47054	chr19	8807746	8809180	-	ACTL9	59955
chr19	39209763	39210189	1	0.510177	13	1e-05	0.00028	0.77113	0.26095	chr19	39138255	39221172	+	ACTN4	0
chr19	39141124	39141500	1	0.460095	10	1.6e-05	6.2e-05	0.63126	0.17117	chr19	39138255	39221172	+	ACTN4	0
chr19	39203708	39203937	1	0.404298	10	2e-05	6.7e-05	0.89933	0.49503	chr19	39138255	39221172	+	ACTN4	0
chr19	39192218	39192658	1	0.383069	10	0.00037	0.00021	0.85149	0.46842	chr19	39138255	39221172	+	ACTN4	0
chr19	39156692	39157246	1	0.375077	18	1.3e-05	0.00093	0.65785	0.28277	chr19	39138255	39221172	+	ACTN4	0
chr19	39202023	39202745	1	0.363929	25	1.8e-07	3.2e-05	0.80596	0.44203	chr19	39138255	39221172	+	ACTN4	0
chr20	43281101	43281527	1	0.378454	16	5.2e-08	1.5e-06	0.40818	0.02973	chr20	43248159	43280399	-	ADA	703
chr10	128076567	128076619	1	0.333927	10	1.1e-05	1.8e-05	0.85471	0.52079	chr10	127700953	128077127	-	ADAM12	0
chr10	128076567	128076619	1	0.333927	10	1.1e-05	1.8e-05	0.85471	0.52079	chr10	127729910	128077127	-	ADAM12	0
chr10	128076508	128076560	1	0.304079	10	1.1e-05	8.7e-06	0.87172	0.56764	chr10	127700953	128077127	-	ADAM12	0
chr10	128076508	128076560	1	0.304079	10	1.1e-05	8.7e-06	0.87172	0.56764	chr10	127729910	128077127	-	ADAM12	0
chr8	39515248	39516357	1	0.590527	10	2.4e-05	3.2e-05	0.65502	0.064491	chr8	39442086	39587583	+	ADAM18	0
chr8	39380386	39380447	1	0.554165	10	1.1e-05	3.1e-05	0.58525	0.031082	chr8	39442086	39469094	+	ADAM18	61640
chr8	39380386	39380447	1	0.554165	10	1.1e-05	3.1e-05	0.58525	0.031082	chr8	39442086	39587583	+	ADAM18	61640
chr8	39437747	39438584	1	0.538511	13	1.9e-06	7.2e-06	0.79105	0.25254	chr8	39442086	39469094	+	ADAM18	3503
chr8	39437747	39438584	1	0.538511	13	1.9e-06	7.2e-06	0.79105	0.25254	chr8	39442086	39587583	+	ADAM18	3503
chr8	39368916	39369758	1	0.533579	10	0.00026	0.00034	0.65526	0.12168	chr8	39442086	39469094	+	ADAM18	72329
chr8	39368916	39369758	1	0.533579	10	0.00026	0.00034	0.65526	0.12168	chr8	39442086	39587583	+	ADAM18	72329
chr8	39328073	39328527	1	0.5312	13	1.2e-06	1.3e-05	0.65456	0.12336	chr8	39442086	39469094	+	ADAM18	113560
chr8	39328073	39328527	1	0.5312	13	1.2e-06	1.3e-05	0.65456	0.12336	chr8	39442086	39587583	+	ADAM18	113560
chr8	39504540	39505084	1	0.526962	13	9e-06	0.00018	0.71216	0.18519	chr8	39442086	39587583	+	ADAM18	0
chr8	39353198	39354477	1	0.521426	11	4.6e-06	5.6e-06	0.52939	0.0079653	chr8	39442086	39469094	+	ADAM18	87610
chr8	39353198	39354477	1	0.521426	11	4.6e-06	5.6e-06	0.52939	0.0079653	chr8	39442086	39587583	+	ADAM18	87610
chr8	39560075	39561129	1	0.508934	11	0.00013	0.0015	0.58631	0.077376	chr8	39442086	39587583	+	ADAM18	0
chr8	39436429	39437188	1	0.500103	10	1.6e-05	1.7e-05	0.50466	0.0045549	chr8	39442086	39469094	+	ADAM18	4899
chr8	39436429	39437188	1	0.500103	10	1.6e-05	1.7e-05	0.50466	0.0045549	chr8	39442086	39587583	+	ADAM18	4899
chr8	39441472	39442059	1	0.485523	10	0.0083	0.0012	0.73675	0.25123	chr8	39442086	39469094	+	ADAM18	28
chr8	39441472	39442059	1	0.485523	10	0.0083	0.0012	0.73675	0.25123	chr8	39442086	39587583	+	ADAM18	28
chr8	39374337	39375569	1	0.48101	17	1.8e-06	1.1e-05	0.59302	0.11201	chr8	39442086	39469094	+	ADAM18	66518
chr8	39374337	39375569	1	0.48101	17	1.8e-06	1.1e-05	0.59302	0.11201	chr8	39442086	39587583	+	ADAM18	66518
chr8	39464074	39465292	1	0.421741	12	0.00011	0.0073	0.57844	0.1567	chr8	39442086	39469094	+	ADAM18	0
chr8	39464074	39465292	1	0.421741	12	0.00011	0.0073	0.57844	0.1567	chr8	39442086	39587583	+	ADAM18	0
chr8	39475305	39476498	1	0.396242	18	1.4e-06	3.8e-06	0.51367	0.11743	chr8	39442086	39587583	+	ADAM18	0
chr8	39587425	39588028	1	0.390816	17	0.004	0.0012	0.71656	0.32574	chr8	39442086	39587583	+	ADAM18	0
chr8	39455972	39456621	1	0.382994	12	9.9e-05	0.00052	0.6343	0.2513	chr8	39442086	39469094	+	ADAM18	0
chr8	39455972	39456621	1	0.382994	12	9.9e-05	0.00052	0.6343	0.2513	chr8	39442086	39587583	+	ADAM18	0
chr8	39352226	39352869	1	0.351163	12	0.00048	0.0032	0.53833	0.18716	chr8	39442086	39469094	+	ADAM18	89218
chr8	39352226	39352869	1	0.351163	12	0.00048	0.0032	0.53833	0.18716	chr8	39442086	39587583	+	ADAM18	89218
chr8	39659428	39660122	1	0.503764	12	1.3e-05	0.00051	0.77281	0.26904	chr8	39601254	39695808	-	ADAM2	0
chr8	39599612	39600168	1	0.502365	13	2.2e-06	7.3e-06	0.73916	0.2368	chr8	39601254	39695808	-	ADAM2	1087
chr8	39628592	39629678	1	0.493636	13	0.00035	0.0017	0.75148	0.25785	chr8	39601254	39695808	-	ADAM2	0
chr8	39624172	39624713	1	0.483702	10	0.011	0.0029	0.77239	0.28869	chr8	39601254	39695808	-	ADAM2	0
chr8	39721803	39724303	1	0.32609	24	3.6e-05	0.0028	0.70439	0.3783	chr8	39601254	39695808	-	ADAM2	25996
chr4	175849249	175850231	1	0.383795	11	6.1e-05	0.00093	0.49827	0.11447	chr4	175839508	175899331	+	ADAM29	0
chr4	176007058	176008235	1	0.375024	10	0.0006	0.0002	0.51853	0.14351	chr4	175839508	175899331	+	ADAM29	107728
chr4	176222457	176223789	1	0.369405	14	0.00039	0.0032	0.80778	0.43838	chr4	175839508	175899331	+	ADAM29	323127
chr4	176022267	176022966	1	0.339689	13	0.0016	0.0059	0.56257	0.22288	chr4	175839508	175899331	+	ADAM29	122937
chr4	175888905	175890198	1	0.33715	13	3e-05	0.00072	0.44013	0.10298	chr4	175839508	175899331	+	ADAM29	0
chr4	176187244	176188379	1	0.336715	12	3.2e-05	0.0049	0.71466	0.37795	chr4	175839508	175899331	+	ADAM29	287914
chr4	176075052	176076169	1	0.326297	11	1.3e-05	0.00019	0.37501	0.048709	chr4	175839508	175899331	+	ADAM29	175722
chr4	176067343	176068206	1	0.317612	13	6.8e-06	2.2e-05	0.46051	0.1429	chr4	175839508	175899331	+	ADAM29	168013
chr4	175975793	175976380	1	0.31453	10	0.00083	0.0073	0.43071	0.11618	chr4	175839508	175899331	+	ADAM29	76463
chr4	176060019	176060974	1	0.313051	20	4.9e-05	0.0032	0.54849	0.23544	chr4	175839508	175899331	+	ADAM29	160689
chr4	176099241	176100145	1	0.310844	11	0.012	0.006	0.69082	0.37997	chr4	175839508	175899331	+	ADAM29	199911
chr4	176125374	176126989	1	0.30696	17	4.6e-05	0.00054	0.59603	0.28907	chr4	175839508	175899331	+	ADAM29	226044
chr8	39268695	39269890	1	0.536819	12	6.9e-06	0.00051	0.62928	0.092464	chr8	38965047	39142436	+	ADAM32	126260
chr8	39257399	39258619	1	0.394442	10	0.0013	0.0018	0.88045	0.48601	chr8	38965047	39142436	+	ADAM32	114964
chr8	39172137	39172492	1	0.379882	10	0.0042	0.0047	0.8779	0.49802	chr8	38965047	39142436	+	ADAM32	29702
chr8	39233677	39235223	1	0.318274	24	0.00032	0.0046	0.78043	0.46215	chr8	38965047	39142436	+	ADAM32	91242
chr21	28217066	28217133	1	-0.319163	10	0.0011	0.00059	0.4065	0.72566	chr21	28208605	28217728	-	ADAMTS1	0
chr21	28216693	28216769	1	-0.411133	10	0.00083	0.0046	0.43403	0.84516	chr21	28208605	28217728	-	ADAMTS1	0
chr10	72456531	72457635	1	0.32279	13	0.00049	0.0059	0.9294	0.60661	chr10	72432261	72522195	+	ADAMTS14	0
chr5	4876260	4876744	1	0.500971	10	1.1e-05	1e-06	0.95117	0.4502	chr5	5140442	5320415	+	ADAMTS16	263699
chr5	4977660	4978774	1	0.480915	10	1.1e-05	8.6e-06	0.84763	0.36672	chr5	5140442	5320415	+	ADAMTS16	161669
chr5	4983034	4984249	1	0.451472	18	3.5e-09	3.2e-07	0.89662	0.44515	chr5	5140442	5320415	+	ADAMTS16	156194
chr5	4989423	4991091	1	0.426872	15	7.9e-08	1.5e-06	0.89034	0.46346	chr5	5140442	5320415	+	ADAMTS16	149352
chr5	4943614	4944477	1	0.419341	10	5.2e-05	0.00019	0.82978	0.41044	chr5	5140442	5320415	+	ADAMTS16	195966
chr5	4939981	4940377	1	0.41605	10	1.1e-05	0.00011	0.92014	0.50409	chr5	5140442	5320415	+	ADAMTS16	200066
chr5	4968806	4969713	1	0.392411	10	1.1e-05	3.7e-05	0.87631	0.4839	chr5	5140442	5320415	+	ADAMTS16	170730
chr5	4957388	4959402	0.0001	0.391167	30	2.8e-13	2.1e-11	0.86668	0.47551	chr5	5140442	5320415	+	ADAMTS16	181041
chr5	4933906	4934958	1	0.384709	10	1.6e-05	0.00011	0.7652	0.3805	chr5	5140442	5320415	+	ADAMTS16	205485
chr5	4946691	4947275	1	0.380032	11	6.1e-05	0.0038	0.91609	0.53605	chr5	5140442	5320415	+	ADAMTS16	193168
chr5	4940760	4941407	1	0.378919	18	6.9e-08	1.5e-06	0.92602	0.5471	chr5	5140442	5320415	+	ADAMTS16	199036
chr5	4951484	4954860	0.16	0.372183	37	8.3e-13	3.3e-08	0.79616	0.42397	chr5	5140442	5320415	+	ADAMTS16	185583
chr5	4882888	4884438	1	0.368042	19	6.4e-09	8.4e-07	0.86427	0.49622	chr5	5140442	5320415	+	ADAMTS16	256005
chr5	5221173	5221774	1	0.358701	12	0.00055	0.0049	0.68873	0.33003	chr5	5140442	5320415	+	ADAMTS16	0
chr5	4907661	4908620	1	0.351354	10	0.00011	0.00059	0.73015	0.37879	chr5	5140442	5320415	+	ADAMTS16	231823
chr5	5008920	5010201	1	0.347432	12	5.7e-05	1.2e-05	0.82941	0.48197	chr5	5140442	5320415	+	ADAMTS16	130242
chr5	4905106	4906007	1	0.337317	13	5.2e-06	2.2e-05	0.81208	0.47476	chr5	5140442	5320415	+	ADAMTS16	234436
chr5	4984783	4986182	1	0.329521	12	0.00043	0.0032	0.76793	0.43841	chr5	5140442	5320415	+	ADAMTS16	154261
chr5	4949033	4949766	1	0.32699	15	2e-05	5.6e-05	0.83746	0.51047	chr5	5140442	5320415	+	ADAMTS16	190677
chr5	5016007	5017391	1	0.322924	14	1.1e-05	9.9e-05	0.90883	0.58591	chr5	5140442	5320415	+	ADAMTS16	123052
chr5	4966029	4966545	1	0.322208	10	0.00031	0.00059	0.79405	0.47184	chr5	5140442	5320415	+	ADAMTS16	173898
chr5	4973726	4974666	1	0.322003	10	0.0006	0.00036	0.76791	0.4459	chr5	5140442	5320415	+	ADAMTS16	165777
chr5	5021049	5022154	1	0.317246	14	8.8e-05	0.00062	0.95059	0.63335	chr5	5140442	5320415	+	ADAMTS16	118289
chr5	4981801	4982642	1	0.310349	10	0.0073	0.0048	0.7685	0.45815	chr5	5140442	5320415	+	ADAMTS16	157801
chr5	4936091	4936539	1	0.308961	10	0.00051	0.0071	0.76989	0.46093	chr5	5140442	5320415	+	ADAMTS16	203904
chr16	77339405	77340668	1	-0.304951	18	0.00016	0.0019	0.44115	0.7461	chr16	77316024	77469011	-	ADAMTS18	0
chr16	77360475	77361756	1	-0.335831	11	0.0042	0.0094	0.26263	0.59846	chr16	77316024	77469011	-	ADAMTS18	0
chr16	77356944	77358038	1	-0.336483	10	0.0011	0.0046	0.073006	0.40949	chr16	77316024	77469011	-	ADAMTS18	0
chr16	77327094	77327718	1	-0.411641	10	0.00022	0.0017	0.47733	0.88897	chr16	77316024	77469011	-	ADAMTS18	0
chr5	178771707	178771814	1	-0.361932	10	0.00011	0.00034	0.091273	0.4532	chr5	178537851	178772431	-	ADAMTS2	0
chr5	178771707	178771814	1	-0.361932	10	0.00011	0.00034	0.091273	0.4532	chr5	178577680	178772431	-	ADAMTS2	0
chr5	178772226	178772385	1	-0.467423	10	0.00018	0.0002	0.12557	0.593	chr5	178537851	178772431	-	ADAMTS2	0
chr5	178772226	178772385	1	-0.467423	10	0.00018	0.0002	0.12557	0.593	chr5	178577680	178772431	-	ADAMTS2	0
chr12	43854686	43855582	1	0.424225	13	5.2e-06	0.00028	0.68671	0.26248	chr12	43748011	43945724	-	ADAMTS20	0
chr12	43908084	43908679	1	0.374032	11	1.9e-05	2.1e-05	0.46478	0.090748	chr12	43748011	43945724	-	ADAMTS20	0
chr12	43823044	43824240	1	0.359013	13	0.0016	0.00072	0.83797	0.47895	chr12	43748011	43945724	-	ADAMTS20	0
chr12	43381097	43381481	1	-0.361966	10	2.9e-05	0.00011	0.53271	0.89468	chr12	43748011	43945724	-	ADAMTS20	366531
chr1	161163688	161164044	1	0.368111	13	1.2e-06	2.2e-05	0.48188	0.11377	chr1	161159518	161168843	-	ADAMTS4	0
chr21	28855371	28855558	1	0.304938	10	0.0018	0.0046	0.44008	0.13514	chr21	28290230	28339439	-	ADAMTS5	515933
chr5	64398919	64398979	0.17	0.34945	14	1.7e-07	3.6e-08	0.6467	0.29725	chr5	64444562	64777747	-	ADAMTS6	45584
chr5	64421919	64422281	1	-0.475814	10	0.00022	6.4e-05	0.077026	0.55284	chr5	64444562	64777747	-	ADAMTS6	22282
chr9	18622120	18623614	1	0.401588	20	7.8e-05	0.0031	0.73761	0.33602	chr9	18474078	18910947	+	ADAMTSL1	0
chr9	18622120	18623614	1	0.401588	20	7.8e-05	0.0031	0.73761	0.33602	chr9	18474078	18684952	+	ADAMTSL1	0
chr9	18258661	18259350	1	0.398648	12	0.00029	0.0073	0.70783	0.30919	chr9	18474078	18910947	+	ADAMTSL1	214729
chr9	18258661	18259350	1	0.398648	12	0.00029	0.0073	0.70783	0.30919	chr9	18474078	18684952	+	ADAMTSL1	214729
chr9	18484766	18488402	0.034	0.372437	35	4.8e-09	6.9e-09	0.54451	0.17208	chr9	18474078	18910947	+	ADAMTSL1	0
chr9	18484766	18488402	0.034	0.372437	35	4.8e-09	6.9e-09	0.54451	0.17208	chr9	18474078	18684952	+	ADAMTSL1	0
chr9	18544548	18545909	1	0.363121	10	1.1e-05	3.1e-05	0.38255	0.019434	chr9	18474078	18910947	+	ADAMTSL1	0
chr9	18544548	18545909	1	0.363121	10	1.1e-05	3.1e-05	0.38255	0.019434	chr9	18474078	18684952	+	ADAMTSL1	0
chr9	18363978	18365090	1	0.362872	10	0.0013	0.007	0.48019	0.11731	chr9	18474078	18910947	+	ADAMTSL1	108989
chr9	18363978	18365090	1	0.362872	10	0.0013	0.007	0.48019	0.11731	chr9	18474078	18684952	+	ADAMTSL1	108989
chr9	18566255	18567412	1	0.359439	11	0.002	0.0038	0.53671	0.17727	chr9	18474078	18910947	+	ADAMTSL1	0
chr9	18566255	18567412	1	0.359439	11	0.002	0.0038	0.53671	0.17727	chr9	18474078	18684952	+	ADAMTSL1	0
chr9	18465133	18466478	1	0.354175	13	0.00049	0.00011	0.51684	0.16266	chr9	18474078	18910947	+	ADAMTSL1	7601
chr9	18465133	18466478	1	0.354175	13	0.00049	0.00011	0.51684	0.16266	chr9	18474078	18684952	+	ADAMTSL1	7601
chr9	18382475	18383379	1	0.354081	10	0.00043	5.9e-05	0.44669	0.092605	chr9	18474078	18910947	+	ADAMTSL1	90700
chr9	18382475	18383379	1	0.354081	10	0.00043	5.9e-05	0.44669	0.092605	chr9	18474078	18684952	+	ADAMTSL1	90700
chr9	18400389	18402536	1	0.340293	23	2.6e-06	6.3e-07	0.48618	0.14589	chr9	18474078	18910947	+	ADAMTSL1	71543
chr9	18400389	18402536	1	0.340293	23	2.6e-06	6.3e-07	0.48618	0.14589	chr9	18474078	18684952	+	ADAMTSL1	71543
chr9	18515240	18515687	1	0.339196	10	0.0015	0.0044	0.45141	0.11221	chr9	18474078	18910947	+	ADAMTSL1	0
chr9	18515240	18515687	1	0.339196	10	0.0015	0.0044	0.45141	0.11221	chr9	18474078	18684952	+	ADAMTSL1	0
chr9	18438783	18439076	1	0.335464	10	0.0073	0.0045	0.57318	0.23772	chr9	18474078	18910947	+	ADAMTSL1	35003
chr9	18438783	18439076	1	0.335464	10	0.0073	0.0045	0.57318	0.23772	chr9	18474078	18684952	+	ADAMTSL1	35003
chr9	18329090	18330534	1	0.323305	10	1.3e-05	5e-06	0.33594	0.012632	chr9	18474078	18910947	+	ADAMTSL1	143545
chr9	18329090	18330534	1	0.323305	10	1.3e-05	5e-06	0.33594	0.012632	chr9	18474078	18684952	+	ADAMTSL1	143545
chr9	18438000	18438666	1	0.320006	21	1.4e-05	5.3e-05	0.50465	0.18465	chr9	18474078	18910947	+	ADAMTSL1	35413
chr9	18438000	18438666	1	0.320006	21	1.4e-05	5.3e-05	0.50465	0.18465	chr9	18474078	18684952	+	ADAMTSL1	35413
chr9	18266140	18267260	1	0.316368	12	0.0013	0.00019	0.47333	0.15696	chr9	18474078	18910947	+	ADAMTSL1	206819
chr9	18266140	18267260	1	0.316368	12	0.0013	0.00019	0.47333	0.15696	chr9	18474078	18684952	+	ADAMTSL1	206819
chr9	18469805	18471405	1	0.303404	18	2.1e-05	0.00044	0.44728	0.14388	chr9	18474078	18910947	+	ADAMTSL1	2674
chr9	18469805	18471405	1	0.303404	18	2.1e-05	0.00044	0.44728	0.14388	chr9	18474078	18684952	+	ADAMTSL1	2674
chr9	18296821	18298787	1	0.30177	22	1.7e-05	0.00019	0.50538	0.20361	chr9	18474078	18910947	+	ADAMTSL1	175292
chr9	18296821	18298787	1	0.30177	22	1.7e-05	0.00019	0.50538	0.20361	chr9	18474078	18684952	+	ADAMTSL1	175292
chr21	46536643	46537534	1	-0.303907	12	0.0014	0.0013	0.34518	0.64909	chr21	46494492	46646478	+	ADARB1	0
chr21	46517719	46518106	1	-0.316753	10	0.00031	0.00061	0.32777	0.64452	chr21	46494492	46646478	+	ADARB1	0
chr21	46544391	46545503	1	-0.321245	13	8.4e-05	6.4e-05	0.49788	0.81913	chr21	46494492	46646478	+	ADARB1	0
chr21	46515219	46516325	1	-0.322279	23	1.6e-07	5.3e-05	0.44409	0.76637	chr21	46494492	46646478	+	ADARB1	0
chr21	46510420	46511190	1	-0.325881	10	0.0015	0.00033	0.30244	0.62832	chr21	46494492	46646478	+	ADARB1	0
chr21	46580365	46581419	1	-0.328734	12	0.0018	0.0049	0.35831	0.68704	chr21	46494492	46646478	+	ADARB1	0
chr21	46565981	46566140	1	-0.33646	10	0.00037	0.0046	0.55915	0.89561	chr21	46494492	46646478	+	ADARB1	0
chr21	46523728	46524403	1	-0.362514	10	0.0006	0.0048	0.54007	0.90259	chr21	46494492	46646478	+	ADARB1	0
chr21	46507369	46508059	1	-0.403863	10	0.00043	0.0027	0.3354	0.73926	chr21	46494492	46646478	+	ADARB1	0
chr21	46527053	46528494	1	-0.405201	12	0.00048	0.00052	0.33003	0.73523	chr21	46494492	46646478	+	ADARB1	0
chr21	46539723	46540168	1	-0.407482	10	6.2e-05	0.0006	0.44318	0.85066	chr21	46494492	46646478	+	ADARB1	0
chr21	46534052	46534746	1	-0.434555	10	0.00031	0.0028	0.34687	0.78143	chr21	46494492	46646478	+	ADARB1	0
chr21	46546460	46547157	1	-0.461539	10	2.4e-05	0.00019	0.26401	0.72555	chr21	46494492	46646478	+	ADARB1	0
chr5	7410271	7411477	1	0.62933	10	1.1e-05	8.5e-06	0.90304	0.27371	chr5	7396342	7830194	+	ADCY2	0
chr5	7425130	7428217	0.023	0.627387	26	4e-10	4.7e-09	0.90715	0.27976	chr5	7396342	7830194	+	ADCY2	0
chr5	7482988	7484298	1	0.616818	11	5.5e-06	6.3e-05	0.88763	0.27082	chr5	7396342	7830194	+	ADCY2	0
chr5	7530859	7531738	1	0.610069	12	1.9e-06	3.8e-06	0.81898	0.20891	chr5	7396342	7830194	+	ADCY2	0
chr5	7516533	7517670	1	0.59722	10	7.5e-05	0.00034	0.76972	0.1725	chr5	7396342	7830194	+	ADCY2	0
chr5	7544417	7545754	1	0.589886	17	1.6e-08	5.1e-07	0.93521	0.34533	chr5	7396342	7830194	+	ADCY2	0
chr5	7432060	7432724	1	0.586405	14	1.7e-07	4.4e-06	0.91585	0.32944	chr5	7396342	7830194	+	ADCY2	0
chr5	7501770	7503274	0.34	0.584095	20	7.2e-10	6.9e-08	0.88954	0.30544	chr5	7396342	7830194	+	ADCY2	0
chr5	7401431	7402981	1	0.584084	15	6.2e-07	2.7e-07	0.8263	0.24222	chr5	7396342	7830194	+	ADCY2	0
chr5	7475908	7476776	1	0.580466	14	1.7e-07	9.9e-05	0.90442	0.32395	chr5	7396342	7830194	+	ADCY2	0
chr5	7488782	7490037	1	0.571639	16	1.9e-07	1.5e-06	0.80394	0.2323	chr5	7396342	7830194	+	ADCY2	0
chr5	7519102	7519495	1	0.556666	10	1.3e-05	0.00012	0.81163	0.25497	chr5	7396342	7830194	+	ADCY2	0
chr5	7537590	7538562	1	0.533347	10	1.1e-05	5.8e-05	0.91425	0.3809	chr5	7396342	7830194	+	ADCY2	0
chr5	7439814	7442631	7e-05	0.52307	31	4.1e-12	1.4e-11	0.90138	0.37831	chr5	7396342	7830194	+	ADCY2	0
chr5	7389535	7390058	1	0.514604	12	4.3e-06	2.1e-05	0.89487	0.38027	chr5	7396342	7830194	+	ADCY2	6285
chr5	7511415	7512281	1	0.504548	10	2e-05	0.00011	0.86534	0.36079	chr5	7396342	7830194	+	ADCY2	0
chr5	7571304	7572878	1	0.50434	11	3.1e-05	0.00033	0.88617	0.38183	chr5	7396342	7830194	+	ADCY2	0
chr5	7406924	7407728	1	0.503899	11	1.1e-05	0.00056	0.64349	0.1396	chr5	7396342	7830194	+	ADCY2	0
chr5	7419044	7421207	0.19	0.497514	37	2.1e-13	3.8e-08	0.81129	0.31378	chr5	7396342	7830194	+	ADCY2	0
chr5	7486123	7487164	1	0.495525	13	2.3e-05	0.00018	0.89876	0.40323	chr5	7396342	7830194	+	ADCY2	0
chr5	7386903	7387441	1	0.485037	10	4.3e-05	0.00034	0.78389	0.29885	chr5	7396342	7830194	+	ADCY2	8902
chr5	7494053	7495304	1	0.481734	10	0.00022	0.0047	0.85158	0.36984	chr5	7396342	7830194	+	ADCY2	0
chr5	7414116	7415010	1	0.474949	13	1.6e-06	2.2e-05	0.85007	0.37513	chr5	7396342	7830194	+	ADCY2	0
chr5	7524558	7527052	0.47	0.47188	28	2.7e-09	9.6e-08	0.89483	0.42295	chr5	7396342	7830194	+	ADCY2	0
chr5	7622887	7624251	1	0.467342	14	9.5e-06	3.7e-05	0.87253	0.40519	chr5	7396342	7830194	+	ADCY2	0
chr5	7646813	7647732	1	0.446429	12	0.00048	0.00019	0.9534	0.50697	chr5	7396342	7830194	+	ADCY2	0
chr5	7436256	7437820	0.0014	0.443221	26	1e-08	2.8e-10	0.91687	0.47365	chr5	7396342	7830194	+	ADCY2	0
chr5	7506623	7507172	1	0.44123	11	4.4e-05	0.00094	0.9374	0.49617	chr5	7396342	7830194	+	ADCY2	0
chr5	7557808	7558714	1	0.425417	10	3.5e-05	0.0017	0.79988	0.37446	chr5	7396342	7830194	+	ADCY2	0
chr5	7434898	7435878	1	0.419432	14	6.3e-05	0.00096	0.76778	0.34835	chr5	7396342	7830194	+	ADCY2	0
chr5	7423428	7424337	1	0.413556	10	1.6e-05	2.1e-05	0.89922	0.48567	chr5	7396342	7830194	+	ADCY2	0
chr5	7464185	7465617	1	0.413253	13	1.9e-06	0.00046	0.91101	0.49775	chr5	7396342	7830194	+	ADCY2	0
chr5	7546218	7546754	1	0.412937	10	6.2e-05	0.0001	0.88015	0.46722	chr5	7396342	7830194	+	ADCY2	0
chr5	7685132	7686199	1	0.411648	12	1.3e-05	0.00019	0.9468	0.53515	chr5	7396342	7830194	+	ADCY2	0
chr5	7438267	7439484	1	0.401253	10	5.2e-05	0.0028	0.87463	0.47337	chr5	7396342	7830194	+	ADCY2	0
chr5	7593061	7595914	1	0.395713	25	2.3e-08	1.1e-06	0.87722	0.48151	chr5	7396342	7830194	+	ADCY2	0
chr5	7458613	7459507	1	0.394753	15	0.00044	0.00051	0.89604	0.50129	chr5	7396342	7830194	+	ADCY2	0
chr5	7466573	7467581	1	0.393523	13	2.5e-06	1.3e-05	0.86464	0.47112	chr5	7396342	7830194	+	ADCY2	0
chr5	7412574	7413255	1	0.389229	14	1.1e-05	2.2e-05	0.88256	0.49333	chr5	7396342	7830194	+	ADCY2	0
chr5	7539721	7541300	1	0.388848	21	8.1e-08	3e-06	0.92273	0.53388	chr5	7396342	7830194	+	ADCY2	0
chr5	7505114	7505891	1	0.381925	15	0.00016	0.0026	0.9079	0.52597	chr5	7396342	7830194	+	ADCY2	0
chr5	7497499	7498656	1	0.380434	13	0.00055	0.0011	0.86176	0.48133	chr5	7396342	7830194	+	ADCY2	0
chr5	7518139	7518945	1	0.378765	10	0.0013	0.0045	0.74184	0.36308	chr5	7396342	7830194	+	ADCY2	0
chr5	7415455	7416047	1	0.374502	11	0.00038	0.0038	0.915	0.5405	chr5	7396342	7830194	+	ADCY2	0
chr5	7446742	7447440	1	0.373976	13	1.6e-05	0.00072	0.83981	0.46583	chr5	7396342	7830194	+	ADCY2	0
chr5	7453728	7454052	1	0.367829	10	0.00013	0.0028	0.62909	0.26127	chr5	7396342	7830194	+	ADCY2	0
chr5	7654572	7655554	1	0.365629	12	1.3e-05	0.00011	0.95636	0.59073	chr5	7396342	7830194	+	ADCY2	0
chr5	7587135	7587938	1	0.360651	14	0.0007	0.0069	0.89961	0.53896	chr5	7396342	7830194	+	ADCY2	0
chr5	7598738	7600056	1	0.355032	18	6.3e-05	0.00093	0.90018	0.54514	chr5	7396342	7830194	+	ADCY2	0
chr5	7696563	7697515	1	0.34951	11	0.00044	0.0015	0.90428	0.55477	chr5	7396342	7830194	+	ADCY2	0
chr5	7393450	7394987	0.39	0.347738	26	8.1e-09	7.9e-08	0.92023	0.5725	chr5	7396342	7830194	+	ADCY2	1356
chr5	7262499	7263347	1	0.346818	10	0.0042	0.0072	0.66799	0.32118	chr5	7396342	7830194	+	ADCY2	132996
chr5	7349416	7350191	1	0.338496	13	1.9e-06	2.2e-05	0.37773	0.039231	chr5	7396342	7830194	+	ADCY2	46152
chr5	7565913	7566744	1	0.337894	13	4.5e-05	0.00072	0.9473	0.6094	chr5	7396342	7830194	+	ADCY2	0
chr5	7433222	7434334	1	0.331354	10	0.0094	0.0075	0.87474	0.54339	chr5	7396342	7830194	+	ADCY2	0
chr5	7639172	7640362	1	0.329247	13	0.0013	0.004	0.93201	0.60276	chr5	7396342	7830194	+	ADCY2	0
chr5	7704946	7705768	1	0.327381	10	2e-05	1.7e-05	0.93919	0.6118	chr5	7396342	7830194	+	ADCY2	0
chr5	7561129	7562800	1	0.326765	19	4.8e-05	0.001	0.93272	0.60595	chr5	7396342	7830194	+	ADCY2	0
chr5	7691263	7692980	1	0.318188	21	2.3e-06	0.00034	0.90439	0.5862	chr5	7396342	7830194	+	ADCY2	0
chr5	7707143	7707644	1	0.318128	10	0.0015	0.00059	0.86014	0.54201	chr5	7396342	7830194	+	ADCY2	0
chr5	7416425	7417459	1	0.317743	16	0.00051	0.00099	0.92213	0.60439	chr5	7396342	7830194	+	ADCY2	0
chr5	7721979	7723305	1	0.304273	11	0.00011	0.0002	0.9321	0.62783	chr5	7396342	7830194	+	ADCY2	0
chr5	7549116	7549940	1	0.304189	10	7.5e-05	0.0019	0.88895	0.58477	chr5	7396342	7830194	+	ADCY2	0
chr5	7708840	7709394	1	0.300141	10	0.0015	0.0071	0.8464	0.54625	chr5	7396342	7830194	+	ADCY2	0
chr16	50307565	50308194	1	-0.326935	14	0.0007	0.0099	0.4701	0.79704	chr16	50300450	50344440	+	ADCY7	0
chr8	131782161	131782963	1	0.33396	10	0.0021	0.0017	0.50149	0.16752	chr8	131792546	132052835	-	ADCY8	9584
chr8	132054559	132054679	1	-0.308918	10	0.0011	0.001	0.34773	0.65665	chr8	131792546	132052835	-	ADCY8	1725
chr18	1007886	1009029	1	-0.373092	12	1.3e-05	0.00051	0.027443	0.40053	chr18	904943	912173	+	ADCYAP1	95714
chr18	1007886	1009029	1	-0.373092	12	1.3e-05	0.00051	0.027443	0.40053	chr18	905196	912173	+	ADCYAP1	95714
chr10	111766772	111766980	1	0.451064	10	2e-05	3.3e-05	0.92068	0.46961	chr10	111756107	111895323	+	ADD3	0
chr10	111766772	111766980	1	0.451064	10	2e-05	3.3e-05	0.92068	0.46961	chr10	111765561	111895323	+	ADD3	0
chr10	111767031	111767198	1	0.398453	10	0.00031	0.008	0.67961	0.28115	chr10	111756107	111895323	+	ADD3	0
chr10	111767031	111767198	1	0.398453	10	0.00031	0.008	0.67961	0.28115	chr10	111765561	111895323	+	ADD3	0
chr8	143531383	143531424	1	-0.471633	10	0.00018	0.00035	0.42709	0.89872	chr8	143545376	143626368	+	ADGRB1	13953
chr6	68952822	68953517	1	0.368903	10	0.00011	0.0027	0.60355	0.23465	chr6	69345631	70099403	+	ADGRB3	392115
chr6	69200467	69201373	1	0.352324	10	0.00037	0.001	0.45823	0.1059	chr6	69345631	70099403	+	ADGRB3	144259
chr6	69071908	69073020	1	0.310693	14	6.1e-07	1.4e-06	0.48881	0.17812	chr6	69345631	70099403	+	ADGRB3	272612
chr6	69184409	69184988	1	0.309239	11	0.00011	0.00033	0.4844	0.17516	chr6	69345631	70099403	+	ADGRB3	160644
chr6	68820593	68821712	1	0.306029	11	9.4e-06	1.6e-06	0.50471	0.19868	chr6	69345631	70099403	+	ADGRB3	523920
chr6	69076041	69077307	1	0.303944	11	7.1e-05	6.5e-05	0.44828	0.14434	chr6	69345631	70099403	+	ADGRB3	268325
chr12	131766048	131766263	1	-0.307672	13	5.8e-05	0.0011	0.55248	0.86016	chr12	131438451	131626008	+	ADGRD1	140041
chr12	131904982	131905262	1	-0.317511	10	5.2e-05	0.00034	0.14448	0.46199	chr12	131438451	131626008	+	ADGRD1	278975
chr12	131838113	131839380	1	-0.326618	17	2.8e-07	2.6e-06	0.087051	0.41367	chr12	131438451	131626008	+	ADGRD1	212106
chr12	131849796	131850267	1	-0.355159	10	0.00097	0.0044	0.22487	0.58003	chr12	131438451	131626008	+	ADGRD1	223789
chr12	131587947	131588155	1	-0.425452	10	1.1e-05	0.00035	0.11918	0.54463	chr12	131438451	131626008	+	ADGRD1	0
chr19	14519315	14519912	1	0.412493	19	1.8e-06	0.00017	0.71352	0.30103	chr19	14491955	14519537	+	ADGRE5	0
chr6	46917797	46918492	1	0.309373	13	0.0047	0.0087	0.59071	0.28133	chr6	46820241	46922675	-	ADGRF5	0
chr3	100352268	100352672	1	0.337638	10	0.00013	0.00062	0.38926	0.051626	chr3	100328432	100414323	+	ADGRG7	0
chr1	82432693	82433090	1	0.345359	10	0.0021	0.0051	0.8981	0.55274	chr1	82165454	82458422	+	ADGRL2	0
chr1	82432693	82433090	1	0.345359	10	0.0021	0.0051	0.8981	0.55274	chr1	82266081	82458422	+	ADGRL2	0
chr4	63092944	63094351	1	0.751372	10	1.6e-05	1.7e-05	0.79869	0.047323	chr4	62066973	62944053	+	ADGRL3	148892
chr4	62755496	62756476	1	0.715547	10	1.3e-05	0.00011	0.89714	0.18159	chr4	62066973	62944053	+	ADGRL3	0
chr4	63155979	63157686	0.52	0.661315	17	1.1e-07	1.1e-07	0.74107	0.079754	chr4	62066973	62944053	+	ADGRL3	211927
chr4	63030519	63032156	1	0.620631	10	1.1e-05	5.8e-05	0.66267	0.042042	chr4	62066973	62944053	+	ADGRL3	86467
chr4	61483257	61483892	1	0.614506	10	1.1e-05	4.8e-06	0.66706	0.052554	chr4	62066973	62944053	+	ADGRL3	583082
chr4	63257490	63258583	1	0.594934	10	1.3e-05	9.4e-06	0.64862	0.053683	chr4	62066973	62944053	+	ADGRL3	313438
chr4	61807436	61809820	1	0.576258	14	1.2e-05	3.7e-05	0.68661	0.11035	chr4	62066973	62944053	+	ADGRL3	257154
chr4	61731540	61732383	1	0.575654	12	5.9e-06	0.00083	0.6649	0.089243	chr4	62066973	62944053	+	ADGRL3	334591
chr4	63136546	63137913	1	0.574767	11	9.4e-06	0.00055	0.67691	0.10215	chr4	62066973	62944053	+	ADGRL3	192494
chr4	63070708	63072509	1	0.574725	18	8.4e-08	2.4e-06	0.71253	0.1378	chr4	62066973	62944053	+	ADGRL3	126656
chr4	62988553	62990082	1	0.559097	14	6.9e-07	9.9e-05	0.83708	0.27798	chr4	62066973	62944053	+	ADGRL3	44501
chr4	63091088	63091986	1	0.54108	10	0.00013	0.0018	0.70538	0.1643	chr4	62066973	62944053	+	ADGRL3	147036
chr4	62696410	62697624	1	0.510559	10	0.00011	0.001	0.84945	0.33889	chr4	62066973	62944053	+	ADGRL3	0
chr4	61778132	61779005	1	0.506592	11	3.8e-06	1.1e-05	0.51659	0.0099973	chr4	62066973	62944053	+	ADGRL3	287969
chr4	62602943	62604101	1	0.505034	10	0.00071	0.0017	0.87841	0.37337	chr4	62066973	62944053	+	ADGRL3	0
chr4	61604387	61605270	1	0.498869	10	2e-05	0.00019	0.6367	0.13783	chr4	62066973	62944053	+	ADGRL3	461704
chr4	62852557	62853239	1	0.490409	11	0.006	0.009	0.91664	0.42623	chr4	62066973	62944053	+	ADGRL3	0
chr4	61768460	61769628	1	0.488886	13	0.00011	0.00018	0.64797	0.15909	chr4	62066973	62944053	+	ADGRL3	297346
chr4	61711960	61713134	1	0.48864	13	8.8e-07	4.1e-06	0.5308	0.042157	chr4	62066973	62944053	+	ADGRL3	353840
chr4	63158040	63159480	0.82	0.481356	27	4.3e-10	1.7e-07	0.58084	0.099481	chr4	62066973	62944053	+	ADGRL3	213988
chr4	62660666	62662312	1	0.481076	17	9.2e-06	0.00081	0.9188	0.43773	chr4	62066973	62944053	+	ADGRL3	0
chr4	62816870	62817965	1	0.470494	11	0.00029	0.00057	0.85175	0.38125	chr4	62066973	62944053	+	ADGRL3	0
chr4	62923289	62924477	1	0.465842	13	1e-05	0.0026	0.85831	0.39246	chr4	62066973	62944053	+	ADGRL3	0
chr4	63226957	63228202	1	0.445934	16	2.1e-06	3.1e-05	0.54823	0.1023	chr4	62066973	62944053	+	ADGRL3	282905
chr4	61828927	61829545	1	0.443337	14	2e-05	0.00062	0.6169	0.17356	chr4	62066973	62944053	+	ADGRL3	237429
chr4	62698500	62699252	1	0.430024	11	0.0015	0.00096	0.90027	0.47025	chr4	62066973	62944053	+	ADGRL3	0
chr4	61589611	61591175	1	0.425142	12	0.00033	0.0032	0.59004	0.1649	chr4	62066973	62944053	+	ADGRL3	475799
chr4	63380156	63380766	1	0.424141	10	0.00051	0.0002	0.58868	0.16454	chr4	62066973	62944053	+	ADGRL3	436104
chr4	61689993	61691182	1	0.419695	12	1.3e-06	1.2e-05	0.42954	0.0098474	chr4	62066973	62944053	+	ADGRL3	375792
chr4	63413012	63414474	1	0.417124	20	2.8e-08	3.4e-06	0.55543	0.1383	chr4	62066973	62944053	+	ADGRL3	468960
chr4	62971417	62972090	1	0.416662	16	3.6e-05	0.0031	0.86956	0.4529	chr4	62066973	62944053	+	ADGRL3	27365
chr4	61111230	61113103	1	0.415202	15	3.5e-05	0.0026	0.75208	0.33688	chr4	62066973	62944053	+	ADGRL3	953871
chr4	61875531	61876671	1	0.41086	10	0.00043	0.00034	0.51026	0.099396	chr4	62066973	62944053	+	ADGRL3	190303
chr4	61736961	61738395	1	0.40745	10	3.5e-05	0.00019	0.45203	0.044583	chr4	62066973	62944053	+	ADGRL3	328579
chr4	61588354	61589159	1	0.404555	12	0.00079	0.0013	0.61949	0.21494	chr4	62066973	62944053	+	ADGRL3	477815
chr4	62723243	62724517	1	0.398354	12	0.001	0.0074	0.76795	0.36959	chr4	62066973	62944053	+	ADGRL3	0
chr4	60645531	60646974	1	0.39229	16	2.6e-06	3.1e-05	0.47159	0.079302	chr4	62066973	62944053	+	ADGRL3	1420000
chr4	62594335	62595475	1	0.390712	10	0.00022	0.001	0.90011	0.5094	chr4	62066973	62944053	+	ADGRL3	0
chr4	61409816	61411160	1	0.388866	10	1.1e-05	1.6e-05	0.39261	0.0037427	chr4	62066973	62944053	+	ADGRL3	655814
chr4	61468070	61470072	0.072	0.38701	24	4.5e-09	1.5e-08	0.46321	0.0762	chr4	62066973	62944053	+	ADGRL3	596902
chr4	62935951	62936364	1	0.381847	10	0.00043	0.0028	0.92492	0.54307	chr4	62066973	62944053	+	ADGRL3	0
chr4	62962054	62962812	1	0.373311	10	0.00043	0.0017	0.93074	0.55743	chr4	62066973	62944053	+	ADGRL3	18002
chr4	61577266	61578391	1	0.366085	12	2.4e-05	0.00031	0.41139	0.045306	chr4	62066973	62944053	+	ADGRL3	488583
chr4	63252535	63254780	1	0.365057	24	4.8e-06	1.9e-05	0.52897	0.16392	chr4	62066973	62944053	+	ADGRL3	308483
chr4	61726482	61726862	1	0.364926	10	0.00018	0.00021	0.50255	0.13762	chr4	62066973	62944053	+	ADGRL3	340112
chr4	61384891	61386081	1	0.361685	15	0.00037	0.0012	0.57803	0.21635	chr4	62066973	62944053	+	ADGRL3	680893
chr4	61095727	61096702	1	0.359195	10	0.00083	0.0044	0.74806	0.38887	chr4	62066973	62944053	+	ADGRL3	970272
chr4	61648643	61649919	1	0.344225	13	3.9e-06	0.00011	0.38325	0.039021	chr4	62066973	62944053	+	ADGRL3	417055
chr4	61364320	61365081	1	0.339831	12	3.2e-05	0.00019	0.42717	0.087336	chr4	62066973	62944053	+	ADGRL3	701893
chr4	62883631	62884538	1	0.335374	10	0.00083	0.0045	0.93681	0.60143	chr4	62066973	62944053	+	ADGRL3	0
chr4	62626143	62626661	1	0.322683	12	3.7e-05	7.1e-05	0.75391	0.43123	chr4	62066973	62944053	+	ADGRL3	0
chr4	63375154	63376678	1	0.309007	23	1.6e-06	5.3e-05	0.44212	0.13311	chr4	62066973	62944053	+	ADGRL3	431102
chr4	63217309	63218501	1	0.306852	13	0.001	0.0011	0.44811	0.14126	chr4	62066973	62944053	+	ADGRL3	273257
chr4	62844998	62845548	1	0.306417	11	0.016	0.009	0.96402	0.6576	chr4	62066973	62944053	+	ADGRL3	0
chr1	80741961	80743294	1	0.526165	13	1.2e-05	0.00018	0.87873	0.35257	chr1	79355448	79472495	-	ADGRL4	1269467
chr1	80512297	80512892	1	0.50066	10	0.00097	0.0072	0.70043	0.19977	chr1	79355448	79472495	-	ADGRL4	1039803
chr1	80667791	80668690	1	0.499672	10	0.00011	0.00021	0.73382	0.23414	chr1	79355448	79472495	-	ADGRL4	1195297
chr1	80638715	80639286	1	0.492264	10	6.2e-05	0.0046	0.62858	0.13632	chr1	79355448	79472495	-	ADGRL4	1166221
chr1	80510745	80511949	1	0.424304	14	0.00039	0.0099	0.81198	0.38768	chr1	79355448	79472495	-	ADGRL4	1038251
chr1	80569172	80570357	1	0.403423	10	1.6e-05	0.00019	0.49268	0.089254	chr1	79355448	79472495	-	ADGRL4	1096678
chr1	80400701	80401527	1	0.402253	12	0.00037	0.0049	0.69627	0.29402	chr1	79355448	79472495	-	ADGRL4	928207
chr1	79934237	79934532	1	0.388787	10	0.00043	0.0044	0.86001	0.47122	chr1	79355448	79472495	-	ADGRL4	461743
chr1	79944341	79944968	1	0.382245	10	5.2e-05	0.00061	0.89257	0.51032	chr1	79355448	79472495	-	ADGRL4	471847
chr1	80585305	80586791	1	0.381636	16	0.0024	0.0042	0.80092	0.41928	chr1	79355448	79472495	-	ADGRL4	1112811
chr1	80458220	80460441	1	0.372918	26	2.2e-06	0.00042	0.82461	0.45169	chr1	79355448	79472495	-	ADGRL4	985726
chr1	80619209	80620279	1	0.36585	13	0.00094	0.00073	0.77466	0.40881	chr1	79355448	79472495	-	ADGRL4	1146715
chr1	80441617	80442475	1	0.346045	11	0.00051	0.0038	0.778	0.43196	chr1	79355448	79472495	-	ADGRL4	969123
chr1	80493107	80494259	1	0.334389	19	6.9e-05	0.0021	0.79615	0.46176	chr1	79355448	79472495	-	ADGRL4	1020613
chr1	80082911	80084035	1	0.323676	11	0.00021	0.0038	0.93629	0.61261	chr1	79355448	79472495	-	ADGRL4	610417
chr4	100204862	100205940	1	0.56537	12	8.1e-06	0.00019	0.6459	0.080527	chr4	100197522	100212185	-	ADH1A	0
chr4	100265036	100266091	1	0.426634	10	0.0064	0.0006	0.64163	0.215	chr4	100257648	100274202	-	ADH1C	0
chr10	76513287	76513898	1	-0.332276	16	1.2e-05	0.00066	0.49482	0.82709	chr10	75910942	76469061	+	ADK	44227
chr10	76513287	76513898	1	-0.332276	16	1.2e-05	0.00066	0.49482	0.82709	chr10	75936246	76469061	+	ADK	44227
chr1	203107376	203109488	1	-0.31536	28	2.4e-07	2.7e-05	0.40172	0.71708	chr1	203096835	203136533	+	ADORA1	0
chr5	159355599	159356000	1	0.401178	10	0.00097	0.0028	0.73305	0.33187	chr5	159343739	159400017	+	ADRA1B	0
chr5	159414326	159414403	1	0.338337	10	7.5e-05	0.00037	0.4104	0.072067	chr5	159343739	159400017	+	ADRA1B	14310
chr8	37823228	37823290	1	-0.30496	10	0.0015	0.0017	0.43615	0.74111	chr8	37820513	37824184	-	ADRB3	0
chr12	19588871	19589285	1	0.536904	10	6.2e-05	0.00064	0.86912	0.33222	chr12	19592607	19675173	+	AEBP2	3323
chr15	89157799	89157966	1	0.362789	10	0.00071	0.0017	0.75898	0.39619	chr15	89164526	89175512	+	AEN	6561
chr4	7784375	7784807	1	0.339985	10	0.0018	0.0019	0.69196	0.35198	chr4	7760439	7941653	-	AFAP1	0
chr5	148651305	148651369	1	0.313708	10	0.0013	0.0076	0.55179	0.23809	chr5	148651400	148723198	+	AFAP1L1	32
chr5	148651305	148651369	1	0.313708	10	0.0013	0.0076	0.55179	0.23809	chr5	148651400	148691938	+	AFAP1L1	32
chr6	168100524	168101146	1	0.435345	10	1.1e-05	2.2e-06	0.68357	0.24823	chr6	168227670	168365793	+	AFDN	126525
chr6	168100524	168101146	1	0.435345	10	1.1e-05	2.2e-06	0.68357	0.24823	chr6	168227670	168372700	+	AFDN	126525
chr6	168080488	168081182	1	0.400945	14	4.4e-06	0.00016	0.62757	0.22663	chr6	168227670	168365793	+	AFDN	146489
chr6	168080488	168081182	1	0.400945	14	4.4e-06	0.00016	0.62757	0.22663	chr6	168227670	168372700	+	AFDN	146489
chr6	168148524	168148940	1	0.384905	12	0.00015	0.0013	0.63799	0.25308	chr6	168227670	168365793	+	AFDN	78731
chr6	168148524	168148940	1	0.384905	12	0.00015	0.0013	0.63799	0.25308	chr6	168227670	168372700	+	AFDN	78731
chr6	168140424	168140631	1	0.380392	10	6.2e-05	0.0002	0.56102	0.18063	chr6	168227670	168365793	+	AFDN	87040
chr6	168140424	168140631	1	0.380392	10	6.2e-05	0.0002	0.56102	0.18063	chr6	168227670	168372700	+	AFDN	87040
chr6	168045785	168046130	1	0.356327	10	0.00097	0.0006	0.5954	0.23907	chr6	168227670	168365793	+	AFDN	181541
chr6	168045785	168046130	1	0.356327	10	0.00097	0.0006	0.5954	0.23907	chr6	168227670	168372700	+	AFDN	181541
chr6	168088520	168088798	1	0.346972	10	0.0049	0.00058	0.61043	0.26345	chr6	168227670	168365793	+	AFDN	138873
chr6	168088520	168088798	1	0.346972	10	0.0049	0.00058	0.61043	0.26345	chr6	168227670	168372700	+	AFDN	138873
chr6	168137327	168140327	1	0.333	77	4.6e-06	0.00061	0.6678	0.44159	chr6	168227670	168365793	+	AFDN	87344
chr6	168137327	168140327	1	0.333	77	4.6e-06	0.00061	0.6678	0.44159	chr6	168227670	168372700	+	AFDN	87344
chr6	168070683	168071015	1	0.331903	10	0.0018	0.00061	0.56166	0.22975	chr6	168227670	168365793	+	AFDN	156656
chr6	168070683	168071015	1	0.331903	10	0.0018	0.00061	0.56166	0.22975	chr6	168227670	168372700	+	AFDN	156656
chr6	168047300	168047946	1	0.316709	10	0.00083	0.0029	0.44021	0.1235	chr6	168227670	168365793	+	AFDN	179725
chr6	168047300	168047946	1	0.316709	10	0.00083	0.0029	0.44021	0.1235	chr6	168227670	168372700	+	AFDN	179725
chr6	168089370	168090622	1	0.304342	23	0.0018	0.0071	0.53805	0.27907	chr6	168227670	168365793	+	AFDN	137049
chr6	168089370	168090622	1	0.304342	23	0.0018	0.0071	0.53805	0.27907	chr6	168227670	168372700	+	AFDN	137049
chr18	12375704	12375902	1	0.317918	12	0.00025	0.0073	0.73633	0.41841	chr18	12328942	12377275	-	AFG3L2	0
chr4	180191860	180193368	1	0.664775	12	1.6e-06	1.2e-05	0.71715	0.052379	chr4	178351928	178363657	-	AGA	1828204
chr4	180072919	180073668	1	0.569811	10	2.4e-05	1.9e-05	0.67632	0.10651	chr4	178351928	178363657	-	AGA	1709263
chr4	180673107	180674394	1	0.553563	12	5.9e-06	6.7e-06	0.82038	0.26682	chr4	178351928	178363657	-	AGA	2309451
chr4	180688823	180690438	1	0.53031	11	3.1e-05	0.00019	0.8833	0.35299	chr4	178351928	178363657	-	AGA	2325167
chr4	180121222	180122033	1	0.529531	10	6.2e-05	0.00061	0.64535	0.11581	chr4	178351928	178363657	-	AGA	1757566
chr4	180132819	180133595	1	0.507743	10	0.00043	0.001	0.75511	0.24737	chr4	178351928	178363657	-	AGA	1769163
chr4	178540421	178541498	1	0.486453	10	0.00018	0.0011	0.7492	0.26275	chr4	178351928	178363657	-	AGA	176765
chr4	180641471	180642104	1	0.451614	10	0.0013	0.0049	0.75908	0.30746	chr4	178351928	178363657	-	AGA	2277815
chr4	178495607	178496082	1	0.450778	10	0.0013	0.0027	0.85782	0.40704	chr4	178351928	178363657	-	AGA	131951
chr4	180661949	180662929	1	0.449422	14	0.00058	0.0098	0.70325	0.25383	chr4	178351928	178363657	-	AGA	2298293
chr4	180642733	180643827	1	0.444415	10	3.5e-05	0.00034	0.69488	0.25046	chr4	178351928	178363657	-	AGA	2279077
chr4	180144910	180145755	1	0.43188	10	0.00022	0.0044	0.54612	0.11424	chr4	178351928	178363657	-	AGA	1781254
chr4	180598964	180599753	1	0.42968	11	0.0029	0.0015	0.68041	0.25073	chr4	178351928	178363657	-	AGA	2235308
chr4	180667319	180668300	1	0.428633	10	0.022	0.007	0.83333	0.4047	chr4	178351928	178363657	-	AGA	2303663
chr4	178604080	178605051	1	0.424715	13	0.0012	0.0059	0.66564	0.24092	chr4	178351928	178363657	-	AGA	240424
chr4	180197372	180198070	1	0.409653	10	0.0011	0.00058	0.60633	0.19668	chr4	178351928	178363657	-	AGA	1833716
chr4	180158576	180160550	1	0.40436	20	9.2e-07	1.2e-05	0.53737	0.13301	chr4	178351928	178363657	-	AGA	1794920
chr4	180146264	180147379	1	0.397913	13	0.00014	0.0018	0.56199	0.16407	chr4	178351928	178363657	-	AGA	1782608
chr4	178830473	178831091	1	0.384901	10	0.00083	0.0017	0.56113	0.17623	chr4	178351928	178363657	-	AGA	466817
chr4	180754662	180755368	1	0.380061	10	0.00051	0.0045	0.51757	0.13751	chr4	178351928	178363657	-	AGA	2391006
chr4	180055272	180056102	1	0.358354	10	0.0006	0.0017	0.36656	0.0082102	chr4	178351928	178363657	-	AGA	1691616
chr4	180137816	180138785	1	0.35561	12	2e-05	0.00011	0.40186	0.046249	chr4	178351928	178363657	-	AGA	1774160
chr4	180225490	180226135	1	0.355491	11	0.00021	0.0059	0.5389	0.18341	chr4	178351928	178363657	-	AGA	1861834
chr4	180082006	180082314	1	0.35406	10	0.00015	0.0052	0.56518	0.21112	chr4	178351928	178363657	-	AGA	1718350
chr4	180610518	180610812	1	0.32481	11	0.029	0.0092	0.80847	0.48366	chr4	178351928	178363657	-	AGA	2246862
chr4	178650036	178650450	1	0.323983	10	0.0006	0.0044	0.45337	0.12939	chr4	178351928	178363657	-	AGA	286380
chr4	178548754	178550181	1	0.323503	19	0.00055	0.003	0.7336	0.4101	chr4	178351928	178363657	-	AGA	185098
chr4	180003726	180004737	1	0.322802	11	8.4e-05	0.0002	0.3332	0.010398	chr4	178351928	178363657	-	AGA	1640070
chr4	179939198	179939822	1	0.322161	11	0.0013	0.0059	0.57261	0.25045	chr4	178351928	178363657	-	AGA	1575542
chr4	180707651	180708735	1	0.320187	15	4.8e-06	0.00022	0.42466	0.10447	chr4	178351928	178363657	-	AGA	2343995
chr4	179968424	179969234	1	0.318333	15	4.3e-05	3.4e-05	0.41535	0.097013	chr4	178351928	178363657	-	AGA	1604768
chr4	180606126	180607083	1	0.308886	11	0.0017	0.004	0.41996	0.11108	chr4	178351928	178363657	-	AGA	2242470
chr4	178643905	178644692	1	0.302406	10	0.0013	0.0048	0.44516	0.14276	chr4	178351928	178363657	-	AGA	280249
chr4	179859241	179860308	1	0.301234	11	1.6e-05	0.00011	0.32367	0.022434	chr4	178351928	178363657	-	AGA	1495585
chr2	236987083	236987487	1	0.516755	10	0.00051	0.0032	0.85161	0.33486	chr2	236402732	237040444	+	AGAP1	0
chr2	236773579	236773956	1	0.361483	13	1.6e-06	2.3e-05	0.86643	0.50495	chr2	236402732	237040444	+	AGAP1	0
chr15	86623481	86624742	1	0.399041	14	2.2e-05	0.00095	0.6583	0.25926	chr15	86623038	87572283	+	AGBL1	0
chr15	86561490	86562271	1	0.378572	10	2e-05	3.1e-05	0.42399	0.04542	chr15	86623038	87572283	+	AGBL1	60768
chr15	86677882	86678324	1	0.33714	10	0.0042	0.0044	0.86821	0.53107	chr15	86623038	87572283	+	AGBL1	0
chr15	86526490	86527179	1	0.321814	16	3.9e-05	0.0021	0.47521	0.15339	chr15	86623038	87572283	+	AGBL1	95860
chr15	86621998	86622612	1	0.320725	10	0.0028	0.0071	0.50779	0.18707	chr15	86623038	87572283	+	AGBL1	427
chr15	86629324	86630857	1	0.320286	14	0.0014	0.00062	0.55191	0.23162	chr15	86623038	87572283	+	AGBL1	0
chr15	86568991	86570123	1	0.318558	16	1.9e-07	7.9e-05	0.3749	0.056344	chr15	86623038	87572283	+	AGBL1	52916
chr7	15128688	15128786	1	0.442315	10	0.00083	0.002	0.70897	0.26666	chr7	15239942	15601640	-	AGMO	111157
chr1	969358	969469	1	-0.311861	10	0.0028	0.0045	0.013333	0.32519	chr1	955502	991499	+	AGRN	0
chr3	148180815	148181428	1	0.487298	10	6.2e-05	0.00067	0.63182	0.14452	chr3	148415657	148460790	+	AGTR1	234230
chr3	148136466	148137679	1	0.395872	13	3.9e-05	0.00072	0.70033	0.30446	chr3	148415657	148460790	+	AGTR1	277979
chr3	148032641	148034048	1	0.393	10	0.00037	0.0027	0.86236	0.46936	chr3	148415657	148460790	+	AGTR1	381610
chr11	62311266	62311573	1	0.648409	10	1.1e-05	8.4e-06	0.81994	0.17153	chr11	62201013	62314332	-	AHNAK	0
chr11	62311266	62311573	1	0.648409	10	1.1e-05	8.4e-06	0.81994	0.17153	chr11	62283373	62314332	-	AHNAK	0
chr11	62229220	62230340	1	0.442304	21	2e-06	0.00068	0.67632	0.23402	chr11	62201013	62314332	-	AHNAK	0
chr11	62308255	62308591	1	0.382204	10	2e-05	0.00012	0.81989	0.43769	chr11	62201013	62314332	-	AHNAK	0
chr11	62308255	62308591	1	0.382204	10	2e-05	0.00012	0.81989	0.43769	chr11	62283373	62314332	-	AHNAK	0
chr11	62314873	62315119	0.073	0.37404	23	1.7e-10	1.5e-08	0.77292	0.39888	chr11	62201013	62314332	-	AHNAK	542
chr11	62314873	62315119	0.073	0.37404	23	1.7e-10	1.5e-08	0.77292	0.39888	chr11	62283373	62314332	-	AHNAK	542
chr11	62310817	62311176	1	0.370828	10	6.2e-05	0.00021	0.60509	0.23426	chr11	62201013	62314332	-	AHNAK	0
chr11	62310817	62311176	1	0.370828	10	6.2e-05	0.00021	0.60509	0.23426	chr11	62283373	62314332	-	AHNAK	0
chr7	17338718	17338777	1	0.320005	10	1.1e-05	1.7e-05	0.7201	0.40009	chr7	17338275	17385775	+	AHR	0
chr7	17338089	17338398	5.3e-07	0.314684	33	4.4e-14	1.1e-13	0.66669	0.35201	chr7	17338275	17385775	+	AHR	0
chr5	398847	399067	1	-0.352401	10	0.00043	0.00022	0.2243	0.57671	chr5	304290	438405	+	AHRR	0
chr10	71892188	71892719	9.8e-19	0.360758	61	4.2e-14	2e-25	0.60347	0.24271	chr10	71872022	71892690	-	AIFM2	0
chr6	143446690	143447667	1	0.472208	15	1e-06	1.2e-05	0.61182	0.13961	chr6	143380499	143661480	+	AIG1	0
chr6	143446690	143447667	1	0.472208	15	1e-06	1.2e-05	0.61182	0.13961	chr6	143381978	143661480	+	AIG1	0
chr6	143446690	143447667	1	0.472208	15	1e-06	1.2e-05	0.61182	0.13961	chr6	143381978	143511739	+	AIG1	0
chr1	4716187	4716322	1	-0.40961	10	0.0042	0.0046	0.40412	0.81373	chr1	4715104	4843851	+	AJAP1	0
chr1	4716187	4716322	1	-0.40961	10	0.0042	0.0046	0.40412	0.81373	chr1	4715104	4837854	+	AJAP1	0
chr9	130635687	130635995	1	-0.304075	13	0.00039	0.0087	0.47504	0.77912	chr9	130628758	130641900	-	AK1	0
chr9	130635687	130635995	1	-0.304075	13	0.00039	0.0087	0.47504	0.77912	chr9	130628758	130640022	-	AK1	0
chr9	130635687	130635995	1	-0.304075	13	0.00039	0.0087	0.47504	0.77912	chr9	130628758	130635827	-	AK1	0
chr1	65698373	65699678	1	0.375767	13	1.4e-05	6.4e-05	0.8912	0.51543	chr1	65613231	65697828	+	AK4	546
chr1	65698373	65699678	1	0.375767	13	1.4e-05	6.4e-05	0.8912	0.51543	chr1	65613512	65697828	+	AK4	546
chr1	65698373	65699678	1	0.375767	13	1.4e-05	6.4e-05	0.8912	0.51543	chr1	65613849	65697828	+	AK4	546
chr1	77981049	77981515	1	0.392935	10	0.0028	0.00069	0.51097	0.11803	chr1	77747661	78025654	+	AK5	0
chr1	77981049	77981515	1	0.392935	10	0.0028	0.00069	0.51097	0.11803	chr1	77748286	78025654	+	AK5	0
chr17	19890177	19890594	1	0.327227	10	0.00018	0.0071	0.68909	0.36187	chr17	19807764	19881169	-	AKAP10	9009
chr6	151563906	151564667	1	0.359518	10	0.0021	0.0045	0.88974	0.53023	chr6	151561133	151679694	+	AKAP12	0
chr15	85859394	85859984	1	0.452447	10	0.00018	0.001	0.64316	0.19071	chr15	85923846	86292589	+	AKAP13	63863
chr6	131573097	131574300	1	0.454274	10	0.0049	0.0023	0.66977	0.21549	chr6	131456825	131604675	+	AKAP7	0
chr6	131573097	131574300	1	0.454274	10	0.0049	0.0023	0.66977	0.21549	chr6	131571298	131604675	+	AKAP7	0
chr7	91689963	91691069	1	0.386561	10	0.0064	0.0031	0.72313	0.33657	chr7	91570188	91739987	+	AKAP9	0
chr10	4893978	4894642	1	0.349071	10	0.0024	0.0029	0.49701	0.14794	chr10	4868368	4890251	+	AKR1E2	3728
chr3	104161912	104164588	8.2e-18	0.710963	59	4.5e-14	1.7e-24	0.79207	0.081111	chr3	105085556	105295757	+	ALCAM	920969
chr3	104161912	104164588	8.2e-18	0.710963	59	4.5e-14	1.7e-24	0.79207	0.081111	chr3	105085556	105272014	+	ALCAM	920969
chr3	104161912	104164588	8.2e-18	0.710963	59	4.5e-14	1.7e-24	0.79207	0.081111	chr3	105085556	105244230	+	ALCAM	920969
chr3	104160522	104161506	1	0.495267	10	9e-05	6.3e-05	0.78902	0.29376	chr3	105085556	105295757	+	ALCAM	924051
chr3	104160522	104161506	1	0.495267	10	9e-05	6.3e-05	0.78902	0.29376	chr3	105085556	105272014	+	ALCAM	924051
chr3	104160522	104161506	1	0.495267	10	9e-05	6.3e-05	0.78902	0.29376	chr3	105085556	105244230	+	ALCAM	924051
chr3	103649863	103651576	1	0.321201	13	0.00022	0.004	0.83553	0.51433	chr3	105085556	105295757	+	ALCAM	1433981
chr3	103649863	103651576	1	0.321201	13	0.00022	0.004	0.83553	0.51433	chr3	105085556	105272014	+	ALCAM	1433981
chr3	103649863	103651576	1	0.321201	13	0.00022	0.004	0.83553	0.51433	chr3	105085556	105244230	+	ALCAM	1433981
chr9	38292024	38293149	1	0.430694	10	0.00043	0.0017	0.70354	0.27285	chr9	38392660	38398662	+	ALDH1B1	99512
chr9	38234732	38235919	1	0.358017	13	0.00022	0.006	0.64472	0.2867	chr9	38392660	38398662	+	ALDH1B1	156742
chr2	3744150	3744989	1	0.345167	13	2.5e-06	3.8e-05	0.4593	0.11413	chr2	3705785	3750260	+	ALLC	0
chr10	45936405	45937199	1	-0.327287	10	0.0056	0.0073	0.43236	0.75964	chr10	45869613	45941567	+	ALOX5	0
chr2	233314456	233314920	1	-0.324781	10	0.00037	0.0045	0.15557	0.48035	chr2	233320821	233325455	+	ALPI	5902
chr4	113264548	113265208	1	0.452544	10	0.00037	0.005	0.73325	0.28071	chr4	113218498	113363764	+	ALPK1	0
chr1	21894399	21896962	1	-0.330418	44	2.6e-05	9.5e-05	0.38223	0.65307	chr1	21835850	21904905	+	ALPL	0
chr1	21909654	21910078	1	-0.347659	10	0.00043	0.0074	0.33918	0.68684	chr1	21835850	21904905	+	ALPL	4750
chr1	21873166	21873755	1	-0.359646	10	0.00097	0.007	0.24167	0.60131	chr1	21835850	21904905	+	ALPL	0
chr2	233250943	233251362	1	0.308255	19	1e-05	0.00025	0.72817	0.41991	chr2	233243243	233247599	+	ALPP	3345
chr2	202614882	202615736	1	0.404507	10	0.0015	0.0027	0.66761	0.26311	chr2	202564985	202645895	-	ALS2	0
chr7	38422932	38423315	1	0.422511	10	0.00026	6.3e-05	0.71546	0.29295	chr7	38423296	38671167	-	AMPH	0
chr7	38623968	38624726	1	0.340587	12	0.00048	0.0033	0.60266	0.26207	chr7	38423296	38671167	-	AMPH	0
chr8	6419540	6419857	1	0.391264	10	7.5e-05	0.00024	0.6505	0.25924	chr8	6357174	6420784	-	ANGPT2	0
chr20	838635	840337	1	-0.520233	23	4.8e-09	2.3e-06	0.08754	0.60777	chr20	850541	896977	-	ANGPT4	10205
chr8	41654875	41655158	1	0.457511	22	1.5e-10	2.2e-07	0.58118	0.12367	chr8	41510743	41754280	-	ANK1	0
chr8	41654875	41655158	1	0.457511	22	1.5e-10	2.2e-07	0.58118	0.12367	chr8	41510743	41655140	-	ANK1	0
chr8	41571389	41571928	0.48	0.411517	16	2.8e-07	9.8e-08	0.86569	0.45417	chr8	41510743	41754280	-	ANK1	0
chr8	41571389	41571928	0.48	0.411517	16	2.8e-07	9.8e-08	0.86569	0.45417	chr8	41510743	41655140	-	ANK1	0
chr8	41623847	41624428	1	0.399833	18	5.3e-06	1.4e-05	0.59059	0.19076	chr8	41510743	41754280	-	ANK1	0
chr8	41623847	41624428	1	0.399833	18	5.3e-06	1.4e-05	0.59059	0.19076	chr8	41510743	41655140	-	ANK1	0
chr8	41592972	41593613	1	0.375189	10	2.9e-05	0.00014	0.44607	0.070879	chr8	41510743	41754280	-	ANK1	0
chr8	41592972	41593613	1	0.375189	10	2.9e-05	0.00014	0.44607	0.070879	chr8	41510743	41655140	-	ANK1	0
chr8	41755170	41755268	1	0.331792	10	1.1e-05	4.7e-06	0.37415	0.042361	chr8	41510743	41754280	-	ANK1	891
chr4	113994664	113995190	1	-0.687481	10	1.1e-05	1.6e-05	0.056273	0.74375	chr4	113739238	114304896	+	ANK2	0
chr4	113994664	113995190	1	-0.687481	10	1.1e-05	1.6e-05	0.056273	0.74375	chr4	113970784	114304896	+	ANK2	0
chr10	61940595	61941080	1	0.511301	10	2.4e-05	0.00034	0.86896	0.35766	chr10	61786055	62332714	-	ANK3	0
chr10	61940595	61941080	1	0.511301	10	2.4e-05	0.00034	0.86896	0.35766	chr10	61786055	62493284	-	ANK3	0
chr10	61940595	61941080	1	0.511301	10	2.4e-05	0.00034	0.86896	0.35766	chr10	61786055	62149742	-	ANK3	0
chr11	113248420	113249388	1	-0.339626	10	0.0006	0.0017	0.21375	0.55337	chr11	113258512	113271140	+	ANKK1	9125
chr11	113258347	113258519	1	-0.375103	10	0.00015	0.0017	0.46938	0.84449	chr11	113258512	113271140	+	ANKK1	0
chr11	113266687	113267498	1	-0.42206	14	0.00026	0.0022	0.24213	0.66419	chr11	113258512	113271140	+	ANKK1	0
chr11	113267810	113269028	1	-0.431633	16	3.9e-06	0.00019	0.11747	0.5491	chr11	113258512	113271140	+	ANKK1	0
chr11	113273929	113275057	1	-0.455139	11	0.00059	0.009	0.17254	0.62768	chr11	113258512	113271140	+	ANKK1	2790
chr16	89395156	89395543	1	0.478327	20	3.7e-09	3.1e-07	0.80609	0.32776	chr16	89334028	89556969	-	ANKRD11	0
chr16	89394872	89395105	1	0.377825	10	0.00013	0.0019	0.49756	0.11974	chr16	89334028	89556969	-	ANKRD11	0
chr9	38672295	38672738	0.86	0.453584	21	3.3e-10	1.8e-07	0.75916	0.30557	chr9	38571360	38620360	-	ANKRD18A	51936
chr9	38620556	38620671	1	0.329147	14	1.7e-07	1.4e-06	0.34245	0.0133	chr9	38571360	38620360	-	ANKRD18A	197
chr9	38619667	38619932	1	0.304514	11	0.00021	0.0017	0.387	0.082487	chr9	38571360	38620360	-	ANKRD18A	0
chr9	69785441	69785499	1	0.559841	10	1.1e-05	1.6e-05	0.61047	0.050629	chr9	69381980	69425109	+	ANKRD20A4	360333
chr10	37099530	37099958	1	0.471791	10	6.2e-05	0.00034	0.81718	0.34539	chr10	37414784	37521495	+	ANKRD30A	314827
chr10	36813177	36813309	1	0.31598	13	4.8e-07	1.3e-06	0.83179	0.51581	chr10	37414784	37521495	+	ANKRD30A	601476
chr5	74356545	74357474	1	0.346631	10	0.0083	0.0044	0.75375	0.40712	chr5	74364121	74532703	-	ANKRD31	6648
chr5	79865080	79865178	1	0.3173	14	0.00019	0.0032	0.60098	0.28368	chr5	79852573	79866304	-	ANKRD34B	0
chr8	101450453	101451043	1	0.372703	10	0.00083	0.0045	0.84669	0.47399	chr8	101521979	101572014	-	ANKRD46	70937
chr6	90319723	90320130	1	0.328582	10	0.00043	0.0046	0.86792	0.53934	chr6	90142896	90343553	+	ANKRD6	0
chr6	90319723	90320130	1	0.328582	10	0.00043	0.0046	0.86792	0.53934	chr6	90272036	90343553	+	ANKRD6	0
chr6	90319723	90320130	1	0.328582	10	0.00043	0.0046	0.86792	0.53934	chr6	90276556	90343553	+	ANKRD6	0
chr7	118481132	118481661	1	0.348522	16	4.4e-06	0.00066	0.51659	0.16807	chr7	117864711	117882784	+	ANKRD7	598349
chr14	103010839	103010987	1	0.369074	14	1.1e-05	6e-05	0.84661	0.47754	chr14	102973197	102976128	-	ANKRD9	34712
chr6	34984334	34984953	1	0.469802	11	7.1e-05	0.0038	0.85815	0.38835	chr6	34857037	35059190	+	ANKS1A	0
chr12	100110565	100111217	1	0.384648	10	0.0032	0.0054	0.71146	0.32681	chr12	99128568	100378432	-	ANKS1B	0
chr7	36487770	36488790	1	0.471816	10	3.5e-05	5.8e-05	0.69547	0.22365	chr7	36429411	36493401	+	ANLN	0
chr12	101204830	101205888	1	0.305833	10	0.0011	0.0046	0.83964	0.53381	chr12	101188373	101522419	+	ANO4	0
chr4	165118165	165118473	1	0.404395	10	0.00031	0.0017	0.82721	0.42281	chr4	165118158	165118863	-	ANP32C	0
chr9	76336319	76337405	1	0.471131	12	6.9e-06	0.0021	0.57423	0.1031	chr9	75766646	75785310	+	ANXA1	551010
chr9	76417200	76418223	1	0.468801	10	1.6e-05	1.6e-05	0.54478	0.07598	chr9	75766646	75785310	+	ANXA1	631891
chr9	76365195	76366415	1	0.391852	12	8.1e-06	0.00083	0.45798	0.066125	chr9	75766646	75785310	+	ANXA1	579886
chr9	76342595	76345319	1	0.349716	33	7.3e-06	0.00033	0.71614	0.36642	chr9	75766646	75785310	+	ANXA1	557286
chr9	76267401	76268545	1	0.344317	12	0.00048	0.0074	0.86463	0.52031	chr9	75766646	75785310	+	ANXA1	482092
chr9	76397385	76399648	1	0.30108	28	1.1e-07	2.7e-05	0.46096	0.15988	chr9	75766646	75785310	+	ANXA1	612076
chr4	168948292	168949358	1	-0.345091	11	0.0012	0.0024	0.17913	0.52422	chr4	169013687	169108893	+	ANXA10	64330
chr15	60603415	60604144	1	-0.366552	10	0.00051	0.00059	0.16404	0.53059	chr15	60639349	60690185	-	ANXA2	35206
chr15	60583238	60584563	1	-0.385651	13	5.9e-06	1.3e-05	0.09626	0.48191	chr15	60639349	60690185	-	ANXA2	54787
chr19	16312931	16313413	1	0.450479	13	3.4e-06	7.3e-06	0.59426	0.14378	chr19	16308664	16346156	+	AP1M1	0
chr15	29395531	29395777	1	0.326328	16	6.1e-07	3e-05	0.6395	0.31317	chr15	29213839	29410516	+	APBA2	0
chr10	26792986	26795169	1	-0.310326	31	0.00029	0.00092	0.3827	0.69302	chr10	26727265	26856732	+	APBB1IP	0
chr10	26739843	26740469	1	-0.364518	14	5.7e-06	2.2e-05	0.040571	0.40509	chr10	26727265	26856732	+	APBB1IP	0
chr10	26758560	26760201	1	-0.368169	21	1e-07	1.2e-06	0.058012	0.42618	chr10	26727265	26856732	+	APBB1IP	0
chr10	26795556	26796350	1	-0.400144	12	0.00089	0.0073	0.15636	0.5565	chr10	26727265	26856732	+	APBB1IP	0
chr10	26786950	26788308	1	-0.407265	17	0.00017	0.0066	0.21573	0.623	chr10	26727265	26856732	+	APBB1IP	0
chr10	26779972	26781052	1	-0.412623	10	0.00051	0.0018	0.12903	0.54165	chr10	26727265	26856732	+	APBB1IP	0
chr10	26803657	26805257	1	-0.432868	20	1.5e-06	0.0002	0.26376	0.69663	chr10	26727265	26856732	+	APBB1IP	0
chr10	26777412	26778691	1	-0.451388	13	3.9e-05	0.0011	0.33561	0.78699	chr10	26727265	26856732	+	APBB1IP	0
chr10	26821870	26823113	1	-0.46909	17	3.5e-07	1.5e-06	0.16497	0.63406	chr10	26727265	26856732	+	APBB1IP	0
chr10	26766610	26767131	1	-0.530377	10	1.3e-05	6e-05	0.19628	0.72665	chr10	26727265	26856732	+	APBB1IP	0
chr10	26813773	26815415	1	-0.543772	15	3.1e-05	0.00034	0.17701	0.72078	chr10	26727265	26856732	+	APBB1IP	0
chr4	41218486	41218585	1	0.402444	10	0.00037	1.6e-05	0.77627	0.37382	chr4	40812043	41216635	-	APBB2	1852
chr4	40833141	40833810	1	0.328532	17	5.9e-05	0.00037	0.72775	0.39921	chr4	40812043	40859172	-	APBB2	0
chr4	40833141	40833810	1	0.328532	17	5.9e-05	0.00037	0.72775	0.39921	chr4	40812043	40859209	-	APBB2	0
chr4	40833141	40833810	1	0.328532	17	5.9e-05	0.00037	0.72775	0.39921	chr4	40812043	41216635	-	APBB2	0
chr18	10209987	10210762	1	0.369002	10	0.00051	0.0029	0.53456	0.16555	chr18	10454624	10488698	+	APCDD1	243863
chr11	130016007	130016467	1	0.36639	10	0.00083	0.00022	0.87837	0.51198	chr11	129939715	130014706	+	APLP2	1302
chr11	130016007	130016467	1	0.36639	10	0.00083	0.00022	0.87837	0.51198	chr11	129940462	130014706	+	APLP2	1302
chr12	7781307	7781341	1	0.519969	10	1.1e-05	1.8e-06	0.80912	0.28915	chr12	7801995	7818499	-	APOBEC1	20655
chr12	7781307	7781341	1	0.519969	10	1.1e-05	1.8e-06	0.80912	0.28915	chr12	7801995	7823195	-	APOBEC1	20655
chr12	7831764	7832849	1	0.467361	13	0.00014	0.0011	0.73407	0.26671	chr12	7801995	7823195	-	APOBEC1	8570
chr3	195362320	195362381	1	0.419853	10	0.00015	0.00021	0.87205	0.45219	chr3	195295572	195311076	-	APOD	51245
chr22	36042711	36043138	1	0.302815	10	0.0028	0.0071	0.51419	0.21137	chr22	36044423	36064456	+	APOL6	1286
chr12	12939968	12940106	1	-0.342372	19	4.5e-07	3.4e-06	0.1358	0.47817	chr12	12878850	12944399	+	APOLD1	0
chr12	12939968	12940106	1	-0.342372	19	4.5e-07	3.4e-06	0.1358	0.47817	chr12	12938540	12944399	+	APOLD1	0
chr7	30945644	30946375	1	0.459678	10	0.00083	0.007	0.76984	0.31017	chr7	30951414	30965131	+	AQP1	5040
chr18	24391838	24392801	1	0.409158	10	0.0049	0.0077	0.70131	0.29215	chr18	24432001	24442874	-	AQP4	39201
chr18	24391838	24392801	1	0.409158	10	0.0049	0.0077	0.70131	0.29215	chr18	24432001	24445808	-	AQP4	39201
chr4	34963253	34964695	1	0.639868	12	2.6e-06	3.8e-05	0.68765	0.04778	chr4	36067619	36245979	-	ARAP2	1102925
chr4	34951939	34953133	1	0.571786	10	2e-05	0.00019	0.60506	0.033274	chr4	36067619	36245979	-	ARAP2	1114487
chr4	35010345	35011230	1	0.497443	11	8.4e-05	0.00019	0.65531	0.15786	chr4	36067619	36245979	-	ARAP2	1056390
chr4	34984167	34984936	1	0.493303	10	6.2e-05	0.0029	0.73777	0.24447	chr4	36067619	36245979	-	ARAP2	1082684
chr4	34949051	34951185	1	0.478827	16	3e-05	0.00019	0.65921	0.18038	chr4	36067619	36245979	-	ARAP2	1116435
chr4	34940064	34940958	1	0.460021	16	2.6e-06	0.00029	0.60187	0.14185	chr4	36067619	36245979	-	ARAP2	1126662
chr4	34815561	34816597	1	0.450395	10	0.00013	0.0011	0.52375	0.073357	chr4	36067619	36245979	-	ARAP2	1251023
chr4	34954439	34955758	1	0.435741	14	1.2e-06	3.7e-05	0.48577	0.050033	chr4	36067619	36245979	-	ARAP2	1111862
chr4	35108043	35108586	1	0.411638	10	0.00011	0.0006	0.64723	0.2356	chr4	36067619	36245979	-	ARAP2	959034
chr4	35039910	35040997	1	0.36564	28	4e-07	0.00063	0.62715	0.26151	chr4	36067619	36245979	-	ARAP2	1026623
chr4	35102458	35104020	1	0.349315	26	2.4e-06	8.2e-05	0.63292	0.2836	chr4	36067619	36245979	-	ARAP2	963600
chr4	35142256	35143337	1	0.345796	10	0.00037	0.00022	0.46813	0.12233	chr4	36067619	36245979	-	ARAP2	924283
chr4	35080996	35082046	1	0.31394	18	0.00013	0.0037	0.49055	0.17661	chr4	36067619	36245979	-	ARAP2	985574
chr5	141072852	141073185	1	0.343215	12	0.00089	0.0033	0.61711	0.2739	chr5	141032967	141061800	-	ARAP3	11053
chr14	50467595	50468068	1	0.308924	10	0.00071	0.0028	0.79119	0.48227	chr14	50359735	50363772	+	ARF6	103824
chr13	107448800	107449035	1	-0.34956	10	0.00018	0.003	0.31482	0.66438	chr13	107195661	107220514	-	ARGLU1	228287
chr2	143956818	143957917	1	0.321275	10	0.00011	0.0017	0.87515	0.55387	chr2	143886898	144525921	+	ARHGAP15	0
chr10	49732226	49732287	1	-0.384073	10	0.00083	0.0018	0.27849	0.66256	chr10	49654067	49813176	-	ARHGAP22	0
chr10	49732226	49732287	1	-0.384073	10	0.00083	0.0018	0.27849	0.66256	chr10	49654067	49860561	-	ARHGAP22	0
chr4	86447040	86448188	1	0.424072	11	0.00016	3.7e-05	0.52412	0.10005	chr4	86396283	86923823	+	ARHGAP24	0
chr4	86482335	86483253	1	0.417535	10	0.00013	0.00058	0.60672	0.18918	chr4	86396283	86923823	+	ARHGAP24	0
chr4	86167377	86167464	1	0.379025	10	0.0028	0.0035	0.58304	0.20402	chr4	86396283	86923823	+	ARHGAP24	228820
chr4	86468429	86470064	1	0.354104	12	0.00017	0.0013	0.48669	0.13258	chr4	86396283	86923823	+	ARHGAP24	0
chr4	86485339	86486273	1	0.351415	11	0.0067	0.0059	0.73687	0.38545	chr4	86396283	86923823	+	ARHGAP24	0
chr4	86489117	86491021	1	0.346375	15	9.4e-06	0.00014	0.59544	0.24907	chr4	86396283	86923823	+	ARHGAP24	0
chr4	86350569	86352331	1	0.321136	18	1.1e-05	5.9e-06	0.43653	0.1154	chr4	86396283	86923823	+	ARHGAP24	43953
chr2	69017341	69017895	1	0.311182	10	0.00083	0.00034	0.81068	0.49949	chr2	68961912	69053957	+	ARHGAP25	0
chr2	69017341	69017895	1	0.311182	10	0.00083	0.00034	0.81068	0.49949	chr2	69001932	69053957	+	ARHGAP25	0
chr5	142163474	142164552	1	0.319079	16	8.3e-05	0.0031	0.93258	0.6135	chr5	142150291	142608572	+	ARHGAP26	0
chr17	43502918	43503283	1	0.498495	10	1.3e-05	1e-05	0.52403	0.025538	chr17	43471267	43507663	-	ARHGAP27	0
chr17	43502918	43503283	1	0.498495	10	1.3e-05	1e-05	0.52403	0.025538	chr17	43471267	43503012	-	ARHGAP27	0
chr17	12893456	12893807	1	0.516721	14	3e-07	4.2e-07	0.69031	0.17359	chr17	12692828	12894961	+	ARHGAP44	0
chr17	12880817	12881122	1	0.445137	10	0.00026	0.00034	0.60274	0.1576	chr17	12692828	12894961	+	ARHGAP44	0
chr22	45148470	45148550	1	-0.403159	12	0.00055	0.0074	0.39137	0.79453	chr22	45148437	45258664	+	ARHGAP8	0
chr8	1820889	1821181	1	0.513887	14	2e-07	6e-05	0.9141	0.40021	chr8	1772141	1906807	+	ARHGEF10	0
chr1	17822593	17822811	1	0.326719	10	0.00018	0.0011	0.80391	0.47719	chr1	17866329	18024370	+	ARHGEF10L	43519
chr11	73055583	73055754	1	0.533603	10	1.6e-05	8.9e-06	0.64985	0.11624	chr11	73019662	73080425	+	ARHGEF17	0
chr5	73568283	73569213	1	0.537011	10	0.00015	0.0018	0.8388	0.30179	chr5	72921982	73237818	+	ARHGEF28	330466
chr5	73568283	73569213	1	0.537011	10	0.00015	0.0018	0.8388	0.30179	chr5	73109342	73237818	+	ARHGEF28	330466
chr5	53607005	53607153	1	-0.300733	10	0.0056	0.0073	0.11403	0.41477	chr5	53180613	53606403	-	ARL15	603
chr2	235401909	235402769	1	-0.495592	10	2.9e-05	0.00019	0.24753	0.74312	chr2	235401685	235405693	-	ARL4C	0
chr2	235401909	235402769	1	-0.495592	10	2.9e-05	0.00019	0.24753	0.74312	chr2	235401685	235405697	-	ARL4C	0
chr16	18809806	18810498	1	0.370473	11	7.1e-05	0.0039	0.44049	0.070021	chr16	18802988	18812692	-	ARL6IP1	0
chr16	18809806	18810498	1	0.370473	11	7.1e-05	0.0039	0.44049	0.070021	chr16	18802988	18813000	-	ARL6IP1	0
chr8	66528885	66528984	1	0.32602	10	0.00011	0.0013	0.71698	0.39096	chr8	66514690	66546452	-	ARMC1	0
chr10	28127463	28127998	1	-0.432745	10	0.00051	0.00059	0.32856	0.7613	chr10	28101092	28272035	-	ARMC4	0
chr10	28127463	28127998	1	-0.432745	10	0.00051	0.00059	0.32856	0.7613	chr10	28101092	28287835	-	ARMC4	0
chr10	28127463	28127998	1	-0.432745	10	0.00051	0.00059	0.32856	0.7613	chr10	28101092	28287979	-	ARMC4	0
chr10	28127463	28127998	1	-0.432745	10	0.00051	0.00059	0.32856	0.7613	chr10	28101092	28270846	-	ARMC4	0
chr3	35042082	35043358	1	0.378895	15	5.8e-05	0.00053	0.70101	0.32212	chr3	35680665	35727379	+	ARPP21	637308
chr15	98685932	98687650	1	-0.346596	15	0.00037	0.0054	0.19028	0.53687	chr15	98503932	98517068	+	ARRDC4	168865
chr15	98654510	98655886	1	-0.35257	10	0.00026	0.0029	0.29278	0.64535	chr15	98503932	98517068	+	ARRDC4	137443
chr5	78280713	78280753	1	0.308669	10	1.3e-05	0.0001	0.32763	0.018963	chr5	78073036	78282357	-	ARSB	0
chr5	78280713	78280753	1	0.308669	10	1.3e-05	0.0001	0.32763	0.018963	chr5	78111333	78281766	-	ARSB	0
chr1	44402045	44402227	2e-06	0.31372	30	6.3e-14	4e-13	0.4273	0.11358	chr1	44398991	44402912	+	ARTN	0
chr10	52474697	52474785	1	-0.318826	10	2.9e-05	0.00013	0.14209	0.46092	chr10	52499447	52516946	+	ASAH2B	24663
chr2	9252614	9252805	1	0.400249	10	0.00071	0.0017	0.65348	0.25324	chr2	9346893	9545812	+	ASAP2	94089
chr2	9497467	9497863	1	0.343002	10	0.0032	0.0071	0.46626	0.12326	chr2	9346893	9545812	+	ASAP2	0
chr2	237145996	237146042	1	0.393224	10	2e-05	0.00012	0.48965	0.096426	chr2	237103514	237172988	-	ASB18	0
chr10	73971271	73972027	1	0.395989	10	0.0037	0.0076	0.7163	0.32031	chr10	73855789	73975867	-	ASCC1	0
chr10	73971271	73972027	1	0.395989	10	0.0037	0.0076	0.7163	0.32031	chr10	73855789	73976199	-	ASCC1	0
chr12	103352509	103352568	1	-0.335954	10	6.2e-05	0.00059	0.54545	0.8814	chr12	103351451	103354294	+	ASCL1	0
chr2	220387494	220387980	5.3e-06	0.311368	35	4.9e-14	1.1e-12	0.65014	0.33877	chr2	220378891	220403494	+	ASIC4	0
chr20	32803848	32803925	1	0.399726	10	4.3e-05	0.0011	0.7234	0.32368	chr20	32848170	32857148	+	ASIP	44246
chr14	104583436	104583485	1	-0.406686	10	0.00051	0.0018	0.34316	0.74984	chr14	104552022	104579046	+	ASPG	4391
chr11	62148833	62149435	1	0.300383	10	0.0015	0.0028	0.69354	0.39316	chr11	62104773	62160887	+	ASRGL1	0
chr9	133352901	133353267	1	0.491827	10	1.1e-05	6.1e-05	0.69899	0.20716	chr9	133320093	133376661	+	ASS1	0
chr9	133362236	133362649	1	0.479517	10	2.4e-05	6.1e-05	0.64182	0.16231	chr9	133320093	133376661	+	ASS1	0
chr9	133342625	133343253	0.017	0.477199	23	1.7e-11	3.4e-09	0.50846	0.031265	chr9	133320093	133376661	+	ASS1	0
chr9	133372175	133373000	1	0.472337	14	1.7e-07	4.3e-07	0.51978	0.047441	chr9	133320093	133376661	+	ASS1	0
chr9	133333927	133334138	1	0.381243	10	0.00037	0.00012	0.73468	0.35344	chr9	133320093	133376661	+	ASS1	0
chr9	133366380	133366642	1	0.374692	10	0.00013	7.6e-05	0.71443	0.33973	chr9	133320093	133376661	+	ASS1	0
chr9	133339664	133339961	1	0.371848	10	0.00071	0.0028	0.68854	0.3167	chr9	133320093	133376661	+	ASS1	0
chr9	133337234	133337525	1	0.369933	10	0.00043	0.0019	0.59008	0.22014	chr9	133320093	133376661	+	ASS1	0
chr9	133344606	133345412	1	0.34808	10	0.0015	0.007	0.60032	0.25224	chr9	133320093	133376661	+	ASS1	0
chr9	133320380	133321056	1	-0.313869	55	1.6e-10	1.1e-06	0.34059	0.65446	chr9	133320093	133376661	+	ASS1	0
chr9	120311536	120313246	1	0.336304	17	0.00091	0.0012	0.73752	0.40122	chr9	119187503	120177317	-	ASTN2	134220
chr9	120303170	120303870	1	0.322344	10	0.0024	0.0045	0.81921	0.49687	chr9	119187503	120177317	-	ASTN2	125854
chr2	26086013	26086327	1	0.358573	10	0.0083	0.0044	0.89667	0.53809	chr2	25962252	26101312	-	ASXL2	0
chr18	31244074	31245516	1	0.318756	10	2.4e-05	0.00099	0.43582	0.11706	chr18	31158540	31331158	+	ASXL3	0
chr18	31322917	31323549	1	0.306679	14	2.7e-06	2.2e-05	0.48575	0.17907	chr18	31158540	31331158	+	ASXL3	0
chr1	1395962	1396262	1	-0.414605	16	3.6e-05	0.0015	0.41913	0.83373	chr1	1385068	1405538	+	ATAD3C	0
chr10	123453887	123454563	1	0.64593	10	1.1e-05	1.2e-06	0.76596	0.12003	chr10	123499935	123687578	-	ATE1	45373
chr10	123453887	123454563	1	0.64593	10	1.1e-05	1.2e-06	0.76596	0.12003	chr10	123499935	123688316	-	ATE1	45373
chr1	212688611	212689407	0.42	0.476138	25	2.2e-10	8.6e-08	0.58488	0.10874	chr1	212738675	212794119	+	ATF3	49269
chr12	14420189	14420341	1	0.37736	10	0.00083	0.0072	0.68197	0.30461	chr12	14518565	14635024	+	ATF7IP	98225
chr12	14420189	14420341	1	0.37736	10	0.00083	0.0072	0.68197	0.30461	chr12	14518565	14655869	+	ATF7IP	98225
chr2	242606093	242606360	1	0.538056	23	1.3e-10	5.9e-07	0.68675	0.14869	chr2	242577026	242613271	+	ATG4B	0
chr2	242605614	242605808	1	0.344871	10	0.00026	0.0046	0.81504	0.47017	chr2	242577026	242613271	+	ATG4B	0
chr4	94762045	94763032	1	0.607335	10	0.00043	0.0028	0.75767	0.15034	chr4	94750077	94751142	+	ATOH1	10904
chr4	94773844	94775093	1	0.568129	11	1.1e-05	6.6e-05	0.68197	0.11384	chr4	94750077	94751142	+	ATOH1	22703
chr4	94766663	94768558	1	0.542526	13	7.4e-05	0.00028	0.73202	0.1895	chr4	94750077	94751142	+	ATOH1	15522
chr4	94775433	94776753	1	0.497864	11	0.00013	0.0024	0.6993	0.20143	chr4	94750077	94751142	+	ATOH1	24292
chr4	94800490	94802915	1	0.454323	23	2e-08	3.8e-05	0.59136	0.13704	chr4	94750077	94751142	+	ATOH1	49349
chr4	94812053	94812609	1	0.422204	10	0.00015	0.001	0.73979	0.31759	chr4	94750077	94751142	+	ATOH1	60912
chr4	94929012	94930295	1	0.405212	10	0.00026	0.0018	0.50406	0.098849	chr4	94750077	94751142	+	ATOH1	177871
chr2	85969011	85969219	1	0.316117	10	0.00037	0.0045	0.78547	0.46936	chr2	85980908	86018506	+	ATOH8	11690
chr15	25907263	25908290	1	-0.314375	10	0.00031	0.0017	0.095978	0.41035	chr15	25923859	26108349	-	ATP10A	15570
chr15	25933011	25933214	1	-0.322892	10	2e-05	0.0011	0.64816	0.97105	chr15	25923859	26108349	-	ATP10A	0
chr15	25904623	25904974	1	-0.354334	10	0.0021	0.0071	0.17461	0.52895	chr15	25923859	26108349	-	ATP10A	18886
chr15	25900769	25901495	1	-0.41071	10	1.1e-05	0.00019	0.015262	0.42597	chr15	25923859	26108349	-	ATP10A	22365
chr15	25901908	25902622	1	-0.464898	26	9.2e-08	2.7e-05	0.22932	0.69422	chr15	25923859	26108349	-	ATP10A	21238
chr15	25884268	25885222	1	-0.467238	14	1.7e-07	2.4e-07	0.023621	0.49086	chr15	25923859	26108349	-	ATP10A	38638
chr15	25938641	25938930	1	-0.495714	10	9e-05	0.0012	0.161	0.65672	chr15	25923859	26108349	-	ATP10A	0
chr15	25897403	25899506	0.11	-0.511468	20	3.6e-10	2.3e-08	0.011844	0.52331	chr15	25923859	26108349	-	ATP10A	24354
chr15	25890177	25892366	0.8	-0.526687	26	1.4e-10	1.6e-07	0.086142	0.61283	chr15	25923859	26108349	-	ATP10A	31494
chr15	25925800	25926097	1	-0.529974	10	0.00015	0.0044	0.20649	0.73646	chr15	25923859	26108349	-	ATP10A	0
chr15	25927416	25928238	1	-0.531834	10	0.00043	0.00036	0.23462	0.76645	chr15	25923859	26108349	-	ATP10A	0
chr15	25886723	25887464	1	-0.540757	10	1.1e-05	0.00019	0.019235	0.55999	chr15	25923859	26108349	-	ATP10A	36396
chr15	25913018	25914464	1.6e-05	-0.545396	32	4.6e-14	3.2e-12	0.045294	0.59069	chr15	25923859	26108349	-	ATP10A	9396
chr15	25937576	25938502	1	-0.558004	10	2.4e-05	0.0002	0.092172	0.65018	chr15	25923859	26108349	-	ATP10A	0
chr15	25881096	25881722	1	-0.568264	10	2.4e-05	0.00061	0.052676	0.62094	chr15	25923859	26108349	-	ATP10A	42138
chr15	25925064	25925372	1	-0.582505	10	2.4e-05	0.00036	0.32313	0.90563	chr15	25923859	26108349	-	ATP10A	0
chr15	25916120	25916738	1	-0.586918	10	1.1e-05	1.7e-05	0.036987	0.6239	chr15	25923859	26108349	-	ATP10A	7122
chr15	25922204	25924611	0.026	-0.611393	34	5.5e-14	5.4e-09	0.20019	0.81158	chr15	25923859	26108349	-	ATP10A	0
chr15	25908346	25912634	1.2e-06	-0.618276	45	4.2e-14	2.4e-13	0.056781	0.67506	chr15	25923859	26108349	-	ATP10A	11226
chr15	25917987	25918768	0.28	-0.622727	24	1.2e-11	5.7e-08	0.11669	0.73942	chr15	25923859	26108349	-	ATP10A	5092
chr15	25926207	25926784	1	-0.660083	10	1.3e-05	0.00035	0.1094	0.76948	chr15	25923859	26108349	-	ATP10A	0
chr15	25928380	25928697	1	-0.671161	10	1.6e-05	7e-05	0.24768	0.91884	chr15	25923859	26108349	-	ATP10A	0
chr15	25933543	25935597	0.00096	-0.805815	22	4.6e-11	2e-10	0.0702	0.87601	chr15	25923859	26108349	-	ATP10A	0
chr15	25918788	25921792	1	-0.815283	54	4.8e-07	6.8e-07	0.17663	0.76753	chr15	25923859	26108349	-	ATP10A	2068
chr13	113377052	113377560	1	0.51819	13	1.6e-06	6.4e-05	0.6953	0.17711	chr13	113344642	113541482	+	ATP11A	0
chr13	113548856	113548945	1	-0.331811	10	0.0028	0.003	0.16271	0.49452	chr13	113344642	113541482	+	ATP11A	7375
chr13	25306909	25307466	1	0.33283	11	0.00078	0.0038	0.69159	0.35876	chr13	25254548	25285923	+	ATP12A	20987
chr1	116915455	116915549	1	0.374343	10	1.3e-05	1.6e-05	0.69706	0.32272	chr1	116915794	116947396	+	ATP1A1	246
chr1	169096130	169096761	1	0.467884	10	9e-05	0.0011	0.63564	0.16776	chr1	169075946	169101960	+	ATP1B1	0
chr3	10450445	10451241	1	-0.320411	10	0.00018	0.0012	0.086235	0.40665	chr3	10365706	10547268	-	ATP2B2	0
chr3	10443474	10443964	1	-0.384294	10	0.00018	0.0011	0.18848	0.57277	chr3	10365706	10547268	-	ATP2B2	0
chr3	10421239	10422030	1	-0.392967	10	0.00097	0.0045	0.36608	0.75904	chr3	10365706	10547268	-	ATP2B2	0
chr3	10417608	10418202	1	-0.393192	10	0.0024	0.0045	0.1919	0.58509	chr3	10365706	10547268	-	ATP2B2	0
chr3	10462291	10462881	1	-0.453763	10	0.00022	0.0017	0.17882	0.63259	chr3	10365706	10547268	-	ATP2B2	0
chr3	130524313	130524813	1	0.321412	10	0.00097	0.0045	0.78988	0.46847	chr3	130569368	130722046	+	ATP2C1	44556
chr3	130524313	130524813	1	0.321412	10	0.00097	0.0045	0.78988	0.46847	chr3	130569368	130735555	+	ATP2C1	44556
chr16	84410740	84411518	1	-0.312592	10	0.00083	0.0045	0.11708	0.42967	chr16	84402128	84497793	+	ATP2C2	0
chr16	84428272	84428790	1	-0.344563	10	0.0015	0.0045	0.35187	0.69643	chr16	84402128	84497793	+	ATP2C2	0
chr16	84443978	84444532	1	-0.351732	10	0.0037	0.0071	0.12365	0.47538	chr16	84402128	84497793	+	ATP2C2	0
chr16	84443978	84444532	1	-0.351732	10	0.0037	0.0071	0.12365	0.47538	chr16	84440193	84497793	+	ATP2C2	0
chr8	54434612	54435367	1	0.47421	10	0.0024	0.0014	0.66424	0.19003	chr8	54628102	54755602	-	ATP6V1H	192736
chr8	54434612	54435367	1	0.47421	10	0.0024	0.0014	0.66424	0.19003	chr8	54628102	54755871	-	ATP6V1H	192736
chr20	50368769	50369439	1	0.3381	12	0.00017	0.0013	0.68818	0.35008	chr20	50213313	50384950	-	ATP9A	0
chr20	50294596	50295219	1	-0.340936	15	3.5e-05	0.0012	0.23067	0.57161	chr20	50213313	50384950	-	ATP9A	0
chr6	16762350	16762451	1	0.461745	10	1.1e-05	3.2e-05	0.72485	0.26311	chr6	16299342	16761721	-	ATXN1	630
chr6	16410060	16410422	1	0.347723	13	1.6e-06	3.8e-05	0.83008	0.48236	chr6	16299342	16761721	-	ATXN1	0
chr22	46034463	46035244	1	0.381687	20	6.7e-07	2.9e-05	0.45738	0.075695	chr22	46067677	46241187	+	ATXN10	32434
chr7	105330877	105331628	0.0041	0.593698	20	3.6e-10	8.4e-10	0.83522	0.24152	chr7	105245220	105517031	-	ATXN7L1	0
chr9	93955746	93955812	1	0.422736	10	1.1e-05	3.2e-05	0.54778	0.12504	chr9	93976096	94124206	-	AUH	20285
chr9	93955746	93955812	1	0.422736	10	1.1e-05	3.2e-05	0.54778	0.12504	chr9	93976096	94124251	-	AUH	20285
chr9	94115351	94115656	1	0.415794	10	0.00018	0.0017	0.62572	0.20992	chr9	93976096	94124206	-	AUH	0
chr9	94115351	94115656	1	0.415794	10	0.00018	0.0017	0.62572	0.20992	chr9	93976096	94124251	-	AUH	0
chr9	93927019	93927265	1	0.333596	10	0.00026	0.0017	0.81885	0.48526	chr9	93976096	94124206	-	AUH	48832
chr9	93927019	93927265	1	0.333596	10	0.00026	0.0017	0.81885	0.48526	chr9	93976096	94124251	-	AUH	48832
chr9	93955839	93956018	1	0.323128	10	0.00097	0.0071	0.81626	0.49313	chr9	93976096	94124206	-	AUH	20079
chr9	93955839	93956018	1	0.323128	10	0.00097	0.0071	0.81626	0.49313	chr9	93976096	94124251	-	AUH	20079
chr9	93959638	93960390	1	0.305801	13	0.00076	0.0087	0.49676	0.19096	chr9	93976096	94124206	-	AUH	15707
chr9	93959638	93960390	1	0.305801	13	0.00076	0.0087	0.49676	0.19096	chr9	93976096	94124251	-	AUH	15707
chr7	69597070	69597733	1	0.451576	12	2.6e-06	3.8e-05	0.59738	0.14581	chr7	69063904	69755772	+	AUTS2	0
chr7	69597070	69597733	1	0.451576	12	2.6e-06	3.8e-05	0.59738	0.14581	chr7	69063904	70258054	+	AUTS2	0
chr7	68818275	68818734	1	-0.311033	10	2.4e-05	0.00059	0.036487	0.34752	chr7	69063904	69755772	+	AUTS2	245171
chr7	68818275	68818734	1	-0.311033	10	2.4e-05	0.00059	0.036487	0.34752	chr7	69063904	70258054	+	AUTS2	245171
chr7	68888803	68889574	1	-0.314687	11	0.002	0.0091	0.39864	0.71333	chr7	69063904	69755772	+	AUTS2	174331
chr7	68888803	68889574	1	-0.314687	11	0.002	0.0091	0.39864	0.71333	chr7	69063904	70258054	+	AUTS2	174331
chr7	68854399	68855269	1	-0.321079	16	2.7e-05	0.0014	0.19667	0.51775	chr7	69063904	69755772	+	AUTS2	208636
chr7	68854399	68855269	1	-0.321079	16	2.7e-05	0.0014	0.19667	0.51775	chr7	69063904	70258054	+	AUTS2	208636
chr7	68901371	68902579	1	-0.327984	10	6.2e-05	0.00019	0.20683	0.53481	chr7	69063904	69755772	+	AUTS2	161326
chr7	68901371	68902579	1	-0.327984	10	6.2e-05	0.00019	0.20683	0.53481	chr7	69063904	70258054	+	AUTS2	161326
chr7	68869345	68870124	1	-0.331909	12	5.7e-05	0.0021	0.14432	0.47623	chr7	69063904	69755772	+	AUTS2	193781
chr7	68869345	68870124	1	-0.331909	12	5.7e-05	0.0021	0.14432	0.47623	chr7	69063904	70258054	+	AUTS2	193781
chr7	68882059	68883225	1	-0.3464	13	1.8e-05	0.0011	0.21092	0.55732	chr7	69063904	69755772	+	AUTS2	180680
chr7	68882059	68883225	1	-0.3464	13	1.8e-05	0.0011	0.21092	0.55732	chr7	69063904	70258054	+	AUTS2	180680
chr7	68884558	68885604	1	-0.36574	13	8.4e-05	0.0027	0.19204	0.55778	chr7	69063904	69755772	+	AUTS2	178301
chr7	68884558	68885604	1	-0.36574	13	8.4e-05	0.0027	0.19204	0.55778	chr7	69063904	70258054	+	AUTS2	178301
chr7	68873651	68874835	1	-0.367122	10	0.00097	0.0017	0.24106	0.60818	chr7	69063904	69755772	+	AUTS2	189070
chr7	68873651	68874835	1	-0.367122	10	0.00097	0.0017	0.24106	0.60818	chr7	69063904	70258054	+	AUTS2	189070
chr7	68861244	68862102	1	-0.483305	10	1.1e-05	4.4e-06	0.097197	0.5805	chr7	69063904	69755772	+	AUTS2	201803
chr7	68861244	68862102	1	-0.483305	10	1.1e-05	4.4e-06	0.097197	0.5805	chr7	69063904	70258054	+	AUTS2	201803
chr8	103803268	103803546	1	0.413736	10	1.1e-05	4.7e-06	0.75776	0.34402	chr8	103838529	103876428	-	AZIN1	34984
chr8	103873949	103874549	1	0.380002	12	5.7e-05	0.0032	0.68998	0.30998	chr8	103838529	103876428	-	AZIN1	0
chr8	103819947	103820942	1	0.33053	20	3.5e-05	0.0017	0.50367	0.17314	chr8	103838529	103876428	-	AZIN1	17588
chr2	168621276	168621797	1	0.489438	10	0.00051	0.0033	0.72832	0.23888	chr2	168675181	168727366	+	B3GALT1	53385
chr21	41015468	41016183	1	0.32403	10	0.0006	0.001	0.93871	0.61468	chr21	40984866	41034816	+	B3GALT5	0
chr12	570177	570502	1	0.436831	15	4.9e-07	7.1e-06	0.65338	0.21655	chr12	569542	671058	+	B4GALNT3	0
chr8	104144720	104145339	1	0.374112	10	0.0094	0.0032	0.72495	0.35084	chr8	104152920	104242533	+	BAALC	7582
chr11	64043657	64044929	1	0.311333	25	1.2e-06	0.00039	0.64763	0.3363	chr11	64037299	64052176	-	BAD	0
chr14	104018353	104018673	1	0.307727	10	0.0011	0.0076	0.42154	0.11382	chr14	104022880	104029151	-	BAG5	4208
chr14	104018353	104018673	1	0.307727	10	0.0011	0.0076	0.42154	0.11382	chr14	104022880	104028655	-	BAG5	4208
chr17	79066576	79066784	1	0.404014	10	1.1e-05	1.7e-05	0.76475	0.36074	chr17	79008946	79091232	+	BAIAP2	0
chr17	79066576	79066784	1	0.404014	10	1.1e-05	1.7e-05	0.76475	0.36074	chr17	79008946	79084312	+	BAIAP2	0
chr17	79066787	79067761	1	0.327113	34	4.2e-05	0.00032	0.64855	0.4073	chr17	79008946	79091232	+	BAIAP2	0
chr17	79066787	79067761	1	0.327113	34	4.2e-05	0.00032	0.64855	0.4073	chr17	79008946	79084312	+	BAIAP2	0
chr17	79010642	79010968	1	0.317431	10	0.0032	0.0031	0.68275	0.36532	chr17	79008946	79091232	+	BAIAP2	0
chr17	79010642	79010968	1	0.317431	10	0.0032	0.0031	0.68275	0.36532	chr17	79008946	79084312	+	BAIAP2	0
chr10	29011147	29011317	1	-0.341643	10	0.00097	0.0019	0.19476	0.5364	chr10	28966423	28971868	+	BAMBI	39280
chr20	17681273	17682400	1	-0.305762	24	8.5e-09	4.4e-05	0.12339	0.42915	chr20	17674319	17716517	+	BANF2	0
chr20	17681273	17682400	1	-0.305762	24	8.5e-09	4.4e-05	0.12339	0.42915	chr20	17680592	17716517	+	BANF2	0
chr20	17804113	17804802	1	-0.353381	10	0.0013	0.0074	0.19828	0.55166	chr20	17674319	17716517	+	BANF2	87597
chr20	17804113	17804802	1	-0.353381	10	0.0013	0.0074	0.19828	0.55166	chr20	17680592	17716517	+	BANF2	87597
chr16	88058252	88058416	1	0.362226	10	1.1e-05	3.4e-05	0.42624	0.064017	chr16	87985037	88110924	+	BANP	0
chr16	88058252	88058416	1	0.362226	10	1.1e-05	3.4e-05	0.42624	0.064017	chr16	87993476	88110924	+	BANP	0
chr16	88058252	88058416	1	0.362226	10	1.1e-05	3.4e-05	0.42624	0.064017	chr16	88003623	88110924	+	BANP	0
chr16	88047645	88048065	1	0.316229	10	0.0015	0.0048	0.73283	0.4166	chr16	87985037	88110924	+	BANP	0
chr16	88047645	88048065	1	0.316229	10	0.0015	0.0048	0.73283	0.4166	chr16	87993476	88110924	+	BANP	0
chr16	88047645	88048065	1	0.316229	10	0.0015	0.0048	0.73283	0.4166	chr16	88003623	88110924	+	BANP	0
chr16	88164521	88164596	1	-0.321457	10	0.00013	0.00061	0.54331	0.86477	chr16	87985037	88110924	+	BANP	53598
chr16	88164521	88164596	1	-0.321457	10	0.00013	0.00061	0.54331	0.86477	chr16	87993476	88110924	+	BANP	53598
chr16	88164521	88164596	1	-0.321457	10	0.00013	0.00061	0.54331	0.86477	chr16	88003623	88110924	+	BANP	53598
chr16	88297298	88297761	1	-0.397931	12	4.3e-06	6.6e-06	0.075048	0.47298	chr16	87985037	88110924	+	BANP	186375
chr16	88297298	88297761	1	-0.397931	12	4.3e-06	6.6e-06	0.075048	0.47298	chr16	87993476	88110924	+	BANP	186375
chr16	88297298	88297761	1	-0.397931	12	4.3e-06	6.6e-06	0.075048	0.47298	chr16	88003623	88110924	+	BANP	186375
chr16	88299841	88300068	1	-0.413415	10	0.0006	0.0017	0.13435	0.54777	chr16	87985037	88110924	+	BANP	188918
chr16	88299841	88300068	1	-0.413415	10	0.0006	0.0017	0.13435	0.54777	chr16	87993476	88110924	+	BANP	188918
chr16	88299841	88300068	1	-0.413415	10	0.0006	0.0017	0.13435	0.54777	chr16	88003623	88110924	+	BANP	188918
chr9	135465977	135466222	1.3e-06	0.387288	37	4.5e-14	2.6e-13	0.80145	0.41416	chr9	135457992	135465640	+	BARHL1	338
chr5	17238231	17238969	1	0.382551	10	0.0006	0.0044	0.4505	0.067953	chr5	17216931	17276954	+	BASP1	0
chr5	17238231	17238969	1	0.382551	10	0.0006	0.0044	0.4505	0.067953	chr5	17217669	17276954	+	BASP1	0
chr14	76000741	76002023	1	0.311483	10	0.0049	0.0077	0.50592	0.19444	chr14	75988783	76013334	+	BATF	0
chr1	94181199	94181585	1	0.418599	10	2.9e-05	0.00019	0.51275	0.094155	chr1	94027342	94312706	-	BCAR3	0
chr1	94146733	94147081	2.9e-07	0.363387	35	4.6e-14	5.8e-14	0.83339	0.47	chr1	94027342	94146926	-	BCAR3	0
chr1	94146733	94147081	2.9e-07	0.363387	35	4.6e-14	5.8e-14	0.83339	0.47	chr1	94027342	94147394	-	BCAR3	0
chr1	94146733	94147081	2.9e-07	0.363387	35	4.6e-14	5.8e-14	0.83339	0.47	chr1	94027342	94312706	-	BCAR3	0
chr3	165225299	165226402	1	0.355974	12	0.0002	0.0013	0.59045	0.23447	chr3	165490690	165555260	-	BCHE	264289
chr6	81618923	81620378	1	0.623772	10	1.1e-05	5.9e-05	0.67813	0.054356	chr6	80816326	81055987	+	BCKDHB	562937
chr6	81542776	81544184	1	0.551268	12	1.9e-06	3.8e-05	0.68194	0.13068	chr6	80816326	81055987	+	BCKDHB	486790
chr6	81706159	81707022	1	0.462914	14	9.1e-07	0.00016	0.6763	0.21339	chr6	80816326	81055987	+	BCKDHB	650173
chr6	81686939	81688390	1	0.396148	13	1.6e-06	2.2e-05	0.42772	0.031575	chr6	80816326	81055987	+	BCKDHB	630953
chr6	81474826	81476054	1	0.37522	12	0.00015	0.00051	0.63546	0.26023	chr6	80816326	81055987	+	BCKDHB	418840
chr2	60748648	60749852	1	0.405717	13	6.8e-06	7.2e-06	0.63233	0.22661	chr2	60678301	60780633	-	BCL11A	0
chr2	60748648	60749852	1	0.405717	13	6.8e-06	7.2e-06	0.63233	0.22661	chr2	60684328	60780633	-	BCL11A	0
chr2	60772468	60773220	1	0.397613	12	0.00025	0.0014	0.67553	0.27792	chr2	60678301	60780633	-	BCL11A	0
chr2	60772468	60773220	1	0.397613	12	0.00025	0.0014	0.67553	0.27792	chr2	60684328	60780633	-	BCL11A	0
chr2	60712243	60713145	1	0.315794	11	3.8e-06	6.3e-05	0.57647	0.26068	chr2	60678301	60780633	-	BCL11A	0
chr2	60712243	60713145	1	0.315794	11	3.8e-06	6.3e-05	0.57647	0.26068	chr2	60684328	60780633	-	BCL11A	0
chr2	60664463	60665245	1	0.311022	12	7.5e-05	0.0049	0.41632	0.1053	chr2	60678301	60780633	-	BCL11A	13057
chr2	60536747	60538283	1	0.309471	13	0.00025	0.00011	0.45913	0.14966	chr2	60678301	60780633	-	BCL11A	140019
chr2	111878004	111878197	0.00031	0.348108	26	8.2e-13	6.3e-11	0.72011	0.372	chr2	111878490	111926022	+	BCL2L11	294
chr2	111878004	111878197	0.00031	0.348108	26	8.2e-13	6.3e-11	0.72011	0.372	chr2	111878490	111903861	+	BCL2L11	294
chr2	111878004	111878197	0.00031	0.348108	26	8.2e-13	6.3e-11	0.72011	0.372	chr2	111878490	111886423	+	BCL2L11	294
chr2	111919543	111920142	1	0.301313	14	2.2e-05	0.0004	0.48272	0.1814	chr2	111878490	111926022	+	BCL2L11	0
chr12	122502964	122503491	1	0.364453	10	0.0013	0.007	0.62874	0.26428	chr12	122459791	122499950	+	BCL7A	3015
chr11	118782996	118783212	1	0.338874	12	0.00062	0.0032	0.58845	0.24958	chr11	118766850	118781613	-	BCL9L	1384
chr3	197328019	197328572	1	0.448634	13	2.7e-05	0.00028	0.67396	0.22532	chr3	197236653	197300194	-	BDH1	27826
chr11	27695026	27696559	1	0.478523	13	0.00039	0.004	0.73341	0.25488	chr11	27676440	27743605	-	BDNF	0
chr11	27695026	27696559	1	0.478523	13	0.00039	0.004	0.73341	0.25488	chr11	27676441	27742326	-	BDNF	0
chr11	27695026	27696559	1	0.478523	13	0.00039	0.004	0.73341	0.25488	chr11	27676441	27741294	-	BDNF	0
chr11	27695026	27696559	1	0.478523	13	0.00039	0.004	0.73341	0.25488	chr11	27676441	27723180	-	BDNF	0
chr11	27695026	27696559	1	0.478523	13	0.00039	0.004	0.73341	0.25488	chr11	27676441	27722600	-	BDNF	0
chr11	27695026	27696559	1	0.478523	13	0.00039	0.004	0.73341	0.25488	chr11	27676441	27722447	-	BDNF	0
chr11	27695026	27696559	1	0.478523	13	0.00039	0.004	0.73341	0.25488	chr11	27676441	27722035	-	BDNF	0
chr11	27695026	27696559	1	0.478523	13	0.00039	0.004	0.73341	0.25488	chr11	27676441	27721214	-	BDNF	0
chr11	27717851	27718978	1	0.470413	12	1.3e-06	6.7e-06	0.48752	0.017109	chr11	27676440	27743605	-	BDNF	0
chr11	27717851	27718978	1	0.470413	12	1.3e-06	6.7e-06	0.48752	0.017109	chr11	27676441	27742326	-	BDNF	0
chr11	27717851	27718978	1	0.470413	12	1.3e-06	6.7e-06	0.48752	0.017109	chr11	27676441	27741294	-	BDNF	0
chr11	27717851	27718978	1	0.470413	12	1.3e-06	6.7e-06	0.48752	0.017109	chr11	27676441	27723180	-	BDNF	0
chr11	27717851	27718978	1	0.470413	12	1.3e-06	6.7e-06	0.48752	0.017109	chr11	27676441	27722600	-	BDNF	0
chr11	27717851	27718978	1	0.470413	12	1.3e-06	6.7e-06	0.48752	0.017109	chr11	27676441	27722447	-	BDNF	0
chr11	27717851	27718978	1	0.470413	12	1.3e-06	6.7e-06	0.48752	0.017109	chr11	27676441	27722035	-	BDNF	0
chr11	27717851	27718978	1	0.470413	12	1.3e-06	6.7e-06	0.48752	0.017109	chr11	27676441	27721214	-	BDNF	0
chr11	27713442	27715684	1	0.453238	17	1.6e-06	2.6e-06	0.58617	0.13293	chr11	27676440	27743605	-	BDNF	0
chr11	27713442	27715684	1	0.453238	17	1.6e-06	2.6e-06	0.58617	0.13293	chr11	27676441	27742326	-	BDNF	0
chr11	27713442	27715684	1	0.453238	17	1.6e-06	2.6e-06	0.58617	0.13293	chr11	27676441	27741294	-	BDNF	0
chr11	27713442	27715684	1	0.453238	17	1.6e-06	2.6e-06	0.58617	0.13293	chr11	27676441	27723180	-	BDNF	0
chr11	27713442	27715684	1	0.453238	17	1.6e-06	2.6e-06	0.58617	0.13293	chr11	27676441	27722600	-	BDNF	0
chr11	27713442	27715684	1	0.453238	17	1.6e-06	2.6e-06	0.58617	0.13293	chr11	27676441	27722447	-	BDNF	0
chr11	27713442	27715684	1	0.453238	17	1.6e-06	2.6e-06	0.58617	0.13293	chr11	27676441	27722035	-	BDNF	0
chr11	27713442	27715684	1	0.453238	17	1.6e-06	2.6e-06	0.58617	0.13293	chr11	27676441	27721214	-	BDNF	0
chr11	27677900	27679117	1	0.417418	17	0.00079	0.0067	0.78055	0.36313	chr11	27676440	27743605	-	BDNF	0
chr11	27677900	27679117	1	0.417418	17	0.00079	0.0067	0.78055	0.36313	chr11	27676441	27742326	-	BDNF	0
chr11	27677900	27679117	1	0.417418	17	0.00079	0.0067	0.78055	0.36313	chr11	27676441	27741294	-	BDNF	0
chr11	27677900	27679117	1	0.417418	17	0.00079	0.0067	0.78055	0.36313	chr11	27676441	27723180	-	BDNF	0
chr11	27677900	27679117	1	0.417418	17	0.00079	0.0067	0.78055	0.36313	chr11	27676441	27722600	-	BDNF	0
chr11	27677900	27679117	1	0.417418	17	0.00079	0.0067	0.78055	0.36313	chr11	27676441	27722447	-	BDNF	0
chr11	27677900	27679117	1	0.417418	17	0.00079	0.0067	0.78055	0.36313	chr11	27676441	27722035	-	BDNF	0
chr11	27677900	27679117	1	0.417418	17	0.00079	0.0067	0.78055	0.36313	chr11	27676441	27721214	-	BDNF	0
chr11	27677900	27679117	1	0.417418	17	0.00079	0.0067	0.78055	0.36313	chr11	27676441	27681196	-	BDNF	0
chr11	27679731	27680480	1	0.397594	11	0.022	0.009	0.76732	0.36973	chr11	27676440	27743605	-	BDNF	0
chr11	27679731	27680480	1	0.397594	11	0.022	0.009	0.76732	0.36973	chr11	27676441	27742326	-	BDNF	0
chr11	27679731	27680480	1	0.397594	11	0.022	0.009	0.76732	0.36973	chr11	27676441	27741294	-	BDNF	0
chr11	27679731	27680480	1	0.397594	11	0.022	0.009	0.76732	0.36973	chr11	27676441	27723180	-	BDNF	0
chr11	27679731	27680480	1	0.397594	11	0.022	0.009	0.76732	0.36973	chr11	27676441	27722600	-	BDNF	0
chr11	27679731	27680480	1	0.397594	11	0.022	0.009	0.76732	0.36973	chr11	27676441	27722447	-	BDNF	0
chr11	27679731	27680480	1	0.397594	11	0.022	0.009	0.76732	0.36973	chr11	27676441	27722035	-	BDNF	0
chr11	27679731	27680480	1	0.397594	11	0.022	0.009	0.76732	0.36973	chr11	27676441	27721214	-	BDNF	0
chr11	27679731	27680480	1	0.397594	11	0.022	0.009	0.76732	0.36973	chr11	27676441	27681196	-	BDNF	0
chr11	27687573	27688559	1	0.394378	13	0.0002	0.0087	0.64327	0.2489	chr11	27676440	27743605	-	BDNF	0
chr11	27687573	27688559	1	0.394378	13	0.0002	0.0087	0.64327	0.2489	chr11	27676441	27742326	-	BDNF	0
chr11	27687573	27688559	1	0.394378	13	0.0002	0.0087	0.64327	0.2489	chr11	27676441	27741294	-	BDNF	0
chr11	27687573	27688559	1	0.394378	13	0.0002	0.0087	0.64327	0.2489	chr11	27676441	27723180	-	BDNF	0
chr11	27687573	27688559	1	0.394378	13	0.0002	0.0087	0.64327	0.2489	chr11	27676441	27722600	-	BDNF	0
chr11	27687573	27688559	1	0.394378	13	0.0002	0.0087	0.64327	0.2489	chr11	27676441	27722447	-	BDNF	0
chr11	27687573	27688559	1	0.394378	13	0.0002	0.0087	0.64327	0.2489	chr11	27676441	27722035	-	BDNF	0
chr11	27687573	27688559	1	0.394378	13	0.0002	0.0087	0.64327	0.2489	chr11	27676441	27721214	-	BDNF	0
chr11	27683083	27684399	1	0.389281	16	0.00082	0.0021	0.68397	0.29469	chr11	27676440	27743605	-	BDNF	0
chr11	27683083	27684399	1	0.389281	16	0.00082	0.0021	0.68397	0.29469	chr11	27676441	27742326	-	BDNF	0
chr11	27683083	27684399	1	0.389281	16	0.00082	0.0021	0.68397	0.29469	chr11	27676441	27741294	-	BDNF	0
chr11	27683083	27684399	1	0.389281	16	0.00082	0.0021	0.68397	0.29469	chr11	27676441	27723180	-	BDNF	0
chr11	27683083	27684399	1	0.389281	16	0.00082	0.0021	0.68397	0.29469	chr11	27676441	27722600	-	BDNF	0
chr11	27683083	27684399	1	0.389281	16	0.00082	0.0021	0.68397	0.29469	chr11	27676441	27722447	-	BDNF	0
chr11	27683083	27684399	1	0.389281	16	0.00082	0.0021	0.68397	0.29469	chr11	27676441	27722035	-	BDNF	0
chr11	27683083	27684399	1	0.389281	16	0.00082	0.0021	0.68397	0.29469	chr11	27676441	27721214	-	BDNF	0
chr11	27667722	27668495	1	0.380915	10	2.4e-05	0.00035	0.41811	0.037195	chr11	27676440	27743605	-	BDNF	7946
chr11	27674981	27676389	1	0.377934	13	0.00017	0.0027	0.48327	0.10533	chr11	27676440	27743605	-	BDNF	52
chr11	27723558	27724365	1	0.368968	10	0.031	0.0017	0.70122	0.33225	chr11	27676440	27743605	-	BDNF	0
chr11	27723558	27724365	1	0.368968	10	0.031	0.0017	0.70122	0.33225	chr11	27676441	27742326	-	BDNF	0
chr11	27723558	27724365	1	0.368968	10	0.031	0.0017	0.70122	0.33225	chr11	27676441	27741294	-	BDNF	0
chr11	27653432	27654670	1	0.305011	21	1.5e-08	2.2e-05	0.48399	0.17898	chr11	27676440	27743605	-	BDNF	21771
chr14	101000363	101000954	1	0.469924	10	0.00011	0.0017	0.61138	0.14146	chr14	101003483	101036131	-	BEGAIN	2530
chr14	101000363	101000954	1	0.469924	10	0.00011	0.0017	0.61138	0.14146	chr14	101003483	101034407	-	BEGAIN	2530
chr14	101014244	101014522	1	0.339731	10	5.2e-05	0.0002	0.69785	0.35812	chr14	101003483	101036131	-	BEGAIN	0
chr14	101014244	101014522	1	0.339731	10	5.2e-05	0.0002	0.69785	0.35812	chr14	101003483	101034407	-	BEGAIN	0
chr10	13499983	13500833	1	0.3449	15	6.4e-05	5.4e-05	0.71863	0.37373	chr10	13480483	13544976	-	BEND7	0
chr10	13499983	13500833	1	0.3449	15	6.4e-05	5.4e-05	0.71863	0.37373	chr10	13483087	13544976	-	BEND7	0
chr3	4975136	4975288	1	0.38181	10	0.00071	0.0044	0.83521	0.4534	chr3	5021096	5026865	+	BHLHE40	45809
chr11	121896588	121896803	1	0.306037	10	1.6e-05	4.5e-06	0.87607	0.57003	chr11	121986061	121986923	-	BLID	89259
chr15	45873291	45873865	1	-0.389494	10	0.0018	0.0045	0.2863	0.6758	chr15	45879320	45901914	+	BLOC1S6	5456
chr10	22625505	22625589	1	0.308397	10	1.1e-05	6.7e-05	0.6015	0.29311	chr10	22610138	22620414	+	BMI1	5092
chr14	54466104	54466606	1	0.48612	10	5.2e-05	6.7e-05	0.77084	0.28472	chr14	54416454	54423580	-	BMP4	42525
chr14	54418677	54418769	1	0.354002	10	1.1e-05	3.2e-05	0.64238	0.28838	chr14	54416454	54423580	-	BMP4	0
chr14	54420918	54421287	0.0002	0.313285	28	7.4e-12	4e-11	0.58766	0.27438	chr14	54416454	54423580	-	BMP4	0
chr6	55578555	55580257	1	0.48564	10	0.00015	0.0018	0.60867	0.12303	chr6	55618450	55740388	-	BMP5	38194
chr6	55532219	55534006	1	0.461831	12	0.00029	0.0022	0.72954	0.26771	chr6	55618450	55740388	-	BMP5	84445
chr6	55739267	55740704	1	0.437941	15	9e-07	4.5e-06	0.51742	0.079483	chr6	55618450	55740388	-	BMP5	0
chr6	55566176	55567523	1	0.370538	21	0.00065	0.0013	0.81555	0.44502	chr6	55618450	55740388	-	BMP5	50928
chr6	55698851	55700585	1	0.350916	13	1e-05	3.8e-05	0.45394	0.10302	chr6	55618450	55740388	-	BMP5	0
chr6	55742251	55743840	1	0.333535	11	0.0012	0.0038	0.55997	0.22644	chr6	55618450	55740388	-	BMP5	1864
chr20	55759024	55759958	1	0.493768	13	9.5e-05	0.00072	0.71959	0.22582	chr20	55743808	55841707	-	BMP7	0
chr20	55753658	55754415	1	0.487773	16	3.5e-07	1.9e-05	0.83473	0.34695	chr20	55743808	55841707	-	BMP7	0
chr20	55749681	55750211	1	0.481377	13	2.7e-05	0.00046	0.84505	0.36367	chr20	55743808	55841707	-	BMP7	0
chr20	55744498	55745240	1	0.417318	10	0.00097	0.0029	0.80174	0.38442	chr20	55743808	55841707	-	BMP7	0
chr20	55770501	55770875	1	0.398727	17	2.1e-05	0.00024	0.72791	0.32919	chr20	55743808	55841707	-	BMP7	0
chr20	55812375	55812887	1	0.395514	10	9e-05	0.0028	0.87757	0.48206	chr20	55743808	55841707	-	BMP7	0
chr20	55802161	55803271	1	0.389413	16	4.3e-05	0.00019	0.82225	0.43284	chr20	55743808	55841707	-	BMP7	0
chr20	55846183	55846878	1	0.364205	13	0.0095	0.0087	0.79211	0.42791	chr20	55743808	55841707	-	BMP7	4477
chr20	55866971	55868121	1	0.357848	10	0.00083	0.0027	0.89387	0.53602	chr20	55743808	55841707	-	BMP7	25265
chr20	55671191	55672023	1	0.341898	15	1.3e-05	0.00034	0.61424	0.27234	chr20	55743808	55841707	-	BMP7	71786
chr20	55815673	55817951	1	0.34076	25	4.8e-06	0.00016	0.79022	0.44946	chr20	55743808	55841707	-	BMP7	0
chr20	55708895	55709451	1	0.335013	10	3.5e-05	0.00061	0.46016	0.12514	chr20	55743808	55841707	-	BMP7	34358
chr20	55805892	55806184	1	0.326831	10	0.00071	0.003	0.94133	0.6145	chr20	55743808	55841707	-	BMP7	0
chr20	55808501	55810793	1	0.320718	31	2.3e-06	0.0014	0.7795	0.45878	chr20	55743808	55841707	-	BMP7	0
chr20	55790706	55791725	1	0.315012	21	6.6e-06	3.5e-05	0.88496	0.56995	chr20	55743808	55841707	-	BMP7	0
chr20	55733092	55734385	1	0.313949	18	3.6e-05	0.0014	0.55332	0.23937	chr20	55743808	55841707	-	BMP7	9424
chr20	55752591	55753501	1	0.311818	24	0.00011	0.00021	0.89018	0.65785	chr20	55743808	55841707	-	BMP7	0
chr1	40254069	40254137	1	0.322529	10	0.00031	0.0017	0.68064	0.35811	chr1	40222853	40254533	-	BMP8B	0
chr7	34229117	34230170	1	0.530458	12	8.1e-06	0.00031	0.823	0.29254	chr7	33944522	34195484	+	BMPER	33634
chr7	34294724	34295773	1	0.505329	12	1.3e-05	0.00011	0.59107	0.085741	chr7	33944522	34195484	+	BMPER	99241
chr7	34259559	34260639	1	0.488559	11	4.6e-06	3.6e-05	0.55013	0.061576	chr7	33944522	34195484	+	BMPER	64076
chr7	33885656	33886066	1	0.460616	10	0.00022	0.001	0.61238	0.15176	chr7	33944522	34195484	+	BMPER	58457
chr7	34362659	34363536	1	0.451834	12	0.00025	0.0049	0.64905	0.19721	chr7	33944522	34195484	+	BMPER	167176
chr7	34342426	34343022	1	0.436396	13	5.9e-06	2.2e-05	0.65107	0.21467	chr7	33944522	34195484	+	BMPER	146943
chr7	34252653	34253432	1	0.388639	11	5.5e-06	5.7e-06	0.44546	0.056822	chr7	33944522	34195484	+	BMPER	57170
chr7	34302042	34303130	1	0.384928	11	0.0015	0.0024	0.68714	0.30222	chr7	33944522	34195484	+	BMPER	106559
chr7	34339823	34340785	1	0.384334	14	2.8e-05	0.0004	0.70622	0.32189	chr7	33944522	34195484	+	BMPER	144340
chr7	34337944	34339346	1	0.380292	15	9.6e-05	0.0026	0.53642	0.15613	chr7	33944522	34195484	+	BMPER	142461
chr7	34397614	34398155	1	0.370542	10	1.1e-05	4.3e-06	0.38886	0.018314	chr7	33944522	34195484	+	BMPER	202131
chr7	34343443	34344415	1	0.368407	22	2.1e-06	0.0015	0.57549	0.20708	chr7	33944522	34195484	+	BMPER	147960
chr7	34282402	34284089	0.71	0.352458	12	1.3e-06	1.4e-07	0.3633	0.010842	chr7	33944522	34195484	+	BMPER	86919
chr7	34318607	34319582	1	0.341936	10	0.00037	0.001	0.53194	0.19001	chr7	33944522	34195484	+	BMPER	123124
chr7	34287769	34289017	1	0.315637	10	0.00022	0.00034	0.37174	0.056104	chr7	33944522	34195484	+	BMPER	92286
chr7	34207829	34208345	1	0.313582	10	0.0032	0.0045	0.78984	0.47625	chr7	33944522	34195484	+	BMPER	12346
chr10	43361560	43361616	1	0.318525	10	0.00015	0.001	0.69305	0.37453	chr10	43277953	43330385	+	BMS1	31176
chr7	112640649	112641567	1	0.358401	10	0.0018	0.0018	0.58007	0.22167	chr7	112459201	112579932	-	BMT2	60718
chr9	16913059	16913324	1	0.407518	10	9e-05	0.00038	0.76018	0.35266	chr9	16409500	16870786	-	BNC2	42274
chr9	16859713	16860247	1	0.350612	10	0.00026	0.00035	0.76402	0.4134	chr9	16409500	16870786	-	BNC2	0
chr9	16794997	16796212	1	0.321614	12	0.002	0.00084	0.71475	0.39314	chr9	16409500	16870786	-	BNC2	0
chr9	16883267	16883815	1	0.319515	10	0.0015	0.0028	0.80566	0.48614	chr9	16409500	16870786	-	BNC2	12482
chr5	173097912	173098387	1	0.313714	15	2.5e-05	0.0008	0.47608	0.16237	chr5	173034147	173043666	-	BOD1	54247
chr5	172974141	172975856	1	-0.313247	15	0.0013	0.0078	0.20456	0.51781	chr5	173034147	173043666	-	BOD1	58292
chr5	172945384	172946551	1	-0.317948	16	5.2e-05	7.5e-05	0.10104	0.41899	chr5	173034147	173043666	-	BOD1	87597
chr5	172954693	172955113	1	-0.334263	10	0.00018	0.00059	0.02273	0.35699	chr5	173034147	173043666	-	BOD1	79035
chr5	172984318	172984872	1	-0.361559	12	0.00011	0.0014	0.12777	0.48933	chr5	173034147	173043666	-	BOD1	49276
chr5	172894180	172896946	1	-0.37556	29	3.1e-07	0.00013	0.20243	0.57799	chr5	173034147	173043666	-	BOD1	137202
chr5	172914780	172915354	1	-0.403092	10	0.00051	0.0045	0.13494	0.53803	chr5	173034147	173043666	-	BOD1	118794
chr5	172918164	172921186	0.15	-0.410115	33	5.4e-12	3e-08	0.036675	0.44679	chr5	173034147	173043666	-	BOD1	112962
chr5	172931643	172932253	1	-0.410471	10	0.00051	0.00061	0.091205	0.50168	chr5	173034147	173043666	-	BOD1	101895
chr5	172993136	172993815	1	-0.439121	12	0.00022	0.0049	0.1826	0.62172	chr5	173034147	173043666	-	BOD1	40333
chr5	172969807	172972358	0.016	-0.449714	33	4e-12	3.3e-09	0.1023	0.55202	chr5	173034147	173043666	-	BOD1	61790
chr5	172910356	172913186	1	-0.451937	33	4.3e-10	1.7e-06	0.21066	0.66259	chr5	173034147	173043666	-	BOD1	120962
chr5	172995334	172997658	1	-0.468038	33	1.2e-05	0.00018	0.17818	0.53649	chr5	173034147	173043666	-	BOD1	36490
chr5	172979457	172982166	0.042	-0.475118	38	7.3e-14	8.5e-09	0.09885	0.57397	chr5	173034147	173043666	-	BOD1	51982
chr5	172976265	172977345	1	-0.493821	16	2.2e-07	9e-07	0.058361	0.55218	chr5	173034147	173043666	-	BOD1	56803
chr5	172959094	172959435	1	-0.498897	10	0.00018	0.0018	0.14161	0.6405	chr5	173034147	173043666	-	BOD1	74713
chr5	172905269	172907224	1	-0.501378	30	1.5e-10	2.4e-07	0.13688	0.63826	chr5	173034147	173043666	-	BOD1	126924
chr5	172908310	172909756	1	-0.559375	13	1.4e-05	0.00011	0.0526	0.61197	chr5	173034147	173043666	-	BOD1	124392
chr5	172982991	172983479	1	-0.560659	10	0.00015	0.001	0.25388	0.81454	chr5	173034147	173043666	-	BOD1	50669
chr5	172997774	172998334	1	-0.608983	16	6.1e-07	4.5e-06	0.22947	0.83845	chr5	173034147	173043666	-	BOD1	35814
chr5	172923374	172924708	1	-0.616023	21	4.2e-08	7.1e-06	0.19848	0.8145	chr5	173034147	173043666	-	BOD1	109440
chr5	172929204	172930760	0.1	-0.641857	25	8.3e-12	2.1e-08	0.078021	0.71988	chr5	173034147	173043666	-	BOD1	103388
chr4	13945034	13946553	1	-0.301159	28	6.6e-06	0.00034	0.39952	0.70067	chr4	13570365	13629328	-	BOD1L1	315707
chr4	13920666	13921449	1	-0.367423	10	2e-05	0.00019	0.56317	0.93059	chr4	13570365	13629328	-	BOD1L1	291339
chr4	13957609	13958676	1	-0.377898	14	6.5e-06	2.2e-05	0.46712	0.84502	chr4	13570365	13629328	-	BOD1L1	328282
chr4	13835983	13837054	1	-0.391031	12	0.00013	0.0032	0.11542	0.50645	chr4	13570365	13629328	-	BOD1L1	206656
chr4	13959075	13960298	1	-0.411908	14	0.00052	0.00016	0.23002	0.64193	chr4	13570365	13629328	-	BOD1L1	329748
chr2	242480448	242480614	0.0061	0.346349	25	1.5e-10	1.2e-09	0.66755	0.3212	chr2	242498145	242513553	+	BOK	17532
chr8	145496939	145497339	1	0.311506	12	0.00029	0.0013	0.57092	0.25941	chr8	145486001	145515120	-	BOP1	0
chr12	12602457	12602849	1	0.319077	13	2.2e-06	0.00011	0.36734	0.048267	chr12	12510012	12619838	+	BORCS5	0
chr7	134380107	134380646	1	0.58235	10	4.3e-05	0.00012	0.81962	0.23727	chr7	134331530	134364567	+	BPGM	15541
chr14	105714273	105714404	1	0.441865	10	0.00043	0.0073	0.59903	0.15717	chr14	105675622	105781914	-	BRF1	0
chr14	105714273	105714404	1	0.441865	10	0.00043	0.0073	0.59903	0.15717	chr14	105675622	105767329	-	BRF1	0
chr14	105714273	105714404	1	0.441865	10	0.00043	0.0073	0.59903	0.15717	chr14	105675622	105715741	-	BRF1	0
chr14	105662777	105662905	1	0.351357	10	0.0013	0.0074	0.54924	0.19788	chr14	105675622	105781914	-	BRF1	12718
chr14	105662777	105662905	1	0.351357	10	0.0013	0.0074	0.54924	0.19788	chr14	105675622	105767329	-	BRF1	12718
chr14	105662777	105662905	1	0.351357	10	0.0013	0.0074	0.54924	0.19788	chr14	105675622	105715741	-	BRF1	12718
chr14	105662777	105662905	1	0.351357	10	0.0013	0.0074	0.54924	0.19788	chr14	105675622	105714222	-	BRF1	12718
chr14	105715610	105715720	1	0.306278	15	0.00037	0.0017	0.54377	0.23749	chr14	105675622	105781914	-	BRF1	0
chr14	105715610	105715720	1	0.306278	15	0.00037	0.0017	0.54377	0.23749	chr14	105675622	105767329	-	BRF1	0
chr14	105715610	105715720	1	0.306278	15	0.00037	0.0017	0.54377	0.23749	chr14	105675622	105715741	-	BRF1	0
chr9	121782633	121782995	1	0.54467	10	1.1e-05	1.7e-05	0.65634	0.11167	chr9	121928907	122131739	-	BRINP1	145913
chr9	122509305	122509585	1	0.372276	10	1.6e-05	3.2e-05	0.67142	0.29914	chr9	121928907	122131739	-	BRINP1	377567
chr9	122610946	122611584	1	0.353624	10	2.9e-05	0.00019	0.6991	0.34548	chr9	121928907	122131739	-	BRINP1	479208
chr9	122459284	122459981	1	0.323771	10	0.00037	0.0017	0.65253	0.32876	chr9	121928907	122131739	-	BRINP1	327546
chr1	190591877	190592823	1	0.361006	10	5.2e-05	0.0002	0.48017	0.11917	chr1	190066796	190447012	-	BRINP3	144866
chr1	190585961	190586836	1	0.347462	10	4.3e-05	8.5e-06	0.51812	0.17066	chr1	190066796	190447012	-	BRINP3	138950
chr14	36448910	36449433	1	0.423451	10	0.00043	0.0002	0.94792	0.52447	chr14	36295596	36341169	+	BRMS1L	107742
chr9	116111957	116112003	1	0.316111	10	1.1e-05	5.8e-05	0.32728	0.011164	chr9	116111811	116133513	+	BSPRY	0
chr12	108052350	108053083	1	-0.333395	10	0.0006	0.00034	0.21543	0.54883	chr12	107712196	108053419	+	BTBD11	0
chr12	108052350	108053083	1	-0.333395	10	0.0006	0.00034	0.21543	0.54883	chr12	107974633	108053419	+	BTBD11	0
chr10	124028635	124029350	1	-0.337852	12	0.00017	0.0021	0.13211	0.46996	chr10	124030810	124097695	+	BTBD16	1461
chr20	12412281	12413274	1	0.415022	12	0.00017	0.00052	0.67696	0.26194	chr20	11871370	11907243	+	BTBD3	505039
chr20	12412281	12413274	1	0.415022	12	0.00017	0.00052	0.67696	0.26194	chr20	11873140	11907243	+	BTBD3	505039
chr20	12412281	12413274	1	0.415022	12	0.00017	0.00052	0.67696	0.26194	chr20	11898512	11907243	+	BTBD3	505039
chr20	12269104	12270579	1	0.363983	17	2.4e-06	7e-05	0.49604	0.13205	chr20	11871370	11907243	+	BTBD3	361862
chr20	12269104	12270579	1	0.363983	17	2.4e-06	7e-05	0.49604	0.13205	chr20	11873140	11907243	+	BTBD3	361862
chr20	12269104	12270579	1	0.363983	17	2.4e-06	7e-05	0.49604	0.13205	chr20	11898512	11907243	+	BTBD3	361862
chr20	12392070	12393539	1	0.317421	17	0.00017	0.0012	0.67544	0.35802	chr20	11871370	11907243	+	BTBD3	484828
chr20	12392070	12393539	1	0.317421	17	0.00017	0.0012	0.67544	0.35802	chr20	11873140	11907243	+	BTBD3	484828
chr20	12392070	12393539	1	0.317421	17	0.00017	0.0012	0.67544	0.35802	chr20	11898512	11907243	+	BTBD3	484828
chr20	12396868	12398419	1	0.312203	14	0.00039	0.0032	0.74505	0.43284	chr20	11871370	11907243	+	BTBD3	489626
chr20	12396868	12398419	1	0.312203	14	0.00039	0.0032	0.74505	0.43284	chr20	11873140	11907243	+	BTBD3	489626
chr20	12396868	12398419	1	0.312203	14	0.00039	0.0032	0.74505	0.43284	chr20	11898512	11907243	+	BTBD3	489626
chr20	12272387	12274471	1	0.304048	22	5.7e-08	9.1e-06	0.37678	0.072732	chr20	11871370	11907243	+	BTBD3	365145
chr20	12272387	12274471	1	0.304048	22	5.7e-08	9.1e-06	0.37678	0.072732	chr20	11873140	11907243	+	BTBD3	365145
chr20	12272387	12274471	1	0.304048	22	5.7e-08	9.1e-06	0.37678	0.072732	chr20	11898512	11907243	+	BTBD3	365145
chr14	105715610	105715720	1	0.306278	15	0.00037	0.0017	0.54377	0.23749	chr14	105714878	105717430	+	BTBD6	0
chr3	15677548	15678057	1	0.497833	13	6.5e-07	2.3e-06	0.87009	0.37226	chr3	15642858	15689141	+	BTD	0
chr3	15677548	15678057	1	0.497833	13	6.5e-07	2.3e-06	0.87009	0.37226	chr3	15643251	15683759	+	BTD	0
chr3	15677548	15678057	1	0.497833	13	6.5e-07	2.3e-06	0.87009	0.37226	chr3	15643251	15689141	+	BTD	0
chr3	15677548	15678057	1	0.497833	13	6.5e-07	2.3e-06	0.87009	0.37226	chr3	15643475	15689141	+	BTD	0
chr5	180480431	180480600	1	-0.371488	14	0.00017	0.0098	0.25205	0.62354	chr5	180467224	180484169	+	BTNL9	0
chr5	180480431	180480600	1	-0.371488	14	0.00017	0.0098	0.25205	0.62354	chr5	180467224	180488523	+	BTNL9	0
chr11	116529891	116530342	1	-0.300365	10	3.5e-05	0.00019	0.027596	0.32796	chr11	116618885	116643714	-	BUD13	88544
chr11	116591869	116593024	1	-0.343737	10	0.00026	0.0044	0.4942	0.83793	chr11	116618885	116643714	-	BUD13	25862
chr11	116581283	116582567	1	-0.44512	18	1.5e-06	0.00066	0.28241	0.72753	chr11	116618885	116643714	-	BUD13	36319
chr11	116521928	116522458	1	-0.463732	10	1.1e-05	5.8e-05	0.031667	0.4954	chr11	116618885	116643714	-	BUD13	96428
chr11	116580244	116580833	1	-0.478832	10	0.00051	0.0028	0.24953	0.72836	chr11	116618885	116643714	-	BUD13	38053
chr10	73495499	73495897	1	-0.302597	11	0.0075	0.009	0.47044	0.77304	chr10	73471457	73497581	-	C10orf105	0
chr10	77191363	77191465	0.0067	0.40148	19	9.9e-10	1.4e-09	0.64561	0.24413	chr10	77191403	78317133	+	C10orf11	0
chr10	77209677	77210548	1	0.381453	11	2.2e-05	0.00034	0.79137	0.40992	chr10	77191403	78317133	+	C10orf11	0
chr10	77907824	77908218	1	-0.32731	10	0.00022	0.0082	0.54193	0.86924	chr10	77191403	78317133	+	C10orf11	0
chr10	77907824	77908218	1	-0.32731	10	0.00022	0.0082	0.54193	0.86924	chr10	77542518	78317133	+	C10orf11	0
chr10	29370914	29371349	1	-0.342654	10	2.9e-05	0.00019	0.12569	0.46835	chr10	29135336	29170826	+	C10orf126	200089
chr10	23633320	23633574	0.0026	0.471508	21	1.5e-10	5.2e-10	0.63705	0.16555	chr10	23605519	23633772	-	C10orf67	0
chr10	23631006	23632889	1	0.401181	43	0.0012	0.0038	0.81107	0.6607	chr10	23605519	23633772	-	C10orf67	0
chr10	23642307	23644598	1	0.389451	24	6.4e-09	9.5e-06	0.5129	0.12345	chr10	23605519	23633772	-	C10orf67	8536
chr10	23658493	23659271	1	0.376687	12	1.3e-06	2.7e-07	0.41594	0.039252	chr10	23605519	23633772	-	C10orf67	24722
chr10	23627616	23628450	1	0.326609	10	0.0013	0.0027	0.51216	0.18555	chr10	23605519	23633772	-	C10orf67	0
chr10	23670830	23671904	1	0.318083	15	0.0014	0.0038	0.58331	0.26522	chr10	23605519	23633772	-	C10orf67	37059
chr10	124714100	124714221	1	0.350467	13	3e-05	0.00072	0.83963	0.48916	chr10	124690418	124713919	-	C10orf88	182
chr10	134246894	134247262	1	-0.338583	10	0.0056	0.0046	0.43702	0.7756	chr10	134258713	134261825	+	C10orf91	11452
chr10	134259814	134259988	1	-0.402915	10	0.00011	0.00011	0.34105	0.74397	chr10	134258713	134261825	+	C10orf91	0
chr11	130470758	130471298	1	-0.301496	10	0.00011	0.0006	0.63712	0.93861	chr11	130542850	130587247	+	C11orf44	71553
chr11	47145437	47145961	1	0.372511	10	0.0028	0.0017	0.78105	0.40854	chr11	46958239	47185931	+	C11orf49	0
chr11	47145437	47145961	1	0.372511	10	0.0028	0.0017	0.78105	0.40854	chr11	46958239	47183798	+	C11orf49	0
chr11	108338665	108339038	1	0.357946	13	1.4e-05	3.8e-05	0.58476	0.22682	chr11	108253726	108338258	-	C11orf65	408
chr11	63570290	63571023	1	0.308955	10	0.0013	0.0046	0.82328	0.51433	chr11	63580845	63595190	+	C11orf84	9823
chr11	63531208	63531399	0.0068	0.36177	23	1.7e-11	1.4e-09	0.73039	0.36862	chr11	63527363	63536113	-	C11orf95	0
chr12	40020205	40021108	1	0.397541	10	0.0021	0.0028	0.89201	0.49447	chr12	40019968	40085989	+	C12orf40	0
chr12	40020205	40021108	1	0.397541	10	0.0021	0.0028	0.89201	0.49447	chr12	40019968	40115720	+	C12orf40	0
chr12	105879101	105879915	1	0.314223	10	6.2e-05	0.00034	0.8908	0.57658	chr12	105724413	105765296	+	C12orf75	113806
chr12	105725253	105726377	1	0.313882	16	0.00082	0.0014	0.49801	0.18413	chr12	105724413	105765296	+	C12orf75	0
chr14	98887042	98888074	1	0.400507	12	0.00037	0.0013	0.72507	0.32456	chr14	99177949	99184103	+	C14orf177	289876
chr14	99010511	99011307	1	0.399819	10	0.0024	0.007	0.68594	0.28612	chr14	99177949	99184103	+	C14orf177	166643
chr14	99024111	99025690	1	0.396485	13	5.8e-05	0.00072	0.73481	0.33832	chr14	99177949	99184103	+	C14orf177	152260
chr14	98885876	98886472	1	0.373943	10	0.0056	0.0045	0.65497	0.28103	chr14	99177949	99184103	+	C14orf177	291478
chr14	98888672	98889219	1	0.36787	10	0.0011	0.0046	0.68235	0.31448	chr14	99177949	99184103	+	C14orf177	288731
chr14	98922297	98924341	1	0.357707	21	1.2e-05	0.0005	0.8386	0.48089	chr14	99177949	99184103	+	C14orf177	253609
chr14	98879626	98881390	1	0.324653	16	0.001	0.006	0.74332	0.41867	chr14	99177949	99184103	+	C14orf177	296560
chr14	98699323	98700261	1	0.318443	16	5.4e-06	7.9e-05	0.58836	0.26992	chr14	99177949	99184103	+	C14orf177	477689
chr14	105970547	105970970	1	-0.3317	13	0.00025	0.004	0.1927	0.5244	chr14	105956191	105965585	+	C14orf80	4963
chr14	105970547	105970970	1	-0.3317	13	0.00025	0.004	0.1927	0.5244	chr14	105956519	105965585	+	C14orf80	4963
chr14	105970547	105970970	1	-0.3317	13	0.00025	0.004	0.1927	0.5244	chr14	105957585	105965585	+	C14orf80	4963
chr15	93039202	93040204	1	-0.318902	14	0.00011	0.0032	0.20734	0.52624	chr15	93014906	93044347	+	C15orf32	0
chr15	39111415	39112152	1	0.316635	10	0.0049	0.0044	0.5723	0.25566	chr15	38988798	38992239	+	C15orf53	119177
chr16	67700523	67700832	0.0031	-0.483087	33	1.4e-13	6.3e-10	0.18267	0.66576	chr16	67700716	67702661	+	C16orf86	0
chr16	51899926	51901065	1	0.481628	13	0.00068	0.00018	0.74973	0.2681	chr16	52060263	52107847	-	C16orf97	159199
chr16	51861288	51861904	1	0.450358	10	2e-05	5.7e-05	0.49177	0.041407	chr16	52060263	52107847	-	C16orf97	198360
chr16	51914123	51915626	1	0.441417	17	1.5e-06	4.4e-05	0.54531	0.1039	chr16	52060263	52107847	-	C16orf97	144638
chr16	51884265	51886611	1	0.418795	26	1.3e-09	3.1e-06	0.53665	0.11785	chr16	52060263	52107847	-	C16orf97	173653
chr16	51892129	51893177	1	0.407811	10	0.00018	0.0045	0.50385	0.096042	chr16	52060263	52107847	-	C16orf97	167087
chr16	51973432	51974058	1	0.388016	10	7.5e-05	0.00033	0.44479	0.056777	chr16	52060263	52107847	-	C16orf97	86206
chr16	51894108	51895988	1	0.355146	12	2.2e-06	6.6e-05	0.37932	0.024171	chr16	52060263	52107847	-	C16orf97	164276
chr16	52007160	52008551	1	0.346739	10	0.00083	0.0045	0.6545	0.30776	chr16	52060263	52107847	-	C16orf97	51713
chr16	51925951	51927242	1	0.338542	17	5.4e-05	0.0024	0.52049	0.18195	chr16	52060263	52107847	-	C16orf97	133022
chr16	51999713	52002477	1	0.323668	28	2e-05	7.1e-05	0.58909	0.26543	chr16	52060263	52107847	-	C16orf97	57787
chr16	51910172	51911864	1	0.316073	23	4.6e-06	0.0011	0.50812	0.19205	chr16	52060263	52107847	-	C16orf97	148400
chr16	51984234	51985430	1	0.315328	10	2e-05	1.6e-05	0.3536	0.038275	chr16	52060263	52107847	-	C16orf97	74834
chr17	59489779	59489865	1	0.352307	10	1.1e-05	5.8e-05	0.71965	0.36734	chr17	59489111	59490641	+	C17orf82	0
chr18	52040034	52040749	1	0.534722	10	0.00022	0.0027	0.71374	0.17902	chr18	51884286	51908405	+	C18orf54	131630
chr18	52040034	52040749	1	0.534722	10	0.00022	0.0027	0.71374	0.17902	chr18	51885143	51908405	+	C18orf54	131630
chr18	52040034	52040749	1	0.534722	10	0.00022	0.0027	0.71374	0.17902	chr18	51886897	51908405	+	C18orf54	131630
chr18	51997174	51998100	1	0.471756	13	2.7e-05	0.0027	0.58275	0.11099	chr18	51884286	51908405	+	C18orf54	88770
chr18	51997174	51998100	1	0.471756	13	2.7e-05	0.0027	0.58275	0.11099	chr18	51885143	51908405	+	C18orf54	88770
chr18	51997174	51998100	1	0.471756	13	2.7e-05	0.0027	0.58275	0.11099	chr18	51886897	51908405	+	C18orf54	88770
chr18	51985036	51986381	1	0.405737	12	0.00062	0.0013	0.58185	0.17611	chr18	51884286	51908405	+	C18orf54	76632
chr18	51985036	51986381	1	0.405737	12	0.00062	0.0013	0.58185	0.17611	chr18	51885143	51908405	+	C18orf54	76632
chr18	51985036	51986381	1	0.405737	12	0.00062	0.0013	0.58185	0.17611	chr18	51886897	51908405	+	C18orf54	76632
chr18	51962913	51963609	1	0.303007	10	0.016	0.007	0.89183	0.58882	chr18	51884286	51908405	+	C18orf54	54509
chr18	51962913	51963609	1	0.303007	10	0.016	0.007	0.89183	0.58882	chr18	51885143	51908405	+	C18orf54	54509
chr18	51962913	51963609	1	0.303007	10	0.016	0.007	0.89183	0.58882	chr18	51886897	51908405	+	C18orf54	54509
chr18	71974827	71975057	1	0.342412	10	0.00031	0.0018	0.61388	0.27146	chr18	71983109	72026422	+	C18orf63	8053
chr18	74230156	74230796	0.026	0.518423	24	1.9e-10	5.2e-09	0.84376	0.32534	chr18	74207476	74210045	+	C18orf65	20112
chr18	74208274	74208843	0.04	0.424807	36	4.3e-13	8.1e-09	0.68287	0.25806	chr18	74207476	74210045	+	C18orf65	0
chr18	74277196	74277544	1	0.415746	10	9e-05	3.7e-05	0.67472	0.25897	chr18	74207476	74210045	+	C18orf65	67152
chr19	2276102	2276371	1	0.425551	27	1.4e-09	5.6e-07	0.66564	0.24009	chr19	2274630	2282181	-	C19orf35	0
chr19	2275864	2275926	1	0.333876	10	0.00043	0.0047	0.58472	0.25085	chr19	2274630	2282181	-	C19orf35	0
chr19	18698175	18698372	1	0.312686	10	0.0006	0.0028	0.80072	0.48804	chr19	18699494	18703147	+	C19orf60	1123
chr1	244381293	244381994	1	0.437827	14	2.3e-06	6e-05	0.50614	0.068312	chr1	244515936	244552388	+	C1orf100	133943
chr1	207188648	207190353	1	-0.322841	21	3.2e-05	0.0019	0.43488	0.75772	chr1	207191865	207206101	-	C1orf116	1513
chr1	206262467	206263621	1	-0.36593	12	0.00089	0.0013	0.42924	0.79517	chr1	206238871	206288647	-	C1orf186	0
chr1	184390517	184391351	1	0.486198	10	1.1e-05	3.2e-05	0.74986	0.26366	chr1	184356149	184598155	+	C1orf21	0
chr1	184268861	184269847	1	0.457897	10	1.6e-05	3.2e-05	0.63198	0.17409	chr1	184356149	184598155	+	C1orf21	86303
chr1	184503951	184504877	1	0.45094	10	1.3e-05	1.8e-05	0.62433	0.17339	chr1	184356149	184598155	+	C1orf21	0
chr1	184264852	184266936	1	0.441117	23	7.8e-08	2.2e-06	0.79863	0.35751	chr1	184356149	184598155	+	C1orf21	89214
chr1	184360863	184361612	1	0.440116	13	6.5e-07	2.3e-06	0.73311	0.29299	chr1	184356149	184598155	+	C1orf21	0
chr1	184392991	184394584	1	0.437077	11	4.6e-06	5.6e-06	0.68699	0.24992	chr1	184356149	184598155	+	C1orf21	0
chr1	184325927	184326804	1	0.42355	10	9e-05	0.0002	0.53642	0.11287	chr1	184356149	184598155	+	C1orf21	29346
chr1	184212407	184213413	1	0.419581	11	3.8e-06	1.2e-05	0.79114	0.37156	chr1	184356149	184598155	+	C1orf21	142737
chr1	184239727	184241100	1	0.389131	14	2.7e-06	7.6e-06	0.83358	0.44445	chr1	184356149	184598155	+	C1orf21	115050
chr1	184440666	184441560	1	0.38237	10	1.1e-05	4.4e-06	0.63535	0.25298	chr1	184356149	184598155	+	C1orf21	0
chr1	184345209	184346009	1	0.377602	10	0.00043	0.0018	0.63417	0.25657	chr1	184356149	184598155	+	C1orf21	10141
chr1	184431293	184432643	1	0.375639	14	1.8e-06	2.2e-05	0.65587	0.28023	chr1	184356149	184598155	+	C1orf21	0
chr1	184383206	184383561	1	0.367529	10	0.0021	0.0048	0.7559	0.38837	chr1	184356149	184598155	+	C1orf21	0
chr1	184421845	184422655	1	0.36474	10	9e-05	0.00011	0.57752	0.21278	chr1	184356149	184598155	+	C1orf21	0
chr1	184416379	184417507	1	0.359059	14	7.9e-05	0.00016	0.71902	0.35996	chr1	184356149	184598155	+	C1orf21	0
chr1	184420049	184421192	1	0.337911	15	1.1e-05	0.00022	0.72609	0.38818	chr1	184356149	184598155	+	C1orf21	0
chr1	184225590	184227564	1	0.328468	19	1.8e-05	0.0007	0.60364	0.27517	chr1	184356149	184598155	+	C1orf21	128586
chr1	184529039	184530058	1	0.323879	10	0.0015	0.00058	0.77673	0.45285	chr1	184356149	184598155	+	C1orf21	0
chr1	184449196	184450370	1	0.314702	13	8.4e-05	0.0027	0.76598	0.45128	chr1	184356149	184598155	+	C1orf21	0
chr1	184358885	184360226	1	0.3145	10	0.0021	0.0045	0.69353	0.37903	chr1	184356149	184598155	+	C1orf21	0
chr10	16578367	16579272	1	-0.303299	15	0.00053	0.0038	0.17223	0.47553	chr10	16555741	16564004	-	C1QL3	14364
chr10	16565925	16567293	1	-0.31695	16	3.2e-05	7.4e-05	0.16819	0.48514	chr10	16555741	16564004	-	C1QL3	1922
chr20	59053368	59055598	1	-0.313521	28	8.6e-06	0.00062	0.24318	0.5567	chr20	58630979	58648008	+	C20orf197	405361
chr20	59025846	59026539	1	-0.336941	10	0.00051	0.0019	0.22471	0.56165	chr20	58630979	58648008	+	C20orf197	377839
chr22	50049024	50049139	1	-0.37716	10	0.00071	0.001	0.16854	0.5457	chr22	50014103	50051190	-	C22orf34	0
chr22	49941665	49941849	1	-0.385121	10	0.00015	0.001	0.23628	0.6214	chr22	50014103	50051190	-	C22orf34	72255
chr21	43379393	43379557	1	-0.301064	10	0.00083	0.0047	0.52621	0.82727	chr21	43305218	43373999	-	C2CD2	5395
chr2	132795814	132795909	1	0.302598	10	0.00043	0.00019	0.38704	0.084438	chr2	132552533	132559234	-	C2orf27B	236581
chr3	153349351	153350600	1	0.404674	10	0.0011	0.007	0.89417	0.4895	chr3	153202283	153220486	+	C3orf79	128866
chr4	112927673	112928016	1	0.544213	10	0.00011	0.00021	0.87785	0.33363	chr4	113066552	113110237	+	C4orf32	138537
chr4	112877516	112878050	1	0.436338	10	0.00031	0.0017	0.55573	0.11939	chr4	113066552	113110237	+	C4orf32	188503
chr4	112919316	112919903	1	0.401281	10	1.1e-05	5.7e-05	0.42967	0.028389	chr4	113066552	113110237	+	C4orf32	146650
chr4	112913704	112915286	1	0.353402	14	0.004	0.0099	0.80729	0.45389	chr4	113066552	113110237	+	C4orf32	151267
chr4	112596625	112596873	1	0.335819	10	0.0013	0.0017	0.72264	0.38682	chr4	113066552	113110237	+	C4orf32	469680
chr4	112956559	112957330	1	0.330005	10	0.0042	0.0032	0.56697	0.23697	chr4	113066552	113110237	+	C4orf32	109223
chr4	112577481	112578261	1	0.326586	10	9e-05	5.9e-05	0.37337	0.046785	chr4	113066552	113110237	+	C4orf32	488292
chr4	132019615	132020649	1	0.460623	12	9.4e-06	0.00019	0.84531	0.38469	chr4	130014828	130033843	+	C4orf33	1985773
chr4	132019615	132020649	1	0.460623	12	9.4e-06	0.00019	0.84531	0.38469	chr4	130017281	130033843	+	C4orf33	1985773
chr4	131934686	131935752	1	0.438591	11	3.7e-05	0.0015	0.77607	0.33748	chr4	130014828	130033843	+	C4orf33	1900844
chr4	131934686	131935752	1	0.438591	11	3.7e-05	0.0015	0.77607	0.33748	chr4	130017281	130033843	+	C4orf33	1900844
chr4	131919897	131920674	1	0.420635	11	0.00029	0.00033	0.83956	0.41893	chr4	130014828	130033843	+	C4orf33	1886055
chr4	131919897	131920674	1	0.420635	11	0.00029	0.00033	0.83956	0.41893	chr4	130017281	130033843	+	C4orf33	1886055
chr4	131932581	131933481	1	0.391715	10	6.2e-05	0.0031	0.7296	0.33789	chr4	130014828	130033843	+	C4orf33	1898739
chr4	131932581	131933481	1	0.391715	10	6.2e-05	0.0031	0.7296	0.33789	chr4	130017281	130033843	+	C4orf33	1898739
chr4	131917595	131918278	1	0.374112	10	0.00015	0.00023	0.84321	0.4691	chr4	130014828	130033843	+	C4orf33	1883753
chr4	131917595	131918278	1	0.374112	10	0.00015	0.00023	0.84321	0.4691	chr4	130017281	130033843	+	C4orf33	1883753
chr4	131864395	131866013	1	0.349776	13	6.5e-05	0.0059	0.72791	0.37813	chr4	130014828	130033843	+	C4orf33	1830553
chr4	131864395	131866013	1	0.349776	13	6.5e-05	0.0059	0.72791	0.37813	chr4	130017281	130033843	+	C4orf33	1830553
chr4	132011714	132012782	1	0.323275	14	0.0047	0.0032	0.85281	0.52954	chr4	130014828	130033843	+	C4orf33	1977872
chr4	132011714	132012782	1	0.323275	14	0.0047	0.0032	0.85281	0.52954	chr4	130017281	130033843	+	C4orf33	1977872
chr4	131696590	131698192	1	0.30807	19	0.0004	0.003	0.73577	0.4277	chr4	130014828	130033843	+	C4orf33	1662748
chr4	131696590	131698192	1	0.30807	19	0.0004	0.003	0.73577	0.4277	chr4	130017281	130033843	+	C4orf33	1662748
chr9	123834174	123834699	1	0.486068	15	4.9e-07	4.8e-07	0.93506	0.44899	chr9	123714613	123837452	-	C5	0
chr5	133219228	133220535	1	-0.322957	19	3.5e-06	0.00037	0.13923	0.46219	chr5	133291197	133304406	-	C5orf15	70663
chr5	133238267	133246625	1	-0.331112	125	0.00043	0.0055	0.29128	0.6477	chr5	133291197	133304406	-	C5orf15	44573
chr5	133162261	133162879	1	-0.336276	10	0.0024	0.0073	0.15817	0.49444	chr5	133291197	133304406	-	C5orf15	128319
chr5	133225381	133226024	1	-0.375576	11	0.00078	0.0038	0.2127	0.58828	chr5	133291197	133304406	-	C5orf15	65174
chr5	133123987	133124320	1	-0.379992	10	0.0018	0.0075	0.42358	0.80357	chr5	133291197	133304406	-	C5orf15	166878
chr5	133155345	133155785	1	-0.398927	10	0.00037	0.00063	0.12859	0.52752	chr5	133291197	133304406	-	C5orf15	135413
chr5	133246703	133247765	1	-0.39964	13	5.9e-06	3.8e-05	0.31467	0.71431	chr5	133291197	133304406	-	C5orf15	43433
chr5	133200414	133201103	1	-0.405785	10	1.6e-05	1.6e-05	0.046646	0.45243	chr5	133291197	133304406	-	C5orf15	90095
chr5	133203643	133204606	1	-0.449532	11	3.7e-05	0.00057	0.16159	0.61112	chr5	133291197	133304406	-	C5orf15	86592
chr5	133223838	133225071	1	-0.468714	14	3.9e-06	7.6e-06	0.084037	0.55275	chr5	133291197	133304406	-	C5orf15	66127
chr5	133151269	133152608	1	-0.488793	14	4e-05	0.00016	0.18282	0.67161	chr5	133291197	133304406	-	C5orf15	138590
chr5	133233201	133235943	0.33	-0.489688	36	3.8e-10	6.8e-08	0.222	0.71168	chr5	133291197	133304406	-	C5orf15	55255
chr5	133266093	133266553	1	-0.508149	13	2.3e-05	0.0017	0.32058	0.82873	chr5	133291197	133304406	-	C5orf15	24645
chr5	133254393	133254857	1	-0.509221	14	1.1e-05	9.8e-05	0.18061	0.68983	chr5	133291197	133304406	-	C5orf15	36341
chr5	133128191	133129005	1	-0.545387	10	1.6e-05	5.7e-05	0.055511	0.6009	chr5	133291197	133304406	-	C5orf15	162193
chr5	133121372	133122286	1	-0.642425	13	1.4e-06	7.3e-06	0.084337	0.72676	chr5	133291197	133304406	-	C5orf15	168912
chr5	133122907	133123872	1	-0.717853	12	1.3e-06	3.6e-06	0.15219	0.87005	chr5	133291197	133304406	-	C5orf15	167326
chr5	3118719	3118785	1	0.347034	10	0.0006	0.0021	0.78298	0.43594	chr5	2752244	2755511	+	C5orf38	363209
chr5	3111650	3112159	1	-0.305735	10	0.0056	0.001	0.31358	0.61932	chr5	2752244	2755511	+	C5orf38	356140
chr5	3133578	3133899	1	-0.313217	10	0.00043	0.0046	0.35429	0.66751	chr5	2752244	2755511	+	C5orf38	378068
chr5	3069563	3070483	1	-0.315296	10	0.0011	0.0044	0.19848	0.51378	chr5	2752244	2755511	+	C5orf38	314053
chr5	2902955	2903342	1	-0.317438	10	0.0021	0.0027	0.20322	0.52066	chr5	2752244	2755511	+	C5orf38	147445
chr5	3100193	3101052	1	-0.329052	21	4.5e-05	0.00069	0.35785	0.68691	chr5	2752244	2755511	+	C5orf38	344683
chr5	3050874	3051433	1	-0.329993	16	9e-05	0.0015	0.24371	0.5737	chr5	2752244	2755511	+	C5orf38	295364
chr5	3079873	3081963	1	-0.332691	31	3.5e-11	2.6e-06	0.12484	0.45753	chr5	2752244	2755511	+	C5orf38	324363
chr5	3074617	3075657	1	-0.333188	10	0.00031	0.0049	0.087783	0.42097	chr5	2752244	2755511	+	C5orf38	319107
chr5	2908141	2908767	1	-0.361862	10	4.3e-05	0.00034	0.06099	0.42285	chr5	2752244	2755511	+	C5orf38	152631
chr5	3134803	3136229	1	-0.369977	16	3.2e-05	0.0015	0.22142	0.5914	chr5	2752244	2755511	+	C5orf38	379293
chr5	3159484	3160036	1	-0.370784	10	0.00051	0.0029	0.13626	0.50705	chr5	2752244	2755511	+	C5orf38	403974
chr5	3131829	3133165	1	-0.373098	22	5.3e-08	2.8e-05	0.14397	0.51706	chr5	2752244	2755511	+	C5orf38	376319
chr5	3024060	3026643	1	-0.383261	58	9e-06	0.00028	0.15489	0.46373	chr5	2752244	2755511	+	C5orf38	268550
chr5	3049749	3050222	1	-0.384719	10	2.4e-05	0.00011	0.077757	0.46248	chr5	2752244	2755511	+	C5orf38	294239
chr5	3163154	3163926	1	-0.384843	13	1.8e-05	0.0018	0.12042	0.50526	chr5	2752244	2755511	+	C5orf38	407644
chr5	3055782	3057860	1	-0.393671	42	2.7e-05	0.0038	0.14648	0.32404	chr5	2752244	2755511	+	C5orf38	300272
chr5	3140417	3141070	1	-0.39449	16	5.5e-07	0.00019	0.35795	0.75244	chr5	2752244	2755511	+	C5orf38	384907
chr5	3127231	3127670	1	-0.418884	10	3.5e-05	0.00012	0.30877	0.72766	chr5	2752244	2755511	+	C5orf38	371721
chr5	3057892	3058877	0.86	-0.451128	16	2.4e-08	1.7e-07	0.098888	0.55002	chr5	2752244	2755511	+	C5orf38	302382
chr5	61079120	61080618	1	0.308835	14	0.0012	0.0048	0.7727	0.46386	chr5	60933607	61002362	+	C5orf64	76759
chr5	55810929	55812329	1	-0.320138	16	1.8e-05	6.6e-06	0.13531	0.45545	chr5	55807220	55902059	-	C5orf67	0
chr5	41158682	41159344	1	0.56471	14	3.9e-06	3.7e-05	0.67917	0.11446	chr5	41142247	41261540	-	C6	0
chr5	41158682	41159344	1	0.56471	14	3.9e-06	3.7e-05	0.67917	0.11446	chr5	41142247	41213695	-	C6	0
chr5	41118633	41119094	1	0.562376	10	1.3e-05	3.5e-05	0.68378	0.1214	chr5	41142247	41261540	-	C6	23154
chr5	41118633	41119094	1	0.562376	10	1.3e-05	3.5e-05	0.68378	0.1214	chr5	41142247	41213695	-	C6	23154
chr5	41278347	41279678	1	0.517411	13	1.2e-05	0.00046	0.70095	0.18354	chr5	41142247	41261540	-	C6	16808
chr5	41262541	41264401	1	0.512919	14	3.4e-06	9.8e-05	0.87032	0.3574	chr5	41142247	41261540	-	C6	1002
chr5	41145279	41146286	1	0.507662	10	6.2e-05	0.00037	0.55324	0.045578	chr5	41142247	41261540	-	C6	0
chr5	41145279	41146286	1	0.507662	10	6.2e-05	0.00037	0.55324	0.045578	chr5	41142247	41213695	-	C6	0
chr5	41280410	41281345	1	0.476558	13	1e-05	0.0011	0.8633	0.38674	chr5	41142247	41261540	-	C6	18871
chr5	41121879	41123636	0.18	0.464768	24	7.7e-12	3.7e-08	0.50655	0.041785	chr5	41142247	41261540	-	C6	18612
chr5	41121879	41123636	0.18	0.464768	24	7.7e-12	3.7e-08	0.50655	0.041785	chr5	41142247	41213695	-	C6	18612
chr5	41150711	41152800	1	0.442965	18	6.6e-07	8.4e-05	0.52842	0.085453	chr5	41142247	41261540	-	C6	0
chr5	41150711	41152800	1	0.442965	18	6.6e-07	8.4e-05	0.52842	0.085453	chr5	41142247	41213695	-	C6	0
chr5	41203321	41204604	1	0.431524	10	2e-05	0.0002	0.49004	0.058511	chr5	41142247	41261540	-	C6	0
chr5	41203321	41204604	1	0.431524	10	2e-05	0.0002	0.49004	0.058511	chr5	41142247	41213695	-	C6	0
chr5	41178440	41179448	1	0.423373	13	0.00017	0.0059	0.85578	0.43241	chr5	41142247	41261540	-	C6	0
chr5	41178440	41179448	1	0.423373	13	0.00017	0.0059	0.85578	0.43241	chr5	41142247	41213695	-	C6	0
chr5	41185516	41186206	1	0.416104	10	0.011	0.0077	0.81974	0.40364	chr5	41142247	41261540	-	C6	0
chr5	41185516	41186206	1	0.416104	10	0.011	0.0077	0.81974	0.40364	chr5	41142247	41213695	-	C6	0
chr5	41183792	41184871	1	0.403993	10	0.0011	0.00062	0.73213	0.32814	chr5	41142247	41261540	-	C6	0
chr5	41183792	41184871	1	0.403993	10	0.0011	0.00062	0.73213	0.32814	chr5	41142247	41213695	-	C6	0
chr5	41119698	41121002	1	0.370081	26	2e-06	0.00026	0.632	0.26192	chr5	41142247	41261540	-	C6	21246
chr5	41119698	41121002	1	0.370081	26	2e-06	0.00026	0.632	0.26192	chr5	41142247	41213695	-	C6	21246
chr6	165705053	165707729	6.9e-05	0.539537	29	4.1e-13	1.4e-11	0.93772	0.39818	chr6	165693152	165723111	-	C6orf118	0
chr6	165681087	165682711	1	0.529913	19	8.8e-08	5.1e-05	0.7967	0.26679	chr6	165693152	165723111	-	C6orf118	10442
chr6	165584237	165585585	1	0.461008	13	0.00017	0.0011	0.69789	0.23688	chr6	165693152	165723111	-	C6orf118	107568
chr6	165730424	165730873	1	0.453062	10	0.00051	0.0076	0.86354	0.41048	chr6	165693152	165723111	-	C6orf118	7314
chr6	165640873	165641897	1	0.438238	12	7.5e-05	0.00082	0.82145	0.38321	chr6	165693152	165723111	-	C6orf118	51256
chr6	165599534	165600550	1	0.424724	17	6.4e-05	0.0012	0.79995	0.37523	chr6	165693152	165723111	-	C6orf118	92603
chr6	165543578	165544841	1	0.405969	12	0.00048	0.0049	0.59309	0.18712	chr6	165693152	165723111	-	C6orf118	148312
chr6	165692561	165693035	1	0.403393	10	0.0032	0.0028	0.79113	0.38774	chr6	165693152	165723111	-	C6orf118	118
chr6	165696551	165697185	1	0.401699	13	4.5e-05	0.0026	0.90806	0.50636	chr6	165693152	165723111	-	C6orf118	0
chr6	165728593	165729515	1	0.39377	18	4.1e-06	0.00031	0.8811	0.48733	chr6	165693152	165723111	-	C6orf118	5483
chr6	165712618	165714032	1	0.374401	19	8.4e-07	3.4e-05	0.94762	0.57322	chr6	165693152	165723111	-	C6orf118	0
chr6	165646993	165647594	1	0.371518	10	0.00018	0.0019	0.90257	0.53105	chr6	165693152	165723111	-	C6orf118	45559
chr6	165656899	165657698	1	0.370926	12	2e-05	0.00011	0.91848	0.54756	chr6	165693152	165723111	-	C6orf118	35455
chr6	165686129	165687968	1	0.366849	29	5.4e-08	3.8e-06	0.83961	0.47276	chr6	165693152	165723111	-	C6orf118	5185
chr6	165636043	165637405	1	0.36664	15	0.00011	0.0038	0.76301	0.39637	chr6	165693152	165723111	-	C6orf118	55748
chr6	165504812	165505885	1	0.363767	13	0.0035	0.0027	0.71228	0.34851	chr6	165693152	165723111	-	C6orf118	187268
chr6	165520155	165521531	1	0.347533	18	2.2e-05	0.0014	0.56521	0.21768	chr6	165693152	165723111	-	C6orf118	171622
chr6	165545350	165546205	1	0.301265	12	0.0031	0.00051	0.67735	0.37609	chr6	165693152	165723111	-	C6orf118	146948
chr6	43970568	43970601	1	0.323884	10	1.1e-05	3.2e-05	0.5736	0.24971	chr6	43968336	43975352	+	C6orf223	0
chr6	43970785	43970896	0.49	0.308482	18	2.8e-09	9.9e-08	0.59301	0.28453	chr6	43968336	43975352	+	C6orf223	0
chr5	40911252	40912145	1	0.416951	10	0.0011	0.0028	0.57859	0.16164	chr5	40909598	40983042	+	C7	0
chr5	40977712	40978400	1	0.390709	10	1.1e-05	6.3e-05	0.4156	0.024893	chr5	40909598	40983042	+	C7	0
chr5	40988720	40990627	1	0.384099	19	9.2e-05	0.00074	0.62625	0.24215	chr5	40909598	40983042	+	C7	5679
chr5	40935233	40937863	1	0.381997	20	2.3e-05	0.00087	0.61254	0.23055	chr5	40909598	40983042	+	C7	0
chr5	40930335	40931119	1	0.3768	13	0.00022	0.0017	0.56868	0.19188	chr5	40909598	40983042	+	C7	0
chr5	40984139	40985129	1	0.308828	13	5.9e-06	6.4e-05	0.35332	0.04449	chr5	40909598	40983042	+	C7	1098
chr7	42790660	42791946	1	0.567794	12	1.3e-06	1e-06	0.82969	0.2619	chr7	42948871	42951689	-	C7orf25	156926
chr7	42660118	42660787	1	0.554925	10	3.5e-05	0.00011	0.74258	0.18766	chr7	42948871	42951689	-	C7orf25	288085
chr7	42807417	42809261	1	0.537758	16	1.1e-07	3.2e-05	0.71246	0.1747	chr7	42948871	42951689	-	C7orf25	139611
chr7	42781164	42782419	1	0.522316	10	2e-05	0.00011	0.74542	0.22311	chr7	42948871	42951689	-	C7orf25	166453
chr7	42760257	42761592	1	0.496888	20	7.5e-08	1.3e-05	0.70148	0.20459	chr7	42948871	42951689	-	C7orf25	187280
chr7	42734762	42735954	1	0.484764	13	6.5e-07	2.2e-05	0.80748	0.32271	chr7	42948871	42951689	-	C7orf25	212918
chr7	42801856	42803119	1	0.466216	17	2.3e-07	6.9e-06	0.58756	0.12135	chr7	42948871	42951689	-	C7orf25	145753
chr7	42868472	42869438	1	0.464945	10	0.00031	0.0044	0.83735	0.37241	chr7	42948871	42951689	-	C7orf25	79434
chr7	42777791	42780856	0.2	0.460819	31	2.6e-11	4e-08	0.66102	0.2002	chr7	42948871	42951689	-	C7orf25	168016
chr7	42762562	42763191	1	0.447201	12	7.5e-05	0.00054	0.75261	0.30541	chr7	42948871	42951689	-	C7orf25	185681
chr7	42687725	42688665	1	0.427157	10	0.00022	0.0027	0.81534	0.38818	chr7	42948871	42951689	-	C7orf25	260207
chr7	42712982	42713869	1	0.424358	14	6.1e-07	4.4e-06	0.90041	0.47605	chr7	42948871	42951689	-	C7orf25	235003
chr7	42724866	42725723	1	0.410875	14	0.00017	9.8e-05	0.89423	0.48336	chr7	42948871	42951689	-	C7orf25	223149
chr7	42671722	42674309	1	0.408829	24	7.6e-08	0.00022	0.64763	0.2388	chr7	42948871	42951689	-	C7orf25	274563
chr7	42811569	42812235	1	0.40664	10	0.00013	0.0019	0.57024	0.1636	chr7	42948871	42951689	-	C7orf25	136637
chr7	42772382	42773425	1	0.405474	11	6.1e-05	0.00022	0.6698	0.26433	chr7	42948871	42951689	-	C7orf25	175447
chr7	42865310	42866563	1	0.398911	15	1.1e-05	0.0018	0.77733	0.37841	chr7	42948871	42951689	-	C7orf25	82309
chr7	42731982	42733180	1	0.394541	19	1.4e-06	0.00053	0.74963	0.35509	chr7	42948871	42951689	-	C7orf25	215692
chr7	42798667	42800587	1	0.363088	16	3.5e-06	7.9e-05	0.47833	0.11524	chr7	42948871	42951689	-	C7orf25	148285
chr7	42661981	42663192	1	0.352847	10	0.0094	0.0072	0.84459	0.49174	chr7	42948871	42951689	-	C7orf25	285680
chr7	42738237	42739638	1	0.350371	18	3.2e-06	9.1e-05	0.78	0.42963	chr7	42948871	42951689	-	C7orf25	209234
chr7	42803682	42805459	1	0.341806	19	7.3e-06	0.00054	0.66215	0.32035	chr7	42948871	42951689	-	C7orf25	143413
chr7	42729739	42731065	1	0.322578	18	1.6e-05	0.00031	0.71218	0.3896	chr7	42948871	42951689	-	C7orf25	217807
chr7	42836204	42837390	1	0.321404	10	0.00037	0.007	0.43786	0.11646	chr7	42948871	42951689	-	C7orf25	111482
chr7	1083330	1083495	1	0.327123	10	0.0018	0.0072	0.77434	0.44721	chr7	1036621	1177893	-	C7orf50	0
chr7	1083330	1083495	1	0.327123	10	0.0018	0.0072	0.77434	0.44721	chr7	1036622	1177893	-	C7orf50	0
chr7	139043132	139043523	1	0.303412	10	0.00097	0.00015	0.44284	0.13943	chr7	139025877	139108203	+	C7orf55-LUC7L2	0
chr7	108800678	108801858	1	0.680805	10	1.3e-05	1.7e-05	0.78072	0.099915	chr7	108524031	108524644	-	C7orf66	276035
chr7	109391618	109392606	1	0.590157	10	0.00013	3.1e-05	0.64389	0.053732	chr7	108524031	108524644	-	C7orf66	866975
chr7	109227610	109227888	1	0.55205	10	5.2e-05	1.8e-05	0.68871	0.13666	chr7	108524031	108524644	-	C7orf66	702967
chr7	109347478	109348845	1	0.547512	16	2.2e-07	1.2e-05	0.76211	0.21459	chr7	108524031	108524644	-	C7orf66	822835
chr7	109306618	109307868	1	0.507182	11	0.00018	0.00034	0.81812	0.31094	chr7	108524031	108524644	-	C7orf66	781975
chr7	109234160	109234985	1	0.478148	12	5e-06	3.7e-05	0.72778	0.24963	chr7	108524031	108524644	-	C7orf66	709517
chr7	109213559	109214568	1	0.473395	10	0.00011	1.8e-05	0.77882	0.30543	chr7	108524031	108524644	-	C7orf66	688916
chr7	109211296	109212802	1	0.468786	13	0.0002	0.00028	0.70397	0.23518	chr7	108524031	108524644	-	C7orf66	686653
chr7	109339985	109340775	1	0.460235	10	3.5e-05	0.00022	0.52346	0.06322	chr7	108524031	108524644	-	C7orf66	815342
chr7	109281612	109282877	1	0.440338	12	7.5e-05	0.00019	0.77629	0.33595	chr7	108524031	108524644	-	C7orf66	756969
chr7	109149920	109150832	1	0.437179	10	0.00022	0.00062	0.65155	0.21437	chr7	108524031	108524644	-	C7orf66	625277
chr7	108482750	108483882	1	0.420587	10	3.5e-05	1.8e-05	0.50482	0.084235	chr7	108524031	108524644	-	C7orf66	40150
chr7	109054142	109055433	1	0.409974	10	0.00022	0.00062	0.52561	0.11564	chr7	108524031	108524644	-	C7orf66	529499
chr7	109378048	109379189	1	0.386627	12	0.00055	0.0021	0.48256	0.095929	chr7	108524031	108524644	-	C7orf66	853405
chr7	109375910	109377381	1	0.378365	13	0.00035	0.00018	0.56028	0.18191	chr7	108524031	108524644	-	C7orf66	851267
chr7	109311388	109313068	1	0.370378	21	0.00072	0.0047	0.76968	0.39931	chr7	108524031	108524644	-	C7orf66	786745
chr7	108709334	108710954	1	0.364036	13	2.2e-06	6.4e-05	0.38617	0.022135	chr7	108524031	108524644	-	C7orf66	184691
chr7	108792681	108793754	1	0.36247	16	7.5e-05	0.0009	0.69838	0.33591	chr7	108524031	108524644	-	C7orf66	268038
chr7	108797559	108798120	1	0.356652	10	0.0024	0.0047	0.68667	0.33002	chr7	108524031	108524644	-	C7orf66	272916
chr7	108637486	108638400	1	0.345518	10	0.0013	0.001	0.49061	0.14509	chr7	108524031	108524644	-	C7orf66	112843
chr7	108832831	108833410	1	0.344004	13	7.9e-06	0.00029	0.47521	0.1312	chr7	108524031	108524644	-	C7orf66	308188
chr7	108459271	108460506	1	0.342374	12	2.2e-06	3.8e-05	0.36548	0.023108	chr7	108524031	108524644	-	C7orf66	63526
chr7	108697527	108698396	1	0.342358	10	7.5e-05	5.8e-05	0.41913	0.076771	chr7	108524031	108524644	-	C7orf66	172884
chr7	108971790	108972822	1	0.337638	10	1.3e-05	0.00011	0.35136	0.013722	chr7	108524031	108524644	-	C7orf66	447147
chr7	108854227	108855142	1	0.322953	11	0.001	0.0038	0.46307	0.14011	chr7	108524031	108524644	-	C7orf66	329584
chr7	108825099	108825982	1	0.305826	10	1.6e-05	6e-05	0.32018	0.014354	chr7	108524031	108524644	-	C7orf66	300456
chr8	40065677	40066283	1	0.399165	10	0.00011	0.0011	0.56849	0.16933	chr8	40010986	40012827	+	C8orf4	52851
chr8	10535416	10535866	1	0.397179	10	0.00015	0.0028	0.86135	0.46417	chr8	10530146	10558103	+	C8orf74	0
chr9	97820858	97821579	1	0.413046	10	0.0024	0.0046	0.65788	0.24484	chr9	97488950	97849500	+	C9orf3	0
chr9	97820858	97821579	1	0.413046	10	0.0024	0.0046	0.65788	0.24484	chr9	97521930	97849500	+	C9orf3	0
chr9	97634025	97635614	1	0.340312	22	1.3e-05	4e-06	0.7871	0.44679	chr9	97488950	97849500	+	C9orf3	0
chr9	97634025	97635614	1	0.340312	22	1.3e-05	4e-06	0.7871	0.44679	chr9	97488950	97695955	+	C9orf3	0
chr9	97634025	97635614	1	0.340312	22	1.3e-05	4e-06	0.7871	0.44679	chr9	97521930	97849500	+	C9orf3	0
chr9	16093803	16094399	1	-0.308898	10	0.0042	0.0071	0.26092	0.56981	chr9	16203932	16253105	-	C9orf92	109534
chr17	58217356	58217458	1	-0.33932	13	2.2e-06	2.2e-05	0.28584	0.62516	chr17	58227296	58236906	+	CA4	9839
chr9	141044522	141044570	1	0.344251	10	6.2e-05	0.00034	0.66509	0.32084	chr9	140772240	141019076	+	CACNA1B	25447
chr12	2272884	2273094	1	0.369088	10	7.5e-05	0.0012	0.75804	0.38895	chr12	2162415	2807115	+	CACNA1C	0
chr12	2272884	2273094	1	0.369088	10	7.5e-05	0.0012	0.75804	0.38895	chr12	2162450	2807115	+	CACNA1C	0
chr12	2436612	2436937	1	-0.303535	10	0.00031	0.0045	0.16689	0.47043	chr12	2162415	2807115	+	CACNA1C	0
chr12	2436612	2436937	1	-0.303535	10	0.00031	0.0045	0.16689	0.47043	chr12	2162450	2807115	+	CACNA1C	0
chr12	2492338	2493734	1	-0.3047	23	4.1e-06	0.00022	0.27254	0.57724	chr12	2162415	2807115	+	CACNA1C	0
chr12	2492338	2493734	1	-0.3047	23	4.1e-06	0.00022	0.27254	0.57724	chr12	2162450	2807115	+	CACNA1C	0
chr12	2482712	2483269	1	-0.31655	10	9e-05	0.00062	0.42389	0.74044	chr12	2162415	2807115	+	CACNA1C	0
chr12	2482712	2483269	1	-0.31655	10	9e-05	0.00062	0.42389	0.74044	chr12	2162450	2807115	+	CACNA1C	0
chr12	2430055	2431173	1	-0.318571	10	0.0013	0.0017	0.19571	0.51428	chr12	2162415	2807115	+	CACNA1C	0
chr12	2430055	2431173	1	-0.318571	10	0.0013	0.0017	0.19571	0.51428	chr12	2162450	2807115	+	CACNA1C	0
chr12	2458679	2459315	1	-0.341362	10	0.00015	0.001	0.070019	0.41138	chr12	2162415	2807115	+	CACNA1C	0
chr12	2458679	2459315	1	-0.341362	10	0.00015	0.001	0.070019	0.41138	chr12	2162450	2807115	+	CACNA1C	0
chr12	2465674	2466384	1	-0.37637	10	0.0011	0.0045	0.33394	0.71031	chr12	2162415	2807115	+	CACNA1C	0
chr12	2465674	2466384	1	-0.37637	10	0.0011	0.0045	0.33394	0.71031	chr12	2162450	2807115	+	CACNA1C	0
chr12	2460383	2462215	1	-0.40292	25	7.1e-09	3.8e-06	0.16107	0.56399	chr12	2162415	2807115	+	CACNA1C	0
chr12	2460383	2462215	1	-0.40292	25	7.1e-09	3.8e-06	0.16107	0.56399	chr12	2162450	2807115	+	CACNA1C	0
chr3	53837410	53837678	1	-0.386658	10	0.00037	0.0017	0.14914	0.5358	chr3	53529075	53846492	+	CACNA1D	0
chr3	53811222	53813272	1	-0.458438	24	7.1e-10	8.7e-07	0.20306	0.6615	chr3	53529075	53846492	+	CACNA1D	0
chr16	1247334	1247669	1	0.45898	10	1.1e-05	5.7e-05	0.56176	0.10278	chr16	1203240	1271772	+	CACNA1H	0
chr16	1203109	1203177	1	0.400446	10	2.9e-05	6.6e-05	0.67711	0.27667	chr16	1203240	1271772	+	CACNA1H	64
chr16	1203466	1203517	1	0.36966	10	4.3e-05	0.0017	0.65897	0.28931	chr16	1203240	1271772	+	CACNA1H	0
chr22	40081923	40081983	1	-0.4305	10	0.00097	0.0076	0.33159	0.76209	chr22	39966757	40085740	+	CACNA1I	0
chr1	201052682	201054601	1	-0.352083	21	4.9e-07	0.00016	0.15339	0.50547	chr1	201008639	201081694	-	CACNA1S	0
chr1	201020987	201021901	1	-0.37254	20	1.5e-06	0.00043	0.13645	0.50899	chr1	201008639	201081694	-	CACNA1S	0
chr3	54912173	54912936	1	0.707312	18	3.3e-08	1.5e-06	0.84201	0.1347	chr3	54156692	55108584	+	CACNA2D3	0
chr3	54158727	54159598	1	0.502518	10	2.4e-05	0.00011	0.87708	0.37456	chr3	54156692	55108584	+	CACNA2D3	0
chr3	55048530	55049008	1	0.451988	10	2.9e-05	0.00058	0.52813	0.076146	chr3	54156692	55108584	+	CACNA2D3	0
chr3	54654540	54655082	1	0.423398	10	0.0018	0.0056	0.62401	0.20061	chr3	54156692	55108584	+	CACNA2D3	0
chr3	54515501	54516316	1	0.346865	10	0.0018	0.0051	0.83043	0.48357	chr3	54156692	55108584	+	CACNA2D3	0
chr3	54232510	54232949	1	0.320336	10	0.00043	0.0048	0.51723	0.1969	chr3	54156692	55108584	+	CACNA2D3	0
chr3	54704121	54704963	1	-0.40111	10	0.0013	0.00059	0.25591	0.65701	chr3	54156692	55108584	+	CACNA2D3	0
chr10	18629457	18629945	1	0.310675	13	6.5e-07	3.9e-05	0.6717	0.36103	chr10	18429605	18830688	+	CACNB2	0
chr10	18629457	18629945	1	0.310675	13	6.5e-07	3.9e-05	0.6717	0.36103	chr10	18429741	18830688	+	CACNB2	0
chr10	18629457	18629945	1	0.310675	13	6.5e-07	3.9e-05	0.6717	0.36103	chr10	18549583	18830688	+	CACNB2	0
chr10	18629457	18629945	1	0.310675	13	6.5e-07	3.9e-05	0.6717	0.36103	chr10	18629613	18830688	+	CACNB2	0
chr10	18786851	18787376	1	-0.338403	10	0.00037	0.0028	0.37031	0.70871	chr10	18429605	18830688	+	CACNB2	0
chr10	18786851	18787376	1	-0.338403	10	0.00037	0.0028	0.37031	0.70871	chr10	18429741	18830688	+	CACNB2	0
chr10	18786851	18787376	1	-0.338403	10	0.00037	0.0028	0.37031	0.70871	chr10	18549583	18830688	+	CACNB2	0
chr10	18786851	18787376	1	-0.338403	10	0.00037	0.0028	0.37031	0.70871	chr10	18629613	18830688	+	CACNB2	0
chr10	18786851	18787376	1	-0.338403	10	0.00037	0.0028	0.37031	0.70871	chr10	18689512	18830688	+	CACNB2	0
chr19	54506533	54507258	1	0.310476	18	2.1e-05	0.00045	0.7915	0.48103	chr19	54495541	54515920	+	CACNG6	0
chr10	120568900	120569492	1	-0.323566	10	7.5e-05	0.00021	0.12186	0.44543	chr10	120440493	120514758	-	CACUL1	54143
chr10	120606084	120607021	1	-0.506324	11	2.7e-05	0.00011	0.080679	0.587	chr10	120440493	120514758	-	CACUL1	91327
chr3	83864037	83865291	1	0.425339	14	1.6e-06	9.8e-05	0.50082	0.075481	chr3	85008132	86123579	+	CADM2	1142842
chr3	84365942	84367138	1	0.373673	11	4.4e-05	6.3e-05	0.42807	0.054399	chr3	85008132	86123579	+	CADM2	640995
chr3	83841037	83842289	1	0.367286	14	4.5e-05	0.00062	0.52475	0.15746	chr3	85008132	86123579	+	CADM2	1165844
chr3	83819407	83820786	1	0.337769	14	0.00032	6e-05	0.48639	0.14862	chr3	85008132	86123579	+	CADM2	1187347
chr3	83822099	83823657	1	0.320851	14	7.9e-05	9.8e-05	0.42594	0.10509	chr3	85008132	86123579	+	CADM2	1184476
chr7	122527226	122527538	1	0.316933	12	0.00017	0.0002	0.67978	0.36284	chr7	121958477	122526813	-	CADPS2	414
chr7	93082502	93083910	1	0.422759	13	3.4e-06	6.4e-05	0.81069	0.38793	chr7	93053798	93189122	-	CALCR	0
chr7	93082502	93083910	1	0.422759	13	3.4e-06	6.4e-05	0.81069	0.38793	chr7	93053798	93204042	-	CALCR	0
chr7	93131717	93132991	1	0.356898	10	0.0024	0.0029	0.89446	0.53757	chr7	93053798	93189122	-	CALCR	0
chr7	93131717	93132991	1	0.356898	10	0.0024	0.0029	0.89446	0.53757	chr7	93053798	93204042	-	CALCR	0
chr2	47418603	47419243	1	-0.470089	10	1.1e-05	6.1e-05	0.27567	0.74576	chr2	47387220	47404075	-	CALM2	14529
chr10	5590691	5591078	1	0.38807	10	5.2e-05	0.00023	0.50765	0.11959	chr10	5566851	5568231	+	CALML3	22461
chr10	12648031	12648178	1	0.48817	10	6.2e-05	0.0006	0.70328	0.21511	chr10	12391541	12877545	+	CAMK1D	0
chr10	12648031	12648178	1	0.48817	10	6.2e-05	0.0006	0.70328	0.21511	chr10	12391541	12868463	+	CAMK1D	0
chr10	12648475	12648727	1	0.472357	10	2.4e-05	0.0002	0.82776	0.35541	chr10	12391541	12877545	+	CAMK1D	0
chr10	12648475	12648727	1	0.472357	10	2.4e-05	0.0002	0.82776	0.35541	chr10	12391541	12868463	+	CAMK1D	0
chr10	12676865	12677678	1	0.366841	16	9e-05	0.0021	0.73188	0.36503	chr10	12391541	12877545	+	CAMK1D	0
chr10	12676865	12677678	1	0.366841	16	9e-05	0.0021	0.73188	0.36503	chr10	12391541	12868463	+	CAMK1D	0
chr7	44365063	44365101	1	0.322582	10	0.00022	0.0004	0.58878	0.2662	chr7	44256748	44365230	-	CAMK2B	0
chr5	110825626	110826759	1	0.312615	14	0.00014	0.00016	0.43732	0.1247	chr5	110559350	110830582	+	CAMK4	0
chr5	110825626	110826759	1	0.312615	14	0.00014	0.00016	0.43732	0.1247	chr5	110559647	110830582	+	CAMK4	0
chr5	110825626	110826759	1	0.312615	14	0.00014	0.00016	0.43732	0.1247	chr5	110559934	110830582	+	CAMK4	0
chr5	110825626	110826759	1	0.312615	14	0.00014	0.00016	0.43732	0.1247	chr5	110560239	110830582	+	CAMK4	0
chr2	44848128	44848360	1	0.394525	16	1.7e-06	3e-05	0.81205	0.41753	chr2	44589042	44999731	+	CAMKMT	0
chr1	6890156	6890297	1	0.307628	13	5.8e-05	0.00046	0.64519	0.33756	chr1	6845383	7829766	+	CAMTA1	0
chr1	6890156	6890297	1	0.307628	13	5.8e-05	0.00046	0.64519	0.33756	chr1	6845383	6948261	+	CAMTA1	0
chr1	6890156	6890297	1	0.307628	13	5.8e-05	0.00046	0.64519	0.33756	chr1	6845383	6932107	+	CAMTA1	0
chr19	36627397	36627776	1	0.584721	10	3.5e-05	0.00035	0.69442	0.1097	chr19	36630827	36641255	+	CAPNS1	3052
chr11	33995119	33995634	1	0.315325	10	0.00071	0.0045	0.91744	0.60212	chr11	34073229	34120607	+	CAPRIN1	77596
chr11	33995119	33995634	1	0.315325	10	0.00071	0.0045	0.91744	0.60212	chr11	34073229	34124157	+	CAPRIN1	77596
chr12	30949555	30949681	1	0.331682	10	1.1e-05	5.8e-05	0.34324	0.011555	chr12	30862485	30907884	-	CAPRIN2	41672
chr1	19778762	19779265	1	0.499041	13	4.8e-07	3.6e-07	0.82236	0.32332	chr1	19665266	19811201	-	CAPZB	0
chr1	19778762	19779265	1	0.499041	13	4.8e-07	3.6e-07	0.82236	0.32332	chr1	19665266	19812135	-	CAPZB	0
chr1	19778762	19779265	1	0.499041	13	4.8e-07	3.6e-07	0.82236	0.32332	chr1	19700668	19812135	-	CAPZB	0
chr7	3186475	3186927	1	0.380921	16	3.6e-08	2.6e-06	0.88582	0.5049	chr7	2945709	3083579	-	CARD11	102897
chr7	3102644	3103635	1	0.304017	12	6.5e-05	0.0049	0.69804	0.39403	chr7	2945709	3083579	-	CARD11	19066
chr1	10724436	10724685	1	0.314396	10	0.0024	0.00058	0.56593	0.25153	chr1	10696665	10856733	-	CASZ1	0
chr1	10724436	10724685	1	0.314396	10	0.0024	0.00058	0.56593	0.25153	chr1	10707262	10856733	-	CASZ1	0
chr9	70636948	70637364	1	0.312103	10	0.00011	0.00019	0.38901	0.076905	chr9	70432003	70490211	-	CBWD5	146738
chr9	70636948	70637364	1	0.312103	10	0.00011	0.00019	0.38901	0.076905	chr9	70484215	70490211	-	CBWD5	146738
chr17	77809852	77809972	1	0.376447	10	2.4e-05	0.00033	0.79612	0.41968	chr17	77806954	77813213	-	CBX4	0
chr1	52834264	52834370	1	0.321289	18	2.4e-08	8.5e-07	0.69778	0.37649	chr1	52816264	52831877	-	CC2D1B	2388
chr10	70521421	70521868	1	0.405712	10	0.0037	0.0084	0.64883	0.24312	chr10	70480900	70552134	+	CCAR1	0
chr18	57258725	57260411	1	0.35629	13	1.8e-05	3.8e-05	0.53755	0.18126	chr18	57098170	57364644	-	CCBE1	0
chr18	57317745	57318901	1	0.348977	16	3.9e-06	0.00029	0.6196	0.27062	chr18	57098170	57364644	-	CCBE1	0
chr18	57214423	57215397	1	0.343662	14	2.3e-07	4.4e-06	0.41304	0.069374	chr18	57098170	57364644	-	CCBE1	0
chr18	57362013	57362987	1	0.339981	17	0.00032	0.0012	0.73729	0.39731	chr18	57098170	57364644	-	CCBE1	0
chr18	57355430	57356717	1	0.335324	10	0.00083	0.0071	0.64124	0.30592	chr18	57098170	57364644	-	CCBE1	0
chr18	57337638	57338401	1	0.326174	10	0.00043	0.0031	0.78792	0.46174	chr18	57098170	57364644	-	CCBE1	0
chr18	57220745	57221448	1	0.32395	11	4.4e-05	0.0015	0.42539	0.10144	chr18	57098170	57364644	-	CCBE1	0
chr18	57275350	57276670	1	0.316303	10	2.4e-05	5.8e-05	0.44521	0.12891	chr18	57098170	57364644	-	CCBE1	0
chr18	57281482	57285408	1	0.305467	42	6.8e-09	3.1e-06	0.60817	0.30271	chr18	57098170	57364644	-	CCBE1	0
chr18	57227640	57228677	1	0.302296	15	1e-06	3.5e-05	0.47292	0.17062	chr18	57098170	57364644	-	CCBE1	0
chr13	44453463	44453775	8.2e-09	0.355139	37	4.2e-14	1.7e-15	0.69662	0.34148	chr13	44410488	44453826	-	CCDC122	0
chr2	223184072	223184481	6.8e-15	0.337482	70	4.2e-14	1.4e-21	0.63971	0.30223	chr2	223162865	223169936	+	CCDC140	14137
chr2	159199063	159200540	1	0.363179	15	1.8e-05	0.00052	0.53072	0.16754	chr2	159027868	159313265	-	CCDC148	0
chr2	159199063	159200540	1	0.363179	15	1.8e-05	0.00052	0.53072	0.16754	chr2	159195104	159313265	-	CCDC148	0
chr2	159217163	159218210	1	0.347967	12	0.00033	0.00083	0.58248	0.23451	chr2	159027868	159313265	-	CCDC148	0
chr2	159217163	159218210	1	0.347967	12	0.00033	0.00083	0.58248	0.23451	chr2	159195104	159313265	-	CCDC148	0
chr2	159202886	159203809	1	0.3433	12	0.00025	0.0049	0.56136	0.21806	chr2	159027868	159313265	-	CCDC148	0
chr2	159202886	159203809	1	0.3433	12	0.00025	0.0049	0.56136	0.21806	chr2	159195104	159313265	-	CCDC148	0
chr2	159207344	159207836	1	0.325894	11	0.00021	0.0038	0.66579	0.3399	chr2	159027868	159313265	-	CCDC148	0
chr2	159207344	159207836	1	0.325894	11	0.00021	0.0038	0.66579	0.3399	chr2	159195104	159313265	-	CCDC148	0
chr16	1482623	1484147	1	-0.354027	83	0.0047	0.0015	0.48997	0.55388	chr16	1484388	1494490	-	CCDC154	242
chr9	16063554	16064490	1	-0.373616	12	0.00062	0.005	0.17043	0.54404	chr9	15553096	15971897	+	CCDC171	91658
chr9	16070438	16071594	1	-0.48694	12	7.5e-05	0.0014	0.16758	0.65452	chr9	15553096	15971897	+	CCDC171	98542
chr5	127276130	127276436	1	0.395145	10	0.00022	0.0018	0.73885	0.34371	chr5	127039080	127277208	+	CCDC192	0
chr3	107148734	107148959	1	0.340143	14	4e-07	1.4e-06	0.91296	0.57282	chr3	107096187	107097481	+	CCDC54	51254
chr10	61663911	61664631	1	0.428473	10	0.00043	0.0075	0.68171	0.25324	chr10	61548505	61666414	-	CCDC6	0
chr2	132269322	132269595	1	0.318254	10	0.00013	0.001	0.80981	0.49155	chr2	132285406	132291239	+	CCDC74A	15812
chr3	112414981	112416285	1	0.353577	10	0.00097	0.0045	0.54876	0.19518	chr3	112323232	112359990	-	CCDC80	54992
chr14	99978289	99978651	1	0.537291	10	6.2e-05	0.0001	0.7004	0.16311	chr14	99977602	100070727	-	CCDC85C	0
chr14	91884456	91884514	1	0.412817	10	0.00097	0.005	0.70325	0.29043	chr14	91737666	91884188	-	CCDC88C	269
chr12	124432947	124433168	1	0.500832	10	0.00015	0.00058	0.77758	0.27674	chr12	124420955	124456637	-	CCDC92	0
chr12	124432947	124433168	1	0.500832	10	0.00015	0.00058	0.77758	0.27674	chr12	124420955	124457532	-	CCDC92	0
chr19	41831193	41831413	1	0.466686	10	0.00011	0.0017	0.63134	0.16466	chr19	41816093	41830788	+	CCDC97	406
chr19	41831647	41832064	1	0.327641	23	2.9e-07	6.4e-07	0.74249	0.41485	chr19	41816093	41830788	+	CCDC97	860
chr16	2480218	2480724	1	0.347949	10	0.0006	0.0049	0.43361	0.085665	chr16	2479391	2508855	+	CCNF	0
chr16	2480218	2480724	1	0.347949	10	0.0006	0.0049	0.43361	0.085665	chr16	2479394	2508859	+	CCNF	0
chr5	159721053	159721432	1	-0.345846	10	3.5e-05	0.00035	0.57913	0.92498	chr5	159678658	159739607	-	CCNJL	0
chr10	35536574	35536758	1	-0.375119	10	6.2e-05	6e-05	0.53676	0.91188	chr10	35535908	35861598	+	CCNY	0
chr17	40831820	40832060	0.00046	0.371143	31	6.6e-14	9.4e-11	0.69951	0.32837	chr17	40831419	40833845	-	CCR10	0
chr7	6895416	6895524	1	0.506676	10	2e-05	1.8e-05	0.79288	0.2862	chr7	6838565	6865926	-	CCZ1B	29491
chr3	112528167	112529669	1	0.395233	12	1.1e-05	1.2e-05	0.4664	0.071171	chr3	112534555	112564797	-	CD200R1L	4887
chr3	112513238	112513929	1	0.38886	11	1.3e-05	6.3e-05	0.49489	0.10603	chr3	112534555	112564797	-	CD200R1L	20627
chr3	112508710	112509394	1	0.353345	10	0.0021	0.0047	0.59388	0.24053	chr3	112534555	112564797	-	CD200R1L	25162
chr3	112484711	112485495	1	0.306717	10	0.0064	0.007	0.48381	0.1771	chr3	112534555	112564797	-	CD200R1L	49061
chr2	160654660	160654886	2.8e-09	0.39634	32	4.4e-14	5.8e-16	0.51025	0.11391	chr2	160625138	160654766	-	CD302	0
chr11	35244305	35245298	1	0.380449	12	4.2e-05	0.0014	0.49923	0.11878	chr11	35160416	35253949	+	CD44	0
chr11	35244305	35245298	1	0.380449	12	4.2e-05	0.0014	0.49923	0.11878	chr11	35160416	35244867	+	CD44	0
chr12	56120815	56121224	1	0.422663	10	0.00011	0.0006	0.60739	0.18473	chr12	56119226	56123457	-	CD63	0
chr12	56120815	56121224	1	0.422663	10	0.00011	0.0006	0.60739	0.18473	chr12	56119226	56122922	-	CD63	0
chr12	56120815	56121224	1	0.422663	10	0.00011	0.0006	0.60739	0.18473	chr12	56119226	56122761	-	CD63	0
chr12	56120815	56121224	1	0.422663	10	0.00011	0.0006	0.60739	0.18473	chr12	56119226	56122434	-	CD63	0
chr12	56120815	56121224	1	0.422663	10	0.00011	0.0006	0.60739	0.18473	chr12	56119226	56122266	-	CD63	0
chr12	56120815	56121224	1	0.422663	10	0.00011	0.0006	0.60739	0.18473	chr12	56119226	56122136	-	CD63	0
chr12	56120815	56121224	1	0.422663	10	0.00011	0.0006	0.60739	0.18473	chr12	56119226	56121684	-	CD63	0
chr12	56120815	56121224	1	0.422663	10	0.00011	0.0006	0.60739	0.18473	chr12	56119226	56121572	-	CD63	0
chr6	14450381	14450979	1	0.344752	14	0.00011	0.00062	0.52284	0.17808	chr6	14117486	14137148	+	CD83	313234
chr6	14450381	14450979	1	0.344752	14	0.00011	0.00062	0.52284	0.17808	chr6	14117864	14137148	+	CD83	313234
chr12	6319092	6319496	1	0.365665	12	0.00029	0.0032	0.73197	0.3663	chr12	6309481	6347437	+	CD9	0
chr3	111312184	111312891	1	0.443219	12	4.9e-05	0.00032	0.64664	0.20342	chr3	111260925	111371206	+	CD96	0
chr3	111312184	111312891	1	0.443219	12	4.9e-05	0.00032	0.64664	0.20342	chr3	111260925	111325925	+	CD96	0
chr14	103467974	103468118	1	0.482047	12	1.3e-06	3.6e-06	0.86366	0.38161	chr14	103398715	103523742	-	CDC42BPB	0
chr2	38009662	38010342	1	0.401466	14	9.8e-05	0.00096	0.76773	0.36627	chr2	37869024	37899678	-	CDC42EP3	109985
chr17	71284673	71285454	1	0.380035	20	6.8e-06	0.00061	0.63943	0.2594	chr17	71279762	71308143	-	CDC42EP4	0
chr7	21950795	21951198	1	0.336832	10	0.00013	0.00062	0.77282	0.43599	chr7	21940516	21985542	-	CDCA7L	0
chr5	25542015	25543596	1	0.556049	15	2.1e-06	7.3e-06	0.66197	0.10593	chr5	24487208	24645087	-	CDH10	896929
chr5	24953368	24954483	1	0.548949	12	2.7e-05	0.00053	0.71277	0.16382	chr5	24487208	24645087	-	CDH10	308282
chr5	25554285	25555343	1	0.532061	10	0.00037	0.0044	0.76186	0.2298	chr5	24487208	24645087	-	CDH10	909199
chr5	24972942	24973643	1	0.490037	10	0.00031	0.0017	0.69358	0.20354	chr5	24487208	24645087	-	CDH10	327856
chr5	24945298	24946115	1	0.480941	12	3.2e-05	0.0013	0.66021	0.17927	chr5	24487208	24645087	-	CDH10	300212
chr5	24958222	24959882	1	0.454192	16	1.3e-06	6.6e-06	0.56513	0.11094	chr5	24487208	24645087	-	CDH10	313136
chr5	24999694	25001249	1	0.440925	11	0.002	0.009	0.70228	0.26136	chr5	24487208	24645087	-	CDH10	354608
chr5	25539390	25540441	1	0.435108	10	0.00022	0.00099	0.60301	0.1679	chr5	24487208	24645087	-	CDH10	894304
chr5	25567595	25568327	1	0.390282	10	0.0021	0.0045	0.62318	0.2329	chr5	24487208	24645087	-	CDH10	922509
chr5	24984749	24985885	1	0.375353	10	0.0032	0.0017	0.59839	0.22303	chr5	24487208	24645087	-	CDH10	339663
chr5	25544971	25546209	1	0.361897	10	0.00013	0.00011	0.37183	0.0099352	chr5	24487208	24645087	-	CDH10	899885
chr16	64602880	64604302	1	0.389498	13	0.00076	0.0011	0.63984	0.25034	chr16	64977656	65156040	-	CDH11	373355
chr16	82735262	82736030	1	0.384149	10	6.2e-05	0.0027	0.49828	0.11413	chr16	82660398	83830215	+	CDH13	0
chr16	82735262	82736030	1	0.384149	10	6.2e-05	0.0027	0.49828	0.11413	chr16	82660398	83214630	+	CDH13	0
chr16	83006599	83007267	1	0.330165	10	0.0021	0.0031	0.56652	0.23635	chr16	82660398	83830215	+	CDH13	0
chr16	83006599	83007267	1	0.330165	10	0.0021	0.0031	0.56652	0.23635	chr16	82660398	83214630	+	CDH13	0
chr16	82821994	82822909	1	0.318172	10	0.0011	0.0017	0.46079	0.14262	chr16	82660398	83830215	+	CDH13	0
chr16	82821994	82822909	1	0.318172	10	0.0011	0.0017	0.46079	0.14262	chr16	82660398	83214630	+	CDH13	0
chr5	18872288	18873175	1	0.53838	10	3.5e-05	0.00019	0.75403	0.21565	chr5	19473154	20575982	-	CDH18	599980
chr5	18872288	18873175	1	0.53838	10	3.5e-05	0.00019	0.75403	0.21565	chr5	19473154	19886381	-	CDH18	599980
chr5	18872288	18873175	1	0.53838	10	3.5e-05	0.00019	0.75403	0.21565	chr5	19473154	19988353	-	CDH18	599980
chr5	18525998	18527071	1	0.456581	10	5.2e-05	0.00035	0.87586	0.41928	chr5	19473154	20575982	-	CDH18	946084
chr5	18525998	18527071	1	0.456581	10	5.2e-05	0.00035	0.87586	0.41928	chr5	19473154	19886381	-	CDH18	946084
chr5	18525998	18527071	1	0.456581	10	5.2e-05	0.00035	0.87586	0.41928	chr5	19473154	19988353	-	CDH18	946084
chr5	18825252	18826223	1	0.423335	10	7.5e-05	0.00036	0.78094	0.3576	chr5	19473154	20575982	-	CDH18	646932
chr5	18825252	18826223	1	0.423335	10	7.5e-05	0.00036	0.78094	0.3576	chr5	19473154	19886381	-	CDH18	646932
chr5	18825252	18826223	1	0.423335	10	7.5e-05	0.00036	0.78094	0.3576	chr5	19473154	19988353	-	CDH18	646932
chr5	18833564	18834445	1	0.37193	10	0.00097	0.0006	0.78261	0.41068	chr5	19473154	20575982	-	CDH18	638710
chr5	18833564	18834445	1	0.37193	10	0.00097	0.0006	0.78261	0.41068	chr5	19473154	19886381	-	CDH18	638710
chr5	18833564	18834445	1	0.37193	10	0.00097	0.0006	0.78261	0.41068	chr5	19473154	19988353	-	CDH18	638710
chr5	18965694	18966236	1	0.369657	10	0.00043	0.0018	0.61422	0.24456	chr5	19473154	20575982	-	CDH18	506919
chr5	18965694	18966236	1	0.369657	10	0.00043	0.0018	0.61422	0.24456	chr5	19473154	19886381	-	CDH18	506919
chr5	18965694	18966236	1	0.369657	10	0.00043	0.0018	0.61422	0.24456	chr5	19473154	19988353	-	CDH18	506919
chr5	18856053	18856687	1	0.359053	10	6.2e-05	0.00019	0.88332	0.52427	chr5	19473154	20575982	-	CDH18	616468
chr5	18856053	18856687	1	0.359053	10	6.2e-05	0.00019	0.88332	0.52427	chr5	19473154	19886381	-	CDH18	616468
chr5	18856053	18856687	1	0.359053	10	6.2e-05	0.00019	0.88332	0.52427	chr5	19473154	19988353	-	CDH18	616468
chr5	18880649	18881066	1	0.302167	10	0.0064	0.0034	0.83166	0.52949	chr5	19473154	20575982	-	CDH18	592089
chr5	18880649	18881066	1	0.302167	10	0.0064	0.0034	0.83166	0.52949	chr5	19473154	19886381	-	CDH18	592089
chr5	18880649	18881066	1	0.302167	10	0.0064	0.0034	0.83166	0.52949	chr5	19473154	19988353	-	CDH18	592089
chr18	63950461	63951578	1	0.396948	14	0.00026	0.0022	0.91184	0.5149	chr18	64168423	64271375	-	CDH19	216846
chr18	64160713	64161797	1	0.317149	13	0.00044	0.00046	0.42568	0.10853	chr18	64168423	64271375	-	CDH19	6627
chr18	26277362	26279356	1	0.481502	31	6.1e-12	1.2e-06	0.6302	0.1487	chr18	25530926	25757410	-	CDH2	519953
chr20	44936281	44936376	1	0.3437	14	6.3e-05	9.8e-05	0.47832	0.13462	chr20	44802371	44937137	-	CDH22	0
chr10	73495499	73495897	1	-0.302597	11	0.0075	0.009	0.47044	0.77304	chr10	73156690	73575704	+	CDH23	0
chr10	73366628	73368255	1	-0.319857	26	5.4e-05	0.00021	0.26958	0.58943	chr10	73156690	73377362	+	CDH23	0
chr10	73366628	73368255	1	-0.319857	26	5.4e-05	0.00021	0.26958	0.58943	chr10	73156690	73407219	+	CDH23	0
chr10	73366628	73368255	1	-0.319857	26	5.4e-05	0.00021	0.26958	0.58943	chr10	73156690	73467264	+	CDH23	0
chr10	73366628	73368255	1	-0.319857	26	5.4e-05	0.00021	0.26958	0.58943	chr10	73156690	73492481	+	CDH23	0
chr10	73366628	73368255	1	-0.319857	26	5.4e-05	0.00021	0.26958	0.58943	chr10	73156690	73575704	+	CDH23	0
chr10	73407981	73409845	1	-0.330552	27	4.1e-09	1.8e-06	0.087001	0.41755	chr10	73156690	73467264	+	CDH23	0
chr10	73407981	73409845	1	-0.330552	27	4.1e-09	1.8e-06	0.087001	0.41755	chr10	73156690	73492481	+	CDH23	0
chr10	73407981	73409845	1	-0.330552	27	4.1e-09	1.8e-06	0.087001	0.41755	chr10	73156690	73575704	+	CDH23	0
chr10	73376005	73376966	1	-0.331055	10	0.00083	0.0046	0.10173	0.43279	chr10	73156690	73377362	+	CDH23	0
chr10	73376005	73376966	1	-0.331055	10	0.00083	0.0046	0.10173	0.43279	chr10	73156690	73407219	+	CDH23	0
chr10	73376005	73376966	1	-0.331055	10	0.00083	0.0046	0.10173	0.43279	chr10	73156690	73467264	+	CDH23	0
chr10	73376005	73376966	1	-0.331055	10	0.00083	0.0046	0.10173	0.43279	chr10	73156690	73492481	+	CDH23	0
chr10	73376005	73376966	1	-0.331055	10	0.00083	0.0046	0.10173	0.43279	chr10	73156690	73575704	+	CDH23	0
chr10	73413768	73414061	1	-0.333761	10	5.2e-05	0.0017	0.011146	0.34491	chr10	73156690	73467264	+	CDH23	0
chr10	73413768	73414061	1	-0.333761	10	5.2e-05	0.0017	0.011146	0.34491	chr10	73156690	73492481	+	CDH23	0
chr10	73413768	73414061	1	-0.333761	10	5.2e-05	0.0017	0.011146	0.34491	chr10	73156690	73575704	+	CDH23	0
chr10	73422663	73423381	1	-0.340521	14	2.5e-05	0.00095	0.055144	0.39567	chr10	73156690	73467264	+	CDH23	0
chr10	73422663	73423381	1	-0.340521	14	2.5e-05	0.00095	0.055144	0.39567	chr10	73156690	73492481	+	CDH23	0
chr10	73422663	73423381	1	-0.340521	14	2.5e-05	0.00095	0.055144	0.39567	chr10	73156690	73575704	+	CDH23	0
chr10	73414539	73415608	1	-0.348277	15	2.7e-06	3.4e-05	0.070359	0.41864	chr10	73156690	73467264	+	CDH23	0
chr10	73414539	73415608	1	-0.348277	15	2.7e-06	3.4e-05	0.070359	0.41864	chr10	73156690	73492481	+	CDH23	0
chr10	73414539	73415608	1	-0.348277	15	2.7e-06	3.4e-05	0.070359	0.41864	chr10	73156690	73575704	+	CDH23	0
chr10	73355558	73356622	1	-0.354187	12	1.1e-05	0.00011	0.020086	0.37427	chr10	73156690	73377362	+	CDH23	0
chr10	73355558	73356622	1	-0.354187	12	1.1e-05	0.00011	0.020086	0.37427	chr10	73156690	73407219	+	CDH23	0
chr10	73355558	73356622	1	-0.354187	12	1.1e-05	0.00011	0.020086	0.37427	chr10	73156690	73467264	+	CDH23	0
chr10	73355558	73356622	1	-0.354187	12	1.1e-05	0.00011	0.020086	0.37427	chr10	73156690	73492481	+	CDH23	0
chr10	73355558	73356622	1	-0.354187	12	1.1e-05	0.00011	0.020086	0.37427	chr10	73156690	73575704	+	CDH23	0
chr10	73147037	73147776	1	-0.357253	10	0.00097	0.0028	0.15023	0.50748	chr10	73156690	73377362	+	CDH23	8915
chr10	73147037	73147776	1	-0.357253	10	0.00097	0.0028	0.15023	0.50748	chr10	73156690	73407219	+	CDH23	8915
chr10	73147037	73147776	1	-0.357253	10	0.00097	0.0028	0.15023	0.50748	chr10	73156690	73467264	+	CDH23	8915
chr10	73147037	73147776	1	-0.357253	10	0.00097	0.0028	0.15023	0.50748	chr10	73156690	73492481	+	CDH23	8915
chr10	73147037	73147776	1	-0.357253	10	0.00097	0.0028	0.15023	0.50748	chr10	73156690	73575704	+	CDH23	8915
chr10	73411380	73412464	1	-0.359569	13	5.6e-07	3.6e-07	0.0059172	0.36549	chr10	73156690	73467264	+	CDH23	0
chr10	73411380	73412464	1	-0.359569	13	5.6e-07	3.6e-07	0.0059172	0.36549	chr10	73156690	73492481	+	CDH23	0
chr10	73411380	73412464	1	-0.359569	13	5.6e-07	3.6e-07	0.0059172	0.36549	chr10	73156690	73575704	+	CDH23	0
chr10	73353159	73353829	1	-0.405532	10	0.00037	0.0017	0.11178	0.51731	chr10	73156690	73377362	+	CDH23	0
chr10	73353159	73353829	1	-0.405532	10	0.00037	0.0017	0.11178	0.51731	chr10	73156690	73407219	+	CDH23	0
chr10	73353159	73353829	1	-0.405532	10	0.00037	0.0017	0.11178	0.51731	chr10	73156690	73467264	+	CDH23	0
chr10	73353159	73353829	1	-0.405532	10	0.00037	0.0017	0.11178	0.51731	chr10	73156690	73492481	+	CDH23	0
chr10	73353159	73353829	1	-0.405532	10	0.00037	0.0017	0.11178	0.51731	chr10	73156690	73575704	+	CDH23	0
chr10	73356661	73357232	1	-0.423193	10	0.0037	0.0077	0.21857	0.64176	chr10	73156690	73377362	+	CDH23	0
chr10	73356661	73357232	1	-0.423193	10	0.0037	0.0077	0.21857	0.64176	chr10	73156690	73407219	+	CDH23	0
chr10	73356661	73357232	1	-0.423193	10	0.0037	0.0077	0.21857	0.64176	chr10	73156690	73467264	+	CDH23	0
chr10	73356661	73357232	1	-0.423193	10	0.0037	0.0077	0.21857	0.64176	chr10	73156690	73492481	+	CDH23	0
chr10	73356661	73357232	1	-0.423193	10	0.0037	0.0077	0.21857	0.64176	chr10	73156690	73575704	+	CDH23	0
chr10	73289249	73290031	1	-0.431018	10	0.00022	0.00036	0.15958	0.5906	chr10	73156690	73377362	+	CDH23	0
chr10	73289249	73290031	1	-0.431018	10	0.00022	0.00036	0.15958	0.5906	chr10	73156690	73407219	+	CDH23	0
chr10	73289249	73290031	1	-0.431018	10	0.00022	0.00036	0.15958	0.5906	chr10	73156690	73467264	+	CDH23	0
chr10	73289249	73290031	1	-0.431018	10	0.00022	0.00036	0.15958	0.5906	chr10	73156690	73492481	+	CDH23	0
chr10	73289249	73290031	1	-0.431018	10	0.00022	0.00036	0.15958	0.5906	chr10	73156690	73575704	+	CDH23	0
chr10	73385305	73388663	1	-0.455492	53	0.00026	0.0034	0.34895	0.68158	chr10	73156690	73407219	+	CDH23	0
chr10	73385305	73388663	1	-0.455492	53	0.00026	0.0034	0.34895	0.68158	chr10	73156690	73467264	+	CDH23	0
chr10	73385305	73388663	1	-0.455492	53	0.00026	0.0034	0.34895	0.68158	chr10	73156690	73492481	+	CDH23	0
chr10	73385305	73388663	1	-0.455492	53	0.00026	0.0034	0.34895	0.68158	chr10	73156690	73575704	+	CDH23	0
chr10	73393571	73394585	1	-0.493345	10	0.00011	0.0075	0.10698	0.60032	chr10	73156690	73407219	+	CDH23	0
chr10	73393571	73394585	1	-0.493345	10	0.00011	0.0075	0.10698	0.60032	chr10	73156690	73467264	+	CDH23	0
chr10	73393571	73394585	1	-0.493345	10	0.00011	0.0075	0.10698	0.60032	chr10	73156690	73492481	+	CDH23	0
chr10	73393571	73394585	1	-0.493345	10	0.00011	0.0075	0.10698	0.60032	chr10	73156690	73575704	+	CDH23	0
chr10	73395865	73397180	1	-0.569272	20	3.5e-07	6.2e-05	0.16062	0.7299	chr10	73156690	73407219	+	CDH23	0
chr10	73395865	73397180	1	-0.569272	20	3.5e-07	6.2e-05	0.16062	0.7299	chr10	73156690	73467264	+	CDH23	0
chr10	73395865	73397180	1	-0.569272	20	3.5e-07	6.2e-05	0.16062	0.7299	chr10	73156690	73492481	+	CDH23	0
chr10	73395865	73397180	1	-0.569272	20	3.5e-07	6.2e-05	0.16062	0.7299	chr10	73156690	73575704	+	CDH23	0
chr10	73388697	73389151	1	-0.601074	10	4.3e-05	0.0002	0.15762	0.75869	chr10	73156690	73407219	+	CDH23	0
chr10	73388697	73389151	1	-0.601074	10	4.3e-05	0.0002	0.15762	0.75869	chr10	73156690	73467264	+	CDH23	0
chr10	73388697	73389151	1	-0.601074	10	4.3e-05	0.0002	0.15762	0.75869	chr10	73156690	73492481	+	CDH23	0
chr10	73388697	73389151	1	-0.601074	10	4.3e-05	0.0002	0.15762	0.75869	chr10	73156690	73575704	+	CDH23	0
chr10	73384072	73385221	0.55	-0.748886	19	9.9e-10	1.1e-07	0.068996	0.81788	chr10	73156690	73407219	+	CDH23	0
chr10	73384072	73385221	0.55	-0.748886	19	9.9e-10	1.1e-07	0.068996	0.81788	chr10	73156690	73467264	+	CDH23	0
chr10	73384072	73385221	0.55	-0.748886	19	9.9e-10	1.1e-07	0.068996	0.81788	chr10	73156690	73492481	+	CDH23	0
chr10	73384072	73385221	0.55	-0.748886	19	9.9e-10	1.1e-07	0.068996	0.81788	chr10	73156690	73575704	+	CDH23	0
chr20	60528858	60529061	1	-0.330339	10	0.0015	0.0031	0.48571	0.81605	chr20	59827481	60515673	+	CDH4	13186
chr20	60528858	60529061	1	-0.330339	10	0.0015	0.0031	0.48571	0.81605	chr20	60074476	60515673	+	CDH4	13186
chr20	60528858	60529061	1	-0.330339	10	0.0015	0.0031	0.48571	0.81605	chr20	60174816	60515673	+	CDH4	13186
chr20	60059855	60060601	1	-0.340778	10	0.00083	0.0017	0.54434	0.88512	chr20	59827481	60515673	+	CDH4	0
chr20	60516938	60517328	1	-0.348976	10	0.0011	0.001	0.1988	0.54778	chr20	59827481	60515673	+	CDH4	1266
chr20	60516938	60517328	1	-0.348976	10	0.0011	0.001	0.1988	0.54778	chr20	60074476	60515673	+	CDH4	1266
chr20	60516938	60517328	1	-0.348976	10	0.0011	0.001	0.1988	0.54778	chr20	60174816	60515673	+	CDH4	1266
chr16	66401668	66402323	1	-0.312536	10	0.0011	0.0046	0.53439	0.84693	chr16	66400509	66438689	+	CDH5	0
chr5	29167172	29168189	1	0.503357	15	1.5e-05	8.7e-05	0.68188	0.17852	chr5	31193761	31329253	+	CDH6	2025573
chr5	29713307	29714117	1	0.450472	10	2e-05	0.00011	0.56895	0.11847	chr5	31193761	31329253	+	CDH6	1479645
chr5	29148039	29149312	1	0.400049	12	5.9e-06	6.6e-05	0.4578	0.057753	chr5	31193761	31329253	+	CDH6	2044450
chr5	29120680	29122243	1	0.393647	10	0.00015	0.0017	0.50483	0.11118	chr5	31193761	31329253	+	CDH6	2071519
chr5	29717602	29718997	1	0.365663	16	6.6e-08	1.2e-05	0.42781	0.062145	chr5	31193761	31329253	+	CDH6	1474765
chr5	29135184	29136076	1	0.360306	10	0.0037	0.008	0.58825	0.22794	chr5	31193761	31329253	+	CDH6	2057686
chr5	29164085	29165659	1	0.352573	26	6.7e-05	0.0018	0.70292	0.35035	chr5	31193761	31329253	+	CDH6	2028103
chr5	29732236	29733756	1	0.343052	10	0.00031	0.0018	0.61103	0.26798	chr5	31193761	31329253	+	CDH6	1460006
chr5	29172855	29173592	1	0.337636	18	3.6e-05	0.0017	0.53692	0.19929	chr5	31193761	31329253	+	CDH6	2020170
chr5	29927072	29927927	1	0.323638	10	0.00037	0.007	0.73658	0.41294	chr5	31193761	31329253	+	CDH6	1265835
chr5	31212520	31212991	1	0.31881	10	0.0015	0.0011	0.46425	0.14543	chr5	31193761	31329253	+	CDH6	0
chr5	29737045	29738560	1	0.316146	12	0.0011	0.00011	0.55407	0.23792	chr5	31193761	31329253	+	CDH6	1455202
chr5	29227698	29229110	1	0.306324	10	0.0018	0.007	0.43535	0.12902	chr5	31193761	31329253	+	CDH6	1964652
chr18	63588404	63589770	1	0.502859	10	9e-05	0.0006	0.73899	0.23613	chr18	63417487	63549202	+	CDH7	39203
chr18	63588404	63589770	1	0.502859	10	9e-05	0.0006	0.73899	0.23613	chr18	63417887	63549202	+	CDH7	39203
chr18	63610429	63611659	1	0.441016	11	0.012	0.0016	0.80982	0.3688	chr18	63417487	63549202	+	CDH7	61228
chr18	63610429	63611659	1	0.441016	11	0.012	0.0016	0.80982	0.3688	chr18	63417887	63549202	+	CDH7	61228
chr18	63612828	63613852	1	0.421911	13	0.019	0.004	0.80751	0.3856	chr18	63417487	63549202	+	CDH7	63627
chr18	63612828	63613852	1	0.421911	13	0.019	0.004	0.80751	0.3856	chr18	63417887	63549202	+	CDH7	63627
chr18	63569781	63571505	1	0.4058	18	4.5e-06	0.0002	0.5314	0.1256	chr18	63417487	63549202	+	CDH7	20580
chr18	63569781	63571505	1	0.4058	18	4.5e-06	0.0002	0.5314	0.1256	chr18	63417887	63549202	+	CDH7	20580
chr18	63625082	63625952	1	0.37885	10	0.00043	0.0045	0.5423	0.16345	chr18	63417487	63549202	+	CDH7	75881
chr18	63625082	63625952	1	0.37885	10	0.00043	0.0045	0.5423	0.16345	chr18	63417887	63549202	+	CDH7	75881
chr18	63643650	63644093	1	0.324523	13	0.0022	0.004	0.70404	0.37952	chr18	63417487	63549202	+	CDH7	94449
chr18	63643650	63644093	1	0.324523	13	0.0022	0.004	0.70404	0.37952	chr18	63417887	63549202	+	CDH7	94449
chr5	25905130	25905959	1	0.623523	10	2.9e-05	0.00037	0.70707	0.083551	chr5	26880708	27038689	-	CDH9	974750
chr5	26041823	26043199	1	0.606774	11	1.1e-05	3.9e-05	0.66705	0.060271	chr5	26880708	27038689	-	CDH9	837510
chr5	26014828	26016247	1	0.569498	20	1.9e-06	6.6e-05	0.78965	0.22015	chr5	26880708	27038689	-	CDH9	864462
chr5	26023586	26024705	1	0.564472	13	0.00025	6.4e-05	0.81714	0.25266	chr5	26880708	27038689	-	CDH9	856004
chr5	25894708	25896112	1	0.55317	15	3.3e-07	4.5e-06	0.64134	0.088174	chr5	26880708	27038689	-	CDH9	984597
chr5	25899744	25900844	1	0.549606	10	2e-05	0.00034	0.62799	0.078379	chr5	26880708	27038689	-	CDH9	979865
chr5	25910059	25910499	1	0.534398	10	3.5e-05	0.00011	0.66186	0.12746	chr5	26880708	27038689	-	CDH9	970210
chr5	25968848	25969745	1	0.507927	12	1.7e-05	0.00031	0.64806	0.14013	chr5	26880708	27038689	-	CDH9	910964
chr5	26025522	26026427	1	0.501774	10	0.00097	0.0071	0.79994	0.29817	chr5	26880708	27038689	-	CDH9	854282
chr5	29008451	29009482	1	0.490963	10	0.00051	0.0017	0.72176	0.23079	chr5	26880708	27038689	-	CDH9	1969763
chr5	25980819	25982079	1	0.489851	13	2.7e-05	0.00017	0.58772	0.09787	chr5	26880708	27038689	-	CDH9	898630
chr5	26009843	26010649	1	0.485312	12	5e-06	2.3e-05	0.53035	0.045033	chr5	26880708	27038689	-	CDH9	870060
chr5	25930552	25931560	1	0.477945	10	0.00018	0.00035	0.58609	0.10814	chr5	26880708	27038689	-	CDH9	949149
chr5	25871649	25872597	1	0.471646	13	7.4e-05	0.0059	0.7173	0.24566	chr5	26880708	27038689	-	CDH9	1008112
chr5	26006848	26007784	1	0.464279	11	0.00038	0.0015	0.8214	0.35712	chr5	26880708	27038689	-	CDH9	872925
chr5	26051370	26051743	1	0.444317	10	0.00051	0.0072	0.65689	0.21257	chr5	26880708	27038689	-	CDH9	828966
chr5	25892546	25893586	1	0.432441	12	4.2e-05	0.00032	0.65319	0.22075	chr5	26880708	27038689	-	CDH9	987123
chr5	29098136	29099091	1	0.432418	16	3.5e-06	7.9e-05	0.61304	0.18062	chr5	26880708	27038689	-	CDH9	2059448
chr5	25849329	25850496	1	0.430906	10	6.2e-05	0.00021	0.53957	0.10866	chr5	26880708	27038689	-	CDH9	1030213
chr5	29016878	29017814	1	0.418755	12	1.3e-06	7.1e-06	0.8205	0.40175	chr5	26880708	27038689	-	CDH9	1978190
chr5	26032809	26033746	1	0.387445	11	0.00051	0.0091	0.60762	0.22018	chr5	26880708	27038689	-	CDH9	846963
chr5	25989022	25990682	1	0.386036	17	6.4e-05	0.0034	0.59609	0.21005	chr5	26880708	27038689	-	CDH9	890027
chr5	25873043	25873387	1	0.3821	10	0.00022	0.0045	0.48953	0.10743	chr5	26880708	27038689	-	CDH9	1007322
chr5	27083912	27084790	1	0.378609	10	0.0015	0.0046	0.64888	0.27027	chr5	26880708	27038689	-	CDH9	45224
chr5	25910537	25911366	0.12	0.378362	21	1.7e-09	2.4e-08	0.42091	0.042548	chr5	26880708	27038689	-	CDH9	969343
chr5	29105104	29107008	1	0.362265	14	1.2e-05	6e-05	0.42949	0.067223	chr5	26880708	27038689	-	CDH9	2066416
chr5	25890536	25891713	1	0.335599	18	0.00015	0.0038	0.67537	0.33978	chr5	26880708	27038689	-	CDH9	988996
chr5	29102592	29103910	1	0.330396	12	0.001	0.0049	0.49147	0.16107	chr5	26880708	27038689	-	CDH9	2063904
chr2	202798452	202799036	1	-0.516546	10	1.1e-05	1e-06	0.42765	0.9442	chr2	202671151	202760273	+	CDK15	38180
chr2	202798452	202799036	1	-0.516546	10	1.1e-05	1e-06	0.42765	0.9442	chr2	202671301	202760273	+	CDK15	38180
chr1	205495100	205496082	1	-0.387273	26	4e-09	2.8e-06	0.23955	0.62682	chr1	205473683	205501921	+	CDK18	0
chr1	205484900	205487032	0.19	-0.485702	24	8.1e-11	3.8e-08	0.26147	0.74717	chr1	205473683	205501921	+	CDK18	0
chr9	123083406	123084211	1	0.302839	13	0.00011	0.0011	0.38249	0.079652	chr9	123151146	123342448	-	CDK5RAP2	66936
chr7	92592612	92593130	1	0.355949	10	0.0006	0.007	0.67349	0.31754	chr7	92234234	92465941	-	CDK6	126672
chr7	92327658	92327995	1	-0.360988	10	0.0015	0.0034	0.19618	0.55717	chr7	92234234	92463231	-	CDK6	0
chr7	92327658	92327995	1	-0.360988	10	0.0015	0.0034	0.19618	0.55717	chr7	92234234	92465941	-	CDK6	0
chr11	2906199	2906240	1	-0.619744	10	1.1e-05	1.6e-05	0.15274	0.77248	chr11	2904447	2906995	-	CDKN1C	0
chr9	22147659	22148517	1	0.406292	10	0.0013	0.005	0.85094	0.44465	chr9	22002901	22009312	-	CDKN2B	138348
chr6	4515210	4516037	1	0.389033	10	2.9e-05	0.00012	0.61285	0.22382	chr6	4776679	4955778	+	CDYL	260643
chr6	4521036	4522474	1	0.383757	19	1e-05	0.00036	0.72035	0.3366	chr6	4776679	4955778	+	CDYL	254206
chr6	4562323	4563254	1	0.373848	10	3.5e-05	0.0006	0.79675	0.4229	chr6	4776679	4955778	+	CDYL	213426
chr6	4564915	4566795	1	0.360648	28	2.3e-09	2.3e-06	0.71159	0.35095	chr6	4776679	4955778	+	CDYL	209885
chr6	4588199	4589127	1	0.34366	14	1.7e-05	0.00062	0.56878	0.22512	chr6	4776679	4955778	+	CDYL	187553
chr6	4575002	4576844	1	0.340302	25	1.6e-06	0.00028	0.77159	0.43129	chr6	4776679	4955778	+	CDYL	199836
chr6	4581349	4582888	1	0.32835	14	0.00094	0.0099	0.67919	0.35084	chr6	4776679	4955778	+	CDYL	193792
chr6	4509696	4515055	1	0.300273	91	6.3e-05	0.0069	0.74921	0.61027	chr6	4776679	4955778	+	CDYL	261625
chr20	48788828	48789418	1.1e-09	0.627949	37	4.4e-14	2.3e-16	0.86126	0.23331	chr20	48807119	48809227	+	CEBPB	17702
chr20	48810140	48810520	1	-0.310528	10	0.00083	0.0017	0.52179	0.83232	chr20	48807119	48809227	+	CEBPB	914
chr10	11059996	11060048	1	0.389466	14	0.00047	0.0022	0.543	0.15353	chr10	10504477	11373418	+	CELF2	0
chr10	11059996	11060048	1	0.389466	14	0.00047	0.0022	0.543	0.15353	chr10	10838778	11373418	+	CELF2	0
chr10	11059996	11060048	1	0.389466	14	0.00047	0.0022	0.543	0.15353	chr10	10840673	11373418	+	CELF2	0
chr10	11059996	11060048	1	0.389466	14	0.00047	0.0022	0.543	0.15353	chr10	11046784	11373418	+	CELF2	0
chr10	11059996	11060048	1	0.389466	14	0.00047	0.0022	0.543	0.15353	chr10	11047074	11373418	+	CELF2	0
chr10	11059996	11060048	1	0.389466	14	0.00047	0.0022	0.543	0.15353	chr10	11047258	11378672	+	CELF2	0
chr10	11059996	11060048	1	0.389466	14	0.00047	0.0022	0.543	0.15353	chr10	11047561	11373418	+	CELF2	0
chr10	11059996	11060048	1	0.389466	14	0.00047	0.0022	0.543	0.15353	chr10	11059885	11373418	+	CELF2	0
chr10	11059996	11060048	1	0.389466	14	0.00047	0.0022	0.543	0.15353	chr10	11059892	11378672	+	CELF2	0
chr10	11060196	11060237	1	0.30948	10	3.5e-05	0.00021	0.51558	0.2061	chr10	10504477	11373418	+	CELF2	0
chr10	11060196	11060237	1	0.30948	10	3.5e-05	0.00021	0.51558	0.2061	chr10	10838778	11373418	+	CELF2	0
chr10	11060196	11060237	1	0.30948	10	3.5e-05	0.00021	0.51558	0.2061	chr10	10840673	11373418	+	CELF2	0
chr10	11060196	11060237	1	0.30948	10	3.5e-05	0.00021	0.51558	0.2061	chr10	11046784	11373418	+	CELF2	0
chr10	11060196	11060237	1	0.30948	10	3.5e-05	0.00021	0.51558	0.2061	chr10	11047074	11373418	+	CELF2	0
chr10	11060196	11060237	1	0.30948	10	3.5e-05	0.00021	0.51558	0.2061	chr10	11047258	11378672	+	CELF2	0
chr10	11060196	11060237	1	0.30948	10	3.5e-05	0.00021	0.51558	0.2061	chr10	11047561	11373418	+	CELF2	0
chr10	11060196	11060237	1	0.30948	10	3.5e-05	0.00021	0.51558	0.2061	chr10	11059885	11373418	+	CELF2	0
chr10	11060196	11060237	1	0.30948	10	3.5e-05	0.00021	0.51558	0.2061	chr10	11059892	11378672	+	CELF2	0
chr10	10838783	10839790	1	-0.351953	12	0.0018	0.0074	0.33536	0.68731	chr10	10504477	11373418	+	CELF2	0
chr10	10838783	10839790	1	-0.351953	12	0.0018	0.0074	0.33536	0.68731	chr10	10838778	11373418	+	CELF2	0
chr18	36455319	36456178	1	0.482158	11	0.00029	0.0015	0.74783	0.26567	chr18	34823007	35146000	-	CELF4	1309320
chr18	36542460	36543641	1	0.475757	10	0.00011	0.00067	0.83011	0.35436	chr18	34823007	35146000	-	CELF4	1396461
chr18	36628383	36629357	1	0.43871	10	0.00071	0.0045	0.8905	0.45179	chr18	34823007	35146000	-	CELF4	1482384
chr18	36480655	36481635	1	0.438294	15	3.5e-05	0.0012	0.71449	0.2762	chr18	34823007	35146000	-	CELF4	1334656
chr18	36447437	36448547	1	0.433864	10	0.0042	0.0029	0.63612	0.20225	chr18	34823007	35146000	-	CELF4	1301438
chr18	36484029	36485529	1	0.394079	12	0.00079	0.0032	0.79069	0.39661	chr18	34823007	35146000	-	CELF4	1338030
chr18	36553702	36554258	1	0.377925	10	0.0028	0.0046	0.78644	0.40851	chr18	34823007	35146000	-	CELF4	1407703
chr18	36550542	36552188	1	0.360385	19	6.5e-05	0.00037	0.77779	0.41741	chr18	34823007	35146000	-	CELF4	1404543
chr18	36472338	36473404	1	0.332756	10	0.0042	0.0072	0.80065	0.4679	chr18	34823007	35146000	-	CELF4	1326339
chr18	35147183	35147255	1	-0.339626	10	0.0037	0.0011	0.27289	0.61252	chr18	34823007	35146000	-	CELF4	1184
chr22	46867893	46868111	1	0.525503	13	1e-06	3.8e-05	0.74793	0.22242	chr22	46756730	46933067	-	CELSR1	0
chr22	46933313	46933356	1	0.476641	10	1.1e-05	5.8e-05	0.8857	0.40906	chr22	46756730	46933067	-	CELSR1	247
chr22	46933569	46933916	0.094	0.424615	42	9.9e-10	1.9e-08	0.58692	0.3243	chr22	46756730	46933067	-	CELSR1	503
chr22	46770194	46770546	1	-0.303831	18	1.1e-05	9.1e-05	0.58059	0.88443	chr22	46756730	46933067	-	CELSR1	0
chr15	81246210	81247096	1	0.336919	10	0.00083	0.0019	0.84121	0.5043	chr15	81071683	81244003	+	CEMIP	2208
chr4	104271044	104271747	1	0.733686	10	1.1e-05	0.00034	0.84701	0.11333	chr4	104026962	104119566	-	CENPE	151479
chr4	104228692	104229616	1	0.510683	22	8.4e-08	9.2e-06	0.7245	0.21382	chr4	104026962	104119566	-	CENPE	109127
chr4	104290198	104292332	1	0.498247	19	5e-07	3.4e-05	0.70422	0.20598	chr4	104026962	104119566	-	CENPE	170633
chr4	104148065	104149425	1	0.440051	19	3.8e-08	5.6e-06	0.52412	0.084069	chr4	104026962	104119566	-	CENPE	28500
chr4	104207844	104208616	1	0.382287	10	0.00015	0.0029	0.47502	0.092738	chr4	104026962	104119566	-	CENPE	88279
chr4	104296421	104297585	1	0.353467	15	0.0004	0.0055	0.5826	0.22914	chr4	104026962	104119566	-	CENPE	176856
chr4	104157737	104158378	1	0.323712	10	0.00018	0.0018	0.40713	0.083422	chr4	104026962	104119566	-	CENPE	38172
chr6	126965281	126966601	1	0.536807	13	1e-06	3.8e-05	0.60503	0.068225	chr6	126660934	126670021	+	CENPW	295261
chr6	127023703	127024573	1	0.323471	10	0.0073	0.0047	0.5882	0.26473	chr6	126660934	126670021	+	CENPW	353683
chr14	81079223	81079491	1	0.34816	10	0.0024	0.0045	0.93677	0.58861	chr14	80962820	81405884	-	CEP128	0
chr15	49070684	49070936	1	0.396946	10	0.00043	0.00023	0.83456	0.43761	chr15	49030134	49103343	-	CEP152	0
chr1	243053759	243053846	1	0.432873	10	1.1e-05	2e-05	0.73134	0.29847	chr1	243287729	243418708	-	CEP170	233884
chr22	47131827	47132375	1	0.421058	10	5.2e-05	0.0002	0.88804	0.46698	chr22	47080306	47134152	-	CERK	0
chr2	182497123	182498064	1	0.307822	10	7.5e-05	0.0017	0.4073	0.099482	chr2	182401400	182521834	-	CERKL	0
chr2	182423722	182425086	1	0.305235	10	0.0006	0.0046	0.75594	0.45071	chr2	182401400	182521834	-	CERKL	0
chr2	169584867	169585372	1	0.344342	10	0.00013	0.0028	0.84862	0.50428	chr2	169312758	169631644	+	CERS6	0
chr2	169313972	169314421	1	0.30906	15	0.00017	0.0037	0.60548	0.29642	chr2	169312758	169631644	+	CERS6	0
chr15	81454013	81454686	1	-0.485706	10	6.2e-05	0.00036	0.12356	0.60926	chr15	81426643	81441516	+	CFAP161	12498
chr15	81456622	81459264	1	-0.530115	21	4.4e-10	7.8e-07	0.080555	0.61067	chr15	81426643	81441516	+	CFAP161	15107
chr10	134617626	134617806	1	-0.335683	10	0.0028	0.0018	0.23208	0.56777	chr10	134621895	134756089	-	CFAP46	4090
chr10	106277250	106278159	1	-0.30688	10	1.1e-05	3.1e-05	0.64834	0.95522	chr10	106113521	106214848	+	CFAP58	62403
chr10	106286672	106287627	1	-0.337522	10	0.00071	0.001	0.49684	0.83436	chr10	106113521	106214848	+	CFAP58	71825
chr10	106208352	106209979	1	-0.393714	12	2.6e-06	1.2e-05	0.51695	0.91066	chr10	106113521	106214848	+	CFAP58	0
chr10	106301223	106303819	1	-0.398371	25	2.2e-09	1.2e-06	0.41475	0.81312	chr10	106113521	106214848	+	CFAP58	86376
chr10	106298347	106299703	1	-0.401329	10	1.1e-05	1.8e-05	0.48584	0.88717	chr10	106113521	106214848	+	CFAP58	83500
chr20	20231492	20231789	1	0.360592	10	0.0013	0.0048	0.87542	0.51482	chr20	20033157	20341346	+	CFAP61	0
chr20	20257860	20258030	1	0.312496	18	5.4e-05	0.00058	0.71026	0.39777	chr20	20033157	20341346	+	CFAP61	0
chr20	20271163	20272502	1	0.303472	12	0.016	0.0049	0.75516	0.45169	chr20	20033157	20341346	+	CFAP61	0
chr19	860701	860771	1	0.329403	10	0.00031	0.00021	0.64146	0.31205	chr19	859658	863569	+	CFD	0
chr1	196673245	196673800	1	0.444659	10	0.0028	0.0032	0.74527	0.30061	chr1	196621007	196716634	+	CFH	0
chr1	196710355	196711500	1	0.322338	15	0.00028	0.0038	0.82178	0.49945	chr1	196621007	196716634	+	CFH	0
chr1	196824075	196824959	1	0.447872	12	0.0014	0.0032	0.74657	0.29869	chr1	196788860	196801319	+	CFHR1	22757
chr1	196789658	196790260	1	0.428296	10	0.0006	0.0034	0.85961	0.43131	chr1	196788860	196801319	+	CFHR1	0
chr1	196784566	196785736	1	0.411124	15	1.1e-05	0.00022	0.53606	0.12494	chr1	196788860	196801319	+	CFHR1	3125
chr1	196791049	196792096	1	0.37858	10	0.0064	0.007	0.77202	0.39344	chr1	196788860	196801319	+	CFHR1	0
chr1	196795614	196796430	1	0.334831	13	0.00031	0.004	0.69383	0.359	chr1	196788860	196801319	+	CFHR1	0
chr1	196906464	196907629	1	0.355781	12	3.7e-05	0.00019	0.43639	0.080612	chr1	196912897	196928356	+	CFHR2	5269
chr1	196930157	196931956	1	0.32838	16	0.00096	0.002	0.80524	0.47686	chr1	196912897	196928356	+	CFHR2	1802
chr1	196740207	196741149	1	0.534422	10	1.6e-05	0.00034	0.64049	0.10607	chr1	196743929	196763203	+	CFHR3	2781
chr1	196775112	196776539	1	0.505983	14	2.7e-06	2.5e-06	0.60445	0.098471	chr1	196743929	196763203	+	CFHR3	11910
chr1	196746941	196747764	1	0.455122	10	0.00013	0.0029	0.71914	0.26402	chr1	196743929	196763203	+	CFHR3	0
chr1	196738985	196739501	1	0.386144	10	0.00097	0.00059	0.89944	0.5133	chr1	196743929	196763203	+	CFHR3	4429
chr1	196865598	196866178	1	0.501988	10	9e-05	0.001	0.64704	0.14505	chr1	196857143	196887843	+	CFHR4	0
chr1	196871267	196873033	1	0.456714	17	8.3e-05	0.0024	0.80274	0.34603	chr1	196857143	196887843	+	CFHR4	0
chr1	196843949	196845301	1	0.44832	17	5.7e-06	6.6e-05	0.81515	0.36683	chr1	196857143	196887843	+	CFHR4	11843
chr1	196892163	196893739	1	0.319738	13	0.00028	0.00029	0.46132	0.14158	chr1	196857143	196887843	+	CFHR4	4321
chr8	57148122	57149556	1	0.699676	11	3.8e-06	1.1e-05	0.77638	0.076708	chr8	57124196	57131357	+	CHCHD7	16766
chr8	57144120	57144373	1	0.304629	12	0.0014	0.0074	0.6582	0.35357	chr8	57124196	57131357	+	CHCHD7	12764
chr8	61821399	61821679	1	0.611594	15	1.7e-07	1.2e-05	0.77768	0.16608	chr8	61591323	61780586	+	CHD7	40814
chr8	61821399	61821679	1	0.611594	15	1.7e-07	1.2e-05	0.77768	0.16608	chr8	61653817	61780586	+	CHD7	40814
chr8	61760774	61762345	1	-0.442843	24	1.8e-07	9.6e-06	0.3719	0.81474	chr8	61591323	61780586	+	CHD7	0
chr8	61760774	61762345	1	-0.442843	24	1.8e-07	9.6e-06	0.3719	0.81474	chr8	61653817	61780586	+	CHD7	0
chr16	53278260	53278430	1	0.568581	10	2e-05	5.9e-05	0.76911	0.20052	chr16	53088944	53361414	+	CHD9	0
chr16	53278260	53278430	1	0.568581	10	2e-05	5.9e-05	0.76911	0.20052	chr16	53189837	53361414	+	CHD9	0
chr3	53869791	53871357	1	-0.339733	17	6.4e-05	0.0012	0.20849	0.54822	chr3	53850323	53880420	-	CHDH	0
chr3	53880299	53880376	1	-0.360188	10	0.0018	0.0028	0.1633	0.52349	chr3	53850323	53880420	-	CHDH	0
chr3	397253	397726	1	0.390953	10	1.6e-05	0.00022	0.43989	0.048937	chr3	238278	451097	+	CHL1	0
chr3	397253	397726	1	0.390953	10	1.6e-05	0.00022	0.43989	0.048937	chr3	361365	451097	+	CHL1	0
chr3	583379	584347	1	0.37952	11	0.0022	0.0094	0.6922	0.31268	chr3	238278	451097	+	CHL1	132283
chr3	583379	584347	1	0.37952	11	0.0022	0.0094	0.6922	0.31268	chr3	361365	451097	+	CHL1	132283
chr3	139195	140418	1	0.332188	13	6.5e-05	0.0011	0.45753	0.12534	chr3	238278	451097	+	CHL1	97861
chr3	87211764	87213115	1	0.32711	15	4.3e-05	0.0008	0.43884	0.11173	chr3	87276412	87304698	+	CHMP2B	63298
chr17	78963173	78963318	1	0.305678	10	9e-05	0.00019	0.51707	0.21139	chr17	78965640	78973933	+	CHMP6	2323
chr21	19617438	19617537	1	-0.416053	10	6.2e-05	0.00012	0.14705	0.5631	chr21	19289656	19639687	+	CHODL	0
chr21	19617438	19617537	1	-0.416053	10	6.2e-05	0.00012	0.14705	0.5631	chr21	19617149	19639687	+	CHODL	0
chr1	240161174	240161580	0.015	0.312898	61	1.5e-10	3.2e-09	0.62234	0.38139	chr1	239792372	240072717	+	CHRM3	88458
chr1	239376295	239376549	1	-0.349461	10	7.5e-05	0.00019	0.54913	0.89859	chr1	239792372	240072717	+	CHRM3	415824
chr12	105045649	105046230	1	0.563455	13	4.8e-07	4.1e-06	0.90735	0.34389	chr12	104850691	105155792	+	CHST11	0
chr12	105017550	105018381	1	0.441905	10	0.0013	0.0045	0.66023	0.21832	chr12	104850691	105155792	+	CHST11	0
chr7	2449448	2449730	1	0.463365	10	0.00015	0.0047	0.68563	0.22226	chr7	2443194	2474216	+	CHST12	0
chr10	73738071	73738392	1	0.406296	10	0.00043	0.0019	0.58403	0.17773	chr10	73724119	73773322	+	CHST3	0
chr10	73715833	73716525	1	0.351947	10	0.0037	0.0046	0.82403	0.47209	chr10	73724119	73773322	+	CHST3	7595
chr16	71546752	71547303	1	0.303394	13	0.00031	0.004	0.58821	0.28481	chr16	71560022	71572493	+	CHST4	12720
chr16	71558411	71559579	1	0.300713	19	0.00021	0.00077	0.55528	0.25457	chr16	71560022	71572493	+	CHST4	444
chr16	10982605	10983218	1	0.342066	10	0.00013	0.0006	0.86013	0.51807	chr16	10971054	11018840	+	CIITA	0
chr19	1271560	1271799	1	0.391278	10	0.00013	0.0028	0.5224	0.13113	chr19	1269264	1274808	+	CIRBP	0
chr19	1271560	1271799	1	0.391278	10	0.00013	0.0028	0.5224	0.13113	chr19	1269264	1273171	+	CIRBP	0
chr19	1271560	1271799	1	0.391278	10	0.00013	0.0028	0.5224	0.13113	chr19	1269266	1273171	+	CIRBP	0
chr2	122259822	122260694	1	0.331641	10	0.00037	0.0028	0.52649	0.19485	chr2	122095351	122407052	-	CLASP1	0
chr2	122278894	122279335	0.97	-0.416082	13	6.5e-07	2e-07	0.40462	0.82071	chr2	122095351	122407052	-	CLASP1	0
chr11	67138871	67139713	1	0.337286	22	5e-05	0.0083	0.63366	0.29637	chr11	67131638	67141206	-	CLCF1	0
chr11	67138871	67139713	1	0.337286	22	5e-05	0.0083	0.63366	0.29637	chr11	67131638	67141648	-	CLCF1	0
chr21	31458041	31458675	1	0.663046	10	2.4e-05	0.0002	0.73628	0.073232	chr21	31538240	31538971	-	CLDN17	79566
chr21	31562127	31563143	1	0.63957	12	6.5e-05	0.00019	0.8458	0.20623	chr21	31538240	31538971	-	CLDN17	23157
chr21	31485805	31486899	1	0.55662	10	1.3e-05	6e-05	0.57156	0.014938	chr21	31538240	31538971	-	CLDN17	51342
chr21	31490533	31491570	1	0.556579	14	5.3e-07	2.5e-06	0.61914	0.062565	chr21	31538240	31538971	-	CLDN17	46671
chr21	31461043	31462810	1	0.52734	21	1e-06	1.1e-05	0.79525	0.26791	chr21	31538240	31538971	-	CLDN17	75431
chr21	31497733	31498603	1	0.501131	10	0.0018	0.003	0.68821	0.18708	chr21	31538240	31538971	-	CLDN17	39638
chr21	31549022	31549689	1	0.464661	10	0.0032	0.0044	0.77612	0.31146	chr21	31538240	31538971	-	CLDN17	10052
chr21	31473941	31475015	1	0.458029	10	0.00097	0.0027	0.6238	0.16577	chr21	31538240	31538971	-	CLDN17	63226
chr21	31453334	31454942	1	0.439799	14	0.00043	0.00062	0.84782	0.40802	chr21	31538240	31538971	-	CLDN17	83299
chr21	31535283	31536182	1	0.325235	10	0.00043	0.0045	0.43095	0.10571	chr21	31538240	31538971	-	CLDN17	2059
chr21	31538043	31539057	1	0.310978	19	0.0015	0.0015	0.5815	0.27053	chr21	31538240	31538971	-	CLDN17	0
chr8	8484460	8485581	1	0.54722	10	1.3e-05	1.7e-05	0.55389	0.0066667	chr8	8559665	8561617	+	CLDN23	74085
chr12	10158192	10159392	1	0.366442	10	0.0013	0.007	0.78333	0.41689	chr12	10163225	10170548	+	CLEC12B	3834
chr12	10158192	10159392	1	0.366442	10	0.0013	0.007	0.78333	0.41689	chr12	10163225	10171399	+	CLEC12B	3834
chr16	11081511	11082226	1	0.575981	10	2.4e-05	1.7e-05	0.86247	0.28648	chr16	11038344	11220201	+	CLEC16A	0
chr16	11081511	11082226	1	0.575981	10	2.4e-05	1.7e-05	0.86247	0.28648	chr16	11038344	11276046	+	CLEC16A	0
chr12	10241935	10242911	1	0.401243	10	0.0049	0.0075	0.70233	0.30108	chr12	10222152	10251664	-	CLEC1A	0
chr12	10251018	10252119	1	0.376367	14	7.9e-05	0.0004	0.75927	0.3829	chr12	10222152	10251664	-	CLEC1A	0
chr12	10226409	10227307	1	0.358818	10	0.00071	0.0017	0.70866	0.34985	chr12	10222152	10251664	-	CLEC1A	0
chr12	10219992	10220824	1	0.311775	11	0.0017	0.0064	0.71315	0.40138	chr12	10222152	10251664	-	CLEC1A	1329
chr12	10155932	10157538	1	0.310045	18	0.0002	0.0038	0.63811	0.32807	chr12	10145661	10151899	-	CLEC1B	4034
chr12	7876048	7876439	1	0.497929	10	0.0006	0.0006	0.67854	0.18061	chr12	7882010	7902069	-	CLEC4C	5572
chr2	55388830	55389677	1	-0.43153	17	7.2e-07	4.4e-05	0.38984	0.82137	chr2	55399686	55459699	-	CLHC1	10010
chr2	55388830	55389677	1	-0.43153	17	7.2e-07	4.4e-05	0.38984	0.82137	chr2	55399686	55459449	-	CLHC1	10010
chr6	45901621	45902368	1	-0.316796	10	0.00011	0.00011	0.62506	0.94186	chr6	45866189	46048085	-	CLIC5	0
chr6	45901621	45902368	1	-0.316796	10	0.00011	0.00011	0.62506	0.94186	chr6	45866189	45983626	-	CLIC5	0
chr6	45901621	45902368	1	-0.316796	10	0.00011	0.00011	0.62506	0.94186	chr6	45879359	45983626	-	CLIC5	0
chr5	157606074	157607020	1	-0.382034	10	2.9e-05	6e-05	0.12836	0.51039	chr5	157212750	157286183	-	CLINT1	319892
chr5	157634870	157635260	1	-0.396192	10	0.0018	0.0028	0.228	0.6242	chr5	157212750	157286183	-	CLINT1	348688
chr11	123008161	123008826	1	-0.372771	24	3.4e-09	2.1e-07	0.16901	0.54178	chr11	122942713	123066013	-	CLMP	0
chr13	77551260	77552624	1	0.314708	17	3.9e-05	0.0008	0.52848	0.21377	chr13	77566058	77576652	+	CLN5	13435
chr4	10657563	10658139	1	0.393898	10	0.00013	0.00061	0.46231	0.068416	chr4	10491837	10686386	-	CLNK	0
chr8	62062890	62064566	1	0.425221	15	0.00013	0.0055	0.67452	0.2493	chr8	62200524	62414204	+	CLVS1	135959
chr8	62067547	62068509	1	0.30446	10	0.0056	0.0072	0.85133	0.54686	chr8	62200524	62414204	+	CLVS1	132016
chr12	108816725	108818207	1	-0.302804	12	6.5e-05	0.00019	0.074121	0.37692	chr12	108681820	108733094	-	CMKLR1	83632
chr2	6426116	6426959	1	0.31216	10	0.00071	0.0044	0.43729	0.12513	chr2	6980683	7005950	-	CMPK2	553725
chr6	37422952	37423146	1	0.391538	10	0.0018	0.0055	0.68002	0.28848	chr6	37400906	37449284	+	CMTR1	0
chr8	88537124	88538439	1	0.400438	10	0.00013	0.0017	0.46901	0.068571	chr8	87878675	88394955	+	CNBD1	142170
chr5	179920738	179921011	1	0.313705	10	0.00083	0.00062	0.87546	0.56175	chr5	179921398	180005405	+	CNOT6	388
chr1	24229297	24229365	1	0.424472	10	0.0042	0.0083	0.70443	0.27996	chr1	24200459	24239817	-	CNR2	0
chr9	34553753	34553919	1	-0.361532	10	0.0028	0.0028	0.30695	0.66848	chr9	34551429	34589735	-	CNTFR	0
chr9	34553753	34553919	1	-0.361532	10	0.0028	0.0028	0.30695	0.66848	chr9	34551429	34590138	-	CNTFR	0
chr9	17016247	17016974	1	0.353828	10	0.00051	0.0017	0.71281	0.35898	chr9	17134988	17168560	+	CNTLN	118015
chr9	17016247	17016974	1	0.353828	10	0.00051	0.0017	0.71281	0.35898	chr9	17134988	17302049	+	CNTLN	118015
chr9	17016247	17016974	1	0.353828	10	0.00051	0.0017	0.71281	0.35898	chr9	17134988	17503921	+	CNTLN	118015
chr3	74992807	74994323	1	0.415372	12	0.00025	0.0021	0.91848	0.50311	chr3	74311719	74570291	-	CNTN3	422517
chr3	75020455	75021092	1	0.382176	10	0.0013	0.0045	0.86075	0.47857	chr3	74311719	74570291	-	CNTN3	450165
chr3	75058242	75059528	1	0.371294	10	0.00037	0.0017	0.92216	0.55086	chr3	74311719	74570291	-	CNTN3	487952
chr3	74854999	74855915	1	0.357121	12	0.0066	0.0073	0.91618	0.55906	chr3	74311719	74570291	-	CNTN3	284709
chr3	74316737	74317196	1	0.350904	10	0.00031	0.00011	0.95768	0.60677	chr3	74311719	74570291	-	CNTN3	0
chr3	74975363	74977094	1	0.333669	17	1.2e-05	0.00024	0.8762	0.54253	chr3	74311719	74570291	-	CNTN3	405073
chr11	98950194	98951229	1	0.561859	10	1.1e-05	6.2e-05	0.62771	0.065846	chr11	98891705	100180433	+	CNTN5	0
chr11	98950194	98951229	1	0.561859	10	1.1e-05	6.2e-05	0.62771	0.065846	chr11	98891705	100229616	+	CNTN5	0
chr11	98960135	98960970	1	0.545017	10	7.5e-05	0.00011	0.83716	0.29214	chr11	98891705	100180433	+	CNTN5	0
chr11	98960135	98960970	1	0.545017	10	7.5e-05	0.00011	0.83716	0.29214	chr11	98891705	100229616	+	CNTN5	0
chr11	99545986	99547054	1	0.541006	10	7.5e-05	0.001	0.74245	0.20144	chr11	98891705	100180433	+	CNTN5	0
chr11	99545986	99547054	1	0.541006	10	7.5e-05	0.001	0.74245	0.20144	chr11	98891705	100229616	+	CNTN5	0
chr11	99545986	99547054	1	0.541006	10	7.5e-05	0.001	0.74245	0.20144	chr11	99426875	100229616	+	CNTN5	0
chr11	99038833	99039378	1	0.531902	10	7.5e-05	0.00035	0.85487	0.32296	chr11	98891705	100180433	+	CNTN5	0
chr11	99038833	99039378	1	0.531902	10	7.5e-05	0.00035	0.85487	0.32296	chr11	98891705	100229616	+	CNTN5	0
chr11	99492331	99493908	1	0.52263	10	5.2e-05	0.00059	0.68126	0.15863	chr11	98891705	100180433	+	CNTN5	0
chr11	99492331	99493908	1	0.52263	10	5.2e-05	0.00059	0.68126	0.15863	chr11	98891705	100229616	+	CNTN5	0
chr11	99492331	99493908	1	0.52263	10	5.2e-05	0.00059	0.68126	0.15863	chr11	99426875	100229616	+	CNTN5	0
chr11	99532075	99533542	1	0.504683	13	1.2e-05	3.8e-05	0.6642	0.15951	chr11	98891705	100180433	+	CNTN5	0
chr11	99532075	99533542	1	0.504683	13	1.2e-05	3.8e-05	0.6642	0.15951	chr11	98891705	100229616	+	CNTN5	0
chr11	99532075	99533542	1	0.504683	13	1.2e-05	3.8e-05	0.6642	0.15951	chr11	99426875	100229616	+	CNTN5	0
chr11	99456724	99458319	1	0.50231	14	4.4e-06	0.00016	0.74877	0.24646	chr11	98891705	100180433	+	CNTN5	0
chr11	99456724	99458319	1	0.50231	14	4.4e-06	0.00016	0.74877	0.24646	chr11	98891705	100229616	+	CNTN5	0
chr11	99456724	99458319	1	0.50231	14	4.4e-06	0.00016	0.74877	0.24646	chr11	99426875	100229616	+	CNTN5	0
chr11	99684986	99686233	1	0.495272	10	2e-05	0.001	0.60141	0.10614	chr11	98891705	100180433	+	CNTN5	0
chr11	99684986	99686233	1	0.495272	10	2e-05	0.001	0.60141	0.10614	chr11	98891705	100229616	+	CNTN5	0
chr11	99684986	99686233	1	0.495272	10	2e-05	0.001	0.60141	0.10614	chr11	99426875	100229616	+	CNTN5	0
chr11	99533964	99535292	1	0.493314	20	2.5e-09	8.4e-07	0.67058	0.17727	chr11	98891705	100180433	+	CNTN5	0
chr11	99533964	99535292	1	0.493314	20	2.5e-09	8.4e-07	0.67058	0.17727	chr11	98891705	100229616	+	CNTN5	0
chr11	99533964	99535292	1	0.493314	20	2.5e-09	8.4e-07	0.67058	0.17727	chr11	99426875	100229616	+	CNTN5	0
chr11	99538407	99539355	1	0.490349	10	0.00011	0.00013	0.75759	0.26724	chr11	98891705	100180433	+	CNTN5	0
chr11	99538407	99539355	1	0.490349	10	0.00011	0.00013	0.75759	0.26724	chr11	98891705	100229616	+	CNTN5	0
chr11	99538407	99539355	1	0.490349	10	0.00011	0.00013	0.75759	0.26724	chr11	99426875	100229616	+	CNTN5	0
chr11	99497421	99498341	1	0.486753	11	0.00021	0.0015	0.74465	0.2579	chr11	98891705	100180433	+	CNTN5	0
chr11	99497421	99498341	1	0.486753	11	0.00021	0.0015	0.74465	0.2579	chr11	98891705	100229616	+	CNTN5	0
chr11	99497421	99498341	1	0.486753	11	0.00021	0.0015	0.74465	0.2579	chr11	99426875	100229616	+	CNTN5	0
chr11	99504013	99505164	1	0.471886	10	0.00083	0.00061	0.71886	0.24697	chr11	98891705	100180433	+	CNTN5	0
chr11	99504013	99505164	1	0.471886	10	0.00083	0.00061	0.71886	0.24697	chr11	98891705	100229616	+	CNTN5	0
chr11	99504013	99505164	1	0.471886	10	0.00083	0.00061	0.71886	0.24697	chr11	99426875	100229616	+	CNTN5	0
chr11	99467410	99468938	1	0.471143	11	0.00025	0.00011	0.78894	0.31779	chr11	98891705	100180433	+	CNTN5	0
chr11	99467410	99468938	1	0.471143	11	0.00025	0.00011	0.78894	0.31779	chr11	98891705	100229616	+	CNTN5	0
chr11	99467410	99468938	1	0.471143	11	0.00025	0.00011	0.78894	0.31779	chr11	99426875	100229616	+	CNTN5	0
chr11	99547354	99548926	1	0.469955	15	3.5e-05	0.0012	0.76118	0.29122	chr11	98891705	100180433	+	CNTN5	0
chr11	99547354	99548926	1	0.469955	15	3.5e-05	0.0012	0.76118	0.29122	chr11	98891705	100229616	+	CNTN5	0
chr11	99547354	99548926	1	0.469955	15	3.5e-05	0.0012	0.76118	0.29122	chr11	99426875	100229616	+	CNTN5	0
chr11	99606350	99606857	1	0.461764	12	1.6e-06	0.00019	0.77803	0.31627	chr11	98891705	100180433	+	CNTN5	0
chr11	99606350	99606857	1	0.461764	12	1.6e-06	0.00019	0.77803	0.31627	chr11	98891705	100229616	+	CNTN5	0
chr11	99606350	99606857	1	0.461764	12	1.6e-06	0.00019	0.77803	0.31627	chr11	99426875	100229616	+	CNTN5	0
chr11	99723901	99724407	1	0.438665	10	1.6e-05	0.00011	0.57454	0.13587	chr11	98891705	100180433	+	CNTN5	0
chr11	99723901	99724407	1	0.438665	10	1.6e-05	0.00011	0.57454	0.13587	chr11	98891705	100229616	+	CNTN5	0
chr11	99723901	99724407	1	0.438665	10	1.6e-05	0.00011	0.57454	0.13587	chr11	99426875	100229616	+	CNTN5	0
chr11	99580814	99581837	1	0.43222	11	9.8e-05	0.00092	0.66779	0.23557	chr11	98891705	100180433	+	CNTN5	0
chr11	99580814	99581837	1	0.43222	11	9.8e-05	0.00092	0.66779	0.23557	chr11	98891705	100229616	+	CNTN5	0
chr11	99580814	99581837	1	0.43222	11	9.8e-05	0.00092	0.66779	0.23557	chr11	99426875	100229616	+	CNTN5	0
chr11	99629669	99631234	1	0.430902	11	0.00078	0.0038	0.70246	0.27156	chr11	98891705	100180433	+	CNTN5	0
chr11	99629669	99631234	1	0.430902	11	0.00078	0.0038	0.70246	0.27156	chr11	98891705	100229616	+	CNTN5	0
chr11	99629669	99631234	1	0.430902	11	0.00078	0.0038	0.70246	0.27156	chr11	99426875	100229616	+	CNTN5	0
chr11	99558868	99559996	1	0.426047	14	0.00011	0.00061	0.72027	0.29422	chr11	98891705	100180433	+	CNTN5	0
chr11	99558868	99559996	1	0.426047	14	0.00011	0.00061	0.72027	0.29422	chr11	98891705	100229616	+	CNTN5	0
chr11	99558868	99559996	1	0.426047	14	0.00011	0.00061	0.72027	0.29422	chr11	99426875	100229616	+	CNTN5	0
chr11	98952398	98953787	1	0.411	19	2.5e-06	5e-05	0.61202	0.20102	chr11	98891705	100180433	+	CNTN5	0
chr11	98952398	98953787	1	0.411	19	2.5e-06	5e-05	0.61202	0.20102	chr11	98891705	100229616	+	CNTN5	0
chr11	98931696	98932672	1	0.408419	10	0.00011	0.0006	0.56745	0.15903	chr11	98891705	100180433	+	CNTN5	0
chr11	98931696	98932672	1	0.408419	10	0.00011	0.0006	0.56745	0.15903	chr11	98891705	100229616	+	CNTN5	0
chr11	99074380	99074904	1	0.398833	10	0.0024	0.00063	0.96336	0.56453	chr11	98891705	100180433	+	CNTN5	0
chr11	99074380	99074904	1	0.398833	10	0.0024	0.00063	0.96336	0.56453	chr11	98891705	100229616	+	CNTN5	0
chr11	99733651	99734781	1	0.395233	10	0.00018	0.0028	0.67663	0.2814	chr11	98891705	100180433	+	CNTN5	0
chr11	99733651	99734781	1	0.395233	10	0.00018	0.0028	0.67663	0.2814	chr11	98891705	100229616	+	CNTN5	0
chr11	99733651	99734781	1	0.395233	10	0.00018	0.0028	0.67663	0.2814	chr11	99426875	100229616	+	CNTN5	0
chr11	99702060	99703244	1	0.395149	14	4.5e-05	0.0048	0.6582	0.26305	chr11	98891705	100180433	+	CNTN5	0
chr11	99702060	99703244	1	0.395149	14	4.5e-05	0.0048	0.6582	0.26305	chr11	98891705	100229616	+	CNTN5	0
chr11	99702060	99703244	1	0.395149	14	4.5e-05	0.0048	0.6582	0.26305	chr11	99426875	100229616	+	CNTN5	0
chr11	99487578	99488519	1	0.394726	10	0.00051	0.0029	0.61667	0.22195	chr11	98891705	100180433	+	CNTN5	0
chr11	99487578	99488519	1	0.394726	10	0.00051	0.0029	0.61667	0.22195	chr11	98891705	100229616	+	CNTN5	0
chr11	99487578	99488519	1	0.394726	10	0.00051	0.0029	0.61667	0.22195	chr11	99426875	100229616	+	CNTN5	0
chr11	98916163	98917715	1	0.386902	13	5.2e-06	1.3e-05	0.4923	0.1054	chr11	98891705	100180433	+	CNTN5	0
chr11	98916163	98917715	1	0.386902	13	5.2e-06	1.3e-05	0.4923	0.1054	chr11	98891705	100229616	+	CNTN5	0
chr11	99044261	99045239	1	0.384875	14	9.8e-05	0.00016	0.78957	0.4047	chr11	98891705	100180433	+	CNTN5	0
chr11	99044261	99045239	1	0.384875	14	9.8e-05	0.00016	0.78957	0.4047	chr11	98891705	100229616	+	CNTN5	0
chr11	99153494	99155001	1	0.382236	10	0.0021	0.0029	0.82159	0.43936	chr11	98891705	100180433	+	CNTN5	0
chr11	99153494	99155001	1	0.382236	10	0.0021	0.0029	0.82159	0.43936	chr11	98891705	100229616	+	CNTN5	0
chr11	98939757	98940956	1	0.380865	13	9e-06	0.00028	0.49773	0.11686	chr11	98891705	100180433	+	CNTN5	0
chr11	98939757	98940956	1	0.380865	13	9e-06	0.00028	0.49773	0.11686	chr11	98891705	100229616	+	CNTN5	0
chr11	99709472	99712155	1	0.379981	24	2.2e-06	1.4e-05	0.68182	0.30184	chr11	98891705	100180433	+	CNTN5	0
chr11	99709472	99712155	1	0.379981	24	2.2e-06	1.4e-05	0.68182	0.30184	chr11	98891705	100229616	+	CNTN5	0
chr11	99709472	99712155	1	0.379981	24	2.2e-06	1.4e-05	0.68182	0.30184	chr11	99426875	100229616	+	CNTN5	0
chr11	99645189	99645997	1	0.36626	10	7.5e-05	0.0028	0.88519	0.51893	chr11	98891705	100180433	+	CNTN5	0
chr11	99645189	99645997	1	0.36626	10	7.5e-05	0.0028	0.88519	0.51893	chr11	98891705	100229616	+	CNTN5	0
chr11	99645189	99645997	1	0.36626	10	7.5e-05	0.0028	0.88519	0.51893	chr11	99426875	100229616	+	CNTN5	0
chr11	98985025	98986485	1	0.360343	18	0.00073	0.0072	0.67592	0.31558	chr11	98891705	100180433	+	CNTN5	0
chr11	98985025	98986485	1	0.360343	18	0.00073	0.0072	0.67592	0.31558	chr11	98891705	100229616	+	CNTN5	0
chr11	99481264	99481688	1	0.35231	10	0.00013	6.5e-05	0.75735	0.40504	chr11	98891705	100180433	+	CNTN5	0
chr11	99481264	99481688	1	0.35231	10	0.00013	6.5e-05	0.75735	0.40504	chr11	98891705	100229616	+	CNTN5	0
chr11	99481264	99481688	1	0.35231	10	0.00013	6.5e-05	0.75735	0.40504	chr11	99426875	100229616	+	CNTN5	0
chr11	99404453	99405167	1	0.349304	10	0.0037	0.0012	0.88233	0.53303	chr11	98891705	100180433	+	CNTN5	0
chr11	99404453	99405167	1	0.349304	10	0.0037	0.0012	0.88233	0.53303	chr11	98891705	100229616	+	CNTN5	0
chr11	98998885	99000019	1	0.348535	18	4.6e-05	0.0013	0.5163	0.16777	chr11	98891705	100180433	+	CNTN5	0
chr11	98998885	99000019	1	0.348535	18	4.6e-05	0.0013	0.5163	0.16777	chr11	98891705	100229616	+	CNTN5	0
chr11	99514901	99516906	1	0.344978	20	2.4e-06	0.00014	0.55642	0.21144	chr11	98891705	100180433	+	CNTN5	0
chr11	99514901	99516906	1	0.344978	20	2.4e-06	0.00014	0.55642	0.21144	chr11	98891705	100229616	+	CNTN5	0
chr11	99514901	99516906	1	0.344978	20	2.4e-06	0.00014	0.55642	0.21144	chr11	99426875	100229616	+	CNTN5	0
chr11	99414508	99415033	1	0.33004	10	0.00071	0.00068	0.94376	0.61372	chr11	98891705	100180433	+	CNTN5	0
chr11	99414508	99415033	1	0.33004	10	0.00071	0.00068	0.94376	0.61372	chr11	98891705	100229616	+	CNTN5	0
[truncated: 9,555 more rows]

## Sheet: KNS-42-hyper-DMRs_q001 GO
GO.ID	Term	Annotated	Significant	Expected	pval	genesymbol
GO:0042733	embryonic digit morphogenesis	61	6	0.38	2.0e-06	BCL2L11,BMP4,HAND2,MSX2,SFRP2,SHH
GO:0001764	neuron migration	157	7	0.97	7.5e-05	BARHL1,DAB2IP,DISC1,GATA3,NR2F2,NR4A2,NTN1
GO:0035148	tube formation	148	6	0.91	0.00011	BCL2L11,BMP4,DAB2IP,GATA3,SFRP2,SHH
GO:0043401	steroid hormone mediated signaling pathway	184	5	1.13	0.00029	BMP4,LMO3,NR2F1,NR2F2,NR4A2
GO:0010463	mesenchymal cell proliferation	44	6	0.27	0.00187	BMP4,FAT4,FOXF1,HAND2,SHH,ZEB1
GO:0043524	negative regulation of neuron apoptotic process	147	5	0.91	0.00217	BARHL1,BOK,CEBPB,EN2,NR4A2
GO:0050680	negative regulation of epithelial cell proliferation	165	5	1.02	0.00219	BMP4,DAB2IP,GATA3,NR2F2,SFRP2
GO:0060070	canonical Wnt signaling pathway	335	8	2.06	0.00314	DAB2IP,DISC1,GATA3,NR4A2,PTPRU,SFRP2,SHH,TLE3
GO:0042475	odontogenesis of dentin-containing tooth	90	5	0.55	0.00476	BCL2L11,BMP4,HAND2,MSX2,SHH
GO:0090090	negative regulation of canonical Wnt signaling pathway	178	5	1.1	0.00491	DAB2IP,PTPRU,SFRP2,SHH,TLE3
GO:0010977	negative regulation of neuron projection development	155	6	0.95	0.00596	ITM2C,LINGO1,LPAR1,NR2F1,NTN1,TLX2
GO:0010975	regulation of neuron projection development	499	11	3.07	0.00720	DAB2IP,DISC1,EFNA5,GATA3,ITM2C,LINGO1,LPAR1,NR2F1,NTN1,SFRP2,TLX2
GO:0048546	digestive tract morphogenesis	49	5	0.3	0.00833	BMP4,FOXF1,ID2,SFRP2,SHH
GO:0030522	intracellular receptor signaling pathway	280	5	1.72	0.00854	AHR,LMO3,NR2F1,NR2F2,NR4A2
GO:0030901	midbrain development	90	5	0.55	0.00990	BARHL1,EN2,NR4A2,SFRP2,SHH

## Sheet: KNS-42-hyper-DMRs_p1e-5 GO
GO.ID	Term	Annotated	Significant	Expected	pval	genesymbol
GO:0043401	steroid hormone mediated signaling pathway	184	16	5	1.1e-06	BMP4,DAB2,EGLN2,LEF1,LMO3,NCOR2,NR2F1,NR2F2,NR3C2,NR4A2,NR5A1,NR5A2,RARB,RORB,SFRP1,YAP1
GO:2000095	regulation of Wnt signaling pathway, planar cell polarity pathway	15	6	0.41	1.6e-06	DAB2,MLLT3,RSPO3,SFRP1,SFRP2,ZNRF3
GO:0007411	axon guidance	276	26	7.5	3.6e-06	ALCAM,ARTN,BDNF,CNTN6,CYFIP1,DLX5,DPYSL2,DPYSL5,EFNA5,EPHA3,EPHA7,ETV1,FEZF2,FLRT2,GATA3,GRB10,LAMA2,LHX2,LHX3,NRXN1,NTN1,PLXNA4,SEMA6D,SHH,SPTBN1,VAX1
GO:0048557	embryonic digestive tract morphogenesis	18	6	0.49	5.5e-06	FOXF1,ID2,PDGFRA,SHH,SIX2,SOX11
GO:0030522	intracellular receptor signaling pathway	280	18	7.6	1.4e-05	AHR,CTBP2,DAB2,EGLN2,LMO3,NCOR2,NR2F1,NR2F2,NR4A2,NR5A1,NR5A2,RARB,RORB,SEC14L1,SFRP1,SREBF1,UBB,YAP1
GO:0090090	negative regulation of canonical Wnt signaling pathway	178	16	4.83	2.9e-05	CDH2,CSNK1A1L,DAB2,DAB2IP,DKK2,LZTS2,MLLT3,PTPRU,SFRP1,SFRP2,SHH,TBX18,TCF7L2,TLE3,TLE4,ZNRF3
GO:0072189	ureter development	16	5	0.43	4.9e-05	BMP4,FOXF1,GATA3,LZTS2,SHH
GO:0043252	sodium-independent organic anion transport	16	5	0.43	4.9e-05	SLCO1B3,SLCO1C1,SLCO4C1,SLCO5A1,SLCO6A1
GO:0099560	synaptic membrane adhesion	26	6	0.71	5.6e-05	CDH9,EFNA5,LRRC4C,NRXN1,PTPRD,SLITRK3
GO:0046209	nitric oxide metabolic process	82	5	2.23	7.8e-05	ASS1,CPS1,ITGB2,POR,TLR2
GO:0051965	positive regulation of synapse assembly	68	9	1.85	8.9e-05	ADGRB3,ADGRL3,BDNF,EFNA5,FLRT2,NRXN1,PTPRD,SLITRK3,SLITRK5
GO:0060441	epithelial tube branching involved in lung morphogenesis	29	6	0.79	0.00011	BMP4,CELSR1,CTSH,FOXF1,SHH,YAP1
GO:0071230	cellular response to amino acid stimulus	68	9	1.85	0.00016	ASS1,BCL11A,CEBPB,COL4A1,COL6A1,HNRNPD,PDGFRA,RPTOR,ZEB1
GO:0048640	negative regulation of developmental growth	113	9	3.07	0.00020	BCL11A,BMP4,EPHA7,NTN1,RAI1,RIPK1,SEMA6D,SFRP1,SFRP2
GO:0007156	homophilic cell adhesion via plasma membrane adhesion molecules	168	14	4.56	0.00020	CDH10,CDH2,CDH9,CELSR1,CNTN6,DSC3,FAT4,PCDH10,PCDH18,PCDH20,PCDH7,PCDH9,SDK1,TENM3
GO:0060563	neuroepithelial cell differentiation	53	6	1.44	0.00021	CDH2,CEBPB,DLX3,LEF1,MCOLN3,SOX11
GO:0043392	negative regulation of DNA binding	54	9	1.47	0.00023	HAND2,HMGA2,ID1,ID2,LEF1,LHX2,MSX2,SOX11,ZNF462
GO:0042733	embryonic digit morphogenesis	61	8	1.66	0.00023	BCL2L11,BMP4,CHST11,HAND2,MSX2,SFRP2,SHH,TBC1D32
GO:0014003	oligodendrocyte development	44	6	1.19	0.00026	ID2,LPAR1,PRDM8,SHH,SOX11,TLR2
GO:0022407	regulation of cell-cell adhesion	403	20	10.94	0.00030	ADA,AFDN,ASS1,BMP4,CARD11,CEBPB,DPP4,DUSP22,EFNA5,EPHA7,FAM49B,GATA3,ITGB2,LEF1,PLG,PTPRU,SDC4,SHH,TENM3,ZMIZ1
GO:0060021	roof of mouth development	89	10	2.42	0.00036	DLX5,HAND2,INHBA,INSIG1,LEF1,PDGFRA,SHH,SOX11,TFAP2A,VAX1
GO:0043523	regulation of neuron apoptotic process	210	17	5.7	0.00041	BARHL1,BCL2L11,BDNF,BOK,CEBPB,EGLN2,EGLN3,EN2,EPHA7,GATA3,GRIK2,HDAC4,LANCL1,NR4A2,STXBP1,TFAP2A,XRCC2
GO:0045668	negative regulation of osteoblast differentiation	51	7	1.38	0.00043	HAND2,HDAC4,ID1,ID2,RORB,SFRP1,SMAD6
GO:0001658	branching involved in ureteric bud morphogenesis	59	8	1.6	0.00044	ADAMTS16,BMP4,FAT4,HOXD11,MYC,PBX1,SHH,SIX2
GO:0035148	tube formation	148	14	4.02	0.00072	BCL2L11,BMP4,BMP5,CELSR1,DAB2IP,DICER1,GATA3,IRX2,LHX2,SDC4,SFRP1,SFRP2,SHH,SOX11
GO:0042475	odontogenesis of dentin-containing tooth	90	10	2.44	0.00075	ANKRD11,BCL2L11,BMP4,DLX3,HAND2,LEF1,MSX2,PDGFRA,SHH,TCIRG1
GO:0045577	regulation of B cell differentiation	28	5	0.76	0.00085	CARD11,ID2,INHBA,NFAM1,SFRP1
GO:0050679	positive regulation of epithelial cell proliferation	206	11	5.59	0.00104	BMP4,BMP5,DLX5,FZD7,ID1,MYC,RPTOR,SFRP1,SHH,SOX11,TCF7L2
GO:0001764	neuron migration	157	14	4.26	0.00112	ADGRL3,BARHL1,CELSR1,DAB2IP,DISC1,FBXO31,FEZF2,FLRT2,GATA3,NR2F2,NR4A2,NTN1,SOX14,VAX1
GO:1904837	beta-catenin-TCF complex assembly	30	5	0.81	0.00118	LEF1,MYC,TCF7L2,TLE3,TLE4
GO:0034332	adherens junction organization	142	13	3.86	0.00123	AFDN,CDH10,CDH2,CDH9,DUSP22,EFNA5,EPHA3,KIFC3,PIP5K1C,PTPRJ,RASSF8,SDC4,SFRP1
GO:0050919	negative chemotaxis	46	6	1.25	0.00145	EFNA5,EPHA7,FLRT2,NTN1,PLXNA4,SEMA6D
GO:0007157	heterophilic cell-cell adhesion via plasma membrane cell adhesion molecules	46	6	1.25	0.00145	ALCAM,CDH2,FAT4,PTPRD,TENM2,TENM3
GO:0060713	labyrinthine layer morphogenesis	21	5	0.57	0.00147	BMP5,DNAJB6,FZD5,LEF1,RSPO3
GO:0001657	ureteric bud development	97	15	2.63	0.00148	ADAMTS16,BMP4,BMPER,FAT4,GATA3,HOXD11,LZTS2,MYC,PBX1,RARB,SDC4,SFRP1,SHH,SIX2,SMAD6
GO:0051963	regulation of synapse assembly	106	13	2.88	0.00175	ADGRB3,ADGRL3,BDNF,EFNA5,EPHA7,FLRT2,MUSK,NRXN1,NTN1,PTPRD,SLITRK3,SLITRK5,TLR2
GO:0007623	circadian rhythm	208	16	5.65	0.00191	ADA,AHR,ASS1,DYRK1A,GPR157,HNRNPD,ID1,ID2,KCND2,MTNR1A,NFIL3,RAI1,RORB,SOX14,SREBF1,ZFHX3
GO:0030326	embryonic limb morphogenesis	125	16	3.39	0.00195	BCL2L11,BMP4,CHST11,DLX5,FBN2,HAND2,HOXD9,LEF1,MSX2,PBX1,RARB,SFRP2,SHH,SP9,TBC1D32,TFAP2A
GO:0030336	negative regulation of cell migration	334	18	9.07	0.00199	ADA,AFDN,BMP5,C5,DAB2IP,DACH1,DUSP22,MAPK15,NAV3,NR2F2,PTPRJ,PTPRU,SEMA6D,SFRP1,SFRP2,SHH,STARD13,TMEFF2
GO:0045620	negative regulation of lymphocyte differentiation	55	5	1.49	0.00206	BMP4,ID2,INHBA,SFRP1,SHH
GO:0042278	purine nucleoside metabolic process	76	6	2.06	0.00215	ADA,CARD11,MACROD1,MACROD2,MOCOS,PRTFDC1
GO:0048663	neuron fate commitment	65	7	1.77	0.00220	BMP4,DMRTA2,FEZF2,ID2,LHX3,SHH,ZNF521
GO:0001701	in utero embryonic development	373	23	10.13	0.00233	ADA,ANKRD11,BCL2L11,BMP5,C6,CEBPB,CHST11,DNAJB6,DSC3,FOXF1,FZD5,GATA3,GJB3,HAND2,LEF1,LMX1B,NECAB1,NR2F2,PDGFRA,PHLDA2,RSPO3,XRCC2,ZMIZ1
GO:0071300	cellular response to retinoic acid	69	7	1.87	0.00264	BRINP3,EPHA3,FZD7,GJB3,RARB,RORB,YAP1
GO:0010463	mesenchymal cell proliferation	44	8	1.19	0.00273	BMP4,FAT4,FOXF1,HAND2,MYC,SHH,SIX2,ZEB1
GO:0001756	somitogenesis	70	7	1.9	0.00286	FOXF1,LEF1,SFRP1,SFRP2,TBX18,TBX19,XRCC2
GO:0009952	anterior/posterior pattern specification	219	20	5.95	0.00351	BMP4,CELSR1,FEZF2,FOXF1,FZD5,HOXD9,LEF1,MLLT3,MSX2,NR2F2,PBX1,PBX3,PCSK5,SFRP1,SFRP2,SHH,SIX2,TBX18,TBX19,XRCC2
GO:1900006	positive regulation of dendrite development	74	7	2.01	0.00459	BMP5,CUX1,CYFIP1,DAB2IP,FBXO31,LPAR1,PTPRD
GO:0010332	response to gamma radiation	56	5	1.52	0.00499	APOBEC1,GATA3,MYC,XRCC2,YAP1
GO:0016358	dendrite development	233	23	6.33	0.00522	ADGRB3,ARHGAP44,BCL11A,BMP5,BTBD3,CUX1,CYFIP1,DAB2IP,DISC1,FBXO31,FEZF2,ID1,KLHL1,LPAR1,NTN1,PREX1,PTPRD,SCARF1,SDK1,SEZ6,SIPA1L1,SLITRK5,TLX2
GO:0007422	peripheral nervous system development	75	9	2.04	0.00560	ARTN,BDNF,DICER1,ETV1,HAND2,HOXD9,LAMA2,PLXNA4,PMP22
GO:0048839	inner ear development	192	16	5.21	0.00562	BMP4,BMPER,CELSR1,DLX5,FAT4,GATA3,INSIG1,LHX3,MCOLN3,NOX3,NTN1,OTOL1,SDC4,SHH,TFAP2A,ZEB1
GO:0003007	heart morphogenesis	259	20	7.03	0.00612	BMP4,BMP5,FAT4,FLRT2,FOXF1,GATA3,HAND2,ID2,MSX2,NPY1R,PITX2,RARB,SFRP2,SHH,SMAD6,SOX11,TBX19,XIRP2,YAP1,ZMIZ1
GO:0045444	fat cell differentiation	223	19	6.06	0.00711	AACS,CEBPB,CTBP2,GATA3,HMGA2,ID2,INSIG1,LMO3,MSX2,NR4A2,SFRP1,SFRP2,SMAD6,SREBF1,STEAP4,TCF7L2,TRIB2,TRIB3,VSTM2A
GO:0048538	thymus development	45	5	1.22	0.00723	BCL2L11,GATA3,HAND2,PBX1,SHH
GO:0043010	camera-type eye development	314	22	8.53	0.00732	BCAR3,BMP4,COL4A1,FBN2,FZD5,GATA3,GPD2,HSF4,INHBA,LHX2,PDGFRA,PITX2,RORB,SDK1,SHH,SOX11,TBC1D32,TCIRG1,TENM3,TFAP2A,VAX1,ZEB1
GO:0045669	positive regulation of osteoblast differentiation	64	6	1.74	0.00772	BMP4,CEBPB,FBN2,MSX2,SFRP2,SOX11
GO:0048566	embryonic digestive tract development	34	9	0.92	0.00831	ADA,FOXF1,ID2,PCSK5,PDGFRA,RARB,SHH,SIX2,SOX11
GO:0048333	mesodermal cell differentiation	35	6	0.95	0.00845	BMP4,FOXF1,HMGA2,INHBA,SFRP2,SIX2
GO:0048706	embryonic skeletal system development	126	12	3.42	0.00911	BMP4,CHST11,HOXD9,PBX1,PCSK5,PDGFRA,SHH,SIX2,SOX11,TFAP2A,XYLT1,ZEB1
GO:0001890	placenta development	152	12	4.13	0.00916	ADA,BMP5,CEBPB,DLX3,DNAJB6,FZD5,GJB3,LEF1,LHX3,NR2F2,PHLDA2,RSPO3
GO:0008344	adult locomotory behavior	77	7	2.09	0.00939	HOXD9,ID2,KLHL1,NR4A2,PBX3,SEZ6,UCHL1
GO:0022412	cellular process involved in reproduction in multicellular organism	357	10	9.69	0.00964	ADAM2,BMP4,CDYL,ETV6,FANCC,INHBA,SFRP1,SPAG6,UBB,ZMIZ1
GO:0030879	mammary gland development	143	12	3.88	0.00989	BCL2L11,BMP4,CEBPB,FOXF1,GATA3,HOXD9,ID2,LEF1,MSX2,NCOR2,NTN1,UMPS

## Sheet: KNS-42-hypo-DMRs_p001 GO
GO.ID	Term	Annotated	Significant	Expected	pval	genesymbol
GO:0045666	positive regulation of neuron differentiation	371	35	10.83	2.4e-07	ADCYAP1,ASCL1,CDH4,CHODL,CUX2,DAB1,DAB2IP,EFNA5,FBXW8,FOXA1,FOXO6,GATA2,GDPD5,GLI2,GPRC5B,HEYL,IRX3,MACF1,MAPT,NEUROG3,NGF,NGFR,NKX2-5,NTRK1,PACSIN1,PCP4,PLXNA2,PLXNA4,RASAL1,SEMA5A,SEMA7A,SHANK3,SOCS2,SOX11,SYT17
GO:0007411	axon guidance	276	30	8.06	1.2e-06	AGRN,CDH4,DAB1,DOK5,EFNA5,EPHB1,EPHB2,EPHB3,GFRA1,GLI2,GPC1,GRB10,IRS2,NFASC,NTRK1,PLXNA2,PLXNA4,POU4F3,PRKCQ,RAP1GAP,SEMA5A,SEMA6A,SEMA6D,SEMA7A,SHANK3,SPTB,SRC,UNC5B,VAX1,VSTM2L
GO:1900452	regulation of long-term synaptic depression	14	6	0.41	1.5e-06	ADCY8,ADORA1,GRID2,MAPT,SHANK3,SORCS3
GO:0022038	corpus callosum development	16	6	0.47	3.8e-06	EPHB2,EPHB3,PTPRS,RTN4R,RTN4RL1,TSKU
GO:0051965	positive regulation of synapse assembly	68	11	1.99	4.0e-06	ADGRB1,AGRN,CUX2,EFNA5,EPHB1,EPHB2,EPHB3,GRID2,NTRK1,OXTR,SYNDIG1
GO:0021952	central nervous system projection neuron axonogenesis	25	7	0.73	5.3e-06	ADARB1,EPHB1,EPHB2,EPHB3,GLI2,PLXNA4,TSKU
GO:0001822	kidney development	278	22	8.12	7.5e-06	ADAMTS1,ASS1,CDKN1C,CYP26A1,EYA1,GLI2,HEYL,IRX1,IRX3,MTSS1,MYC,OVOL1,PDGFA,SLC34A1,SMAD3,SMAD5,SOX11,SULF2,TGFB2,TIPARP,TP73,WNT7B
GO:0002076	osteoblast development	19	6	0.55	1.2e-05	GLI2,HDAC4,LRP5,LRP5L,MSX2,SMAD3
GO:0034765	regulation of ion transmembrane transport	483	35	14.1	1.5e-05	ANK2,CACNA1C,CACNA1D,CACNA1I,CACNA1S,CACNA2D3,CACNB2,CALM2,CHD7,CLIC5,DRD2,DYSF,EPHB2,GJA1,GJA5,IRS2,JPH4,KCNC3,KCNC4,KCNJ1,KCNJ12,KCNJ5,KCNJ6,KCNMA1,KCNS3,LRRC38,NETO1,NOX5,NTSR1,OPRK1,RAMP3,SHANK3,SLC34A1,THADA,TRPM5
GO:0086014	atrial cardiac muscle cell action potential	20	6	0.58	1.6e-05	ANK2,CACNA1C,CACNB2,GJA1,GJA5,KCNJ5
GO:0007605	sensory perception of sound	145	15	4.23	3.5e-05	ATP2B2,CACNA1D,CDH23,CHD7,CLIC5,COL2A1,EYA1,HOMER2,KIT,MBP,MYO3A,NAV2,OTOA,POU4F3,SNAI2
GO:0007613	memory	117	14	3.42	3.5e-05	ADCY8,CEBPB,CUX2,DRD2,FOXO6,MAPT,NETO1,NGF,OXTR,PRKCZ,SHANK3,SLC24A2,SLC8A3,SORCS3
GO:0050965	detection of temperature stimulus involved in sensory perception of pain	15	5	0.44	4.9e-05	ADORA1,EPHB1,NTRK1,NTSR1,PRDM12
GO:0070588	calcium ion transmembrane transport	315	27	9.2	6.4e-05	ANK2,ANXA2,ATP2B2,ATP2C2,CACNA1C,CACNA1D,CACNA1I,CACNA1S,CACNA2D3,CACNB2,CALM2,CHD7,DRD2,DYSF,FAM155A,JPH4,NTSR1,PLCH2,RAMP3,RYR3,SLC24A2,SLC24A4,SLC8A3,THADA,TRPC7,TRPM2,TRPM5
GO:0003198	epithelial to mesenchymal transition involved in endocardial cushion formation	17	5	0.5	9.6e-05	ENG,HEYL,MSX2,SNAI2,TGFB2
GO:0120162	positive regulation of cold-induced thermogenesis	97	11	2.83	0.00012	ADCYAP1,ADRB3,CEBPB,CMKLR1,EBF2,GADD45G,GJA1,GNAS,GRB10,OXTR,PRDM16
GO:0048286	lung alveolus development	41	7	1.2	0.00016	EDN2,FOXA1,FOXF1,HOXA5,HS6ST1,PDGFA,SLC7A11
GO:0007218	neuropeptide signaling pathway	104	11	3.04	0.00023	ADCYAP1,ECEL1,GALR1,GRP,NTSR1,OPRK1,PPY,PYY,SORCS1,SORCS3,SSTR4
GO:0031290	retinal ganglion cell axon guidance	21	5	0.61	0.00029	EFNA5,EPHB1,EPHB2,EPHB3,POU4F3
GO:2000810	regulation of bicellular tight junction assembly	21	5	0.61	0.00029	GJA1,PRKCH,RUNX1,SNAI2,TJP1
GO:0050919	negative chemotaxis	46	7	1.34	0.00035	EFNA5,PDGFA,PLXNA4,SEMA5A,SEMA6A,SEMA6D,SEMA7A
GO:0006112	energy reserve metabolic process	87	7	2.54	0.00041	ADRB3,GFPT2,GNAS,IRS2,MYC,PYGL,RUBCNL
GO:0086012	membrane depolarization during cardiac muscle cell action potential	23	5	0.67	0.00045	ANK2,CACNA1C,CACNA1D,CACNB2,GJA5
GO:0007204	positive regulation of cytosolic calcium ion concentration	319	27	9.31	0.00048	ACKR3,ADCY8,ADCYAP1,ANK2,CACNA1C,CACNA1D,CACNB2,CALM2,CHD7,CMKLR1,CXCL13,DRD2,EDN2,FAM155A,GALR1,GATA2,GJA1,GPR20,GPR55,JPH4,NTSR1,OXTR,PLCH2,RAMP3,RYR3,SLC8A3,TRPM2
GO:0060021	roof of mouth development	89	12	2.6	0.00056	CHD7,COL2A1,EPHB2,EPHB3,LRRC32,PRDM16,SKI,SNAI2,SOX11,TGFB2,TIPARP,VAX1
GO:1903363	negative regulation of cellular protein catabolic process	86	5	2.51	0.00057	ANXA2,DAB2IP,LAPTM4B,MGAT3,N4BP1
GO:0070374	positive regulation of ERK1 and ERK2 cascade	215	16	6.28	0.00060	ACKR3,ADCYAP1,ARHGAP8,DRD2,GPR55,KDR,KIT,MFHAS1,NTRK1,PDGFA,PRKCZ,RAMP3,SEMA7A,SRC,SSTR4,TLR4
GO:0050771	negative regulation of axonogenesis	69	11	2.01	0.00065	DAB1,EPHB2,FSTL4,LINGO1,NGFR,PTPRS,RTN4R,SEMA5A,SEMA6A,SEMA6D,SEMA7A
GO:0002053	positive regulation of mesenchymal cell proliferation	25	5	0.73	0.00068	FOXF1,IRS2,LRP5,MYC,PDGFA
GO:0060444	branching involved in mammary gland duct morphogenesis	25	5	0.73	0.00068	LRP5,LRP5L,MSX2,SRC,VDR
GO:0001655	urogenital system development	330	30	9.63	0.00072	ADAMTS1,ASS1,CDKN1C,CYP19A1,CYP26A1,EMX2,EPHB2,EPHB3,EYA1,FOXA1,FOXF1,GATA2,GLI2,HEYL,IRX1,IRX3,MTSS1,MYC,OVOL1,PDGFA,SLC34A1,SMAD3,SMAD5,SOX11,SULF2,TGFB2,TIPARP,TP73,UBE3A,WNT7B
GO:0030856	regulation of epithelial cell differentiation	156	11	4.55	0.00074	AJAP1,APOLD1,ASCL1,CDH5,CDKN1C,CEBPB,FOXN1,MSX2,PRKCH,RUNX1,VDR
GO:0086091	regulation of heart rate by cardiac conduction	38	6	1.11	0.00075	ANK2,CACNA1C,CACNA1D,CACNB2,GJA5,KCNJ5
GO:0048169	regulation of long-term neuronal synaptic plasticity	26	5	0.76	0.00082	DRD2,EPHB2,KIT,NETO1,SHANK3
GO:0007422	peripheral nervous system development	75	10	2.19	0.00096	ADGRB1,GPC1,NEUROG3,NFASC,NGF,PLXNA4,RUNX1,RUNX3,SH3TC2,SKI
GO:0014068	positive regulation of phosphatidylinositol 3-kinase signaling	87	9	2.54	0.00098	IRS2,KDR,KIT,NTRK1,PDGFA,SRC,TGFB2,UBE3A,UNC5B
GO:0071805	potassium ion transmembrane transport	217	19	6.33	0.00115	ANK2,CACNA1D,KCNC3,KCNC4,KCNJ1,KCNJ12,KCNJ5,KCNJ6,KCNMA1,KCNS3,KCNT1,LRRC38,NETO1,OPRK1,SLC12A2,SLC24A2,SLC24A4,SLC9A3,TRPM5
GO:0007162	negative regulation of cell adhesion	289	19	8.44	0.00122	ACER2,ADAMTS18,AJAP1,ASS1,CEBPB,DAB1,EFNA5,LRRC32,MAD1L1,MBP,PLXNA2,PLXNA4,RUNX1,RUNX3,SEMA5A,SEMA6A,SNAI2,SRC,TGFBI
GO:0048665	neuron fate specification	34	7	0.99	0.00124	ASCL1,DBX1,EYA1,FOXA1,GLI2,LBX1,SOX1
GO:0070306	lens fiber cell differentiation	31	5	0.9	0.00126	CDKN1C,MAF,SLC7A11,SMAD3,WNT7B
GO:0070509	calcium ion import	80	11	2.34	0.00133	ATP2C2,CACNA1C,CACNA1D,CACNA1I,CACNA1S,CACNB2,DYSF,FAM155A,RAMP3,SLC8A3,TRPM2
GO:0060485	mesenchyme development	279	22	8.14	0.00148	BAMBI,CLASP1,DAB2IP,ENG,FOXA1,FOXF1,HEYL,HOXA5,LOXL2,MEOX1,MSX2,MYC,NKX2-5,PAX1,SEMA5A,SEMA6A,SEMA6D,SEMA7A,SMAD3,SNAI2,SOX11,TGFB2
GO:0001659	temperature homeostasis	173	20	5.05	0.00148	ACOT11,ADCYAP1,ADORA1,ADRB3,CEBPB,CMKLR1,DRD2,EBF2,EDN2,GADD45G,GJA1,GNAS,GRB10,NPR3,NTSR1,OXTR,PRDM16,TLE3,TLR4,TRPM2
GO:0001764	neuron migration	157	12	4.58	0.00197	ASCL1,AUTS2,CELSR1,DAB1,DAB2IP,DRD2,GATA2,GJA1,POMGNT2,SEMA6A,SOX1,VAX1
GO:0045987	positive regulation of smooth muscle contraction	32	5	0.93	0.00218	CHRM3,CTTN,EDN2,KIT,OXTR
GO:0048011	neurotrophin TRK receptor signaling pathway	33	5	0.96	0.00239	DOK5,NGF,NGFR,NTRK1,SRC
GO:0045669	positive regulation of osteoblast differentiation	64	7	1.87	0.00256	CEBPB,GNAS,LRP5,MSX2,SMAD5,SOX11,WNT7B
GO:0001570	vasculogenesis	79	8	2.31	0.00278	ACKR3,ENG,FOXF1,KDR,NKX2-5,SOX18,TIPARP,WNT7B
GO:0060563	neuroepithelial cell differentiation	53	5	1.55	0.00289	ASCL1,CEBPB,DLX3,POU4F3,SOX11
GO:0009952	anterior/posterior pattern specification	219	19	6.39	0.00293	CELSR1,EMX2,ETS2,FOXF1,GLI2,HEYL,HOXA5,HOXC9,LRP5,LRP5L,MEOX1,MSX2,NKD1,PAX1,PCDH8,PLXNA2,SKI,SMAD3,SSBP3
GO:0042472	inner ear morphogenesis	98	10	2.86	0.00299	CELSR1,CHD7,COL2A1,EPHB2,EYA1,GATA2,GLI2,MAFB,MYO3A,POU4F3
GO:0007612	learning	145	12	4.23	0.00324	DRD2,EPHB2,JPH4,KIT,NETO1,NTSR1,OPRK1,SHANK3,SLC24A2,SLC7A11,SLC8A3,SORCS3
GO:0045668	negative regulation of osteoblast differentiation	51	6	1.49	0.00356	CDK6,HDAC4,LRP5,NOCT,SKI,SMAD3
GO:0048013	ephrin receptor signaling pathway	86	8	2.51	0.00362	EFNA5,EPHB1,EPHB2,EPHB3,NTRK1,SDC2,SRC,VAV3
GO:0046627	negative regulation of insulin receptor signaling pathway	36	5	1.05	0.00371	GRB10,PRKCQ,PRKCZ,SOCS2,TRIM72
GO:0061045	negative regulation of wound healing	76	7	2.22	0.00405	ADAMTS18,AJAP1,ANXA2,CLASP1,GJA1,PDGFA,SMAD3
GO:0001756	somitogenesis	70	7	2.04	0.00426	FOXF1,MEOX1,NKD1,PAX1,PCDH8,PLXNA2,SMAD3
GO:0022407	regulation of cell-cell adhesion	403	20	11.76	0.00434	ADAMTS18,ASS1,CEBPB,CXCL13,EFNA5,EPHB3,ETS1,FOXA1,GLI2,LRRC32,MAD1L1,MBP,PCDH8,PDCD1,PRKCQ,PRKCZ,RUNX1,RUNX3,SNAI2,SRC
GO:0001935	endothelial cell proliferation	191	10	5.58	0.00443	DYSF,GATA2,GJA1,KDR,LOXL2,NGFR,NOX5,RPTOR,SCARB1,SEMA5A
GO:0030199	collagen fibril organization	54	6	1.58	0.00474	ADAMTS2,ANXA2,COL2A1,COL5A1,LOXL2,TGFB2
GO:1902106	negative regulation of leukocyte differentiation	103	10	3.01	0.00482	CDK6,GATA2,GPR55,MAFB,MYC,RUNX1,RUNX3,TLR4,TMEM176A,TMEM176B
GO:0001541	ovarian follicle development	55	6	1.61	0.00519	ADCYAP1,CEBPB,GAS2,KIT,SRC,UBE3A
GO:0050890	cognition	296	26	8.64	0.00530	ADCY8,ADORA1,CEBPB,CHD7,CUX2,DRD2,EPHB2,FOXO6,JAKMIP1,JPH4,KIT,MAPT,MGAT3,NETO1,NGF,NTRK1,NTSR1,OPRK1,OXTR,PRKCZ,SHANK3,SLC24A2,SLC7A11,SLC8A3,SORCS3,TUSC3
GO:1903779	regulation of cardiac conduction	73	7	2.13	0.00537	ANK2,ATP2B2,CALM2,GJA5,NKX2-5,RYR3,SLC8A3
GO:0071312	cellular response to alkaloid	35	6	1.02	0.00552	ADCY8,CACNA1S,DDC,RYR3,SLC34A1,SPIDR
GO:0055001	muscle cell development	186	13	5.43	0.00554	ANK2,CSRP1,CTDP1,DYSF,ENG,HDAC4,KRT8,LDB3,MYOD1,NEBL,NKX2-5,SGCZ,SKI
GO:0048863	stem cell differentiation	257	19	7.5	0.00555	ASCL1,CDK6,FOXA1,GATA2,KIT,MEOX1,MSI2,MSX2,NKX2-5,RUNX1,SEMA5A,SEMA6A,SEMA6D,SEMA7A,SNAI2,SOX11,SOX18,TGFB2,TP73
GO:0030198	extracellular matrix organization	368	24	10.74	0.00561	ADAMTS2,ADAMTS20,AGRN,ANXA2,CLASP1,COL19A1,COL23A1,COL2A1,COL5A1,CRISPLD2,ENG,ETS1,FOXF1,GAS2,GFOD2,ITGA11,KDR,LOXL2,PDGFA,SH3PXD2A,SMAD3,SULF2,TGFB2,TGFBI
GO:0001709	cell fate determination	40	5	1.17	0.00589	ASCL1,EBF2,GATA2,LBX1,MYOD1
GO:0060349	bone morphogenesis	114	9	3.33	0.00634	ALPL,ANXA2,COL2A1,GNAS,LRP5,LRP5L,MSX2,PAX1,SKI
GO:2001259	positive regulation of cation channel activity	70	7	2.04	0.00649	ANK2,CACNB2,CALM2,EPHB2,LRRC38,NTSR1,SHANK3
GO:0060997	dendritic spine morphogenesis	58	6	1.69	0.00702	CUX2,EPHB1,EPHB2,EPHB3,SHANK3,UBE3A
GO:0097755	positive regulation of blood vessel diameter	59	7	1.72	0.00730	ADCYAP1,ADORA1,ADRB3,GJA1,GJA5,KCNMA1,SCPEP1
GO:0071526	semaphorin-plexin signaling pathway	40	6	1.17	0.00732	PLXNA2,PLXNA4,SEMA5A,SEMA6A,SEMA6D,SEMA7A
GO:0060070	canonical Wnt signaling pathway	335	21	9.78	0.00758	BAMBI,CCNY,DAB2IP,FRAT1,FZD10,FZD8,GPRC5B,LRP5,LRP5L,NKD1,NKX2-5,RNF220,SEMA5A,SMAD3,SNAI2,SOST,SRC,SULF2,TLE3,TLE4,WNT7B
GO:0007193	adenylate cyclase-inhibiting G protein-coupled receptor signaling pathway	89	8	2.6	0.00764	ADCY7,ADCY8,ADORA1,CHRM3,DRD2,GRM8,NPR3,OPRK1
GO:0007179	transforming growth factor beta receptor signaling pathway	199	16	5.81	0.00781	BAMBI,CDH5,CDKN1C,ENG,HTRA3,LRRC32,PRDM16,PRKCZ,RASL11B,SKI,SMAD3,SMAD5,SOX11,SRC,TAB1,TGFB2
GO:0032515	negative regulation of phosphoprotein phosphatase activity	60	6	1.75	0.00794	BOD1,BOD1L1,ELFN1,ELFN2,PHACTR3,SET
GO:0014910	regulation of smooth muscle cell migration	84	6	2.45	0.00797	ADAMTS1,HDAC4,PDGFA,SEMA6D,SORL1,SRC
GO:0060612	adipose tissue development	43	5	1.26	0.00803	DGAT2,EBF2,LRP5,LRP5L,SORL1
GO:1990573	potassium ion import across plasma membrane	43	5	1.26	0.00803	KCNJ1,KCNJ12,KCNJ5,KCNJ6,SLC12A2
GO:0045773	positive regulation of axon extension	43	5	1.26	0.00803	CDH4,MACF1,MAPT,SEMA5A,SEMA7A
GO:0021954	central nervous system neuron development	78	13	2.28	0.00831	ADARB1,ASCL1,DRD2,EPHB1,EPHB2,EPHB3,GATA2,GLI2,MAPT,PLXNA4,SALL3,SOX1,TSKU
GO:0043393	regulation of protein binding	217	9	6.33	0.00846	ANXA2,BAMBI,DAB2IP,HDAC4,MAPRE1,MFNG,PRMT8,SORL1,SRC
GO:0001947	heart looping	61	6	1.78	0.00860	ENG,GJA1,LBX1,NKX2-5,SMAD3,SOX18
GO:0002067	glandular epithelial cell differentiation	46	5	1.34	0.00861	ASCL1,CDK6,FOXA1,HNF4A,HOXA5
GO:0051402	neuron apoptotic process	239	16	6.98	0.00920	ADARB1,ASCL1,CEBPB,CNTFR,GRID2,HDAC4,MAX,NGF,NGFR,NTRK1,POU4F3,SET,SNCB,TGFB2,UNC5B,VSTM2L
GO:0043547	positive regulation of GTPase activity	405	20	11.82	0.00931	ADCYAP1,AGRN,ARHGAP22,ARHGAP8,CXCL13,DAB2IP,DENND1A,FZD10,GNAO1,NTRK1,PLEKHG4,PREX1,RALGAPA2,RAP1GAP,RASAL1,RGS12,RGS20,RTN4R,TIAM2,VAV3
GO:0021983	pituitary gland development	42	5	1.23	0.00952	ADCYAP1,DRD2,ETS1,GATA2,GLI2
GO:0048538	thymus development	45	5	1.31	0.00972	EPHB3,FOXN1,MAD1L1,MAFB,PAX1

## Sheet: KNS-42-hyper-DMRs_p001 GO
GO.ID	Term	Annotated	Significant	Expected	pval	genesymbol
GO:0007411	axon guidance	276	67	27.16	9.1e-10	ALCAM,APBB2,ARTN,ATOH1,BDNF,BMP7,CHL1,CNTN6,CRMP1,CYFIP1,DCC,DLX5,DOK6,DPYSL2,DPYSL5,EFNA5,ENAH,EPHA3,EPHA5,EPHA7,ETV1,EZR,FEZF2,FLRT2,FYN,GATA3,GLI2,GLI3,GPC1,GRB10,LAMA2,LHX2,LHX3,MYOT,MYPN,NECTIN1,NEO1,NFIB,NKX2-1,NRP1,NRP2,NRXN1,NTN1,NTN4,NTNG1,PALLD,PAX6,PIK3R1,PLXNA1,PLXNA4,PLXND1,POU4F2,PTCH1,RET,SEMA3E,SEMA5A,SEMA6B,SEMA6D,SHC1,SHH,SLIT2,SPTBN1,SPTBN4,TRIO,UNC5C,VAX1,ZSWIM6
GO:0001764	neuron migration	157	46	15.45	2.3e-09	ADGRL3,APBB2,ATOH1,AUTS2,BARHL1,CAMK2B,CELSR1,CHL1,CRK,CRKL,DAB2IP,DCC,DCDC2,DISC1,DNER,ELP3,ERBB4,FBXO31,FEZF2,FLRT2,FYN,GATA2,GATA3,GPM6A,LHX6,MDGA1,NKX2-1,NKX6-1,NR2F2,NR4A2,NRG1,NRG3,NRP1,NRP2,NTN1,NTRK2,OLIG3,PAX6,PHACTR1,PRKG1,SATB2,SHTN1,SOX1,SOX14,ULK4,VAX1
GO:0009812	flavonoid metabolic process	15	11	1.48	7.6e-09	POR,PPARGC1A,UGT1A1,UGT1A10,UGT1A3,UGT1A4,UGT1A5,UGT1A6,UGT1A7,UGT1A8,UGT1A9
GO:0099560	synaptic membrane adhesion	26	14	2.56	2.3e-08	CDH9,EFNA5,IGSF9B,IL1RAP,LRFN5,LRRC4,LRRC4C,MDGA1,NRXN1,NTNG1,PCDH17,PTPRD,SLITRK1,SLITRK3
GO:0052697	xenobiotic glucuronidation	11	9	1.08	3.9e-08	UGT1A1,UGT1A10,UGT1A3,UGT1A4,UGT1A5,UGT1A6,UGT1A7,UGT1A8,UGT1A9
GO:2000095	regulation of Wnt signaling pathway, planar cell polarity pathway	15	10	1.48	1.6e-07	ABL1,ANKRD6,DAB2,DACT1,MLLT3,NKD1,RSPO3,SFRP1,SFRP2,ZNRF3
GO:0034332	adherens junction organization	142	36	13.97	2.7e-06	ABL1,AFDN,APOD,ARF6,CADM2,CDH10,CDH11,CDH13,CDH18,CDH19,CDH2,CDH22,CDH6,CDH7,CDH9,CLASP1,CORO1C,DUSP22,EFNA5,EPHA3,FMN1,KIFC3,NECTIN1,NRP1,NUMB,PIP5K1C,PTPRJ,RASSF8,ROCK2,SDC4,SFRP1,SMAD7,TBCD,THBS1,THY1,ZNF703
GO:0021987	cerebral cortex development	116	31	11.41	4.3e-06	ATOH1,BAD,BTBD3,CCDC85C,CDH2,CRK,CRKL,DAB2IP,DISC1,DMRTA2,EGFR,EOMES,FAT4,FUT10,GLI3,GNG12,LHX2,LHX6,MCPH1,NEFL,NKX2-1,NPY,NRP1,NRP2,NTRK2,PAX5,PAX6,PHACTR1,SLC2A1,SLIT2,TRAPPC9
GO:0001658	branching involved in ureteric bud morphogenesis	59	17	5.81	5.2e-06	ADAMTS16,BMP4,CTNNBIP1,DCHS1,EYA1,FAT4,GLI3,HOXD11,MYC,PBX1,PTCH1,SALL1,SHH,SIX2,SOX9,TCF21,WT1
GO:2000052	positive regulation of non-canonical Wnt signaling pathway	13	8	1.28	7.1e-06	ABL1,ANKRD6,CSNK1D,DAB2,MLLT3,NKD1,RSPO3,SFRP1
GO:0021884	forebrain neuron development	29	12	2.85	8.3e-06	DCLK2,DISC1,FEZF2,LHX6,LHX8,NRP1,NRP2,SALL3,SLC4A10,SLIT2,SOX1,UBB
GO:0060441	epithelial tube branching involved in lung morphogenesis	29	12	2.85	8.3e-06	BMP4,CELSR1,CTSH,FOXA1,FOXF1,HHIP,NKX2-1,SHH,SOX9,SPRY1,SPRY2,YAP1
GO:0042440	pigment metabolic process	71	11	6.99	9.2e-06	ADA,ASIP,HMOX2,PPARGC1A,TYRP1,UGT1A1,UGT1A10,UGT1A4,UGT1A7,UGT1A8,UGT1A9
GO:0048640	negative regulation of developmental growth	113	21	11.12	1.0e-05	BCL11A,BMP4,DCC,EPHA7,FGFR3,FSTL4,NKD1,NRP1,NTN1,OSTN,PTCH1,RAI1,RBP4,RIPK1,SEMA3E,SEMA5A,SEMA6B,SEMA6D,SFRP1,SFRP2,TP73
GO:0048557	embryonic digestive tract morphogenesis	18	9	1.77	1.8e-05	FOXF1,GLI3,ID2,PDGFRA,SHH,SIX2,SOX11,TCF21,TCF7
GO:0097094	craniofacial suture morphogenesis	18	9	1.77	1.8e-05	BMP4,FOXN3,FREM1,GLI3,INSIG1,INSIG2,MMP16,MSX2,RAB23
GO:0050919	negative chemotaxis	46	15	4.53	2.0e-05	EFNA5,EPHA7,FLRT2,NRG1,NRG3,NRP2,NTN1,PDGFA,PLXNA4,SEMA3E,SEMA5A,SEMA6B,SEMA6D,SLIT2,UNC5C
GO:0010464	regulation of mesenchymal cell proliferation	33	11	3.25	2.1e-05	BMP4,CTNNBIP1,FOXF1,MYC,NFIB,PDGFA,PHF14,PTN,SHH,SOX9,ZEB1
GO:0043401	steroid hormone mediated signaling pathway	184	36	18.1	2.3e-05	AKAP13,BMP4,BMP7,DAB2,DDX5,EGLN2,ESRRG,FHL2,FOXA1,FOXP1,HEYL,HNF4G,LEF1,LMO3,NCOR2,NEDD4,NR2F1,NR2F2,NR3C2,NR4A2,NR5A1,NR5A2,PARK7,POU4F2,PPARGC1A,PRMT2,RAN,RARB,RORA,RORB,RUNX1,RXRA,SFRP1,TCF21,UFM1,YAP1
GO:0001657	ureteric bud development	97	33	9.54	2.5e-05	ADAMTS16,BASP1,BMP4,BMP7,BMPER,CTNNBIP1,DCHS1,EYA1,FAT4,FMN1,GATA3,GLI3,HOXD11,KIF26B,LZTS2,MYC,PBX1,PTCH1,RARB,RET,SALL1,SDC4,SFRP1,SHH,SIX2,SLIT2,SMAD5,SMAD6,SMAD7,SOX9,SPRY1,TCF21,WT1
GO:0097150	neuronal stem cell population maintenance	23	10	2.26	2.9e-05	CDH2,FANCC,FOXO1,FOXO3,FUT10,HOOK3,JAG1,MCPH1,SOX2,SS18
GO:0007156	homophilic cell adhesion via plasma membrane adhesion molecules	168	34	16.53	3.6e-05	CDH10,CDH11,CDH13,CDH18,CDH19,CDH2,CDH22,CDH6,CDH7,CDH9,CELSR1,CNTN6,DCHS1,DSC3,FAT3,FAT4,HMCN1,IGSF11,IGSF9B,MYOT,MYPN,NECTIN1,PALLD,PCDH10,PCDH17,PCDH18,PCDH20,PCDH7,PCDH9,PCDHB15,PKD1,RET,SDK1,TENM3
GO:0043392	negative regulation of DNA binding	54	18	5.31	3.8e-05	CTNNBIP1,HAND2,HEY1,HEY2,HMGA2,ID1,ID2,ID3,ID4,LEF1,LHX2,MSX2,NEK2,SOX11,SRI,TFAP4,TNKS,ZNF462
GO:0030326	embryonic limb morphogenesis	125	31	12.3	5.2e-05	BCL2L11,BMP4,BMP7,CACNA1C,CHD7,CHST11,DLX5,DLX6,FBN2,FBXW4,FRAS1,GLI2,GLI3,HAND2,HOXD9,IMPAD1,INTU,LEF1,MSX2,PBX1,PTCH1,RARB,RUNX2,SALL1,SFRP2,SHH,SKI,SP9,TBC1D32,TFAP2A,WDR19
GO:0045577	regulation of B cell differentiation	28	10	2.76	5.4e-05	BAD,CARD11,ID2,IKZF3,INHBA,NFAM1,PCID2,SFRP1,ZFP36L1,ZFP36L2
GO:0072189	ureter development	16	8	1.57	5.4e-05	BMP4,FOXF1,GATA3,LZTS2,NFIA,RET,SHH,SOX9
GO:0060713	labyrinthine layer morphogenesis	21	8	2.07	5.8e-05	BMP5,BMP7,DNAJB6,FZD5,LEF1,RSPO3,WNT7B,ZFP36L1
GO:0072332	intrinsic apoptotic signaling pathway by p53 class mediator	78	14	7.67	8.3e-05	AEN,BOK,CD44,DDX5,FHIT,HINT1,HIPK2,PMAIP1,POU4F2,STK11,TP73,UBB,WWOX,ZNF385B
GO:0003184	pulmonary valve morphogenesis	17	8	1.67	9.3e-05	BMP4,HEY1,HEY2,HEYL,JAG1,NFATC1,SLIT2,SMAD6
GO:0032743	positive regulation of interleukin-2 production	30	9	2.95	9.3e-05	ABL1,ANXA1,CARD11,CD83,MAP3K7,PDE4B,PDE4D,RUNX1,SPTBN1
GO:0045665	negative regulation of neuron differentiation	225	49	22.14	9.7e-05	ARF6,BAG5,BCL11A,BMP7,CDK5RAP2,CRMP1,DCC,EDNRB,EPHA7,FEZF2,FOXO3,FSTL4,GFI1,GLI3,HEY1,ID1,ID2,ID3,ID4,ITM2C,JAG1,KANK1,LINGO1,LPAR1,MYLIP,NR2F1,NRP1,NTN1,OSTN,PAX6,PBX1,PMP22,POU4F2,PPP3CA,PTPRG,RGMA,RTN4RL2,SEMA3E,SEMA5A,SEMA6B,SEMA6D,SHH,SLIT2,SOX2,SOX9,THY1,TLX2,TP73,ZNF365
GO:0030514	negative regulation of BMP signaling pathway	52	15	5.12	9.8e-05	ABL1,BMPER,FBN1,GDF3,HIPK2,LRP2,PPM1A,SFRP1,SFRP2,SKI,SMAD6,SMAD7,SMURF2,SORL1,VWC2
GO:0044331	cell-cell adhesion mediated by cadherin	44	14	4.33	9.9e-05	AFDN,CDH10,CDH11,CDH13,CDH18,CDH19,CDH2,CDH22,CDH6,CDH7,CDH9,FOXA1,PLG,PTPRU
GO:0010719	negative regulation of epithelial to mesenchymal transition	31	11	3.05	0.00011	BMP5,DAB2IP,FOXA1,LDLRAD4,NKX2-1,PBLD,PPP2CA,SFRP1,SFRP2,SMAD7,VASN
GO:0050680	negative regulation of epithelial cell proliferation	165	23	16.23	0.00011	ATOH8,BMP4,CDK6,CDKN2B,DAB2IP,EREG,GATA3,IL26,INTU,LIMS2,NFIB,NR2F2,PAX6,PBLD,PTCH1,PTN,SFRP1,SFRP2,SOX2,SOX9,STK11,TGFBR3,THBS1
GO:1903800	positive regulation of production of miRNAs involved in gene silencing by miRNA	10	6	0.98	0.00013	BMP4,DDX5,EGFR,MAP2K2,MYCN,RIPK1
GO:0050804	modulation of chemical synaptic transmission	436	69	42.9	0.00014	ABL1,ABR,ADCY8,AKAP12,AKAP7,AKAP9,APBA2,BAIAP2,BCHE,BDNF,CACNA1B,CACNB2,CAMK2B,CDH11,CDH2,CELF4,CNR2,CRTC1,CYFIP1,CYP46A1,DCC,DGKB,DISC1,EGFR,FGF14,FYN,GLUL,GNAI2,GRID1,GRIK2,GRIK4,GRIN2B,GRM1,GRM7,GRM8,HRH1,IGSF11,IGSF9B,JPH3,LAMA2,LRRC4,LRRC4C,MCTP1,MCTP2,NCS1,NPY2R,NRG3,NRXN1,NTNG1,NTRK2,NTSR1,PACSIN2,PCDH17,PLCL1,PLCL2,PPP3CA,PRKCZ,PRNP,PTN,RGS14,SHISA8,SIPA1L1,SLC4A10,SORCS3,SQSTM1,STXBP1,SY…
GO:0003148	outflow tract septum morphogenesis	27	10	2.66	0.00015	BMP4,LRP2,MSX2,NKX2-5,NRP1,NRP2,PARVA,RARB,SMAD6,ZFPM2
GO:0060231	mesenchymal to epithelial transition	19	8	1.87	0.00016	BASP1,BMP4,FZD7,GATA3,SALL1,SIX2,TCF15,WT1
GO:0048709	oligodendrocyte differentiation	97	25	9.54	0.00019	BOK,CD9,DAAM2,EIF2B1,GLI3,GSN,ID2,ID4,LPAR1,NKX2-1,NKX6-1,NRG1,NTRK2,PAX6,PRDM8,PTN,SHH,SOX11,SOX9,TENM4,TLR2,TP73,TSPAN2,WDR1,ZNF365
GO:0043433	negative regulation of DNA-binding transcription factor activity	170	27	16.73	0.00019	BHLHE40,BMP7,CTNNBIP1,CYP1B1,DAB2IP,EOMES,ERBIN,GFI1,HAND2,HDAC4,HEYL,ID1,ID2,ID3,MSX2,PKD1,POU4F2,PRMT2,PRNP,PTCH1,PTGIS,SMAD7,SRI,TAF3,TCF7L2,WFS1,WWP2
GO:0003180	aortic valve morphogenesis	28	10	2.76	0.00021	BMP4,GATA3,HEY2,HEYL,JAG1,NFATC1,ROCK2,SLIT2,SMAD6,SOX9
GO:0010463	mesenchymal cell proliferation	44	17	4.33	0.00026	BMP4,BMP7,CTNNBIP1,DCHS1,FAT4,FGF7,FOXF1,HAND2,MYC,NFIB,PDGFA,PHF14,PTN,SHH,SIX2,SOX9,ZEB1
GO:1904645	response to amyloid-beta	54	13	5.31	0.00027	BCL2L11,CACNA1B,CALCR,FOXO3,FYN,IGF1R,ITGA4,MMP12,MMP13,MMP2,MMP3,PRNP,TLR4
GO:0021521	ventral spinal cord interneuron specification	11	6	1.08	0.00027	GLI2,GLI3,LHX3,NKX6-1,PAX6,SOX1
GO:0060412	ventricular septum morphogenesis	44	13	4.33	0.00027	BMP4,FGFRL1,HEY1,HEY2,HEYL,ID2,NKX2-5,SLIT2,SMAD7,SOX11,SOX4,TGFBR3,ZFPM2
GO:0007626	locomotory behavior	198	43	19.48	0.00028	ADCY8,ADGRL3,ALS2,APBA2,CACNA1B,CELSR1,CHD7,CHL1,DDHD2,DPP4,FEZF2,GIGYF2,GPR37,GRM1,HIPK2,HOXD9,ID2,KCND2,KLHL1,MCOLN3,NAGLU,NAV2,NEGR1,NKX2-1,NOVA1,NPY1R,NPY2R,NR4A2,NRG1,NTSR1,OPRM1,PARK7,PBX3,PENK,QRFP,SEZ6,SLC4A10,SLITRK6,SPTBN4,UCHL1,USP2,VPS13A,ZFHX3
GO:0045599	negative regulation of fat cell differentiation	51	14	5.02	0.00030	FOXO1,GATA2,GATA3,ID4,INSIG1,JAG1,MSX2,RORA,RUNX1T1,TRIB2,TRIB3,TRIO,ZFP36L2,ZFPM2
GO:0045668	negative regulation of osteoblast differentiation	51	14	5.02	0.00030	CDK6,HAND2,HDAC4,ID1,ID2,ID3,NOCT,OSTN,PTCH1,RORB,SFRP1,SKI,SMAD6,TWIST2
GO:0001755	neural crest cell migration	57	15	5.61	0.00030	BMP4,BMP7,CORO1C,EDNRB,ERBB4,HAND2,NRP1,NRP2,PITX2,RET,SEMA3E,SEMA5A,SEMA6B,SEMA6D,SHH
GO:0007193	adenylate cyclase-inhibiting G protein-coupled receptor signaling pathway	89	20	8.76	0.00033	ADCY2,ADCY8,AKAP12,CHRM3,EDNRA,GNAI2,GPR37,GRM7,GRM8,HRH4,HTR1A,HTR1E,HTR5A,LPAR1,MTNR1A,NPY1R,NPY2R,OPRM1,RIC8A,RXFP2
GO:0003151	outflow tract morphogenesis	79	24	7.77	0.00035	BMP4,BMP7,CRKL,EYA1,HAND2,HEY2,HEYL,JAG1,LRP2,MSX2,NKX2-5,NPY1R,NPY2R,NRP1,NRP2,PARVA,PITX2,PLXND1,RARB,SFRP2,SMAD6,SOX11,TGFBR3,ZFPM2
GO:0071230	cellular response to amino acid stimulus	68	17	6.69	0.00037	ASS1,BAIAP2,BCL11A,CEBPB,COL1A2,COL4A1,COL6A1,EGFR,FYN,HNRNPD,MMP2,NTRK2,PDGFRA,RPTOR,SH3BP4,UBR2,ZEB1
GO:0003215	cardiac right ventricle morphogenesis	20	8	1.97	0.00037	CHD7,GATA3,HAND2,HEY2,JAG1,NKX2-5,SOX4,ZFPM2
GO:0035987	endodermal cell differentiation	45	12	4.43	0.00039	COL11A1,COL4A2,COL6A1,COL8A1,EOMES,HMGA2,INHBA,ITGA4,ITGB2,MMP2,MMP8,SOX2
GO:0060021	roof of mouth development	89	21	8.76	0.00043	BNC2,CHD7,DLX5,DLX6,FRAS1,GLI3,HAND2,INHBA,INSIG1,INSIG2,LEF1,PDGFRA,SATB2,SHH,SKI,SOX11,TCF21,TFAP2A,TGFBR3,TSHZ1,VAX1
GO:0060041	retina development in camera-type eye	144	31	14.17	0.00043	CELF4,CHD7,COL4A1,CYP1B1,FJX1,GPM6A,HCN1,HIPK2,LHX2,MERTK,NECTIN1,NPHP4,NRP1,NTRK2,PAX6,PDGFRA,POU4F2,PTN,RBP4,RET,RORB,RP1L1,SDK1,SKI,SOX9,TBC1D32,TCIRG1,TFAP2A,THY1,TUB,USH2A
GO:0030574	collagen catabolic process	47	13	4.62	0.00044	ADAMTS14,CTSD,FAP,MMP10,MMP12,MMP13,MMP16,MMP2,MMP27,MMP3,MMP8,MRC2,PEPD
GO:0042472	inner ear morphogenesis	98	20	9.64	0.00045	ABR,ATOH1,CELSR1,CHD7,COL11A1,DLX5,DLX6,EYA1,GATA2,GATA3,GLI2,INSIG1,INSIG2,MYO3B,NTN1,SLITRK6,SOX9,SPRY2,TFAP2A,ZEB1
GO:0055119	relaxation of cardiac muscle	16	7	1.57	0.00045	ATP1A1,ATP1B1,P2RX4,PDE4B,PDE4D,PDE5A,SLC8A1
GO:0043252	sodium-independent organic anion transport	16	7	1.57	0.00045	SLCO1A2,SLCO1B3,SLCO1C1,SLCO4A1,SLCO4C1,SLCO5A1,SLCO6A1
GO:0050773	regulation of dendrite development	149	41	14.66	0.00046	ADGRB3,ARF6,ARHGAP44,BAIAP2,BCL11A,BMP5,BMP7,CAMK1D,CAMK2B,CAPRIN1,CAPRIN2,CRK,CRKL,CRTC1,CSMD3,CUX1,CYFIP1,DAB2IP,DCC,DISC1,FBXO31,FSTL4,ID1,KNDC1,LPAR1,LZTS3,MAPK6,NEDD4,NEDD4L,PPP3CA,PREX1,PTN,PTPRD,RAB21,SDK1,SEZ6,SIPA1L1,SRCIN1,STK11,TIAM1,TLX2
GO:0071392	cellular response to estradiol stimulus	36	11	3.54	0.00048	BCL2L11,CRHBP,EGFR,FAM210B,HNRNPD,MSX2,POU4F2,PPARGC1A,SFRP1,UGT1A1,ZNF703
GO:0030198	extracellular matrix organization	368	70	36.21	0.00048	ABI3BP,ABL1,ADAM12,ADAMTS14,ADAMTS20,ADAMTS4,ADAMTS5,APBB2,CAPNS1,CCDC80,CD44,CLASP1,COL11A1,COL18A1,COL1A2,COL22A1,COL23A1,COL25A1,COL4A1,COL4A2,COL6A1,COL6A2,COL8A1,CSGALNACT1,CYP1B1,DNAJB6,DPP4,FAP,FBLN2,FBN1,FBN2,FGG,FLRT2,FMOD,FOXF1,HAS2,HSPG2,IBSP,ITGA4,ITGB2,JAM3,LAMA2,LCP1,MMP10,MMP12,MMP13,MMP16,MMP2,MMP27,MMP3,MMP8,MYO1E,NID1,NTN4,OTOL1,PDGFA,PDGFRA,PHLDB1,PLG,PLOD2,PXDN,RIC8A,SFRP2,SOX…
GO:0060037	pharyngeal system development	26	9	2.56	0.00056	ADGRF5,BMP4,BMP5,BMP7,EYA1,GATA3,NKX2-5,NKX2-6,PTCH1
GO:0090090	negative regulation of canonical Wnt signaling pathway	178	32	17.51	0.00057	ANKRD6,CDH2,CSNK1A1L,DAB2,DAB2IP,DACT1,DKK2,FOXO1,FOXO3,GLI3,IGFBP6,KREMEN2,LZTS2,MLLT3,NKD1,NKD2,NKX2-5,NPHP4,PSMD7,PTPRU,SFRP1,SFRP2,SHH,SOX2,SOX9,STK11,TBX18,TCF7L2,TLE1,TLE3,TLE4,ZNRF3
GO:1990573	potassium ion import across plasma membrane	43	12	4.23	0.00067	ABCC9,ATP12A,ATP1A1,ATP1B1,FXYD2,KCNE2,KCNJ3,KCNJ6,KCNJ8,KCNK9,SLC12A8,SLC12A9
GO:0001569	branching involved in blood vessel morphogenesis	32	10	3.15	0.00070	ABL1,COL4A1,EDNRA,LEF1,NRARP,NRP1,PLXND1,SEMA3E,SFRP2,SHH
GO:0030010	establishment of cell polarity	135	33	13.28	0.00075	ARF6,CDK5RAP2,CLASP1,CRK,CRKL,DOCK2,FOXF1,FRMD4A,FRMD4B,GATA3,GSN,JAM3,KANK1,KIF26B,LLGL1,MCPH1,MISP,MOS,MPP7,MYO18A,NEK3,PARD3B,PAX6,PKD1,PRKCZ,ROCK2,SHH,SHTN1,SIPA1L3,SPRY1,SPRY2,STK11,TCF15
GO:0060541	respiratory system development	198	47	19.48	0.00077	AARD,ADA,ASS1,BASP1,BMP4,CCBE1,CELSR1,CHD7,CTSH,DLX5,EGFR,ERRFI1,FGF7,FGFRL1,FOXA1,FOXF1,GLI2,GLI3,HEG1,HHIP,ID1,KCNAB1,LEF1,LHX3,NFIB,NKX2-1,PDGFA,PDGFRA,PHF14,PKD1,PTN,RBP4,SHH,SIM2,SKI,SOX11,SOX9,SPRY1,SPRY2,SREBF1,TCF21,TMEM38B,TNS3,WNT7B,WT1,YAP1,ZFPM2
GO:0014003	oligodendrocyte development	44	11	4.33	0.00078	CD9,EIF2B1,GSN,ID2,ID4,LPAR1,PRDM8,SHH,SOX11,TENM4,TLR2
GO:1900006	positive regulation of dendrite development	74	17	7.28	0.00083	BAIAP2,BMP5,BMP7,CAMK2B,CAPRIN1,CAPRIN2,CRTC1,CUX1,CYFIP1,DAB2IP,FBXO31,LPAR1,MAPK6,PTN,PTPRD,RAB21,TIAM1
GO:0007494	midgut development	13	6	1.28	0.00084	ASS1,CPS1,EDNRB,EGFR,FOXF1,RET
GO:0021520	spinal cord motor neuron cell fate specification	13	6	1.28	0.00084	GLI2,GLI3,LHX3,NKX6-1,OLIG3,PAX6
GO:0021978	telencephalon regionalization	13	6	1.28	0.00084	BMP4,DMRTA2,EOMES,LHX2,PAX6,SHH
GO:0060561	apoptotic process involved in morphogenesis	25	7	2.46	0.00084	BCL2L11,BMP7,CRYAB,FZD5,HAND2,LEF1,NKX2-5
GO:0009952	anterior/posterior pattern specification	219	49	21.55	0.00084	BASP1,BHLHE40,BMP4,CELSR1,CRKL,CTNNBIP1,DLL3,FEZF2,FOXF1,FZD5,GDF3,GLI2,GLI3,HELT,HEY1,HEY2,HEYL,HIPK2,HOXA4,HOXD9,KDM2B,LEF1,LFNG,MLLT3,MSX2,NKD1,NR2F2,NRARP,PAX6,PBX1,PBX3,PCSK5,PCSK6,PLD6,RIPPLY2,SCMH1,SFRP1,SFRP2,SHH,SIX2,SKI,SSBP3,TBX18,TBX19,TCF15,TSHZ1,WLS,WT1,XRCC2
GO:0043547	positive regulation of GTPase activity	405	60	39.85	0.00089	ABR,ADGRB3,AFDN,AGAP1,ALS2,ARAP2,ARAP3,ARHGAP15,ARHGAP24,ARHGAP25,ARHGAP26,ARHGAP27,ARHGAP44,ARHGEF10,ARHGEF10L,ASAP2,CORO1C,CRK,CRKL,DAB2IP,DENND1A,DOCK1,DOCK10,DOCK2,DOCK4,DOCK9,ERRFI1,F2RL1,GNAQ,LLGL1,NRP1,PGAM5,PREX1,RALGAPB,RANBP3,RASA3,RASAL2,RGPD1,RGS12,RGS14,RGS17,RIC8A,RIN2,RSU1,SEC23B,SFRP1,SIPA1L1,SIPA1L2,SIPA1L3,SNX18,STARD13,TAGAP,TBC1D1,TBC1D16,TBC1D22A,TBC1D4,TBCD,THY1,TIAM1,VAV3
GO:0097154	GABAergic neuron differentiation	14	6	1.38	0.00095	FEZF2,GATA2,HELT,INHBA,LHX6,NKX2-1
GO:0071871	response to epinephrine	16	6	1.57	0.00095	PDE4B,PDE4D,PENK,PPARGC1A,RNLS,RYR2
GO:1901343	negative regulation of vasculature development	187	17	18.4	0.00096	ADGRB3,ANGPT2,BMP4,BMP7,COL4A2,DAB2IP,GTF2I,HEY2,HSPG2,NFATC1,PTN,ROCK2,SEMA3E,SPRY2,STARD13,THBS1,WT1
GO:0050679	positive regulation of epithelial cell proliferation	206	33	20.27	0.00099	AGTR1,BAD,BMP4,BMP5,CDH13,DLX5,DLX6,EGFR,EYA1,F3,FGF7,FZD7,GATA2,GLUL,HAS2,ID1,ITGA4,MMP12,MYC,NRARP,NRP1,NRP2,PTN,RPTOR,SEMA5A,SFRP1,SHH,SOX11,SOX9,TCF7L2,VEGFC,VIP,ZNF703
GO:0009312	oligosaccharide biosynthetic process	18	7	1.77	0.00106	B3GALT1,B3GALT5,FBP1,FUT8,SLC2A1,ST3GAL4,ST6GALNAC1
GO:2000243	positive regulation of reproductive process	69	17	6.79	0.00108	ANKRD31,CACNA1H,EDNRB,HDAC4,INHBA,INHBB,LFNG,MAPK15,MSX2,NR5A1,PDE5A,SHH,SMURF2,SOX9,VIP,WT1,ZFPM2
GO:0060445	branching involved in salivary gland morphogenesis	23	8	2.26	0.00110	BMP7,FGF7,NRP1,NTN4,PDGFA,PLXNA1,PLXND1,SHH
GO:0060675	ureteric bud morphogenesis	65	21	6.4	0.00116	ADAMTS16,BMP4,CTNNBIP1,DCHS1,EYA1,FAT4,FMN1,GATA3,GLI3,HOXD11,KIF26B,LZTS2,MYC,PBX1,PTCH1,SALL1,SHH,SIX2,SOX9,TCF21,WT1
GO:0010811	positive regulation of cell-substrate adhesion	121	30	11.91	0.00121	ABI3BP,ABL1,CCDC80,CDH13,CDK6,COL8A1,CRK,CRKL,DISC1,DOCK1,EDIL3,FBLN2,FGG,FMN1,FOXF1,HAS2,LIMS2,NID1,NPY2R,NRP1,OLFM4,PREX1,PRKCZ,PTN,PTPRJ,RSU1,SDC4,SFRP1,THY1,VWC2
GO:0010977	negative regulation of neuron projection development	155	31	15.25	0.00121	ARF6,BAG5,BCL11A,CRMP1,DCC,EPHA7,FSTL4,GFI1,ID1,ITM2C,KANK1,LINGO1,LPAR1,MYLIP,NR2F1,NRP1,NTN1,OSTN,PMP22,PPP3CA,PTPRG,RGMA,RTN4RL2,SEMA3E,SEMA5A,SEMA6B,SEMA6D,SLIT2,THY1,TLX2,ZNF365
GO:0060428	lung epithelium development	36	12	3.54	0.00133	BMP4,ERRFI1,FGF7,FOXA1,NFIB,NKX2-1,PKD1,SHH,SOX9,TMEM38B,WNT7B,YAP1
GO:2001222	regulation of neuron migration	42	12	4.13	0.00133	CAMK2B,DAB2IP,ERBB4,FBXO31,FLRT2,NKX6-1,NRG1,NRG3,PHACTR1,SHTN1,SOX14,ULK4
GO:0043951	negative regulation of cAMP-mediated signaling	25	8	2.46	0.00134	GNAI2,LPAR1,MGRN1,NPY2R,OPRM1,PDE10A,PDE11A,PDE4D
GO:0048596	embryonic camera-type eye morphogenesis	26	8	2.56	0.00134	BMP7,FZD5,HIPK2,KDM2B,PAX6,SOX11,TFAP2A,ZEB1
GO:0009214	cyclic nucleotide catabolic process	14	6	1.38	0.00135	PDE10A,PDE4B,PDE4D,PDE5A,PDE7B,PDE9A
GO:0048384	retinoic acid receptor signaling pathway	30	7	2.95	0.00135	ACTN4,CREM,CRKL,CTBP2,ESRRG,RARB,RXRA
GO:0007043	cell-cell junction assembly	124	25	12.2	0.00140	ACTN4,AFDN,CD9,CDH10,CDH11,CDH13,CDH18,CDH19,CDH2,CDH22,CDH6,CDH7,CDH9,CTNND2,FZD5,HEG1,MPP7,NPHP4,PARD6G,PKN2,ROCK2,RUNX1,TBCD,TLN2,WDR1
GO:0030509	BMP signaling pathway	157	35	15.45	0.00148	ABL1,BMP4,BMP5,BMP7,BMP8B,BMPER,DDX5,DLX5,FAM83G,FBN1,GDF3,HIPK2,HIVEP1,ID1,LEF1,LRP2,MSX2,NEO1,NKX2-5,PCSK6,PPM1A,RGMA,RUNX2,RYR2,SFRP1,SFRP2,SKI,SMAD5,SMAD6,SMAD7,SMURF2,SORL1,SOX11,TGFBR3,VWC2
GO:0086064	cell communication by electrical coupling involved in cardiac conduction	24	8	2.36	0.00150	ATP1A1,ATP1B1,CACNA1C,PDE4D,RYR2,SLC8A1,SRI,TRDN
GO:0002063	chondrocyte development	48	10	4.72	0.00151	CHST11,COL11A1,COL6A1,COL6A2,IMPAD1,MSX2,RUNX2,SFRP2,SOX9,SULF2
GO:0060600	dichotomous subdivision of an epithelial terminal unit	10	5	0.98	0.00151	CELSR1,CTSH,NRP1,PLXNA1,PLXND1
GO:0007016	cytoskeletal anchoring at plasma membrane	10	5	0.98	0.00151	ANK3,EZR,FLNB,SPTBN4,TLN2
GO:0072203	cell proliferation involved in metanephros development	10	5	0.98	0.00151	BMP7,MYC,PTCH1,SHH,WT1
GO:0021877	forebrain neuron fate commitment	10	5	0.98	0.00151	FEZF2,GATA2,NKX2-1,PAX6,SATB2
GO:1904338	regulation of dopaminergic neuron differentiation	10	5	0.98	0.00151	CSNK1D,SFRP1,SFRP2,SHH,TIAM1
GO:0071320	cellular response to cAMP	53	13	5.21	0.00152	AHR,AKAP9,AQP1,ASS1,CPS1,CRHBP,EZR,HCN1,ITPR2,PENK,SLC8A1,WT1,ZFP36L1
GO:0048013	ephrin receptor signaling pathway	86	18	8.46	0.00156	ACTG1,ANKS1A,ARHGEF28,CRK,EFNA5,EPHA3,EPHA5,EPHA7,FYN,GRIN2B,MMP2,NCK1,ROCK2,SIPA1L1,SS18,TIAM1,VAV2,VAV3
GO:0048286	lung alveolus development	41	11	4.03	0.00158	ADA,BMP4,ERRFI1,FOXA1,FOXF1,NKX2-1,PDGFA,PHF14,TCF21,TMEM38B,TNS3
GO:0048010	vascular endothelial growth factor receptor signaling pathway	96	19	9.45	0.00170	BAIAP2,CRK,CYFIP1,DAB2IP,DOCK1,FYN,GRB10,MYOF,NCK1,NEDD4,NRP1,NRP2,PIK3R1,ROCK2,SHB,SHC2,VAV2,VAV3,VEGFC
GO:1904837	beta-catenin-TCF complex assembly	30	9	2.95	0.00179	BCL9L,DACT1,LEF1,MYC,TCF7,TCF7L2,TLE1,TLE3,TLE4
GO:0071560	cellular response to transforming growth factor beta stimulus	249	45	24.5	0.00180	BCL9L,CDKN2B,CHST11,COL1A2,COL4A2,CRK,CRKL,DAB2,DUSP22,FBN1,FBN2,FMOD,FUT8,FYN,GCNT2,HIPK2,HPGD,ID1,LDLRAD4,MAP3K7,NKX2-1,PBLD,PENK,PPARGC1A,PPM1A,PRKCZ,SFRP1,SKI,SMAD5,SMAD6,SMAD7,SMURF2,SOX11,SOX5,SOX9,STK11,TGFBR3,THBS1,UBB,VASN,WWOX,ZEB1,ZFP36L1,ZFP36L2,ZNF703
GO:0016339	calcium-dependent cell-cell adhesion via plasma membrane cell adhesion molecules	48	12	4.72	0.00192	ATP2C1,CDH10,CDH11,CDH13,CDH18,CDH19,CDH2,CDH22,CDH6,CDH7,CDH9,DCHS1
GO:0002040	sprouting angiogenesis	183	24	18.01	0.00202	ABL1,AGTR1,ANXA1,BMP4,BMPER,CCBE1,CDH13,E2F7,GATA2,GLUL,HDAC9,JAK1,LEF1,NRARP,NRP1,PARVA,PIK3R3,RSPO3,SEMA3E,SEMA5A,SLIT2,STARD13,THBS1,VEGFC
GO:0021952	central nervous system projection neuron axonogenesis	25	8	2.46	0.00202	CDH11,DCC,GLI2,NFIB,NR4A2,PLXNA4,SLIT2,SPTBN4
GO:0090162	establishment of epithelial cell polarity	29	8	2.85	0.00205	ARF6,CLASP1,FOXF1,FRMD4A,FRMD4B,MYO18A,SIPA1L3,TCF15
GO:0060766	negative regulation of androgen receptor signaling pathway	15	6	1.48	0.00206	DAB2,FOXP1,HEYL,NCOR2,SFRP1,TCF21
GO:0072075	metanephric mesenchyme development	15	6	1.48	0.00206	BASP1,BMP7,MYC,SHH,TCF21,WT1
GO:0043586	tongue development	20	7	1.97	0.00216	BNC2,EGFR,GLI3,HAND2,KCNE2,LEF1,NKX2-6
GO:0051965	positive regulation of synapse assembly	68	15	6.69	0.00216	ADGRB3,ADGRL3,BDNF,EFNA5,FLRT1,FLRT2,IL1RAP,NRXN1,NTRK2,PTPRD,SLITRK1,SLITRK3,SLITRK5,SLITRK6,SYNDIG1
GO:0003281	ventricular septum development	75	22	7.38	0.00223	BMP4,FGFRL1,GATA3,HEG1,HEY1,HEY2,HEYL,ID2,LMO4,LRP2,MATR3,NKX2-5,PRDM1,SALL1,SLIT2,SMAD6,SMAD7,SOX11,SOX4,TGFBR3,XIRP2,ZFPM2
GO:0001701	in utero embryonic development	373	59	36.7	0.00229	ADA,ALS2,ANKRD11,APBA2,ATP11A,BCL2L11,BMP5,BMP7,C6,CEBPB,CELF4,CHD7,CHST11,DAD1,DNAJB6,DSC3,E2F7,EDNRA,EGFR,EOMES,FOXF1,FUT8,FZD5,GATA2,GATA3,GDF3,GJB3,GLI2,GLI3,HAND2,HEG1,HEY1,HEY2,KDM4C,LEF1,LMX1B,MYO1E,NECAB1,NEK2,NR2F2,NXN,PDGFRA,PHLDA2,PKD1,PRDM1,PTCH1,RIC8A,RSPO3,RXRA,ST8SIA6,TBL1XR1,WDR19,WDTC1,WNT7B,XRCC2,ZFAT,ZFP36L1,ZFPM2,ZMIZ1
GO:0035023	regulation of Rho protein signal transduction	140	24	13.78	0.00231	ABL1,ABR,ABRA,AKAP13,ALS2,ARHGEF10,ARHGEF10L,ARHGEF17,ARHGEF28,DNMBP,F2RL1,FARP1,HEG1,KANK1,LPAR1,NRP1,PLEKHG1,PREX1,RASGRF2,SPATA13,TIAM1,TRIO,VAV2,VAV3
GO:1900026	positive regulation of substrate adhesion-dependent cell spreading	37	10	3.64	0.00241	ABL1,CRK,CRKL,DOCK1,FGG,HAS2,LIMS2,NRP1,OLFM4,PREX1
GO:0031345	negative regulation of cell projection organization	188	38	18.5	0.00248	ARF6,ARHGAP44,BAG5,BCL11A,CAPZB,CRMP1,DCC,EPHA7,FSTL4,FYN,GFI1,GRIN2B,ID1,ITM2C,KANK1,LINGO1,LPAR1,MYLIP,NR2F1,NRP1,NTN1,ODF2L,OSTN,PMP22,PPP3CA,PRNP,PTPRG,RGMA,RTN4RL2,SEMA3E,SEMA5A,SEMA6B,SEMA6D,SLIT2,SPRY2,THY1,TLX2,ZNF365
GO:0030336	negative regulation of cell migration	334	45	32.86	0.00248	ABR,ADA,AFDN,ANGPT2,APOD,BMP5,C5,CLASP1,CORO1C,CYP1B1,DAB2IP,DACH1,DUSP22,ERBB4,FOXO3,JAG1,KANK1,LDLRAD4,LRCH1,MAPK15,MCTP1,NAV3,NKX2-1,NR2F2,NRG1,NRG3,PBLD,PPARGC1A,PRKG1,PTN,PTPRG,PTPRJ,PTPRU,RAP2B,SEMA6D,SFRP1,SFRP2,SHH,SLIT2,SMAD7,STARD13,STK24,THBS1,THY1,TMEFF2
GO:0061308	cardiac neural crest cell development involved in heart development	11	5	1.08	0.00255	BMP4,BMP7,HAND2,JAG1,PITX2
GO:0021670	lateral ventricle development	11	5	1.08	0.00255	AQP1,CDK6,KDM2B,NUMB,PAX5
GO:0070933	histone H4 deacetylation	11	5	1.08	0.00255	HDAC4,HDAC9,RCOR1,SIRT7,SMARCAD1
GO:0071372	cellular response to follicle-stimulating hormone stimulus	11	5	1.08	0.00255	EFNA5,FSHR,INHBA,POR,PPARGC1A
GO:0002043	blood vessel endothelial cell proliferation involved in sprouting angiogenesis	53	7	5.21	0.00257	AGTR1,BMP4,BMPER,GATA2,NRARP,SEMA5A,THBS1
GO:0031333	negative regulation of protein complex assembly	139	27	13.68	0.00270	ADD3,CAPZB,CRYAB,CTNNBIP1,DACT1,DNAJC15,DYRK1A,FHOD3,GSN,HEY2,INSIG1,KANK1,LDLRAD4,LMO4,MTPN,PARK7,PPM1A,PRKCZ,SCIN,SLIT2,SMAD6,SORL1,SPTBN1,SPTBN4,STXBP1,TBCD,VILL
GO:0007409	axonogenesis	468	100	46.05	0.00285	ABL1,AFG3L2,ALCAM,ALS2,ANK3,APBB2,ARTN,ATOH1,AUTS2,BAIAP2,BDNF,BMP7,CDH11,CDH2,CHL1,CNTN6,COL25A1,CRMP1,CYFIP1,DCC,DISC1,DLX5,DOK6,DPYSL2,DPYSL5,EFNA5,ENAH,EPHA3,EPHA5,EPHA7,ETV1,EZR,FEZF2,FLRT2,FSTL4,FYN,GATA3,GLI2,GLI3,GPC1,GRB10,ITGA4,LAMA2,LHX2,LHX3,LINGO1,LLGL1,LRRC4C,MYOT,MYPN,NECTIN1,NEFL,NEO1,NFIB,NKX2-1,NKX6-1,NR4A2,NRP1,NRP2,NRXN1,NTN1,NTN4,NTNG1,NTRK2,NUMB,PALLD,PAX6,PIK3R1,PLXNA1,PLXN…
GO:0050772	positive regulation of axonogenesis	85	18	8.36	0.00288	BDNF,CYFIP1,DISC1,EFNA5,NEFL,NRP1,NTN1,NTRK2,PLXNA1,PLXNA4,PLXND1,POU4F2,SEMA5A,SHTN1,SLIT2,SLITRK1,STK11,TIAM1
GO:0055117	regulation of cardiac muscle contraction	82	19	8.07	0.00291	ADRA1B,AKAP9,ATP1A1,ATP1B1,CACNA1C,CTNNA3,EHD3,HDAC4,NKX2-5,NOS1,P2RX4,PDE4B,PDE4D,PDE5A,RYR2,SLC8A1,SMAD7,SRI,TMEM38B
GO:0060563	neuroepithelial cell differentiation	53	12	5.21	0.00295	ABL1,ATOH1,CDH2,CEBPB,DLX3,HEY2,JAG1,LEF1,MCOLN3,SLITRK6,SOX11,SOX4
GO:0035148	tube formation	148	27	14.56	0.00295	ABL1,ATOH8,BCL2L11,BMP4,BMP5,BMP7,CELSR1,DAB2IP,DICER1,GATA3,IRX2,KDM2B,LHX2,LMO4,LRP2,NFIB,PTCH1,RET,SDC4,SFRP1,SFRP2,SHH,SHROOM3,SKI,SOX11,SOX4,SOX9
GO:0048566	embryonic digestive tract development	34	15	3.35	0.00296	ADA,CXCL8,FOXF1,GLI2,GLI3,ID2,PCSK5,PDGFRA,RARB,SALL1,SHH,SIX2,SOX11,TCF21,TCF7
GO:0048485	sympathetic nervous system development	21	7	2.07	0.00297	GATA3,HAND2,NRP1,NRP2,PLXNA4,SOX11,SOX4
GO:0001942	hair follicle development	86	15	8.46	0.00298	APCDD1,CELSR1,EGFR,FGF7,HPSE,INHBA,INTU,LHX2,MSX2,PDGFA,SHH,SOX21,SOX9,TNFRSF19,ZDHHC21
GO:0003222	ventricular trabecula myocardium morphogenesis	16	6	1.57	0.00302	CHD7,HEG1,HEY2,NKX2-5,NRG1,UBE4B
GO:0001656	metanephros development	90	30	8.86	0.00329	BASP1,BMP4,BMP7,CTSH,EYA1,FAT4,FBN1,FMN1,FRAS1,GATA3,GLI3,ID2,ID3,IRX2,KIF26B,MYC,PDGFA,PDGFRA,PKD1,PTCH1,RET,SALL1,SHH,SIX2,SOX9,SPRY1,TCF21,WNT7B,WT1,YAP1
GO:0007219	Notch signaling pathway	193	34	18.99	0.00330	ATOH1,BMP7,CDH6,CDK6,CFD,CNTN6,DLL3,DNER,DTX4,EGFR,FAT4,FOXA1,GATA2,GMDS,HEY1,HEY2,HEYL,JAG1,LFNG,LLGL1,MAML2,MAML3,MYC,NRARP,PBX1,PLXND1,RIPPLY2,SEL1L,SORBS2,SOX9,TSPAN14,WWP2,YBX1,ZMIZ1
GO:0060998	regulation of dendritic spine development	74	15	7.28	0.00350	ARF6,ARHGAP44,BAIAP2,CAMK2B,CAPRIN1,CAPRIN2,DISC1,FSTL4,LPAR1,LZTS3,MAPK6,SDK1,SIPA1L1,SRCIN1,TIAM1
GO:0046209	nitric oxide metabolic process	82	15	8.07	0.00350	ASS1,CPS1,CYP1B1,DDAH1,IFNG,ITGB2,MMP8,NOS1,P2RX4,POR,PTGIS,ROCK2,RORA,TLR2,TLR4
GO:0036315	cellular response to sterol	24	7	2.36	0.00351	AACS,DYNAP,INHBA,INSIG1,MLC1,PTCH1,RORA
GO:0051705	multi-organism behavior	67	11	6.59	0.00351	ATXN1,BRINP1,CRHBP,DACH1,GCNT4,GRID1,HAND2,HELT,NRXN1,PENK,VPS13A
GO:0060421	positive regulation of heart growth	52	8	5.12	0.00352	ACACB,BASP1,ERBB4,HEY2,TGFBR3,WT1,YAP1,ZFPM2
GO:0050798	activated T cell proliferation	41	5	4.03	0.00353	ABL1,FYN,ICOSLG,PRNP,SATB1
GO:0001570	vasculogenesis	79	16	7.77	0.00376	FOXF1,HAS2,HEG1,HEY1,HEY2,MYO1E,NKX2-5,NTRK2,SHH,TGFBR3,WNT7B,WT1,YAP1,ZFP36L1,ZFPM2,ZMIZ1
GO:0032092	positive regulation of protein binding	93	21	9.15	0.00380	ABL1,ARF6,BDNF,BMP4,CAPRIN2,DACT1,HIPK2,LFNG,MARK3,NRP1,NVL,PARK7,PKD1,PLCL1,PLCL2,PLXND1,PPP2CA,RAN,TCF7L2,TIAM1,TRIB3
GO:0035019	somatic stem cell population maintenance	72	15	7.08	0.00387	BCL9L,BMP7,DPPA4,FOXP1,GATA2,PBX1,SALL1,SFRP1,SIX2,SKI,SOX2,SOX4,SOX9,YAP1,ZFP36L2
GO:0022407	regulation of cell-cell adhesion	403	55	39.65	0.00391	ABL1,ADA,AFDN,ANK3,ANXA1,ASS1,BAD,BMP4,BMP7,CARD11,CD44,CD83,CD9,CEBPB,DPP4,DUSP22,EFNA5,EPHA7,FAM49B,FGG,FOXA1,FYN,GATA3,GCNT2,GLI2,GLI3,HAS2,ICOSLG,IFNG,ITGA4,ITGB2,JAG1,KIF26B,LEF1,MDGA1,MYO10,NCK1,NRARP,PDE5A,PIK3R1,PLG,PLPP3,PRKCZ,PRKG1,PRNP,PTPRU,RUNX1,SDC4,SHH,SMAD7,SOX2,TENM3,THY1,ZMIZ1,ZNF703
GO:0002089	lens morphogenesis in camera-type eye	22	7	2.16	0.00398	BCAR3,BMP4,HIPK2,NECTIN1,SKI,SOX1,SOX11
GO:1905244	regulation of modification of synaptic structure	12	5	1.18	0.00402	ABL1,BAIAP2,CHMP2B,CYFIP1,TIAM1
GO:0021889	olfactory bulb interneuron differentiation	12	5	1.18	0.00402	DLX5,ERBB4,SALL1,SALL3,SLIT2
GO:0010649	regulation of cell communication by electrical coupling	12	5	1.18	0.00402	ANK3,PDE4D,SLC8A1,SRI,TRDN
GO:1901387	positive regulation of voltage-gated calcium channel activity	12	5	1.18	0.00402	CACNB2,EHD3,FGF14,KCNE2,STAC
GO:0060442	branching involved in prostate gland morphogenesis	12	5	1.18	0.00402	BMP4,BMP7,RXRA,SFRP1,SHH
GO:0048935	peripheral nervous system neuron development	12	5	1.18	0.00402	ETV1,HAND2,HOXD9,NTRK2,RUNX1
GO:0031128	developmental induction	34	7	3.35	0.00402	BMP4,FZD5,HIPK2,NKX2-1,SALL1,SOX9,SPRY1
GO:0070371	ERK1 and ERK2 cascade	317	42	31.19	0.00421	ABL1,AKAP12,ATF3,BMP4,BMPER,CALCR,CD44,CRKL,CTSH,DAB2IP,DUSP26,EGFR,EPHA7,ERBB4,ERRFI1,EZR,F2RL1,FAM83D,FGFR3,FGG,FSHR,GCNT2,GNAI2,HAND2,IL26,LMO3,MAP2K2,MYC,NRP1,OPRM1,PDGFA,PDGFRA,PRKCZ,RGS14,SHC1,SOX9,SPRY1,SPRY2,TIAM1,TLR4,ZFP36L1,ZFP36L2
GO:0006883	cellular sodium ion homeostasis	17	6	1.67	0.00428	ATP12A,ATP1A1,ATP1B1,C7,NEDD4L,SLC8A1
GO:0060644	mammary gland epithelial cell differentiation	17	6	1.67	0.00428	CEBPB,ERBB4,FOXF1,ID2,PTCH1,ZNF703
GO:0001958	endochondral ossification	28	8	2.76	0.00445	BMP4,CSGALNACT1,DLX5,FGFR3,IMPAD1,MMP13,MMP16,RUNX2
GO:0060688	regulation of morphogenesis of a branching structure	56	12	5.51	0.00456	ABL1,BCL11A,BMP4,BMP7,FGF7,NTN4,PDGFA,RXRA,SFRP1,SHH,SIX2,SOX9
GO:0090263	positive regulation of canonical Wnt signaling pathway	147	25	14.46	0.00466	CAPRIN2,CSNK1D,DAAM2,DACT1,DKK2,DLX5,EGFR,FAM53B,GPC5,KANK1,NRARP,PPM1A,PSMD7,RSPO3,SEMA5A,SFRP1,SFRP2,SMURF2,SOX4,SULF2,TBL1XR1,TNKS,WLS,YAP1,ZBED2
GO:0048048	embryonic eye morphogenesis	34	12	3.35	0.00467	BMP7,EFEMP1,FBN1,FBN2,FZD5,HIPK2,KDM2B,PAX6,RARB,SOX11,TFAP2A,ZEB1
GO:0035137	hindlimb morphogenesis	36	9	3.54	0.00470	BMP4,CHD7,FMN1,HOXD9,MSX2,PTCH1,RARB,SALL3,SHH
GO:0010880	regulation of release of sequestered calcium ion into cytosol by sarcoplasmic reticulum	32	8	3.15	0.00471	CACNA1C,CHD7,PDE4D,RYR2,SLC8A1,SRI,TMEM38B,TRDN
GO:0003416	endochondral bone growth	44	9	4.33	0.00471	BNC2,COL6A1,COL6A2,FGFR3,MMP13,MSX2,OSTN,POR,RARB
GO:0051592	response to calcium ion	148	16	14.56	0.00474	ADCY8,APOBEC1,BAD,CPNE4,CRHBP,EGFR,ENTPD6,FGG,GIPR,HNRNPD,KCNMA1,NEDD4,PENK,PPP3CA,RYR2,THBS1
GO:0043087	regulation of GTPase activity	479	76	47.13	0.00492	ABR,ADGRB3,AFDN,AGAP1,ALS2,ARAP2,ARAP3,ARHGAP15,ARHGAP24,ARHGAP25,ARHGAP26,ARHGAP27,ARHGAP44,ARHGEF10,ARHGEF10L,ASAP2,CORO1C,CRK,CRKL,DAB2IP,DENND1A,DOCK1,DOCK10,DOCK2,DOCK4,DOCK9,EFNA5,EPHA3,EPHA5,ERRFI1,F2RL1,GNAQ,LLGL1,LRCH1,NRP1,NTRK2,PGAM5,PLXNA1,PLXNA4,PLXND1,PREX1,PRKG1,PTPRN2,RALGAPB,RANBP3,RASA3,RASAL2,RGPD1,RGS12,RGS14,RGS17,RIC8A,RIN2,RSU1,SBF2,SEC23B,SFRP1,SH3BP4,SIPA1L1,SIPA1L2,SIPA1…
GO:0035914	skeletal muscle cell differentiation	68	13	6.69	0.00504	ATF3,BCL9L,DDX5,DMRTA2,EEF2,EOMES,GPC1,HEYL,HIVEP3,PAX5,PAX7,SOX11,VAX1
GO:0035249	synaptic transmission, glutamatergic	93	19	9.15	0.00517	ALS2,CDH2,DISC1,EGFR,GLUL,GRIA2,GRID1,GRIK2,GRIK4,GRM1,GRM7,GRM8,NPY2R,NRXN1,SLC17A6,SLC1A4,STXBP1,TSHZ3,UNC13C
GO:0022412	cellular process involved in reproduction in multicellular organism	357	39	35.13	0.00526	ADAM2,ANGPT2,BMP4,CD9,CDYL,CELF4,EREG,ETV6,FANCC,FOXO3,FSHR,INHBA,INHBB,JAM3,NANOS3,NCAPH,PDE5A,PIWIL4,PLD6,PLPP3,PRDM1,PTN,RHBDD1,RSPH1,RXFP2,SFRP1,SLIT2,SMAD5,SPAG16,SPAG6,SPO11,TDRD1,TEX14,TNP1,TUBB8,UBB,UBR2,WT1,ZMIZ1
GO:0048844	artery morphogenesis	76	16	7.48	0.00534	ADGRF5,BMP4,CHD7,EYA1,FOXF1,HAND2,HEY1,HEY2,HPGD,JAG1,LRP2,NRP1,PRDM1,SMAD7,SOX4,ZMIZ1
GO:1990830	cellular response to leukemia inhibitory factor	96	18	9.45	0.00543	BSPRY,CTBP2,CTH,EIF4A2,LRAT,NR5A2,NRP2,PAX6,PCOLCE2,PFKP,SBNO2,SMAD7,SOX1,SPRY2,SYNGR1,TEX14,TLE4,VEGFC
GO:0021983	pituitary gland development	42	10	4.13	0.00561	BMP4,GATA2,GLI2,LHX3,NKX2-1,PAX6,PITX2,SALL1,SOX2,TBX19
GO:0110110	positive regulation of animal organ morphogenesis	81	13	7.97	0.00563	BASP1,BMP4,BMP7,FGF7,GATA3,HAND2,JAG1,MYC,PTN,SOX9,SPRY1,TFAP2A,WT1
GO:0042733	embryonic digit morphogenesis	61	13	6	0.00566	BCL2L11,BMP4,CHST11,GLI2,GLI3,HAND2,IMPAD1,INTU,MSX2,SALL1,SFRP2,SHH,TBC1D32
GO:0045666	positive regulation of neuron differentiation	371	62	36.5	0.00571	ARSB,ATOH1,BAIAP2,BDNF,BMP4,BMP5,BMP7,BRINP1,BRINP3,CAMK1D,CAMK2B,CAPRIN1,CAPRIN2,CRTC1,CSNK1D,CUX1,CYFIP1,DAB2IP,DISC1,EFNA5,EPHA3,FBXO31,FEZF2,FOXA1,FYN,GATA2,GLI2,HEYL,KDM4C,LPAR1,MAPK6,NCK1,NEDD4L,NEFL,NEGR1,NKX2-5,NKX6-1,NRP1,NTN1,NTRK2,PLXNA1,PLXNA4,PLXND1,POU4F2,PTN,PTPRD,RAB21,RARB,RET,RNF157,SCARF1,SEMA5A,SHTN1,SLIT2,SLITRK1,SOX11,STK11,TENM3,TIAM1,VWC2,ZEB1,ZNF804A
GO:0016322	neuron remodeling	13	5	1.28	0.00601	ADGRB3,ANKS1A,BCL11A,NTN4,SCARF1
GO:1900103	positive regulation of endoplasmic reticulum unfolded protein response	13	5	1.28	0.00601	BCL2L11,BOK,DAB2IP,PIK3R1,TMEM33
GO:0032754	positive regulation of interleukin-5 production	13	5	1.28	0.00601	GATA3,IL1RAP,PDE4D,PRKCZ,TSLP
GO:0060347	heart trabecula formation	13	5	1.28	0.00601	HEY1,HEY2,NKX2-5,RBP4,TGFBR3
GO:0030522	intracellular receptor signaling pathway	280	47	27.55	0.00614	ACTN4,AHR,ALPK1,ASXL2,CREM,CRKL,CTBP2,DAB2,DCBLD2,DDX5,EGLN2,ERBIN,ESRRG,FHL2,FOXA1,FOXP1,HEYL,IRF7,LMO3,MAP3K7,NCOR2,NEDD4,NR2F1,NR2F2,NR4A2,NR5A1,NR5A2,PARK7,POU4F2,PPARGC1A,PRMT2,PTGIS,RAN,RARB,RORA,RORB,RUNX1,RXRA,SEC14L1,SFRP1,SREBF1,TCF21,TLR4,UBB,UBE2V1,UFM1,YAP1
GO:0009791	post-embryonic development	88	18	8.66	0.00651	ABL1,BCL2L11,BMP4,CHST11,EFEMP1,FBN1,FZD5,GABRG2,GATA3,GIGYF2,HEG1,HELT,IMPAD1,ITPR1,MYO1E,NR4A2,PRDM1,SLC4A10
GO:2000178	negative regulation of neural precursor cell proliferation	24	7	2.36	0.00679	GATA2,ID2,KDM2B,LIMS2,PAX6,PTN,VAX1
GO:0001894	tissue homeostasis	227	24	22.34	0.00685	ACACA,ACTG1,ADGRF5,ANKRD11,CTSH,EGFR,GATA2,GCNT2,GIGYF2,MC4R,NPHP4,P2RX4,PBLD,PIWIL4,RBP4,RP1L1,SOX9,STK11,STK39,TCIRG1,TLR4,TUB,USH2A,YAP1
GO:0051973	positive regulation of telomerase activity	36	9	3.54	0.00686	HNRNPD,MAPK15,MYC,NAF1,NEK2,NVL,POT1,PTGES3,TNKS
GO:2000310	regulation of NMDA receptor activity	36	9	3.54	0.00686	CRHBP,DAPK1,GRIA2,GRIA4,GRIN2B,IFNG,NEFL,OPRM1,PPARGC1A
GO:1905606	regulation of presynapse assembly	30	8	2.95	0.00702	ARF6,IL1RAP,LRFN5,MDGA1,NRXN1,PTPRD,SLITRK1,SLITRK3
GO:0042475	odontogenesis of dentin-containing tooth	90	19	8.86	0.00725	ANKRD11,BCL2L11,BMP4,BMP7,DLX3,FAM20A,FOXO1,GLI2,GLI3,HAND2,LEF1,LHX8,MSX2,NECTIN1,NFIC,PDGFRA,RUNX2,SHH,TCIRG1
GO:1903078	positive regulation of protein localization to plasma membrane	56	12	5.51	0.00736	ACSL3,ARF6,EGFR,EPHA3,EZR,IFNG,NKD2,PIK3R1,PRNP,SPTBN1,SQSTM1,STAC
GO:0051897	positive regulation of protein kinase B signaling	176	28	17.32	0.00737	CALCR,EGFR,ERBB4,EREG,F3,FGF7,FGFR3,FYN,GATA3,GCNT2,HPSE,IGF1R,IL26,NRG1,NRG2,P2RX4,PARK7,PDGFA,PDGFRA,PIK3AP1,PIK3R1,PIK3R5,PTPRJ,RET,SEMA5A,SPRY2,TCF7L2,THBS1
GO:0022617	extracellular matrix disassembly	80	16	7.87	0.00747	ADAMTS4,ADAMTS5,CAPNS1,CD44,CLASP1,DPP4,FAP,LCP1,MMP10,MMP12,MMP13,MMP16,MMP2,MMP3,MMP8,PLG
GO:0060538	skeletal muscle organ development	169	29	16.63	0.00770	ASS1,ATF3,BASP1,BCL9L,DDX5,DMRTA2,DNER,EEF2,EOMES,FGFRL1,FLNB,GPC1,HDAC4,HDAC9,HEYL,HIVEP3,HOXD9,KCNAB1,NR2F2,PAX5,PAX7,PPP3CA,SHH,SKI,SOX11,TCF21,VAMP5,VAX1,WT1
GO:0071364	cellular response to epidermal growth factor stimulus	43	10	4.23	0.00770	BAIAP2,DAB2IP,DUSP22,EGFR,ERBB4,ERRFI1,ID1,SOX9,ZFP36L1,ZFP36L2
GO:0034333	adherens junction assembly	90	19	8.86	0.00774	ABL1,APOD,CLASP1,CORO1C,DUSP22,EFNA5,EPHA3,FMN1,NRP1,PIP5K1C,PTPRJ,ROCK2,SDC4,SFRP1,SMAD7,TBCD,THBS1,THY1,ZNF703
GO:0030902	hindbrain development	152	26	14.96	0.00777	ABL1,BMP5,BMP7,CRK,CRKL,EN2,GATA2,GLI2,HNRNPD,KDM2B,KLHL1,KNDC1,LEF1,LPAR1,MTPN,MYO16,NAGLU,NFIB,PPARGC1A,PTBP2,PTN,RORA,SEZ6,SHH,WLS,ZNF365
GO:0022409	positive regulation of cell-cell adhesion	255	36	25.09	0.00777	ADA,AFDN,ANK3,ANXA1,BAD,BMP7,CARD11,CD44,CD83,DPP4,FAM49B,FGG,FOXA1,FYN,GATA3,GCNT2,GLI2,GLI3,HAS2,ICOSLG,IFNG,ITGA4,ITGB2,KIF26B,MYO10,NCK1,PIK3R1,PLPP3,PRKCZ,PTPRU,RUNX1,SHH,SMAD7,SOX2,THY1,ZMIZ1
GO:0009948	anterior/posterior axis specification	50	14	4.92	0.00781	BASP1,BMP4,FZD5,GDF3,HEY2,NRARP,PCSK6,PLD6,RIPPLY2,SHH,SIX2,SKI,WLS,WT1
GO:0002320	lymphoid progenitor cell differentiation	20	5	1.97	0.00785	BATF,BMP4,GATA3,SHH,SOX4
GO:0002076	osteoblast development	19	6	1.87	0.00791	GLI2,HDAC4,MSX2,RUNX2,SATB2,SHH
GO:0032288	myelin assembly	19	6	1.87	0.00791	CD9,DICER1,GPC1,PMP22,TENM4,TLR2
GO:0030201	heparan sulfate proteoglycan metabolic process	37	10	3.64	0.00812	CSGALNACT1,GPC1,HPSE,HS3ST1,HS3ST3A1,HS3ST5,NDST3,SULF2,TCF7L2,XYLT1
GO:0048846	axon extension involved in axon guidance	37	9	3.64	0.00813	ALCAM,NRP1,NRP2,PLXNA4,SEMA3E,SEMA5A,SEMA6B,SEMA6D,SLIT2
GO:0014910	regulation of smooth muscle cell migration	84	13	8.27	0.00814	CRK,DOCK4,HAS2,HDAC4,LPAR1,NRP1,PDGFA,PLXNA1,PPARGC1A,PRKG1,SEMA6D,SLIT2,SORL1
GO:0043407	negative regulation of MAP kinase activity	78	18	7.67	0.00814	BMP4,BMP7,DAB2IP,DUSP5,DUSP7,DUSP8,HIPK3,MBIP,PPP2CA,PTPRJ,RGS14,SFRP1,SFRP2,SORL1,SPRED2,SPRY1,SPRY2,UCHL1
GO:0030217	T cell differentiation	240	44	23.61	0.00825	ABL1,ADA,ANXA1,BAD,BATF,BMP4,CAMK4,CARD11,CD83,CDK6,CHD7,DOCK2,EOMES,FOXP1,FZD5,FZD7,GATA3,GLI2,GLI3,IFNG,LEF1,LEPR,LFNG,NRARP,PRDM1,PREX1,PRKCZ,RORA,RUNX1,RUNX2,SATB1,SHH,SMAD7,SOX13,SOX4,STK11,TCF7,TCIRG1,THEMIS,TNFRSF18,ZEB1,ZFP36L1,ZFP36L2,ZMIZ1
GO:0048706	embryonic skeletal system development	126	26	12.4	0.00843	BMP4,BMP7,CHST11,COL11A1,EYA1,GLI3,HOXA4,HOXD9,KIAA1217,MMP16,PAX5,PAX7,PBX1,PCSK5,PDGFRA,RBP4,RUNX2,SATB2,SHH,SIX2,SOX11,SULF2,TFAP2A,WDR19,XYLT1,ZEB1
GO:0031532	actin cytoskeleton reorganization	101	18	9.94	0.00855	ABL1,ANXA1,ATP2C1,AUTS2,BAIAP2,CDC42BPB,EZR,FGF7,GSN,MKLN1,NRP1,PARVA,PDGFRA,PHACTR1,SEMA3E,SHC1,SIPA1L1,THSD7B
GO:0021795	cerebral cortex cell migration	43	10	4.23	0.00855	DAB2IP,DISC1,EGFR,FUT10,GLI3,LHX6,NKX2-1,NRP1,NRP2,SLIT2
GO:0035020	regulation of Rac protein signal transduction	14	5	1.38	0.00860	ALS2,ARF6,ARHGAP44,AUTS2,CRK
GO:0060831	smoothened signaling pathway involved in dorsal/ventral neural tube patterning	14	5	1.38	0.00860	GLI2,GLI3,PTCH1,TBC1D32,WDR19
GO:0003214	cardiac left ventricle morphogenesis	14	5	1.38	0.00860	FOXF1,HEY2,NPY2R,RYR2,SFRP2
GO:0072216	positive regulation of metanephros development	14	5	1.38	0.00860	BASP1,MYC,PDGFA,RET,WT1
GO:0036376	sodium ion export across plasma membrane	14	5	1.38	0.00860	ATP12A,ATP1A1,ATP1B1,FXYD2,SLC8A1
GO:0090128	regulation of synapse maturation	14	5	1.38	0.00860	CAMK2B,DAB2IP,DISC1,NRXN1,YWHAZ
GO:0045669	positive regulation of osteoblast differentiation	64	13	6.3	0.00860	BMP4,BMP7,CEBPB,CTNNBIP1,FBN2,GLI3,JAG1,MSX2,RUNX2,SFRP2,SMAD5,SOX11,WNT7B
GO:0051894	positive regulation of focal adhesion assembly	25	7	2.46	0.00864	ABL1,FMN1,NRP1,PTPRJ,SDC4,SFRP1,THY1
GO:0035235	ionotropic glutamate receptor signaling pathway	25	7	2.46	0.00864	GRIA2,GRIA4,GRID1,GRIK2,GRIK4,GRIN2B,TIAM1
GO:2000679	positive regulation of transcription regulatory region DNA binding	25	7	2.46	0.00864	GATA3,HAND2,HMGA2,IFNG,PARK7,PAX6,POU4F2
GO:0009154	purine ribonucleotide catabolic process	31	8	3.05	0.00866	HINT1,NUDT4,PDE10A,PDE4B,PDE4D,PDE5A,PDE7B,PDE9A
GO:0051602	response to electrical stimulus	43	9	4.23	0.00867	AKAP12,AKAP9,CYFIP1,DISC1,EEF1A2,GRM1,HNRNPD,KCNJ3,PPARGC1A
GO:0010595	positive regulation of endothelial cell migration	128	19	12.59	0.00909	ABL1,ANXA1,ATOH8,BMP4,CCBE1,FOXP1,GATA2,GATA3,HDAC9,NRP1,NRP2,P2RX4,PLPP3,ROCK2,SASH1,SCARB1,SEMA5A,THBS1,VEGFC
GO:0048146	positive regulation of fibroblast proliferation	51	11	5.02	0.00959	AQP1,BMI1,CDK6,EGFR,EREG,FOSL2,MYC,PDGFA,PDGFRA,SPHK1,ZMIZ1
GO:0021514	ventral spinal cord interneuron differentiation	17	8	1.67	0.00963	GATA2,GLI2,GLI3,LHX3,LMO4,NKX6-1,PAX6,SOX1
GO:0070085	glycosylation	269	32	26.47	0.00964	A4GALT,B3GALT1,B3GALT5,CHST4,CLN5,COG6,COG7,DAD1,FUT10,FUT8,FUT9,GALNT10,GALNT18,GALNT2,GALNTL6,GCNT2,GCNT4,LARGE2,LFNG,MAN1A1,MGAT4C,MGAT5B,MUC16,MUC7,ST3GAL1,ST3GAL4,ST6GALNAC1,ST6GALNAC2,ST8SIA6,TET2,TMTC4,XXYLT1
GO:0045939	negative regulation of steroid metabolic process	30	8	2.95	0.00964	ATP1A1,BMP5,GFI1,INSIG1,INSIG2,MALRD1,UGT1A1,UGT1A8
GO:0007160	cell-matrix adhesion	225	39	22.14	0.00971	ABL1,APOD,BCL2L11,CD44,CD63,CD96,CDH13,CDK6,CLASP1,CORO1C,DISC1,DUSP22,EFNA5,EPHA3,FGG,FMN1,FREM1,HPSE,ITGA4,ITGB2,JAG1,JAM3,MKLN1,MMP12,MSLN,NID1,NRP1,PIK3R1,PKD1,PPFIA1,PRKCZ,PTPRJ,ROCK2,SDC4,SEMA3E,SFRP1,THBS1,THY1,TIAM1
GO:0071375	cellular response to peptide hormone stimulus	321	43	31.58	0.00972	ADCY2,ADCY8,AGTR1,APOBEC1,ASS1,ATP6V1H,BAIAP2,CPS1,CRHBP,CRK,CYFIP1,ERRFI1,FBN1,FOXO1,FOXO3,FYN,GNAI2,GRB10,GRB14,HDAC9,IGF1R,INHBB,KANK1,NCK1,NKX6-1,NR4A2,PIK3R1,PIK3R3,POR,POU4F2,PRKCZ,ROCK2,SHC1,SLC25A33,SORL1,SREBF1,TBC1D4,TCIRG1,TRIB3,TSHR,UMODL1,WDTC1,ZFP36L1
